# Supplementary material for: Histone demethylase KDM2A recruits HCFC1 and E2F1 to orchestrate male germ cell meiotic entry and progression
Source: EMBO J. 2024 Aug 19;43(19):4197–227. doi: 10.1038/s44318-024-00203-4 (PMC11448500; doi:10.1038/s44318-024-00203-4)
Supplement: Supplementary file 4 — Dataset EV2 [file 44318_2024_203_MOESM4_ESM.xlsx]

## Sheet: Dataset EV2 legend
Dataset EV2. CUT&RUN-seq data corresponding to Figure 5A-B
A total of 24689 KDM2A-binding peaks in 14086 nearest genes were identified from the KDM2A CUT&RUN-Seq data.

## Sheet: Dataset EV2
	GeneID	Start	Chr	End	Name	Length	Strand	Fold_enrichment	PValue	FDR	Pileup
1	mt-Tf	4	MT	4518	KDM2A_peak_22911	4515	.	11.3038	0	0	6511
2	AC133103.4	383	GL456211.1	645	KDM2A_peak_22591	263	.	2.18461	0.000304523	0.0447105	35
3	CAAA01147332.1	420	JH584295.1	1973	KDM2A_peak_22756	1554	.	3.07726	9.05e-07	0.000187266	60
4	AC125149.3	453	GL456210.1	2400	KDM2A_peak_22571	1948	.	2.34627	4.11e-06	0.000786665	53
5	AC123873.3	1463	JH584299.1	1799	KDM2A_peak_22809	337	.	3.02643	7.13e-05	0.0120551	41
6	AC165294.1	1547	JH584297.1	1966	KDM2A_peak_22770	420	.	2.81026	9.29e-05	0.0154807	40
7	AC140325.2	1704	GL456354.1	3504	KDM2A_peak_22712	1801	.	2.6007	0.000167788	0.025784	37
8	AC123873.3	4289	JH584299.1	5078	KDM2A_peak_22810	790	.	2.76848	0.000154113	0.0240038	38
9	AC133103.4	5109	GL456211.1	5844	KDM2A_peak_22592	736	.	2.61865	0.000957348	0.123198	30
10	AC123873.3	7409	JH584299.1	7886	KDM2A_peak_22811	478	.	3.2081	3.83e-05	0.00673225	44
11	AC165294.1	8723	JH584297.1	9423	KDM2A_peak_22771	701	.	2.79995	0.00039049	0.0569731	34
12	AC168977.2	8897	GL456212.1	9929	KDM2A_peak_22629	1033	.	2.99248	9.29e-05	0.0154807	40
13	AC149090.1	9278	JH584304.1	10565	KDM2A_peak_22900	1288	.	2.50859	8.2e-10	2.18e-07	90
14	AC125149.3	10103	GL456210.1	11288	KDM2A_peak_22572	1186	.	3.75151	3.5e-09	8.77e-07	84
15	AC125178.1	10290	JH584298.1	11304	KDM2A_peak_22789	1015	.	2.64959	0.000570979	0.0785561	32
16	AC132444.1	10664	GL456221.1	10912	KDM2A_peak_22663	249	.	2.57928	0.000204395	0.03133	36
17	mt-Nd4	10934	MT	16255	KDM2A_peak_22912	5322	.	9.47184	0	0	5476
18	AC168977.2	12051	GL456212.1	14078	KDM2A_peak_22630	2028	.	2.82306	0.000269333	0.0399595	35
19	AC125149.3	12897	GL456210.1	13853	KDM2A_peak_22573	957	.	2.57948	0.000482536	0.0671506	33
20	AC123873.3	13093	JH584299.1	13690	KDM2A_peak_22812	598	.	2.89083	0.000226407	0.0350179	36
21	AC140325.2	13181	GL456354.1	15077	KDM2A_peak_22713	1897	.	2.7701	0.00026121	0.0390301	35
22	CAAA01118383.1	13613	GL456216.1	14138	KDM2A_peak_22657	526	.	4.61062	9.15e-12	2.88e-09	110
23	AC132444.1	13806	GL456221.1	14328	KDM2A_peak_22664	523	.	2.76552	0.000232268	0.0351318	36
24	AC164084.2	14541	JH584296.1	14779	KDM2A_peak_22757	239	.	2.90866	0.000166395	0.0266079	37
25	CAAA01118383.1	15568	GL456216.1	17922	KDM2A_peak_22658	2355	.	11.2277	1.24e-110	7.85e-107	1099
26	AC132444.1	17433	GL456221.1	20087	KDM2A_peak_22665	2655	.	2.5675	4.64e-05	0.00809524	43
27	AC140325.1	17883	GL456354.1	18190	KDM2A_peak_22714	308	.	3.00137	0.000133144	0.0213201	38
28	AC125149.3	20248	GL456210.1	21052	KDM2A_peak_22574	805	.	2.51668	0.00013059	0.0210606	38
29	AC164084.2	20891	JH584296.1	21525	KDM2A_peak_22758	635	.	2.69111	0.000327092	0.0472781	34
30	Ccl27a	21415	JH584293.1	22169	KDM2A_peak_22751	755	.	2.54761	4.13e-05	0.00728551	43
31	AC123873.3	21956	JH584299.1	22893	KDM2A_peak_22813	938	.	2.66236	0.000677407	0.0905795	31
32	AC133103.4	23360	GL456211.1	24081	KDM2A_peak_22593	722	.	2.26034	0.000530164	0.0728031	32
33	AC168977.2	23451	GL456212.1	26492	KDM2A_peak_22631	3042	.	2.5071	4.01e-05	0.00693602	43
34	AC132444.1	24071	GL456221.1	26963	KDM2A_peak_22666	2893	.	2.32873	3.25e-05	0.00571294	44
35	AC165294.1	24359	JH584297.1	24818	KDM2A_peak_22772	460	.	2.83429	0.000249213	0.0371339	36
36	AC125178.1	24751	JH584298.1	25133	KDM2A_peak_22790	383	.	2.92275	0.000177558	0.0271938	37
37	AC140325.1	25544	GL456354.1	26063	KDM2A_peak_22715	520	.	2.76801	0.000227924	0.0345112	36
38	AC165294.1	25955	JH584297.1	26515	KDM2A_peak_22773	561	.	2.63109	0.000764751	0.0992979	31
39	AC149090.1	26440	JH584304.1	27244	KDM2A_peak_22901	805	.	2.6211	1.35e-15	5.1e-13	148
40	AC164084.2	27096	JH584296.1	27431	KDM2A_peak_22759	336	.	2.62004	9.05e-05	0.0148563	40
41	CAAA01118383.1	27288	GL456216.1	27567	KDM2A_peak_22659	280	.	4.23498	4.02e-08	9.86e-06	73
42	AC123873.3	27670	JH584299.1	29917	KDM2A_peak_22814	2248	.	2.65875	0.00017262	0.0268324	37
43	AC168977.2	27863	GL456212.1	28822	KDM2A_peak_22632	960	.	2.17207	0.000447569	0.0627451	33
44	AC165294.2	27893	JH584297.1	29166	KDM2A_peak_22774	1274	.	3.28703	1.69e-05	0.00314862	47
45	AC125178.1	28035	JH584298.1	29080	KDM2A_peak_22791	1046	.	2.8545	0.000287045	0.0425589	35
46	AC132444.3	30208	GL456221.1	30466	KDM2A_peak_22667	259	.	2.48572	1.38e-07	3.25e-05	68
47	AC133103.4	30294	GL456211.1	30693	KDM2A_peak_22594	400	.	2.41735	4.02e-05	0.00714315	43
48	AC164084.2	30770	JH584296.1	31211	KDM2A_peak_22760	442	.	2.70884	0.000591984	0.0804896	32
49	AC123873.3	31205	JH584299.1	31755	KDM2A_peak_22815	551	.	2.9995	6.65e-05	0.011069	41
50	CAAA01118383.1	32442	GL456216.1	34325	KDM2A_peak_22660	1884	.	2.09596	5.1e-05	0.00860994	42
51	AC125149.3	32890	GL456210.1	33716	KDM2A_peak_22575	827	.	3.18246	1.31e-06	0.000280543	58
52	AC123873.3	34115	JH584299.1	34891	KDM2A_peak_22816	777	.	2.63596	0.000206016	0.0317154	36
53	AC149090.1	34122	JH584304.1	34413	KDM2A_peak_22902	292	.	2.09557	8.35e-11	2.38e-08	100
54	AC125178.1	34629	JH584298.1	35352	KDM2A_peak_22792	724	.	2.68642	0.000661866	0.0889979	31
55	AC132444.5	34745	GL456221.1	35903	KDM2A_peak_22668	1159	.	2.14501	7.58e-05	0.0126212	41
56	AC133103.4	36151	GL456211.1	36765	KDM2A_peak_22595	615	.	2.23845	0.000243416	0.036312	36
57	AC168977.2	37184	GL456212.1	38652	KDM2A_peak_22633	1469	.	2.90216	8.73e-07	0.000178978	60
58	AC165294.2	37852	JH584297.1	40138	KDM2A_peak_22775	2287	.	2.86522	0.000212339	0.032619	36
59	CAAA01118383.1	38810	GL456216.1	39044	KDM2A_peak_22661	235	.	2.99522	4.77e-05	0.00825943	43
60	AC125149.3	40591	GL456210.1	40838	KDM2A_peak_22576	248	.	3.79881	2.13e-07	4.85e-05	66
61	AC133103.4	41128	GL456211.1	41378	KDM2A_peak_22596	251	.	2.92828	3.47e-05	0.00602047	44
62	AC133103.4	43150	GL456211.1	43488	KDM2A_peak_22597	339	.	4.23834	7.67e-12	2.32e-09	111
63	AC149090.1	43259	JH584304.1	45209	KDM2A_peak_22903	1951	.	2.9347	1.75e-13	5.59e-11	127
64	AC168977.2	43613	GL456212.1	45184	KDM2A_peak_22634	1572	.	2.29975	3e-05	0.00528908	45
65	CAAA01118383.1	44140	GL456216.1	44378	KDM2A_peak_22662	239	.	4.46026	1.88e-08	4.71e-06	77
66	AC132444.5	45529	GL456221.1	46590	KDM2A_peak_22669	1062	.	2.22194	0.00010345	0.0168947	39
67	AC123873.3	45700	JH584299.1	46562	KDM2A_peak_22817	863	.	2.48617	0.000308638	0.0453555	35
68	AC149090.1	46228	JH584304.1	48475	KDM2A_peak_22904	2248	.	3.15952	5.19e-09	1.36e-06	82
69	AC168977.2	48080	GL456212.1	48576	KDM2A_peak_22635	497	.	2.00246	0.000640752	0.0861648	31
70	AC125178.1	49020	JH584298.1	49416	KDM2A_peak_22793	397	.	3.34412	1.71e-05	0.00308283	47
71	AC132444.4	49621	GL456221.1	51159	KDM2A_peak_22670	1539	.	2.69272	4.83e-06	0.000951284	53
72	AC133103.6	51628	GL456211.1	52024	KDM2A_peak_22598	397	.	2.771	6.67e-05	0.0112574	41
73	AC168977.2	51660	GL456212.1	52136	KDM2A_peak_22636	477	.	2.4023	4.47e-05	0.00773393	43
74	Ccl21c	53155	JH584293.1	54104	KDM2A_peak_22752	950	.	2.72381	4.49e-05	0.00779507	43
75	AC132444.2	53207	GL456221.1	54069	KDM2A_peak_22671	863	.	2.61004	0.000395767	0.0566396	34
76	AC140325.1	53618	GL456354.1	54186	KDM2A_peak_22716	569	.	2.74406	0.000509918	0.0711148	32
77	AC168977.2	55861	GL456212.1	57118	KDM2A_peak_22637	1258	.	2.72329	9.91e-05	0.016242	40
78	AC133103.6	56417	GL456211.1	56823	KDM2A_peak_22599	407	.	2.55833	4.29e-05	0.00745813	43
79	AC125149.3	56525	GL456210.1	57587	KDM2A_peak_22577	1063	.	2.12062	0.000114696	0.0185021	39
80	AC123873.1	56656	JH584299.1	57106	KDM2A_peak_22818	451	.	2.59626	0.000889713	0.115574	30
81	Gm3286	57273	GL456354.1	58293	KDM2A_peak_22717	1021	.	2.89151	0.000230065	0.0349687	36
82	AC165294.2	57789	JH584297.1	58278	KDM2A_peak_22776	490	.	2.63275	0.000286523	0.0426697	35
83	AC168977.2	58286	GL456212.1	59743	KDM2A_peak_22638	1458	.	2.48808	1.65e-06	0.000331589	57
84	AC132444.2	58676	GL456221.1	60637	KDM2A_peak_22672	1962	.	2.34725	1.98e-05	0.0035501	47
85	AC133103.6	58880	GL456211.1	59728	KDM2A_peak_22600	849	.	2.32029	8.88e-05	0.0145077	40
86	AC149090.1	58950	JH584304.1	60839	KDM2A_peak_22905	1890	.	3.30999	9.68e-150	1.15e-145	1490
87	AC087559.4	61115	GL456350.1	61431	KDM2A_peak_22709	317	.	2.92753	1.13e-05	0.00211924	49
88	AC132444.2	62189	GL456221.1	63299	KDM2A_peak_22673	1111	.	2.55028	0.000265021	0.0397338	35
89	AC168977.2	63220	GL456212.1	64047	KDM2A_peak_22639	828	.	2.66973	9.74e-05	0.0160162	40
90	AC165294.2	64371	JH584297.1	65955	KDM2A_peak_22777	1585	.	2.61845	0.000629231	0.0852648	32
91	AC165294.2	68328	JH584297.1	69139	KDM2A_peak_22778	812	.	2.85993	0.000281248	0.0418832	35
92	AC149090.1	68507	JH584304.1	76710	KDM2A_peak_22906	8204	.	2.52815	8.51e-204	9.31e-200	2030
93	AC168977.2	69642	GL456212.1	70856	KDM2A_peak_22640	1215	.	2.40933	3.95e-06	0.000778556	54
94	AC133103.7	69730	GL456211.1	70739	KDM2A_peak_22601	1010	.	2.50651	0.000450931	0.0637676	33
95	AC132444.2	70401	GL456221.1	71929	KDM2A_peak_22674	1529	.	2.73091	2.86e-05	0.00503165	45
96	AC125149.3	70628	GL456210.1	71669	KDM2A_peak_22578	1042	.	2.66205	0.00027522	0.0407652	35
97	AC133103.7	72960	GL456211.1	74464	KDM2A_peak_22602	1505	.	2.76905	8.44e-05	0.0139746	40
98	AC168977.2	73004	GL456212.1	73637	KDM2A_peak_22641	634	.	2.73763	7.19e-08	1.73e-05	71
99	AC168977.2	74661	GL456212.1	76757	KDM2A_peak_22642	2097	.	2.40319	5.01e-07	0.000105143	63
100	Gm3286	76442	GL456354.1	77018	KDM2A_peak_22718	577	.	2.88291	0.000246666	0.0370229	36
101	AC133103.7	77074	GL456211.1	79148	KDM2A_peak_22603	2075	.	2.36266	0.00014858	0.0234931	38
102	AC149090.1	77753	JH584304.1	79493	KDM2A_peak_22907	1741	.	2.78798	0	0	4608
103	AC168977.2	77795	GL456212.1	80052	KDM2A_peak_22643	2258	.	2.44806	3.15e-05	0.00536439	45
104	AC164084.2	78190	JH584296.1	78451	KDM2A_peak_22761	262	.	3.75995	1.46e-06	0.000311932	58
105	AC165294.3	78757	JH584297.1	79028	KDM2A_peak_22779	272	.	3.22253	3.96e-05	0.0069078	44
106	AC132444.2	79651	GL456221.1	80394	KDM2A_peak_22675	744	.	2.1819	0.000327077	0.047469	34
107	AC165294.3	80136	JH584297.1	80523	KDM2A_peak_22780	388	.	2.53159	0.000516095	0.0714184	32
108	AC125178.1	81067	JH584298.1	81943	KDM2A_peak_22794	877	.	2.93848	0.000110938	0.0181899	39
109	AC168977.1	81338	GL456212.1	87054	KDM2A_peak_22644	5717	.	2.3494	6.3e-06	0.00119083	52
110	AC149090.1	81408	JH584304.1	101956	KDM2A_peak_22908	20549	.	2.87825	6.95e-184	5.77e-180	1831
111	Ccl19	82476	JH584294.1	83355	KDM2A_peak_22754	880	.	2.8768	1.04e-05	0.00200124	49
112	AC132444.2	82893	GL456221.1	83884	KDM2A_peak_22676	992	.	2.04033	0.000333718	0.0486822	34
113	AC164084.2	83068	JH584296.1	83982	KDM2A_peak_22762	915	.	3.06456	8.81e-05	0.0140893	40
114	AC133103.7	83509	GL456211.1	84423	KDM2A_peak_22604	915	.	2.02384	0.000164547	0.0257561	37
115	AC125178.1	83912	JH584298.1	84589	KDM2A_peak_22795	678	.	2.92259	0.000125658	0.0201535	39
116	AC125178.1	85675	JH584298.1	86565	KDM2A_peak_22796	891	.	3.18871	4.87e-05	0.00851864	43
117	AC133103.7	86239	GL456211.1	87251	KDM2A_peak_22605	1013	.	2.2312	0.000127994	0.020641	38
118	AC125149.5	86686	GL456210.1	87774	KDM2A_peak_22579	1089	.	3.38517	5.15e-06	0.000997654	52
119	AC165294.3	87689	JH584297.1	89117	KDM2A_peak_22781	1429	.	2.70236	0.000265516	0.0396324	35
120	Csprs	88275	GL456221.1	89143	KDM2A_peak_22677	869	.	2.42656	5.58e-06	0.00109731	52
121	AC168977.1	88366	GL456212.1	91234	KDM2A_peak_22645	2869	.	2.28659	8.44e-06	0.00158584	50
122	AC125178.1	89879	JH584298.1	90656	KDM2A_peak_22797	778	.	2.6683	0.0003079	0.0455439	35
123	AC125178.1	91697	JH584298.1	91939	KDM2A_peak_22798	243	.	2.88229	0.000252517	0.0383089	35
124	CR974586.6	91872	JH584293.1	92550	KDM2A_peak_22753	679	.	2.70888	0.00024227	0.0365847	36
125	AC168977.1	92432	GL456212.1	93220	KDM2A_peak_22646	789	.	2.19413	0.000159547	0.0250311	37
126	Csprs	92864	GL456221.1	93146	KDM2A_peak_22678	283	.	3.6014	2.78e-08	6.89e-06	75
127	Csprs	94161	GL456221.1	99342	KDM2A_peak_22679	5182	.	2.90663	7.48e-06	0.00137689	51
128	AC168977.1	94686	GL456212.1	97576	KDM2A_peak_22647	2891	.	2.17694	0.000101508	0.0164942	39
129	AC125149.5	95328	GL456210.1	96220	KDM2A_peak_22580	893	.	2.32803	0.000157739	0.0247315	38
130	AC133103.7	97892	GL456211.1	98240	KDM2A_peak_22606	349	.	2.95017	3.71e-07	8.34e-05	64
131	AC125178.1	98851	JH584298.1	101788	KDM2A_peak_22799	2938	.	2.84208	0.000237804	0.0359882	36
132	AC133103.7	99326	GL456211.1	100086	KDM2A_peak_22607	761	.	2.3293	1.46e-06	0.000309072	58
133	AC133103.7	101247	GL456211.1	101896	KDM2A_peak_22608	650	.	2.73568	4.99e-06	0.000959953	53
134	Csprs	101666	GL456221.1	102050	KDM2A_peak_22680	385	.	2.69126	0.000551506	0.0751329	32
135	AC168977.1	101724	GL456212.1	103096	KDM2A_peak_22648	1373	.	2.22408	5.46e-05	0.00943952	42
136	AC149090.1	103000	JH584304.1	104728	KDM2A_peak_22909	1729	.	2.27872	0	0	3598
137	AC125178.1	103916	JH584298.1	104165	KDM2A_peak_22800	250	.	2.8235	0.000259209	0.0391408	35
138	Csprs	103960	GL456221.1	104576	KDM2A_peak_22681	617	.	2.37694	0.000207927	0.0318691	36
139	AC125149.5	104986	GL456210.1	105569	KDM2A_peak_22581	584	.	2.44469	0.000231132	0.0348562	36
140	AC149090.1	107276	JH584304.1	114415	KDM2A_peak_22910	7140	.	3.05276	3.95e-257	4.82e-253	2564
141	AC168977.1	107374	GL456212.1	108220	KDM2A_peak_22649	847	.	2.86033	0.000221758	0.0336341	36
142	AC164084.3	108776	JH584296.1	109132	KDM2A_peak_22763	357	.	3.0274	0.000117079	0.0190792	39
143	Csprs	110373	GL456221.1	110890	KDM2A_peak_22682	518	.	2.88066	3.27e-08	7.66e-06	74
144	AC133103.7	111040	GL456211.1	112670	KDM2A_peak_22609	1631	.	2.25533	6.9e-06	0.00133067	51
145	AC165294.3	111213	JH584297.1	112127	KDM2A_peak_22782	915	.	2.87662	0.000218655	0.0332683	36
146	Csprs	112579	GL456221.1	113254	KDM2A_peak_22683	676	.	2.11043	3.43e-05	0.00603129	44
147	AC168977.1	113891	GL456212.1	115264	KDM2A_peak_22650	1374	.	2.87051	9.54e-10	2.32e-07	90
148	Ccl21a	114535	JH584294.1	115124	KDM2A_peak_22755	590	.	3.4447	3.57e-06	0.000737717	54
149	AC165294.3	114756	JH584297.1	116276	KDM2A_peak_22783	1521	.	3.07522	7.18e-05	0.0119864	41
150	Csprs	116048	GL456221.1	116923	KDM2A_peak_22684	876	.	2.08952	0.000135928	0.0215914	38
151	AC125149.5	116180	GL456210.1	117502	KDM2A_peak_22582	1323	.	2.39884	0.000129825	0.0206129	38
152	Csprs	118468	GL456221.1	120718	KDM2A_peak_22685	2251	.	2.04933	0.000110172	0.0177717	39
153	AC168977.1	118524	GL456212.1	120120	KDM2A_peak_22651	1597	.	2.5371	1.61e-05	0.00293907	47
154	AC125149.1	120344	GL456210.1	120588	KDM2A_peak_22583	245	.	2.60893	1.49e-05	0.00278522	48
155	AC168977.1	121243	GL456212.1	123704	KDM2A_peak_22652	2462	.	2.23061	7.36e-05	0.0122931	41
156	AC123873.1	122335	JH584299.1	123152	KDM2A_peak_22819	818	.	2.78996	0.000401421	0.0578469	33
157	AC125149.1	122695	GL456210.1	124003	KDM2A_peak_22584	1309	.	2.87573	9.39e-06	0.00181756	50
158	AC125178.1	122961	JH584298.1	123936	KDM2A_peak_22801	976	.	3.04138	8.35e-05	0.0137012	40
159	Csprs	125470	GL456221.1	127489	KDM2A_peak_22686	2020	.	2.53284	5.72e-07	0.000123404	62
160	AC133103.5	126425	GL456211.1	127382	KDM2A_peak_22610	958	.	2.69505	0.000365233	0.0517702	34
161	AC125149.1	126565	GL456210.1	127109	KDM2A_peak_22585	545	.	3.0164	4.17e-06	0.000813336	53
162	AC164084.3	127239	JH584296.1	128365	KDM2A_peak_22764	1127	.	2.69093	0.000665166	0.089869	31
163	AC133103.5	128392	GL456211.1	128724	KDM2A_peak_22611	333	.	2.9018	1.77e-06	0.0003764	57
164	Zfy1	128765	Y	129016	KDM2A_peak_23694	252	.	3.11177	4.21e-05	0.00735309	43
165	AC140325.3	129706	GL456354.1	130373	KDM2A_peak_22719	668	.	2.81405	0.000288882	0.042924	35
166	AC133103.5	130257	GL456211.1	133750	KDM2A_peak_22612	3494	.	2.77569	5.04e-06	0.000944148	52
167	AC123873.1	130280	JH584299.1	131064	KDM2A_peak_22820	785	.	3.00986	0.000124217	0.0204621	39
168	AC125149.2	130583	GL456210.1	131353	KDM2A_peak_22586	771	.	2.75078	0.00042124	0.0607253	33
169	Csprs	130626	GL456221.1	131144	KDM2A_peak_22687	519	.	2.23952	3.71e-05	0.00642229	44
170	Csprs	132377	GL456221.1	132613	KDM2A_peak_22688	237	.	2.36489	1.21e-05	0.00232504	49
171	AC168977.1	134419	GL456212.1	135529	KDM2A_peak_22653	1111	.	2.11798	0.000182465	0.0281838	37
172	AC164084.3	135263	JH584296.1	135798	KDM2A_peak_22765	536	.	2.71671	0.000589563	0.0812138	32
173	Csprs	135543	GL456221.1	135984	KDM2A_peak_22689	442	.	3.00513	6.47e-06	0.00123794	51
174	AC125149.2	135693	GL456210.1	139499	KDM2A_peak_22587	3807	.	3.25935	1.23e-05	0.00225076	49
175	AC133103.5	136177	GL456211.1	136514	KDM2A_peak_22613	338	.	2.60123	1.49e-06	0.000317995	58
176	AC168977.1	136661	GL456212.1	137874	KDM2A_peak_22654	1214	.	2.1156	3.6e-05	0.00635594	44
177	AC123873.2	138234	JH584299.1	138744	KDM2A_peak_22821	511	.	2.84144	0.000255876	0.0385212	35
178	Csprs	138290	GL456221.1	138593	KDM2A_peak_22690	304	.	2.71797	2.13e-06	0.000429576	56
179	AC125178.3	139415	JH584298.1	139747	KDM2A_peak_22802	333	.	2.61865	0.000957348	0.123198	30
180	Csprs	142887	GL456221.1	143940	KDM2A_peak_22691	1054	.	2.88167	8.23e-07	0.000176978	60
181	AC140325.3	143414	GL456354.1	144159	KDM2A_peak_22720	746	.	3.01593	8.82e-05	0.0143694	40
182	AC125178.3	143420	JH584298.1	143677	KDM2A_peak_22803	258	.	2.75	0.000478046	0.0666408	33
183	AC125149.4	145152	GL456210.1	146512	KDM2A_peak_22588	1361	.	2.78734	9.45e-07	0.000202978	60
184	AC168977.1	146967	GL456212.1	147912	KDM2A_peak_22655	946	.	2.11983	2.35e-05	0.00423409	46
185	Csprs	147582	GL456221.1	147909	KDM2A_peak_22692	328	.	2.22384	4.33e-05	0.00753494	43
186	AC133103.5	148845	GL456211.1	150031	KDM2A_peak_22614	1187	.	2.58124	4.34e-06	0.000864829	53
187	AC164084.3	150994	JH584296.1	152089	KDM2A_peak_22766	1096	.	2.69511	0.000421202	0.0597861	33
188	AC168977.1	151051	GL456212.1	152066	KDM2A_peak_22656	1016	.	2.24379	0.000199959	0.0304804	36
189	Csprs	151378	GL456221.1	152318	KDM2A_peak_22693	941	.	3.32225	1.26e-06	0.000262773	58
190	AC165294.3	154027	JH584297.1	155123	KDM2A_peak_22784	1097	.	3.03086	0.000102393	0.0168986	39
191	AC133103.5	154515	GL456211.1	155303	KDM2A_peak_22615	789	.	2.20828	0.000151401	0.0238974	38
192	Csprs	154751	GL456221.1	155397	KDM2A_peak_22694	647	.	2.40858	0.000360703	0.0520559	34
193	AC133103.5	156723	GL456211.1	158077	KDM2A_peak_22616	1355	.	2.23189	3.11e-05	0.00544678	45
194	AC125178.3	156879	JH584298.1	157554	KDM2A_peak_22804	676	.	3.11548	4.66e-05	0.00805787	43
195	Csprs	157251	GL456221.1	158105	KDM2A_peak_22695	855	.	2.07102	0.000312227	0.0456741	35
196	AC140325.4	158676	GL456354.1	160191	KDM2A_peak_22721	1516	.	3.1439	2.86e-05	0.00499229	45
197	AC125178.3	159080	JH584298.1	159482	KDM2A_peak_22805	403	.	3.93697	4.46e-07	9.89e-05	63
198	AC133103.5	159254	GL456211.1	160531	KDM2A_peak_22617	1278	.	2.00338	0.000228776	0.0346338	36
199	AC123873.2	161699	JH584299.1	162987	KDM2A_peak_22822	1289	.	2.67467	0.000725738	0.0970979	31
200	AC133103.5	162246	GL456211.1	163780	KDM2A_peak_22618	1535	.	2.34558	2.5e-05	0.00452043	46
201	AC125178.3	163563	JH584298.1	163878	KDM2A_peak_22806	316	.	2.89213	0.000240702	0.0367655	36
202	AC164084.3	164033	JH584296.1	164465	KDM2A_peak_22767	433	.	3.14101	6e-06	0.00118563	52
203	Zfy1	164833	Y	165088	KDM2A_peak_23695	256	.	3.53717	6.15e-06	0.00118002	52
204	AC125149.4	165414	GL456210.1	165943	KDM2A_peak_22589	530	.	2.03984	0.000750412	0.0991928	31
205	AC125178.3	165632	JH584298.1	165992	KDM2A_peak_22807	361	.	2.92104	6.61e-05	0.0110141	41
206	AC133103.1	166767	GL456211.1	168686	KDM2A_peak_22619	1920	.	2.14378	0.00012388	0.0195686	39
207	AC123873.2	167675	JH584299.1	169254	KDM2A_peak_22823	1580	.	3.04876	6.78e-05	0.0111782	41
208	AC125149.4	168778	GL456210.1	169491	KDM2A_peak_22590	714	.	2.81647	0.000166863	0.0264624	37
209	AC132444.6	170114	GL456221.1	170372	KDM2A_peak_22696	259	.	2.30137	5.39e-05	0.00932052	42
210	AC123873.2	171591	JH584299.1	173910	KDM2A_peak_22824	2320	.	3.04315	8.18e-05	0.0138299	40
211	AC165294.3	172952	JH584297.1	174430	KDM2A_peak_22785	1479	.	2.58662	0.000674854	0.0911759	31
212	AC164084.1	173157	JH584296.1	173801	KDM2A_peak_22768	645	.	2.89062	0.000128319	0.0206186	38
213	AC133103.1	173377	GL456211.1	176106	KDM2A_peak_22620	2730	.	2.13614	2.36e-05	0.00418649	46
214	AC087559.2	173415	GL456350.1	174088	KDM2A_peak_22710	674	.	2.26835	0.00038866	0.0552739	34
215	AC125178.3	173758	JH584298.1	175295	KDM2A_peak_22808	1538	.	2.72268	0.000332131	0.0487562	34
216	AC132444.6	174633	GL456221.1	175288	KDM2A_peak_22697	656	.	2.58913	9.65e-05	0.0158873	40
217	AC165294.3	175570	JH584297.1	176114	KDM2A_peak_22786	545	.	2.78096	0.000429111	0.0618073	33
218	AC132444.6	177353	GL456221.1	178105	KDM2A_peak_22698	753	.	2.156	0.000702457	0.093362	31
219	AC133103.1	177373	GL456211.1	179248	KDM2A_peak_22621	1876	.	2.25473	4.8e-05	0.00816902	43
220	AC133103.1	180838	GL456211.1	182899	KDM2A_peak_22622	2062	.	2.1738	2.64e-05	0.00475335	45
221	AC132444.6	180938	GL456221.1	182221	KDM2A_peak_22699	1284	.	2.5624	7.39e-05	0.0122659	41
222	AC123873.2	181168	JH584299.1	181502	KDM2A_peak_22825	335	.	3.26312	3.01e-05	0.00541465	45
223	AC164084.1	184374	JH584296.1	184715	KDM2A_peak_22769	342	.	3.02346	0.000114143	0.0186948	39
224	AC123873.2	185371	JH584299.1	186413	KDM2A_peak_22826	1043	.	2.84234	0.000132282	0.0210771	38
225	AC132444.6	185437	GL456221.1	186546	KDM2A_peak_22700	1110	.	2.79167	0.000190673	0.0298538	37
226	AC165294.3	186553	JH584297.1	188277	KDM2A_peak_22787	1725	.	2.71321	0.000411775	0.0581983	33
227	AC132444.6	190949	GL456221.1	191809	KDM2A_peak_22701	861	.	2.48663	0.000972389	0.122548	30
228	AC123873.2	191590	JH584299.1	191902	KDM2A_peak_22827	313	.	2.54325	0.000513263	0.0714167	32
229	AC133103.1	191917	GL456211.1	192588	KDM2A_peak_22623	672	.	3.39114	3.93e-08	9.57e-06	74
230	AC165294.3	194784	JH584297.1	195055	KDM2A_peak_22788	272	.	2.71379	0.000404259	0.057487	33
231	AC123873.2	194961	JH584299.1	196785	KDM2A_peak_22828	1825	.	2.73268	0.00034355	0.0500853	34
232	AC133103.1	196706	GL456211.1	197697	KDM2A_peak_22624	992	.	2.65198	6.41e-06	0.00125994	51
233	AC132444.6	199494	GL456221.1	200403	KDM2A_peak_22702	910	.	2.05553	0.000626527	0.0848164	32
234	Ccl21c	205092	GL456350.1	205635	KDM2A_peak_22711	544	.	2.54736	4.68e-05	0.00825867	43
235	AC133103.1	206126	GL456211.1	207093	KDM2A_peak_22625	968	.	2.98408	4.97e-05	0.00855697	43
236	AC123873.2	208005	JH584299.1	208716	KDM2A_peak_22829	712	.	3.39489	7.32e-06	0.0013754	51
237	AC133103.1	209824	GL456211.1	210165	KDM2A_peak_22626	342	.	2.99424	0.000138478	0.0223414	38
238	AC123873.2	215402	JH584299.1	215882	KDM2A_peak_22830	481	.	2.62433	0.000913398	0.118156	30
239	AC133103.3	223647	GL456211.1	224283	KDM2A_peak_22627	637	.	2.12689	0.000234412	0.035664	36
240	AC133103.3	232871	GL456211.1	233916	KDM2A_peak_22628	1046	.	2.29138	0.000208046	0.0319264	36
241	AC123873.2	244807	JH584299.1	245292	KDM2A_peak_22831	486	.	2.82849	0.000332422	0.0488169	34
242	AC126035.1	255923	JH584299.1	256735	KDM2A_peak_22832	813	.	2.83728	0.00030626	0.0448456	35
243	Zfy1	259100	Y	259447	KDM2A_peak_23696	348	.	8.50749	1.08e-32	7.79e-30	319
244	AC126035.1	303880	JH584299.1	304548	KDM2A_peak_22833	669	.	2.96071	0.000162873	0.0253285	37
245	AC126035.1	337899	JH584299.1	338541	KDM2A_peak_22834	643	.	2.63044	0.000903109	0.117174	30
246	AC126035.1	340450	JH584299.1	341379	KDM2A_peak_22835	930	.	2.68615	0.000446344	0.0622128	33
247	AC126035.1	342862	JH584299.1	343114	KDM2A_peak_22836	253	.	2.54639	0.000249856	0.03755	36
248	AC126035.1	345275	JH584299.1	345670	KDM2A_peak_22837	396	.	2.44956	0.000152247	0.0239867	38
249	Gm16367	412087	JH584299.1	412530	KDM2A_peak_22838	444	.	2.61774	0.000235999	0.0358443	36
250	Gm16367	464719	JH584299.1	464995	KDM2A_peak_22839	277	.	3.08461	8.62e-05	0.0144221	40
251	Gm16367	467972	JH584299.1	469004	KDM2A_peak_22840	1033	.	2.68786	0.000679939	0.0918058	31
252	Gm16367	474154	JH584299.1	474563	KDM2A_peak_22841	410	.	2.61865	0.000957348	0.123198	30
253	Gm16367	478414	JH584299.1	479265	KDM2A_peak_22842	852	.	2.90111	0.000154394	0.0243428	38
254	Gm16367	483240	JH584299.1	484742	KDM2A_peak_22843	1503	.	2.86016	0.000252453	0.0374567	35
255	Gm16367	494584	JH584299.1	495224	KDM2A_peak_22844	641	.	2.58126	0.000227961	0.0346913	36
256	Gm16367	508873	JH584299.1	509575	KDM2A_peak_22845	703	.	3.05595	4.92e-05	0.00854221	43
257	Gm16367	511379	JH584299.1	511656	KDM2A_peak_22846	278	.	2.90531	0.000223033	0.0344358	36
258	Gm16367	513392	JH584299.1	513655	KDM2A_peak_22847	264	.	3.58893	3.85e-06	0.000792155	54
259	AC163611.1	525874	JH584299.1	527693	KDM2A_peak_22848	1820	.	3.11198	3.38e-05	0.00592666	44
260	AC163611.1	531871	JH584299.1	532174	KDM2A_peak_22849	304	.	3.21853	3.4e-05	0.00604185	44
261	AC163611.1	557735	JH584299.1	561210	KDM2A_peak_22850	3476	.	2.89775	0.000185793	0.0286986	37
262	AC163611.1	562163	JH584299.1	563178	KDM2A_peak_22851	1016	.	3.08163	5.38e-05	0.00924805	42
263	AC163611.1	567569	JH584299.1	568351	KDM2A_peak_22852	783	.	2.72711	0.000390122	0.0563871	34
264	AC163611.1	570749	JH584299.1	571072	KDM2A_peak_22853	324	.	2.97651	0.000143807	0.0228581	38
265	AC163611.1	573004	JH584299.1	573353	KDM2A_peak_22854	350	.	3.67133	2.68e-06	0.000542038	55
266	AC163611.2	587920	JH584299.1	589900	KDM2A_peak_22855	1981	.	2.60645	0.000138765	0.0217901	38
267	AC163611.2	592902	JH584299.1	593142	KDM2A_peak_22856	241	.	3.47604	9.58e-06	0.00185969	50
268	AC163611.2	595274	JH584299.1	595567	KDM2A_peak_22857	294	.	3.18381	5.03e-05	0.00878416	42
269	AC163611.2	598566	JH584299.1	599362	KDM2A_peak_22858	797	.	2.8628	1.55e-05	0.00278048	48
270	AC163611.2	601251	JH584299.1	602419	KDM2A_peak_22859	1169	.	2.85533	4.61e-05	0.00804248	43
271	AC163611.2	603833	JH584299.1	604071	KDM2A_peak_22860	239	.	2.54628	0.00018775	0.0289721	37
272	AC163611.2	612801	JH584299.1	613064	KDM2A_peak_22861	264	.	3.21606	4.03e-05	0.00697927	43
273	AC163611.2	614485	JH584299.1	616221	KDM2A_peak_22862	1737	.	2.70495	0.000338719	0.048434	34
274	AC163611.2	617328	JH584299.1	618948	KDM2A_peak_22863	1621	.	2.88308	0.000165052	0.025819	37
275	AC163611.2	620891	JH584299.1	621521	KDM2A_peak_22864	631	.	2.79082	0.00033979	0.0492652	34
276	AC163611.2	631833	JH584299.1	632687	KDM2A_peak_22865	855	.	2.61865	0.000957348	0.123198	30
277	AC163611.2	640985	JH584299.1	641714	KDM2A_peak_22866	730	.	2.8183	0.000355418	0.0524011	34
278	AC163611.2	645626	JH584299.1	646899	KDM2A_peak_22867	1274	.	2.97328	3.98e-05	0.00690812	44
279	AC163611.2	648017	JH584299.1	651795	KDM2A_peak_22868	3779	.	2.88242	6.73e-05	0.0113151	41
280	AC163611.2	653197	JH584299.1	653438	KDM2A_peak_22869	242	.	2.71996	6.73e-06	0.00131898	51
281	AC163611.2	657773	JH584299.1	659749	KDM2A_peak_22870	1977	.	2.43179	0.000235608	0.0348714	36
282	AC163611.2	667984	JH584299.1	668857	KDM2A_peak_22871	874	.	2.36427	0.000575254	0.0782492	32
283	AC140365.1	673346	JH584299.1	673614	KDM2A_peak_22872	269	.	3.70794	2.14e-06	0.000445636	56
284	AC140365.1	683348	JH584299.1	684080	KDM2A_peak_22873	733	.	2.7383	0.000522348	0.0728149	32
285	Zfy1	692541	Y	692836	KDM2A_peak_23697	296	.	2.79523	0.000118065	0.0192695	39
286	AC140365.1	704417	JH584299.1	704707	KDM2A_peak_22874	291	.	4.1429	9.57e-12	2.98e-09	110
287	AC140365.1	717827	JH584299.1	718103	KDM2A_peak_22875	277	.	3.73822	2.09e-06	0.000438763	56
288	AC140365.1	740410	JH584299.1	741290	KDM2A_peak_22876	881	.	2.62007	0.000950014	0.122355	30
289	AC140365.1	749165	JH584299.1	751425	KDM2A_peak_22877	2261	.	3.32837	1.83e-05	0.00327341	47
290	AC124606.2	765088	JH584299.1	766256	KDM2A_peak_22878	1169	.	2.90702	0.000222649	0.0343605	36
291	AC124606.2	805157	JH584299.1	805427	KDM2A_peak_22879	271	.	2.7614	0.000445923	0.0619541	33
292	AC124606.1	837297	JH584299.1	838683	KDM2A_peak_22880	1387	.	3.80894	3.11e-07	6.5e-05	65
293	AC124606.1	840282	JH584299.1	840601	KDM2A_peak_22881	320	.	2.32887	0.000502134	0.0697268	32
294	AC124606.1	843207	JH584299.1	844527	KDM2A_peak_22882	1321	.	2.88576	8.93e-05	0.0149211	40
295	AC124606.1	845551	JH584299.1	846609	KDM2A_peak_22883	1059	.	2.80193	0.000381918	0.0553376	34
296	AC124606.1	860877	JH584299.1	862442	KDM2A_peak_22884	1566	.	3.1553	5.59e-05	0.00963341	42
297	AC124606.1	867780	JH584299.1	868088	KDM2A_peak_22885	309	.	2.71683	0.000351415	0.0510599	34
298	AC124606.1	870673	JH584299.1	870907	KDM2A_peak_22886	235	.	2.86074	0.000119564	0.0192513	39
299	AC133095.2	885806	JH584299.1	887969	KDM2A_peak_22887	2164	.	2.76732	0.000358253	0.0517023	34
300	AC133095.2	892980	JH584299.1	893749	KDM2A_peak_22888	770	.	2.76559	0.000385816	0.0555674	34
301	AC133095.2	894946	JH584299.1	895589	KDM2A_peak_22889	644	.	2.76657	0.000459526	0.0654124	33
302	AC133095.2	911296	JH584299.1	912257	KDM2A_peak_22890	962	.	3.10647	1.84e-05	0.00336729	47
303	AC133095.1	921987	JH584299.1	925395	KDM2A_peak_22891	3409	.	2.9347	6.87e-05	0.0116587	41
304	AC133095.1	929295	JH584299.1	932865	KDM2A_peak_22892	3571	.	3.04758	5.7e-05	0.0095407	42
305	AC133095.1	943317	JH584299.1	944386	KDM2A_peak_22893	1070	.	3.15305	5.58e-05	0.00938188	42
306	AC133095.1	948594	JH584299.1	950550	KDM2A_peak_22894	1957	.	2.71332	0.000190761	0.0296367	37
307	AC133095.1	951980	JH584299.1	952855	KDM2A_peak_22895	876	.	2.94749	0.000181305	0.0285726	37
308	n-R5s1	986329	Y	986690	KDM2A_peak_23698	362	.	3.10687	3.89e-05	0.00694161	44
309	Eif2s3y	1010264	Y	1010849	KDM2A_peak_23699	586	.	7.62033	1.94e-19	8.7e-17	187
310	Uty	1245190	Y	1245754	KDM2A_peak_23700	565	.	4.26627	5.4e-08	1.26e-05	72
311	Ddx3y	1285791	Y	1286796	KDM2A_peak_23701	1006	.	3.80547	5.46e-07	0.000117739	62
312	Usp9y	1459526	Y	1459797	KDM2A_peak_23702	272	.	3.65603	1.99e-06	0.000425942	57
313	H2al2c	2607570	Y	2607826	KDM2A_peak_23703	257	.	2.75836	0.000453597	0.0643799	33
314	Gm4064	2794807	Y	2796534	KDM2A_peak_23704	1728	.	3.36385	2.07e-09	5.16e-07	86
315	Rbmy	2830137	Y	2832158	KDM2A_peak_23705	2022	.	3.75226	7.53e-09	1.79e-06	81
316	Gm10256	2861542	Y	2863531	KDM2A_peak_23706	1990	.	3.85323	1.35e-09	3.51e-07	88
317	Gm10256	2878348	Y	2878751	KDM2A_peak_23707	404	.	2.59122	0.000203873	0.0311817	36
318	Gm10352	2900474	Y	2902171	KDM2A_peak_23708	1698	.	3.7733	1.03e-08	2.47e-06	79
319	Gm29289	2932079	Y	2934155	KDM2A_peak_23709	2077	.	4.14362	1.58e-10	4.28e-08	98
320	Gm10722	3000329	9	3002320	KDM2A_peak_21423	1992	.	2.05409	0	0	11439
321	Gm11168	3003305	9	3004792	KDM2A_peak_21424	1488	.	2.47476	0	0	10259
322	Vmn1r238	3003852	18	3006015	KDM2A_peak_9866	2164	.	3.46897	2.81e-17	9.01e-15	165
323	Rab10	3005166	12	3005499	KDM2A_peak_4415	334	.	2.46408	2.9e-05	0.00525799	45
324	Rab10	3007807	12	3008894	KDM2A_peak_4416	1088	.	2.54478	7.28e-05	0.0120887	41
325	Gm10721	3012227	9	3018714	KDM2A_peak_21425	6488	.	2.47751	0	0	6153
326	Gdi2	3021878	13	3023245	KDM2A_peak_5411	1368	.	2.91767	0.000147367	0.0235364	38
327	Gm10718	3023439	9	3026020	KDM2A_peak_21426	2582	.	2.20381	0	0	10844
328	Gm10717	3029625	9	3038277	KDM2A_peak_21427	8653	.	2.95266	0	0	3565
329	Vmn1r238	3039413	18	3040422	KDM2A_peak_9867	1010	.	2.74527	0.000198925	0.0305091	37
330	Vmn1r238	3046582	18	3046862	KDM2A_peak_9868	281	.	2.8683	0.000186668	0.0289115	37
331	Fam171a1	3050124	2	3050415	KDM2A_peak_11227	292	.	5.30573	9.49e-58	1.82e-54	570
332	Hnf4g	3050727	3	3051060	KDM2A_peak_12873	334	.	2.62895	0.000909829	0.117922	30
333	Xkr4	3053809	1	3054054	KDM2A_peak_1	246	.	3.20041	4.56e-05	0.00799982	43
334	Samd9l	3057714	6	3058011	KDM2A_peak_17038	298	.	2.78615	0.00030399	0.0445718	35
335	Hnf4g	3070821	3	3071434	KDM2A_peak_12874	614	.	2.53605	0.000822754	0.108166	30
336	Scaf8	3075855	17	3076096	KDM2A_peak_8835	242	.	2.50153	0.000307468	0.0453942	35
337	Btbd35f23	3076680	X	3076954	KDM2A_peak_22913	275	.	3.33437	2.22e-05	0.00412686	46
338	AU018091	3078966	7	3079236	KDM2A_peak_18126	271	.	2.89733	0.000187763	0.0294313	37
339	Scaf8	3083193	17	3085253	KDM2A_peak_8836	2061	.	5.72435	2.19e-16	7.59e-14	156
340	Vmn1r2	3089607	4	3091092	KDM2A_peak_13968	1486	.	2.86164	2.15e-07	4.6e-05	66
341	Sfi1	3100384	11	3104082	KDM2A_peak_2819	3699	.	3.35894	3.71e-10	1.01e-07	94
342	Scaf8	3102456	17	3102968	KDM2A_peak_8837	513	.	2.47901	0.000339516	0.0494664	34
343	Hnf4g	3108356	3	3109755	KDM2A_peak_12875	1400	.	2.61099	0.000945061	0.121836	30
344	Sfi1	3112630	11	3112940	KDM2A_peak_2820	311	.	2.76633	6.43e-05	0.0109159	41
345	Scaf8	3113734	17	3116070	KDM2A_peak_8838	2337	.	12.0764	4.01e-80	1.31e-76	793
346	Fam171a1	3118072	2	3119480	KDM2A_peak_11228	1409	.	5.43264	1.26e-21	6.12e-19	209
347	Sfi1	3119290	11	3119943	KDM2A_peak_2821	654	.	2.70648	2.69e-06	0.000542226	55
348	Sfi1	3121071	11	3123979	KDM2A_peak_2822	2909	.	4.23634	2.07e-10	5.5e-08	96
349	Hnf4g	3132609	3	3132873	KDM2A_peak_12876	265	.	3.03155	0.000113243	0.0183371	39
350	Scaf8	3136992	17	3137245	KDM2A_peak_8839	254	.	3.36365	1.84e-05	0.00343708	47
351	Samd9l	3140775	6	3141890	KDM2A_peak_17039	1116	.	2.70112	0.000397649	0.0564664	34
352	Gm10715	3142702	9	3142996	KDM2A_peak_21428	295	.	2.72555	0.000289081	0.0427051	35
353	Insr	3143794	8	3144088	KDM2A_peak_20237	295	.	2.83527	0.000323661	0.0477617	34
354	Gm10715	3144646	9	3145230	KDM2A_peak_21429	585	.	2.67441	0.000218973	0.0333027	36
355	Hnf4g	3150395	3	3151132	KDM2A_peak_12877	738	.	2.61865	0.000957348	0.123198	30
356	Vmn1r238	3150570	18	3151231	KDM2A_peak_9869	662	.	2.78602	0.000418524	0.0604951	33
357	H60c	3151827	10	3152087	KDM2A_peak_1579	261	.	2.94766	0.000173181	0.0266336	37
358	Hnf4g	3177590	3	3177898	KDM2A_peak_12878	309	.	3.05292	9.7e-05	0.015811	40
359	Hnf4g	3179645	3	3180369	KDM2A_peak_12879	725	.	2.80764	0.000374662	0.054834	34
360	Samd9l	3182576	6	3184750	KDM2A_peak_17040	2175	.	2.9061	6.29e-15	2.23e-12	142
361	Hnf4g	3196923	3	3197472	KDM2A_peak_12880	550	.	2.8419	0.000298586	0.0436456	35
362	Vmn1r3	3197155	4	3197561	KDM2A_peak_13969	407	.	2.48049	0.000346091	0.0500518	34
363	Vmn1r3	3198600	4	3199637	KDM2A_peak_13970	1038	.	2.53579	0.000290509	0.0428174	35
364	Gm27679	3199369	9	3200307	KDM2A_peak_21430	939	.	2.73835	1.74e-05	0.00320679	47
365	Gdi2	3201933	13	3202337	KDM2A_peak_5412	405	.	2.7483	0.000498953	0.0699021	33
366	Drg1	3202066	11	3203352	KDM2A_peak_2823	1287	.	3.55583	3.54e-25	2.02e-22	244
367	Ighmbp2	3205615	19	3206131	KDM2A_peak_10543	517	.	4.31104	7.77e-09	1.92e-06	81
368	Hnf4g	3206703	3	3207270	KDM2A_peak_12881	568	.	2.63363	0.000745727	0.0988917	31
369	Btbd35f24	3210683	X	3212106	KDM2A_peak_22914	1424	.	2.73163	0.000521183	0.0717282	32
370	Insr	3220835	8	3221557	KDM2A_peak_20238	723	.	3.24323	7.04e-09	1.77e-06	81
371	Gdi2	3221789	13	3222067	KDM2A_peak_5413	279	.	2.69337	0.000202055	0.0308788	36
372	D830030K20Rik	3222306	14	3222923	KDM2A_peak_6400	618	.	2.92135	0.000203357	0.0313906	36
373	Scaf8	3230760	17	3231015	KDM2A_peak_8840	256	.	2.9671	1.74e-05	0.00327258	47
374	Vmn1r3	3232111	4	3232347	KDM2A_peak_13971	237	.	2.82327	7.56e-06	0.00147969	51
375	Hnf4g	3233052	3	3233573	KDM2A_peak_12882	522	.	2.68817	0.000678891	0.0916854	31
376	Fam171a1	3234095	2	3234340	KDM2A_peak_11229	246	.	3.15692	4.66e-05	0.0082228	43
377	Rab10	3234979	12	3237799	KDM2A_peak_4417	2821	.	5.503	1.3e-21	5.76e-19	208
378	Btbd35f24	3235095	X	3235954	KDM2A_peak_22915	860	.	3.47335	8.04e-06	0.00147867	50
379	Btbd35f24	3245266	X	3245544	KDM2A_peak_22916	279	.	4.04808	3.11e-07	7.13e-05	65
380	D830030K20Rik	3245802	14	3246796	KDM2A_peak_6401	995	.	2.57383	0.000329291	0.0477211	34
381	H60c	3250047	10	3250315	KDM2A_peak_1580	269	.	5.12582	2.24e-11	6.84e-09	106
382	H60c	3251262	10	3252790	KDM2A_peak_1581	1529	.	4.25244	1.33e-08	3.21e-06	78
383	Olfr161	3254039	16	3255965	KDM2A_peak_8161	1927	.	3.11393	1.92e-05	0.00345327	47
384	Olfr161	3256910	16	3257534	KDM2A_peak_8162	625	.	3.70456	3.31e-07	7.46e-05	64
385	Nlrp12	3264976	7	3265574	KDM2A_peak_18127	599	.	2.7117	5.93e-05	0.0101758	42
386	Drg1	3265330	11	3267869	KDM2A_peak_2824	2540	.	5.15627	5.72e-25	2.87e-22	242
387	Olfr161	3268364	16	3269618	KDM2A_peak_8163	1255	.	2.51856	0.000411481	0.0580029	33
388	Olfr161	3271742	16	3272113	KDM2A_peak_8164	372	.	2.47218	1.89e-05	0.0034194	47
389	Insr	3279081	8	3279893	KDM2A_peak_20239	813	.	3.5589	1.82e-10	4.86e-08	97
390	Crem	3280785	18	3282042	KDM2A_peak_9870	1258	.	4.36421	3.99e-11	1.04e-08	103
391	Mrpl21	3282606	19	3283386	KDM2A_peak_10544	781	.	2.86488	8.2e-08	1.93e-05	70
392	Nmt2	3283027	2	3285484	KDM2A_peak_11230	2458	.	8.20333	1.13e-45	1.37e-42	449
393	Olfr161	3283691	16	3284011	KDM2A_peak_8165	321	.	3.47915	9.51e-06	0.00184676	50
394	Rab10	3284282	12	3284810	KDM2A_peak_4418	529	.	2.78921	0.000411965	0.0596788	33
395	Btbd35f24	3287407	X	3287647	KDM2A_peak_22917	241	.	2.93699	0.000189317	0.0296047	37
396	Patz1	3288420	11	3291462	KDM2A_peak_2825	3043	.	6.10517	2.85e-35	2.34e-32	345
397	Myadm	3289295	7	3290601	KDM2A_peak_18128	1307	.	3.20891	2.66e-08	6.46e-06	75
398	Prkcg	3301996	7	3304106	KDM2A_peak_18129	2111	.	2.81746	2.37e-05	0.00414248	46
399	Gm21677	3304736	Y	3307102	KDM2A_peak_23710	2367	.	4.41553	2.79e-10	7.74e-08	95
400	Rab10	3308775	12	3310886	KDM2A_peak_4419	2112	.	6.54754	3.59e-36	2.89e-33	354
401	Alkbh8	3312391	9	3312676	KDM2A_peak_21431	286	.	2.97407	2.21e-06	0.000459018	56
402	Tiam2	3313748	17	3314701	KDM2A_peak_8841	954	.	4.63346	8.72e-15	2.96e-12	140
403	Gm21693	3315323	Y	3315788	KDM2A_peak_23711	466	.	3.25807	1.82e-05	0.0034091	47
404	Ppp1r14c	3321087	10	3321326	KDM2A_peak_1582	240	.	2.65488	0.000259914	0.0387927	35
405	Cpt1a	3322316	19	3325996	KDM2A_peak_10545	3681	.	3.48414	9.62e-11	2.6e-08	100
406	Hnf4g	3330490	3	3331325	KDM2A_peak_12883	836	.	2.6095	0.000931708	0.120271	30
407	Pik3ip1	3331287	11	3333166	KDM2A_peak_2826	1880	.	6.36694	5.62e-30	3.52e-27	292
408	Rpp38	3331385	2	3334331	KDM2A_peak_11231	2947	.	6.31672	1.07e-22	4.78e-20	219
409	Cacng7	3331703	7	3333395	KDM2A_peak_18130	1693	.	2.49604	3.03e-05	0.00533986	45
410	Alkbh8	3335422	9	3335862	KDM2A_peak_21432	441	.	3.87879	5.67e-07	0.000123041	62
411	Acbd7	3335606	2	3336234	KDM2A_peak_11232	629	.	2.45178	0.000116608	0.0187348	39
412	Btbd35f11	3335651	X	3336170	KDM2A_peak_22918	520	.	2.72895	0.000552981	0.0766408	32
413	Crem	3336554	18	3338333	KDM2A_peak_9871	1780	.	11.2367	2.02e-72	5.76e-69	716
414	Cdk6	3340745	5	3344817	KDM2A_peak_15516	4073	.	3.88332	1.39e-12	4.5e-10	118
415	Gm21693	3341248	Y	3341944	KDM2A_peak_23712	697	.	2.30933	0.000531019	0.0732841	32
416	Gm21693	3344146	Y	3345690	KDM2A_peak_23713	1545	.	3.82588	2.77e-10	7.45e-08	95
417	Gm21693	3349616	Y	3350541	KDM2A_peak_23714	926	.	2.87764	0.000156214	0.024409	38
418	Olfr161	3351118	16	3351383	KDM2A_peak_8166	266	.	3.31146	2.6e-05	0.00485814	45
419	Kif3c	3356754	12	3357911	KDM2A_peak_4420	1158	.	2.5802	0.000246882	0.0374783	36
420	Gdi2	3357935	13	3361098	KDM2A_peak_5414	3164	.	2.93556	7.54e-07	0.000156196	61
421	Kif3c	3364979	12	3365679	KDM2A_peak_4421	701	.	3.20128	2.5e-09	6.27e-07	86
422	Cacng7	3366860	7	3367199	KDM2A_peak_18131	340	.	2.22164	0.000503304	0.0705115	32
423	Limk2	3371120	11	3371683	KDM2A_peak_2827	564	.	2.34289	8.24e-06	0.00159746	50
424	Gdi2	3373062	13	3374332	KDM2A_peak_5415	1271	.	4.0475	1.63e-14	5.5e-12	137
425	Gm21704	3376359	Y	3379169	KDM2A_peak_23715	2811	.	3.41012	1.1e-08	2.68e-06	79
426	Cul2	3382793	18	3383847	KDM2A_peak_9872	1055	.	4.15578	7.01e-13	2.22e-10	121
427	Tesmin	3388453	19	3389571	KDM2A_peak_10546	1119	.	5.05815	4.85e-27	2.75e-24	263
428	Arhgef18	3392759	8	3393221	KDM2A_peak_20240	463	.	2.58383	2.7e-05	0.00490016	45
429	Hnf4g	3397020	3	3397255	KDM2A_peak_12884	236	.	2.68663	0.000287065	0.0428391	35
430	Ghr	3400970	15	3401232	KDM2A_peak_7301	263	.	2.60298	0.000790351	0.104056	31
431	Cwf19l2	3403466	9	3404726	KDM2A_peak_21433	1261	.	3.00121	1.04e-05	0.00198628	49
432	Limk2	3408175	11	3409881	KDM2A_peak_2828	1707	.	4.8232	2.91e-20	1.28e-17	195
433	Gm21704	3408636	Y	3410630	KDM2A_peak_23716	1995	.	4.27531	1.13e-11	3.28e-09	109
434	Btbd35f11	3409885	X	3410181	KDM2A_peak_22919	297	.	2.72851	0.0004889	0.0678453	33
435	Cacng8	3410986	7	3412376	KDM2A_peak_18132	1391	.	4.17436	1.05e-12	3.31e-10	119
436	Gm10409	3412412	14	3413519	KDM2A_peak_6402	1108	.	2.47397	0.000531398	0.0727445	32
437	Cacng8	3414671	7	3416168	KDM2A_peak_18133	1498	.	3.20277	3.17e-10	8.63e-08	94
438	Btbd35f11	3417503	X	3417796	KDM2A_peak_22920	294	.	2.61865	0.000957348	0.123198	30
439	Meig1	3417945	2	3419245	KDM2A_peak_11233	1301	.	3.48361	2.23e-07	4.78e-05	66
440	Asxl2	3420839	12	3421415	KDM2A_peak_4422	577	.	2.80006	0.000269048	0.0401957	35
441	Dclre1c	3423774	2	3424449	KDM2A_peak_11234	676	.	3.02359	2.4e-07	5.4e-05	66
442	Asxl2	3425456	12	3427888	KDM2A_peak_4423	2433	.	8.1092	2.97e-44	3.24e-41	435
443	Gm10409	3426852	14	3427910	KDM2A_peak_6403	1059	.	2.89447	0.000229816	0.0351811	36
444	Btbd35f11	3431770	X	3432007	KDM2A_peak_22921	238	.	2.84768	0.000302559	0.0453889	35
445	Rnf185	3451165	11	3452953	KDM2A_peak_2829	1789	.	4.81192	1.43e-19	6.02e-17	188
446	Btbd35f11	3455387	X	3456416	KDM2A_peak_22922	1030	.	3.00236	0.000134778	0.0217636	38
447	Btbd35f11	3460649	X	3460903	KDM2A_peak_22923	255	.	2.22214	6.42e-07	0.000136	61
448	Pex11g	3467310	8	3468064	KDM2A_peak_20241	755	.	2.86736	5.97e-07	0.000129894	62
449	Suv39h2	3473521	2	3476018	KDM2A_peak_11235	2498	.	4.94221	4.84e-27	2.61e-24	263
450	Gdi2	3478251	13	3478810	KDM2A_peak_5416	560	.	2.35033	3.45e-05	0.0061007	44
451	Gm3005	3483495	14	3484621	KDM2A_peak_6404	1127	.	3.05692	9.35e-05	0.0152118	40
452	Btbd35f11	3483826	X	3485080	KDM2A_peak_22924	1255	.	3.11558	6.48e-05	0.0109754	41
453	Zfp358	3492844	8	3493471	KDM2A_peak_20242	628	.	3.20562	8.29e-08	1.99e-05	70
454	Hepacam2	3497751	6	3498908	KDM2A_peak_17041	1158	.	3.01446	8.98e-07	0.000182046	60
455	Mcoln1	3499900	8	3501052	KDM2A_peak_20243	1153	.	6.00546	8.87e-26	4.97e-23	250
456	Bambi	3507220	18	3509187	KDM2A_peak_9873	1968	.	5.52696	6.73e-27	3.69e-24	261
457	Ghr	3510362	15	3510664	KDM2A_peak_7302	303	.	2.66612	0.000757077	0.100691	31
458	Hspa14	3512038	2	3513592	KDM2A_peak_11236	1555	.	6.17646	4.13e-24	2.35e-21	233
459	Tarm1	3512679	7	3512921	KDM2A_peak_18134	243	.	2.86154	0.000278959	0.0415805	35
460	Selenom	3514601	11	3515129	KDM2A_peak_2830	529	.	2.91634	1.08e-07	2.56e-05	69
461	Pnpla6	3515397	8	3517124	KDM2A_peak_20244	1728	.	2.624	3.11e-06	0.000616808	55
462	Btbd35f11	3524495	X	3524834	KDM2A_peak_22925	340	.	2.6925	0.000664523	0.090014	31
463	Gdi2	3530334	13	3530837	KDM2A_peak_5417	504	.	2.7275	0.000294544	0.0433371	35
464	Tfb1m	3531439	17	3531721	KDM2A_peak_8842	283	.	3.01323	1.09e-05	0.00205485	49
465	Xkr4	3531700	1	3532001	KDM2A_peak_2	302	.	3.30312	1.87e-05	0.00354789	47
466	Gucy1a2	3532143	9	3533248	KDM2A_peak_21434	1106	.	2.731	2.28e-05	0.00409959	46
467	Smtn	3535433	11	3536073	KDM2A_peak_2831	641	.	4.3657	3.76e-18	1.55e-15	174
468	Gdi2	3537241	13	3539202	KDM2A_peak_5418	1962	.	7.01418	6.83e-39	6.55e-36	381
469	Smtn	3538913	11	3539634	KDM2A_peak_2832	722	.	3.76385	1.93e-12	6.31e-10	117
470	Fam133b	3543477	5	3545170	KDM2A_peak_15517	1694	.	5.8413	9.08e-32	5.98e-29	310
471	Olfr161	3549176	16	3549566	KDM2A_peak_8167	391	.	2.94759	0.000165059	0.0259406	37
472	Gm3005	3549924	14	3550962	KDM2A_peak_6405	1039	.	2.8787	0.000148047	0.0233986	38
473	Fam133b	3554268	5	3554509	KDM2A_peak_15518	242	.	3.01102	0.000126657	0.0203194	38
474	Tfb1m	3556379	17	3558948	KDM2A_peak_8843	2570	.	6.37771	2.49e-34	1.61e-31	336
475	Ghr	3559890	15	3560214	KDM2A_peak_7303	325	.	3.29385	2.44e-05	0.00447889	46
476	Ppp6r3	3568830	19	3569625	KDM2A_peak_10547	796	.	2.73222	0.000277198	0.0419025	35
477	Dtnb	3571755	12	3573180	KDM2A_peak_4424	1426	.	7.37477	7.95e-35	6.4e-32	340
478	Tmem68	3574376	4	3576919	KDM2A_peak_13972	2544	.	4.27926	4.1e-14	1.3e-11	133
479	Ppp6r3	3574818	19	3576340	KDM2A_peak_10548	1523	.	6.41145	4.08e-35	3.37e-32	343
480	Ghr	3581723	15	3583525	KDM2A_peak_7304	1803	.	4.57103	2.59e-15	9.14e-13	145
481	Olfr161	3585294	16	3585616	KDM2A_peak_8168	323	.	3.44889	1.18e-05	0.00230962	49
482	Camsap3	3587439	8	3588071	KDM2A_peak_20245	633	.	3.15665	3.26e-10	9.19e-08	94
483	Rbm48	3595594	5	3596821	KDM2A_peak_15519	1228	.	5.17558	2.92e-24	1.54e-21	235
484	Fam208b	3610025	13	3611747	KDM2A_peak_5419	1723	.	5.3036	7.54e-23	3.82e-20	221
485	Nox3	3611143	17	3611797	KDM2A_peak_8844	655	.	2.7884	9.64e-05	0.0159768	40
486	Ndufa3	3616789	7	3617727	KDM2A_peak_18135	939	.	3.2908	8.72e-09	2.15e-06	80
487	Xab2	3620944	8	3621879	KDM2A_peak_20246	936	.	3.74556	1.98e-10	5.6e-08	97
488	Bambi	3624621	18	3625527	KDM2A_peak_9874	907	.	2.66115	0.000145506	0.0231585	38
489	Gm27624	3628831	11	3629704	KDM2A_peak_2833	874	.	3.15011	2.7e-05	0.00485445	45
490	Tfpt	3629584	7	3630352	KDM2A_peak_18136	769	.	3.35902	8.39e-10	2.1e-07	90
491	Stxbp2	3630644	8	3631540	KDM2A_peak_20247	897	.	2.75586	2.01e-06	0.000407718	56
492	Asb13	3633231	13	3634346	KDM2A_peak_5420	1116	.	2.8776	1.8e-06	0.00035152	57
493	Tgs1	3642070	4	3642735	KDM2A_peak_13973	666	.	2.72164	0.000575347	0.079528	32
494	Cnot3	3644301	7	3646322	KDM2A_peak_18137	2022	.	10.1538	8.72e-66	1.89e-62	650
495	Gatad1	3646694	5	3648410	KDM2A_peak_15520	1717	.	6.10242	3.36e-26	1.79e-23	254
496	Morc2a	3647498	11	3650076	KDM2A_peak_2834	2579	.	6.69663	4.08e-39	3.63e-36	383
497	Gm3020	3651872	14	3653056	KDM2A_peak_6406	1185	.	2.82601	5.61e-05	0.0094973	42
498	Gucy1a2	3659638	9	3659941	KDM2A_peak_21435	304	.	3.60537	5.15e-08	1.23e-05	72
499	Leng1	3664797	7	3666651	KDM2A_peak_18138	1855	.	4.6217	1.37e-17	5.46e-15	168
500	Xkr4	3670576	1	3672550	KDM2A_peak_3	1975	.	4.71774	8.35e-13	2.64e-10	120
501	Fcor	3672027	8	3672665	KDM2A_peak_20248	639	.	2.41688	4.93e-05	0.00839808	43
502	Trappc5	3676066	8	3677239	KDM2A_peak_20249	1174	.	4.0671	1.39e-16	4.8e-14	158
503	Lyn	3677597	4	3678867	KDM2A_peak_13974	1271	.	2.81899	7.85e-06	0.00150162	51
504	Hnf4g	3684518	3	3685583	KDM2A_peak_12885	1066	.	2.75881	0.000424336	0.0603379	33
505	Lrp5	3685259	19	3687079	KDM2A_peak_10549	1821	.	4.40849	1.8e-20	7.71e-18	197
506	Mboat7	3685611	7	3685992	KDM2A_peak_18139	382	.	2.16052	0.00049577	0.0681899	33
507	Hnf4g	3690215	3	3691206	KDM2A_peak_12886	992	.	2.88029	0.000101885	0.0164854	39
508	Tsen34	3692424	7	3695023	KDM2A_peak_18140	2600	.	5.87832	6.34e-27	3.93e-24	261
509	Dtnb	3698039	12	3698950	KDM2A_peak_4425	912	.	2.6607	0.000563832	0.0769024	32
510	Gucy1a2	3698444	9	3699039	KDM2A_peak_21436	596	.	3.05996	3.08e-05	0.00538146	45
511	Rps9	3703080	7	3705093	KDM2A_peak_18141	2014	.	4.91524	5.71e-18	2.24e-15	172
512	1810055G02Rik	3707521	19	3708891	KDM2A_peak_10550	1371	.	4.34126	2.75e-19	1.11e-16	185
513	Gm3043	3709550	14	3710709	KDM2A_peak_6407	1160	.	3.01432	7.47e-05	0.0123396	41
514	Fam107b	3713115	2	3714699	KDM2A_peak_11237	1585	.	4.55742	5.17e-18	2.19e-15	172
515	Btbd35f18	3718214	X	3718453	KDM2A_peak_22926	240	.	3.0731	1.37e-05	0.00259316	48
516	1810055G02Rik	3719287	19	3719922	KDM2A_peak_10551	636	.	2.2238	0.000129306	0.0206215	38
517	Btbd35f18	3721985	X	3722433	KDM2A_peak_22927	449	.	2.95599	0.000169801	0.0266011	37
518	Gm3043	3730128	14	3730770	KDM2A_peak_6408	643	.	2.71032	0.000608471	0.0834469	32
519	Ankib1	3732987	5	3733253	KDM2A_peak_15521	267	.	3.56527	2.1e-07	4.84e-05	66
520	Gm3043	3734265	14	3735043	KDM2A_peak_6409	779	.	2.89185	0.000240636	0.0366834	36
521	Plekhg1	3740221	10	3741409	KDM2A_peak_1583	1189	.	3.14397	1.82e-07	4.22e-05	67
522	Zfp263	3743329	16	3744894	KDM2A_peak_8169	1566	.	5.79293	1.15e-26	6.73e-24	259
523	Btbd35f10	3747012	X	3748173	KDM2A_peak_22928	1162	.	2.74213	0.000515775	0.0721357	32
524	Zfp263	3748251	16	3748501	KDM2A_peak_8170	251	.	2.73102	0.000101382	0.016482	39
525	Osbp2	3761506	11	3762572	KDM2A_peak_2835	1067	.	3.1196	1.97e-10	5.25e-08	97
526	Calcr	3762568	6	3763258	KDM2A_peak_17042	691	.	2.67144	0.00046397	0.0658127	33
527	Kmt5b	3767176	19	3769353	KDM2A_peak_10552	2178	.	6.59611	1.42e-41	1.5e-38	408
528	Gm3376	3771346	Y	3773001	KDM2A_peak_23717	1656	.	3.99872	8.45e-11	2.32e-08	100
529	Cd209a	3775643	8	3775890	KDM2A_peak_20250	248	.	2.77765	0.000292927	0.0431708	35
530	Btbd35f10	3780426	X	3780799	KDM2A_peak_22929	374	.	2.84472	0.000286966	0.0426167	35
531	Gm3002	3785383	14	3786206	KDM2A_peak_6410	824	.	2.62621	0.00091884	0.118771	30
532	Dtnb	3788374	12	3788613	KDM2A_peak_4426	240	.	2.56061	3.53e-05	0.00626109	44
533	Dtnb	3791747	12	3792359	KDM2A_peak_4427	613	.	3.45988	1.3e-08	3.22e-06	78
534	Ankib1	3801994	5	3804187	KDM2A_peak_15522	2194	.	7.4859	9.09e-42	9.84e-39	410
535	Dnmt3a	3805913	12	3808825	KDM2A_peak_4428	2913	.	6.44942	2.24e-29	1.48e-26	286
536	Gm3002	3810352	14	3810863	KDM2A_peak_6411	512	.	2.54875	0.000431996	0.0608808	33
537	Gm3002	3819039	14	3819486	KDM2A_peak_6412	448	.	2.84035	0.000310356	0.0459346	35
538	Gm3002	3825175	14	3825440	KDM2A_peak_6413	266	.	2.79667	0.000375388	0.0537861	34
539	Gm3002	3828218	14	3828453	KDM2A_peak_6414	236	.	2.86119	0.000267781	0.0400175	35
540	Rps20	3834876	4	3836734	KDM2A_peak_13975	1859	.	5.26157	8.53e-21	3.79e-18	200
541	Lrrd1	3845127	5	3845838	KDM2A_peak_15523	712	.	2.94197	2.61e-06	0.000535254	55
542	Zfp174	3846885	16	3847588	KDM2A_peak_8171	704	.	4.83192	7.39e-17	2.72e-14	161
543	Chka	3850944	19	3852938	KDM2A_peak_10553	1995	.	5.61994	2.17e-27	1.34e-24	266
544	Osbp2	3863478	11	3864291	KDM2A_peak_2836	814	.	3.72355	7.64e-12	2.36e-09	111
545	Btbd35f16	3870116	X	3871098	KDM2A_peak_22930	983	.	2.88507	0.000234882	0.0357808	36
546	Mos	3870734	4	3871256	KDM2A_peak_13976	523	.	2.07445	0.000890718	0.11584	30
547	Naa60	3871924	16	3873098	KDM2A_peak_8172	1175	.	4.89855	2.55e-18	1.11e-15	175
548	Mos	3874772	4	3875492	KDM2A_peak_13977	721	.	4.31885	7.5e-14	2.48e-11	131
549	Gm24632	3881031	18	3881860	KDM2A_peak_9875	830	.	2.71038	8.89e-05	0.014674	40
550	Naa60	3883954	16	3886000	KDM2A_peak_8173	2047	.	5.91543	2.9e-31	1.85e-28	305
551	Dnmt3a	3891007	12	3891939	KDM2A_peak_4429	933	.	3.24874	3e-10	8.58e-08	95
552	Net1	3893247	13	3893934	KDM2A_peak_5421	688	.	4.34075	1.41e-10	3.91e-08	98
553	4921536K21Rik	3894530	11	3895713	KDM2A_peak_2837	1184	.	3.89881	2.29e-11	6.9e-09	106
554	Tfpi2	3904562	6	3905021	KDM2A_peak_17043	460	.	2.86721	0.000126386	0.0203231	38
555	Tcirg1	3906764	19	3907088	KDM2A_peak_10554	325	.	2.52273	4.81e-06	0.000946281	53
556	Gm20695	3908418	16	3909668	KDM2A_peak_8174	1251	.	4.62771	3.68e-17	1.38e-14	164
557	Ndufs8	3912401	19	3913366	KDM2A_peak_10555	966	.	4.05453	9.19e-13	3e-10	120
558	Slc35e4	3913374	11	3914677	KDM2A_peak_2838	1304	.	2.97635	1.49e-09	4e-07	88
559	Net1	3917475	13	3918276	KDM2A_peak_5422	802	.	5.93787	7.61e-20	3.43e-17	191
560	Akap9	3926231	5	3929140	KDM2A_peak_15524	2910	.	5.47055	1.84e-23	9.52e-21	227
561	Plag1	3929589	4	3930093	KDM2A_peak_13978	505	.	2.93796	2.17e-05	0.00391138	46
562	Dnmt3a	3930067	12	3930773	KDM2A_peak_4430	707	.	2.78661	7.06e-06	0.00139325	51
563	Tcn2	3931769	11	3932261	KDM2A_peak_2839	493	.	2.26935	0.000254935	0.0382199	35
564	Plag1	3936728	4	3939721	KDM2A_peak_13979	2994	.	5.95325	5.42e-27	3.11e-24	262
565	4930556J24Rik	3946308	11	3946553	KDM2A_peak_2840	246	.	2.93261	0.000186346	0.0289694	37
566	Plekhg1	3952687	10	3953015	KDM2A_peak_1584	329	.	2.70592	0.00056079	0.0760799	32
567	Pomc	3954859	12	3955359	KDM2A_peak_4431	501	.	2.35164	7.16e-05	0.0119936	41
568	Gm3002	3958213	14	3958570	KDM2A_peak_6415	358	.	2.84302	0.00022876	0.0343281	36
569	Pomc	3959744	12	3960821	KDM2A_peak_4432	1078	.	3.74137	2.44e-12	7.13e-10	116
570	Rp1	3960216	1	3960462	KDM2A_peak_4	247	.	2.95932	0.000148823	0.0237952	38
571	4930556J24Rik	3963502	11	3964594	KDM2A_peak_2841	1093	.	2.47255	2.97e-05	0.0052609	45
572	Frmd4a	3966103	2	3966343	KDM2A_peak_11238	241	.	2.67519	1.84e-09	4.93e-07	87
573	Gm11808	3967623	4	3968182	KDM2A_peak_13980	560	.	2.47176	0.000541552	0.0739554	32
574	Mthfd1l	3972610	10	3974109	KDM2A_peak_1585	1500	.	4.25929	9.08e-12	2.72e-09	110
575	Fbxo4	3978931	15	3979686	KDM2A_peak_7305	756	.	6.03233	9.37e-26	5.6e-23	250
576	Efr3b	3981482	12	3982035	KDM2A_peak_4433	554	.	3.02328	9.61e-08	2.28e-05	70
577	Cd209c	3993877	8	3997186	KDM2A_peak_20251	3310	.	3.99228	4.54e-09	1.13e-06	83
578	AW549877	3995247	15	3996509	KDM2A_peak_7306	1263	.	11.183	8.72e-49	1.18e-45	480
579	Gal3st1	3998186	11	3998629	KDM2A_peak_2842	444	.	2.39772	2.27e-05	0.00412249	46
580	Nudt8	3999937	19	4001070	KDM2A_peak_10556	1134	.	4.57418	3.05e-23	1.58e-20	225
581	Slx4	4003182	16	4004300	KDM2A_peak_8175	1119	.	3.60407	5.35e-11	1.56e-08	102
582	n-R5s194	4003893	3	4004799	KDM2A_peak_12887	907	.	2.95707	8.87e-05	0.0144787	40
583	Lair1	4004223	7	4004866	KDM2A_peak_18142	644	.	2.80017	0.000390247	0.0569639	34
584	Ndufv1	4012145	19	4013356	KDM2A_peak_10557	1212	.	4.50507	6.59e-17	2.64e-14	161
585	Btbd35f3	4017707	X	4017942	KDM2A_peak_22931	236	.	3.06676	8.53e-05	0.0142115	40
586	Rp1	4022085	1	4022372	KDM2A_peak_5	288	.	3.05398	7.8e-05	0.0127078	41
587	Oxct1	4026175	15	4027865	KDM2A_peak_7307	1691	.	5.30543	7.02e-23	3.71e-20	221
588	Gstp1	4033912	19	4034280	KDM2A_peak_10558	369	.	2.78376	5.4e-05	0.00937001	42
589	Gstp1	4037723	19	4038628	KDM2A_peak_10559	906	.	3.00942	2.3e-06	0.000472324	56
590	Efr3b	4038355	12	4039474	KDM2A_peak_4434	1120	.	3.57876	3.04e-13	1e-10	125
591	Nox3	4040130	17	4040505	KDM2A_peak_8845	376	.	2.86925	0.00012543	0.019965	39
592	Frmd4a	4041985	2	4042240	KDM2A_peak_11239	256	.	3.54816	5.5e-06	0.0010981	52
593	Gstp2	4042247	19	4042559	KDM2A_peak_10560	313	.	2.38856	0.000305337	0.045117	35
594	Gstp2	4046247	19	4046482	KDM2A_peak_10561	236	.	2.83835	2.72e-06	0.000544753	55
595	Gm5796	4051368	14	4051716	KDM2A_peak_6416	349	.	2.9762	7e-05	0.0114607	41
596	Akap9	4051558	5	4051905	KDM2A_peak_15525	348	.	2.64351	0.000367528	0.0536006	34
597	Gm5796	4055887	14	4056703	KDM2A_peak_6417	817	.	2.83319	0.000303914	0.044541	35
598	Trap1	4076366	16	4078505	KDM2A_peak_8176	2140	.	6.02906	5.08e-22	2.27e-19	212
599	Btbd35f3	4077027	X	4078083	KDM2A_peak_22932	1057	.	2.84518	0.000300545	0.0447538	35
600	Cd209f	4081086	8	4082077	KDM2A_peak_20252	992	.	2.61865	0.000957348	0.123198	30
601	Dnajc27	4082256	12	4083243	KDM2A_peak_4435	988	.	5.36399	4.14e-23	2.11e-20	223
602	Btbd35f3	4084475	X	4084831	KDM2A_peak_22933	357	.	3.04868	7.28e-05	0.012305	41
603	Bet1	4086631	6	4087265	KDM2A_peak_17044	635	.	3.44138	1.51e-08	3.77e-06	78
604	Gm3115	4091885	14	4092216	KDM2A_peak_6418	332	.	2.53548	0.000160457	0.0253355	37
605	Mtfp1	4094646	11	4097199	KDM2A_peak_2843	2554	.	2.83562	4.2e-07	9.05e-05	63
606	Cdk2ap2	4096422	19	4098027	KDM2A_peak_10562	1606	.	6.42836	5.48e-35	4.42e-32	342
607	Frmd4a	4096833	2	4097351	KDM2A_peak_11240	519	.	2.50646	0.000655964	0.0882734	31
608	Nox3	4098727	17	4099007	KDM2A_peak_8846	281	.	2.87981	0.000250086	0.0375336	36
609	Pitpnm1	4100042	19	4101190	KDM2A_peak_10563	1149	.	2.53456	3.56e-07	8.08e-05	64
610	Cyp51	4103662	5	4105174	KDM2A_peak_15526	1513	.	6.68082	1.88e-38	1.63e-35	377
611	Btbd35f28	4118009	X	4119202	KDM2A_peak_22934	1194	.	2.77074	0.000423701	0.0605954	33
612	Sec14l2	4118499	11	4118783	KDM2A_peak_2844	285	.	2.42196	1.36e-05	0.00253058	48
613	Gm8108	4119020	14	4119537	KDM2A_peak_6419	518	.	3.22858	3.75e-05	0.00659888	44
614	Ttyh1	4119238	7	4119942	KDM2A_peak_18143	705	.	3.01365	2.11e-07	4.63e-05	66
615	Aip	4121096	19	4121603	KDM2A_peak_10564	508	.	5.14193	1.23e-23	6.5e-21	229
616	Mthfd1l	4121651	10	4121900	KDM2A_peak_1586	250	.	3.36221	3.77e-07	8.64e-05	64
617	Aip	4124916	19	4126596	KDM2A_peak_10565	1681	.	3.74984	1.24e-18	4.93e-16	179
618	Adcy3	4132975	12	4134087	KDM2A_peak_4436	1113	.	3.27841	5.68e-11	1.64e-08	102
619	Penk	4133849	4	4134148	KDM2A_peak_13981	300	.	2.7385	0.000169907	0.0262724	37
620	Rnf215	4134960	11	4135624	KDM2A_peak_2845	665	.	4.14735	4.67e-16	1.76e-13	153
621	Ttyh1	4136404	7	4137800	KDM2A_peak_18144	1397	.	6.05911	2.67e-33	1.95e-30	325
622	Penk	4138050	4	4139147	KDM2A_peak_13982	1098	.	2.52262	4.21e-05	0.00736936	43
623	Coro1b	4148312	19	4148998	KDM2A_peak_10566	687	.	3.45287	6.56e-12	2.03e-09	111
624	Leng9	4149084	7	4150142	KDM2A_peak_18145	1059	.	3.49013	5.97e-12	1.87e-09	112
625	Crebbp	4150360	16	4150679	KDM2A_peak_8177	320	.	2.7698	0.000274865	0.0412183	35
626	Cdc42ep5	4156067	7	4156889	KDM2A_peak_18146	823	.	2.8368	0.000302155	0.0444375	35
627	Ccdc157	4159871	11	4161328	KDM2A_peak_2846	1458	.	4.77022	3.55e-23	1.6e-20	224
628	Rps6kb2	4163074	19	4163689	KDM2A_peak_10567	616	.	2.7315	5.21e-07	0.000115985	62
629	Evi5l	4165632	8	4166909	KDM2A_peak_20253	1278	.	5.20425	7.22e-25	3.93e-22	241
630	Carns1	4169061	19	4170192	KDM2A_peak_10568	1132	.	7.06204	3.16e-34	2.51e-31	335
631	Gm2974	4181986	14	4183040	KDM2A_peak_6420	1055	.	2.63037	0.000494584	0.0677361	33
632	Tbc1d10a	4186415	11	4187457	KDM2A_peak_2847	1043	.	4.83888	2.03e-24	1.1e-21	236
633	Penk	4186947	4	4187182	KDM2A_peak_13983	236	.	2.72221	0.000573746	0.0793359	32
634	Mterf1b	4189058	5	4189568	KDM2A_peak_15527	511	.	2.60132	0.000599294	0.0813505	32
635	Bet1	4190286	6	4191443	KDM2A_peak_17045	1158	.	2.64985	0.000489294	0.0679704	33
636	Ppp1ca	4191594	19	4192961	KDM2A_peak_10569	1368	.	6.98843	8.52e-41	8.64e-38	400
637	Rad9a	4201274	19	4201916	KDM2A_peak_10570	643	.	2.72735	1.01e-07	2.31e-05	69
638	Mthfd1l	4210986	10	4211226	KDM2A_peak_1587	241	.	2.96877	1.26e-05	0.00244906	49
639	Crebbp	4212297	16	4214725	KDM2A_peak_8178	2429	.	10.9845	3.87e-61	6.37e-58	604
640	Prr36	4213024	8	4214386	KDM2A_peak_20254	1363	.	2.42009	0.000106623	0.0171415	39
641	Clcf1	4214325	19	4215689	KDM2A_peak_10571	1365	.	3.5843	6.91e-14	2.38e-11	131
642	Prr36	4216709	8	4217535	KDM2A_peak_20255	827	.	2.90549	1.36e-06	0.000280375	58
643	Gm2974	4217009	14	4217252	KDM2A_peak_6421	244	.	2.78729	0.000219069	0.0335143	36
644	Castor1	4217752	11	4218767	KDM2A_peak_2848	1016	.	3.85902	2.68e-12	8.65e-10	115
645	Prr36	4220724	8	4221058	KDM2A_peak_20256	335	.	3.23255	1.84e-06	0.000385532	57
646	Lrrc8e	4226762	8	4227063	KDM2A_peak_20257	302	.	2.22672	0.000265938	0.0396972	35
647	Pold4	4231387	19	4232032	KDM2A_peak_10572	646	.	2.29223	6.61e-05	0.0112316	41
648	Cenpo	4233539	12	4234582	KDM2A_peak_4437	1044	.	4.33255	1.95e-14	6.75e-12	137
649	Map2k7	4237932	8	4239545	KDM2A_peak_20258	1614	.	5.12172	2.62e-21	1.3e-18	205
650	Gm49320	4249386	8	4250930	KDM2A_peak_20259	1545	.	2.47255	1.8e-05	0.00321684	47
651	Snapc2	4252798	8	4253860	KDM2A_peak_20260	1063	.	6.27274	2.78e-30	1.88e-27	295
652	Ssh3	4257241	19	4258255	KDM2A_peak_10573	1015	.	4.05787	2.22e-12	6.73e-10	116
653	Ctxn1	4258194	8	4259618	KDM2A_peak_20261	1425	.	4.39034	8.57e-17	3.25e-14	160
654	Akr1c12	4259515	13	4260309	KDM2A_peak_5423	795	.	2.78914	0.000409129	0.0591711	33
655	Aasdhppt	4260086	9	4260533	KDM2A_peak_21437	448	.	2.67555	4.07e-06	0.00076122	53
656	Akap12	4265765	10	4266874	KDM2A_peak_1588	1110	.	2.8494	2.65e-06	0.000543976	55
657	Lif	4266561	11	4267162	KDM2A_peak_2849	602	.	2.75801	1.45e-06	0.000313357	58
658	Adcy9	4267805	16	4268525	KDM2A_peak_8179	721	.	3.67176	1.11e-10	3.22e-08	99
659	Ssh3	4268964	19	4269304	KDM2A_peak_10574	341	.	2.48268	7.38e-07	0.000157503	61
660	Aasdhppt	4275083	9	4275333	KDM2A_peak_21438	251	.	2.78159	0.000426403	0.0613084	33
661	Timm44	4275422	8	4276421	KDM2A_peak_20262	1000	.	4.20502	2.5e-12	8.03e-10	116
662	Btbd35f20	4278339	X	4278910	KDM2A_peak_22935	572	.	2.51736	0.000460437	0.0643754	33
663	Ankrd13d	4282713	19	4283607	KDM2A_peak_10575	895	.	4.66326	1.79e-20	8.38e-18	197
664	Gm3376	4291590	Y	4291929	KDM2A_peak_23718	340	.	2.61865	0.000957348	0.123198	30
665	Ncr1	4297098	7	4298017	KDM2A_peak_18147	920	.	2.68094	0.000545469	0.0746363	32
666	Akr1c12	4299747	13	4300357	KDM2A_peak_5424	611	.	2.60327	0.00091304	0.11803	30
667	Aasdhppt	4301661	9	4301907	KDM2A_peak_21439	247	.	3.07828	8.95e-05	0.01493	40
668	Grk2	4305453	19	4307455	KDM2A_peak_10576	2003	.	6.50195	1.39e-31	9.65e-29	308
669	n-R5s194	4305733	3	4306048	KDM2A_peak_12888	316	.	4.2842	6.82e-17	2.73e-14	161
670	Gm24442	4307464	6	4307708	KDM2A_peak_17046	245	.	3.03365	9.01e-05	0.0150879	40
671	Aasdhppt	4308903	9	4310524	KDM2A_peak_21440	1622	.	5.8347	5.15e-25	2.91e-22	242
672	Kbtbd3	4314127	9	4314561	KDM2A_peak_21441	435	.	2.68959	0.000665641	0.0897346	31
673	Elavl1	4323457	8	4326166	KDM2A_peak_20263	2710	.	8.3582	2.2e-45	2.29e-42	446
674	Kdm2a	4333599	19	4334405	KDM2A_peak_10577	807	.	2.31275	3.02e-05	0.00538791	45
675	Akap12	4334288	10	4334699	KDM2A_peak_1589	412	.	2.43381	0.000137972	0.0220846	38
676	Akr1c12	4342569	13	4344044	KDM2A_peak_5425	1476	.	2.44996	0.000283857	0.0415671	35
677	Akap12	4346636	10	4347012	KDM2A_peak_1590	377	.	3.17555	8.67e-08	2.05e-05	70
678	Map3k8	4352693	18	4353688	KDM2A_peak_9876	996	.	3.81944	5.76e-13	1.78e-10	122
679	Zbtb2	4364059	10	4364431	KDM2A_peak_1591	373	.	2.58019	0.000482114	0.0676285	33
680	Mtpap	4375580	18	4376357	KDM2A_peak_9877	778	.	2.85163	1.74e-06	0.000351666	57
681	Msantd4	4375971	9	4376831	KDM2A_peak_21442	861	.	4.04448	4.32e-12	1.33e-09	113
682	Zbtb2	4386195	10	4389276	KDM2A_peak_1592	3082	.	10.0256	1.89e-50	2.33e-47	497
683	Kdm2a	4395882	19	4398851	KDM2A_peak_10578	2970	.	7.51845	1.24e-42	1.41e-39	419
684	Adcy9	4400429	16	4401194	KDM2A_peak_8180	766	.	2.69079	0.000323564	0.0465715	34
685	Frmd4a	4400839	2	4401608	KDM2A_peak_11241	770	.	3.54466	5.47e-09	1.34e-06	82
686	Akr1c6	4401961	13	4403043	KDM2A_peak_5426	1083	.	2.9196	0.000117704	0.0191973	39
687	Plcxd3	4409302	15	4409552	KDM2A_peak_7308	251	.	2.7142	0.000589902	0.0806845	32
688	Penk	4414213	4	4414494	KDM2A_peak_13984	282	.	3.25999	3.31e-05	0.00598908	44
689	Gm3164	4415577	14	4415878	KDM2A_peak_6422	302	.	3.42387	1.14e-05	0.002168	49
690	Adcy9	4419157	16	4420931	KDM2A_peak_8181	1775	.	4.64484	4.72e-24	2.43e-21	233
691	Btbd35f17	4421144	X	4422068	KDM2A_peak_22936	925	.	2.97855	0.000149586	0.0236369	38
692	Gm3164	4423072	14	4423889	KDM2A_peak_6423	818	.	2.61687	0.000699488	0.0928774	31
693	Gm20918	4425670	Y	4426174	KDM2A_peak_23719	505	.	2.64522	0.000838996	0.109962	30
694	Rmnd1	4431784	10	4433655	KDM2A_peak_1593	1872	.	6.16145	1.06e-24	5.55e-22	239
695	Gm20918	4434531	Y	4435076	KDM2A_peak_23720	546	.	2.6341	0.000886952	0.115369	30
696	Rhod	4438890	19	4440595	KDM2A_peak_10579	1706	.	2.80216	6.41e-07	0.000139711	61
697	Hormad2	4440644	11	4441411	KDM2A_peak_2850	768	.	3.44548	1.28e-09	3.35e-07	88
698	Arid1b	4441547	17	4441781	KDM2A_peak_8847	235	.	2.91094	8.99e-05	0.0149331	40
699	Rdh13	4445359	7	4445676	KDM2A_peak_18148	318	.	4.94991	1.1e-17	4.75e-15	169
700	Btbd35f17	4445387	X	4445632	KDM2A_peak_22937	246	.	3.84176	2.03e-08	5.14e-06	76
701	Srl	4474892	16	4475292	KDM2A_peak_8182	401	.	3.27949	3.06e-10	8.49e-08	95
702	Ncoa1	4475334	12	4478699	KDM2A_peak_4438	3366	.	6.6166	6.46e-25	3.33e-22	241
703	Syt12	4476469	19	4478290	KDM2A_peak_10580	1822	.	3.39957	1.25e-10	3.35e-08	99
704	Eps8l1	4477995	7	4478912	KDM2A_peak_18149	918	.	2.54623	6.14e-06	0.0011638	52
705	Sox17	4491562	1	4493631	KDM2A_peak_6	2070	.	3.14775	9.61e-09	2.38e-06	80
706	Cers4	4493140	8	4493408	KDM2A_peak_20264	269	.	2.62809	2.21e-06	0.000462232	56
707	Ppp1r12c	4501035	7	4502962	KDM2A_peak_18150	1928	.	4.9022	2.34e-18	9.25e-16	176
708	Col1a2	4506211	6	4506447	KDM2A_peak_17047	237	.	2.59439	0.000442323	0.0628102	33
709	Tnnt1	4507529	7	4508560	KDM2A_peak_18151	1032	.	2.36537	0.000246911	0.037045	36
710	Pcx	4509748	19	4511153	KDM2A_peak_10581	1406	.	6.60832	2.1e-36	1.83e-33	356
711	Mtmr3	4524249	11	4524505	KDM2A_peak_2851	257	.	2.61865	0.000957348	0.123198	30
712	Col1a2	4526896	6	4527140	KDM2A_peak_17048	245	.	3.30001	2.38e-05	0.00435141	46
713	Dnaaf3	4532036	7	4532396	KDM2A_peak_18152	361	.	2.33291	0.000279615	0.0415681	35
714	Btbd35f17	4537206	X	4537877	KDM2A_peak_22938	672	.	3.08589	8.88e-05	0.0150952	40
715	Tfap4	4541565	16	4542333	KDM2A_peak_8183	769	.	4.74287	3.4e-18	1.44e-15	174
716	Itsn2	4547574	12	4548861	KDM2A_peak_4439	1288	.	3.31592	2.45e-06	0.000483415	56
717	Gm3047	4549013	14	4549317	KDM2A_peak_6424	305	.	3.10922	6.14e-05	0.0105728	42
718	Impad1	4549369	4	4549759	KDM2A_peak_13985	391	.	2.8783	0.000247702	0.0374317	36
719	Tfap4	4558136	16	4561185	KDM2A_peak_8184	3050	.	5.21958	7.84e-22	3.94e-19	211
720	Sox17	4571590	1	4572002	KDM2A_peak_7	413	.	2.25573	0.000142916	0.0228518	38
721	Glis2	4586185	16	4587189	KDM2A_peak_8185	1005	.	4.2044	4e-18	1.69e-15	173
722	Itsn2	4592547	12	4594311	KDM2A_peak_4440	1765	.	5.63292	4.71e-26	2.52e-23	253
723	Glis2	4593052	16	4595300	KDM2A_peak_8186	2249	.	4.86415	3.9e-23	1.9e-20	224
724	Mtmr3	4594015	11	4595116	KDM2A_peak_2852	1102	.	5.21454	7.36e-30	4.63e-27	291
725	Esr1	4598191	10	4598597	KDM2A_peak_1594	407	.	2.49975	0.000516286	0.0709872	32
726	Casd1	4600538	6	4602295	KDM2A_peak_17049	1758	.	4.02639	8.37e-15	2.87e-12	140
727	Gm8159	4606887	14	4607211	KDM2A_peak_6425	325	.	2.74853	0.00044153	0.0616808	33
728	Akr1e1	4608674	13	4609153	KDM2A_peak_5427	480	.	2.80592	5.34e-05	0.00924081	42
729	Zfp958	4613205	8	4613479	KDM2A_peak_20265	275	.	2.74465	1.4e-06	0.00029718	58
730	Pcx	4614569	19	4616272	KDM2A_peak_10582	1704	.	4.20188	2.71e-20	1.26e-17	195
731	Akr1e1	4620235	13	4620496	KDM2A_peak_5428	262	.	2.61865	0.000957348	0.123198	30
732	Pam16	4624221	16	4625276	KDM2A_peak_8187	1056	.	5.3201	3.02e-21	1.39e-18	205
733	Rce1	4624904	19	4626816	KDM2A_peak_10583	1913	.	6.23376	1.22e-41	1.18e-38	409
734	Arid1b	4626174	17	4626523	KDM2A_peak_8848	350	.	5.60669	7.87e-25	4.41e-22	241
735	Jcad	4634660	18	4635923	KDM2A_peak_9878	1264	.	4.08974	7.36e-15	2.51e-12	141
736	Ascc2	4637565	11	4638169	KDM2A_peak_2853	605	.	4.09448	1.1e-13	3.55e-11	129
737	Coro7	4639913	16	4640686	KDM2A_peak_8188	774	.	3.92044	3.83e-14	1.29e-11	134
738	Prpf18	4651653	2	4652383	KDM2A_peak_11242	731	.	2.9445	7.22e-08	1.6e-05	71
739	Ppp6r1	4658159	7	4659877	KDM2A_peak_18153	1719	.	6.58764	7.19e-36	5.97e-33	351
740	Sgce	4659052	6	4659717	KDM2A_peak_17050	666	.	2.96076	6.78e-05	0.0110507	41
741	Zfp958	4676823	8	4679450	KDM2A_peak_20266	2628	.	9.88395	4.23e-50	5.44e-47	493
742	Coro7	4679134	16	4680050	KDM2A_peak_8189	917	.	3.11848	9.94e-08	2.3e-05	70
743	Hspbp1	4683446	7	4685512	KDM2A_peak_18154	2067	.	3.21368	1.27e-09	3.25e-07	88
744	Dnaja3	4683506	16	4684736	KDM2A_peak_8190	1231	.	3.65726	9.77e-12	2.84e-09	110
745	Shcbp1	4685181	8	4686159	KDM2A_peak_20267	979	.	2.82666	7.6e-05	0.0128271	41
746	Mrpl15	4687941	1	4689339	KDM2A_peak_8	1399	.	2.48722	0.000142843	0.0226334	38
747	C6	4695381	15	4695706	KDM2A_peak_7309	326	.	2.65633	0.000794639	0.10497	30
748	Gm960	4697966	19	4698737	KDM2A_peak_10584	772	.	3.52957	2.13e-14	7.33e-12	136
749	Bend7	4700854	2	4701344	KDM2A_peak_11243	491	.	2.69765	9.02e-05	0.014897	40
750	Uqcr10	4703805	11	4705360	KDM2A_peak_2854	1556	.	4.55559	7.27e-16	2.71e-13	151
751	Gm7876	4707791	14	4708321	KDM2A_peak_6426	531	.	2.73492	0.000511882	0.0707701	32
752	Sptbn2	4711147	19	4712766	KDM2A_peak_10585	1620	.	4.12902	1.33e-14	4.56e-12	138
753	Bend7	4711996	2	4712285	KDM2A_peak_11244	290	.	2.79284	0.000240968	0.0365258	36
754	Esr1	4712392	10	4713599	KDM2A_peak_1595	1208	.	2.77681	1.42e-05	0.0026767	48
755	Bend7	4716782	2	4719064	KDM2A_peak_11245	2283	.	4.89752	6.55e-15	2.17e-12	141
756	Nmral1	4718709	16	4719594	KDM2A_peak_8191	886	.	3.51318	5.04e-09	1.22e-06	82
757	n-R5s194	4719168	3	4721239	KDM2A_peak_12889	2072	.	2.5012	0.000590759	0.0800147	32
758	Fam228a	4719608	12	4720346	KDM2A_peak_4441	739	.	3.89142	6.34e-09	1.61e-06	81
759	Hmox2	4726119	16	4727056	KDM2A_peak_8192	938	.	4.29339	2.95e-17	1.16e-14	165
760	Kmt5c	4739434	7	4740728	KDM2A_peak_18155	1295	.	5.56107	7.86e-28	4.85e-25	271
761	Cabp7	4745721	11	4747464	KDM2A_peak_2855	1744	.	3.202	3.86e-09	9.77e-07	84
762	Sgce	4746063	6	4749475	KDM2A_peak_17051	3413	.	3.8889	4.43e-12	1.37e-09	113
763	C6	4749041	15	4749918	KDM2A_peak_7310	878	.	2.50391	0.000631466	0.0851118	31
764	Cox6b2	4752318	7	4753480	KDM2A_peak_18156	1163	.	2.75535	3.14e-07	7.05e-05	65
765	Gm21992	4755380	19	4757262	KDM2A_peak_10586	1883	.	6.6286	2.55e-37	2.05e-34	365
766	Fzd1	4756379	5	4758959	KDM2A_peak_15528	2581	.	3.57876	3.77e-13	1.18e-10	124
767	Fam228b	4768379	12	4769610	KDM2A_peak_4442	1232	.	6.00296	1.28e-29	8.61e-27	288
768	Il11	4776956	7	4777724	KDM2A_peak_18157	769	.	2.86423	1.31e-07	2.89e-05	68
769	Shcbp1	4779322	8	4779606	KDM2A_peak_20268	285	.	3.7696	1.62e-10	4.72e-08	97
770	Mrpl15	4783976	1	4786148	KDM2A_peak_9	2173	.	5.87833	3.48e-21	1.57e-18	204
771	Tmem238	4788481	7	4789900	KDM2A_peak_18158	1420	.	3.88926	4e-14	1.36e-11	133
772	Cdip1	4789337	16	4790785	KDM2A_peak_8193	1449	.	5.43509	9.04e-27	5.34e-24	260
773	Impad1	4792173	4	4793631	KDM2A_peak_13986	1459	.	3.85592	1.79e-13	5.97e-11	127
774	Rpl28	4792380	7	4793828	KDM2A_peak_18159	1449	.	4.45829	5.35e-17	2.09e-14	162
775	Gm21992	4793153	19	4794796	KDM2A_peak_10587	1644	.	4.51971	2.25e-16	8.52e-14	156
776	Lypla1	4807363	1	4808992	KDM2A_peak_10	1630	.	5.90951	4.99e-26	2.61e-23	253
777	Ube2s	4809801	7	4810090	KDM2A_peak_18160	290	.	2.656	0.000315217	0.0458247	35
778	Rbm14	4810007	19	4812188	KDM2A_peak_10588	2182	.	4.94242	1.57e-27	9.27e-25	268
779	Ube2s	4811558	7	4813319	KDM2A_peak_18161	1762	.	6.61742	1.24e-37	9.22e-35	369
780	Peg10	4814640	6	4815004	KDM2A_peak_17052	365	.	2.24365	0.000330332	0.047765	34
781	Sf3b6	4816916	12	4818161	KDM2A_peak_4443	1246	.	5.07841	6.9e-20	3.14e-17	191
782	Zfhx4	4823623	3	4824252	KDM2A_peak_12890	630	.	2.98354	0.000119875	0.0193179	39
783	Ppp1r9a	4832234	6	4832471	KDM2A_peak_17053	238	.	2.67264	0.000733061	0.09794	31
784	Gm20918	4833797	Y	4834328	KDM2A_peak_23721	532	.	2.78873	0.000300559	0.0442059	35
785	Ccs	4839152	19	4839798	KDM2A_peak_10589	647	.	3.06009	1.89e-09	4.91e-07	87
786	Fkbp1b	4841095	12	4841944	KDM2A_peak_4444	850	.	3.72303	2.93e-11	8.84e-09	105
787	Wdcp	4843015	12	4844026	KDM2A_peak_4445	1012	.	4.29907	1.3e-12	4.01e-10	118
788	Isoc2b	4844777	7	4845421	KDM2A_peak_18162	645	.	2.87344	6.73e-07	0.000141873	61
789	Nf2	4848477	11	4850230	KDM2A_peak_2856	1754	.	8.03951	1.13e-43	1.26e-40	429
790	Btbd35f4	4851499	X	4852119	KDM2A_peak_22939	621	.	2.74477	0.000385319	0.0547797	34
791	Ctsf	4854913	19	4855623	KDM2A_peak_10590	711	.	2.71978	4.78e-07	0.000104523	63
792	Gm37988	4857276	1	4859850	KDM2A_peak_11	2575	.	6.6549	2.83e-27	1.69e-24	265
793	Shcbp1	4863597	8	4864348	KDM2A_peak_20269	752	.	2.8316	0.000309749	0.0459865	35
794	Nipsnap1	4865555	11	4866063	KDM2A_peak_2857	509	.	3.34126	2.23e-06	0.000455177	56
795	Mroh2b	4865588	15	4865826	KDM2A_peak_7311	239	.	3.01258	6.24e-05	0.0107154	42
796	Isoc2b	4865791	7	4866582	KDM2A_peak_18163	792	.	3.85832	3.77e-13	1.18e-10	124
797	Mroh2b	4869784	15	4870416	KDM2A_peak_7312	633	.	2.52364	0.000718125	0.0956467	31
798	Shcbp1	4870167	8	4870890	KDM2A_peak_20270	724	.	2.99683	0.000133675	0.0214768	38
799	Zfhx4	4875257	3	4876023	KDM2A_peak_12891	767	.	2.63589	0.000879124	0.114494	30
800	Isoc2a	4877001	7	4877533	KDM2A_peak_18164	533	.	2.77574	8.44e-07	0.000179094	60
801	Actn3	4877688	19	4879168	KDM2A_peak_10591	1481	.	4.04477	2.75e-13	8.71e-11	125
802	Ubald1	4879042	16	4881208	KDM2A_peak_8194	2167	.	7.44901	1.05e-40	1.11e-37	399
803	Sephs1	4880069	2	4883596	KDM2A_peak_11246	3528	.	5.22466	1.96e-27	1.07e-24	267
804	Gm37988	4881881	1	4883034	KDM2A_peak_12	1154	.	2.73495	0.000523311	0.0723736	32
805	Mgrn1	4885709	16	4886732	KDM2A_peak_8195	1024	.	4.22201	1.99e-18	7.94e-16	177
806	Thoc5	4894980	11	4896008	KDM2A_peak_2858	1029	.	4.31469	2.93e-12	9.23e-10	115
807	Ppp1r9a	4902685	6	4904010	KDM2A_peak_17054	1326	.	4.25949	1.13e-13	3.81e-11	129
808	Ubxn2a	4905721	12	4908699	KDM2A_peak_4446	2979	.	8.54356	1.4e-50	1.79e-47	498
809	Bbs1	4906402	19	4906847	KDM2A_peak_10592	446	.	2.62377	4.44e-06	0.00088479	53
810	Arid1b	4907158	17	4909188	KDM2A_peak_8849	2031	.	5.81829	2.78e-22	1.23e-19	215
811	Gm3278	4913250	14	4913870	KDM2A_peak_6427	621	.	2.73096	0.000541776	0.0751415	32
812	Zfp628	4914913	7	4915760	KDM2A_peak_18165	848	.	7.28326	3.99e-38	3.52e-35	373
813	Atad2b	4916826	12	4918503	KDM2A_peak_4447	1678	.	7.09077	1.13e-44	1.34e-41	439
814	Phyh	4918874	2	4919197	KDM2A_peak_11247	324	.	2.17111	0.000300857	0.0440129	35
815	Zfp628	4919405	7	4920578	KDM2A_peak_18166	1174	.	2.62383	1.05e-05	0.0019855	49
816	Atad2b	4919651	12	4920837	KDM2A_peak_4448	1187	.	2.84469	8.46e-05	0.014204	40
817	Svil	4920268	18	4922403	KDM2A_peak_9879	2136	.	2.89496	3.17e-08	7.44e-06	74
818	Nat14	4922877	7	4923564	KDM2A_peak_18167	688	.	2.31005	6.34e-05	0.0106576	41
819	Dpp3	4927821	19	4928629	KDM2A_peak_10593	809	.	3.91139	3.94e-15	1.31e-12	144
820	Phyh	4930241	2	4930581	KDM2A_peak_11248	341	.	3.11425	8.97e-06	0.0017386	50
821	Nudt16l1	4938873	16	4939678	KDM2A_peak_8196	806	.	2.52397	9.55e-07	0.000205008	60
822	Peli3	4942573	19	4943394	KDM2A_peak_10594	822	.	3.78114	2.52e-14	8.81e-12	135
823	Nefh	4946697	11	4948193	KDM2A_peak_2859	1497	.	5.00949	1.51e-26	9.39e-24	258
824	Gm8297	4951668	14	4952975	KDM2A_peak_6428	1308	.	3.45333	9.92e-06	0.00190309	50
825	Mrpl11	4961559	19	4962828	KDM2A_peak_10595	1270	.	3.61521	4.28e-10	1.08e-07	93
826	Anks3	4963789	16	4964875	KDM2A_peak_8197	1087	.	4.64776	4.88e-26	2.89e-23	253
827	Ap1b1	4986508	11	4988162	KDM2A_peak_2860	1655	.	3.57874	1.98e-12	5.92e-10	117
828	Arid1b	4993571	17	4997549	KDM2A_peak_8850	3979	.	8.6505	1.27e-42	1.42e-39	418
829	Zfp579	4995753	7	4996348	KDM2A_peak_18168	596	.	2.71059	3.22e-06	0.000635667	54
830	Npas4	5001944	19	5002275	KDM2A_peak_10596	332	.	2.56966	2.76e-06	0.000583795	55
831	n-R5s93	5003643	8	5003933	KDM2A_peak_20271	291	.	2.69536	0.000655194	0.0889263	31
832	Mcm10	5012310	2	5012924	KDM2A_peak_11249	615	.	3.5324	4.84e-11	1.44e-08	103
833	Rogdi	5013050	16	5013898	KDM2A_peak_8198	849	.	6.87542	8.48e-31	5.93e-28	300
834	Zfp524	5013450	7	5016313	KDM2A_peak_18169	2864	.	7.79558	3.22e-47	3.86e-44	464
835	Slc29a2	5018721	19	5019015	KDM2A_peak_10597	295	.	3.40891	5.42e-07	0.00011952	62
836	Rgs20	5019284	1	5019531	KDM2A_peak_13	248	.	2.24444	0.000298215	0.0442018	35
837	Gm44973	5019732	7	5020990	KDM2A_peak_18170	1259	.	5.84778	1.36e-24	7.38e-22	238
838	Rgs20	5022850	1	5023111	KDM2A_peak_14	262	.	2.36337	0.000203582	0.0312083	36
839	Slc29a2	5023513	19	5024627	KDM2A_peak_10598	1115	.	4.3064	1.61e-17	6.34e-15	167
840	Gm44973	5029694	7	5032103	KDM2A_peak_18171	2410	.	3.6853	6.01e-12	1.9e-09	112
841	Ccdc106	5037794	7	5039132	KDM2A_peak_18172	1339	.	7.20421	1.19e-36	9.22e-34	359
842	B4gat1	5037914	19	5039502	KDM2A_peak_10599	1589	.	3.52987	2.33e-10	6.52e-08	96
843	B4gat1	5040927	19	5041850	KDM2A_peak_10600	924	.	3.26331	5.92e-11	1.72e-08	102
844	4930555G01Rik	5041313	14	5042158	KDM2A_peak_6429	846	.	2.69973	0.00050098	0.06982	33
845	Atad2b	5044087	12	5044453	KDM2A_peak_4449	367	.	2.89078	0.00014562	0.0229108	38
846	Glyr1	5049139	16	5051162	KDM2A_peak_8199	2024	.	9.37366	4.11e-67	1e-63	663
847	Ccdc106	5050862	7	5054569	KDM2A_peak_18173	3708	.	3.59699	4.78e-11	1.31e-08	103
848	Gas2l1	5051854	11	5052422	KDM2A_peak_2861	569	.	2.27613	0.000663942	0.0888096	31
849	C7	5054116	15	5054786	KDM2A_peak_7313	671	.	2.61865	0.000957348	0.123198	30
850	Ccdc106	5056480	7	5057501	KDM2A_peak_18174	1022	.	3.0578	2.95e-08	7.07e-06	75
851	Gas2l1	5057545	11	5060225	KDM2A_peak_2862	2681	.	2.64429	3.42e-07	7.54e-05	64
852	Ccdc106	5060365	7	5063373	KDM2A_peak_18175	3009	.	7.83019	3.17e-43	3.38e-40	424
853	Gas2l1	5061285	11	5062674	KDM2A_peak_2863	1390	.	3.59057	4.23e-14	1.48e-11	133
854	Cdk14	5062903	5	5063788	KDM2A_peak_15529	886	.	2.85564	0.000281371	0.0421561	35
855	Optn	5063794	2	5064295	KDM2A_peak_11250	502	.	3.33786	1.32e-10	3.53e-08	98
856	Gas2l1	5064678	11	5065830	KDM2A_peak_2864	1153	.	3.85157	3.99e-19	1.66e-16	183
857	Cd248	5067866	19	5068224	KDM2A_peak_10601	359	.	2.0858	0.000233362	0.0347568	36
858	Tmem151a	5071826	19	5073230	KDM2A_peak_10602	1405	.	2.3337	1.33e-05	0.00249586	48
859	Ppp1r9a	5078125	6	5078806	KDM2A_peak_17055	682	.	2.75111	0.000360056	0.0517095	34
860	U2af2	5079839	7	5081066	KDM2A_peak_18176	1228	.	4.89129	4.17e-22	1.96e-19	213
861	Atp6v1h	5082827	1	5083659	KDM2A_peak_15	833	.	5.13474	2.42e-20	1.16e-17	196
862	Tmem151a	5085320	19	5085828	KDM2A_peak_10603	509	.	2.64086	4.85e-06	0.000939399	53
863	Yif1a	5087794	19	5089018	KDM2A_peak_10604	1225	.	4.71857	4.14e-25	2.15e-22	243
864	Btbd35f27	5092268	X	5093036	KDM2A_peak_22940	769	.	2.97082	0.000144358	0.0229282	38
865	Akr1e1	5092634	13	5094825	KDM2A_peak_5429	2192	.	3.08482	4.5e-05	0.00782781	43
866	Cnih2	5094410	19	5094719	KDM2A_peak_10605	310	.	3.0728	3.82e-08	9.31e-06	74
867	Akr1e1	5096275	13	5096965	KDM2A_peak_5430	691	.	2.68828	0.000678531	0.091641	31
868	Ewsr1	5097823	11	5100341	KDM2A_peak_2865	2519	.	5.53904	3.69e-28	2.27e-25	274
869	Cnih2	5097942	19	5098792	KDM2A_peak_10606	851	.	3.06768	4.09e-10	1.13e-07	93
870	Btbd35f27	5098612	X	5098946	KDM2A_peak_22941	335	.	3.27566	2.78e-05	0.00493674	45
871	Btbd35f27	5103473	X	5103713	KDM2A_peak_22942	241	.	3.18481	5.17e-05	0.00916305	42
872	Rab1b	5106556	19	5107395	KDM2A_peak_10607	840	.	4.24033	6.8e-16	2.6e-13	151
873	Btbd35f27	5106710	X	5107226	KDM2A_peak_22943	517	.	2.61865	0.000957348	0.123198	30
874	Btbd35f27	5111904	X	5112925	KDM2A_peak_22944	1022	.	2.61865	0.000957348	0.123198	30
875	Rpl37	5115911	15	5117130	KDM2A_peak_7314	1220	.	5.95655	1.05e-25	6.1e-23	249
876	Klc2	5117036	19	5118702	KDM2A_peak_10608	1667	.	6.00742	9.72e-38	8.53e-35	370
877	Rasl2-9	5125691	7	5126205	KDM2A_peak_18177	515	.	2.82408	4e-07	8.94e-05	63
878	Btbd35f27	5131244	X	5131825	KDM2A_peak_22945	582	.	2.71999	0.000580056	0.0800866	32
879	Ppl	5131776	16	5132735	KDM2A_peak_8200	960	.	2.35514	3.4e-05	0.00599832	44
880	Ccdc3	5137547	2	5138142	KDM2A_peak_11251	596	.	2.41576	2.06e-05	0.00371074	46
881	Btbd35f27	5141114	X	5141506	KDM2A_peak_22946	393	.	3.85417	8.84e-07	0.000186247	60
882	Akr1e1	5141397	13	5142498	KDM2A_peak_5431	1102	.	2.57298	0.000309778	0.045771	35
883	Prkaa1	5142025	15	5144649	KDM2A_peak_7315	2625	.	6.57886	1.08e-23	5.3e-21	229
884	Prkaa1	5148741	15	5150028	KDM2A_peak_7316	1288	.	5.37478	3.21e-12	9.15e-10	114
885	Gm3317	5149168	14	5150510	KDM2A_peak_6430	1343	.	2.78049	6.69e-05	0.0110902	41
886	Emid1	5151969	11	5152459	KDM2A_peak_2866	491	.	3.05434	2.57e-09	7.01e-07	85
887	Emid1	5160954	11	5161246	KDM2A_peak_2867	293	.	2.65668	6.86e-06	0.0013341	51
888	Svil	5162277	18	5163557	KDM2A_peak_9880	1281	.	2.73166	5.96e-06	0.00117517	52
889	Gm3317	5172217	14	5173480	KDM2A_peak_6431	1264	.	2.88583	0.000242722	0.0368494	36
890	Slc10a2	5175996	8	5176438	KDM2A_peak_20272	443	.	2.78045	0.000273533	0.0405275	35
891	Btbd35f27	5176924	X	5177178	KDM2A_peak_22947	255	.	3.89819	7.14e-07	0.000153741	61
892	Ttc33	5185475	15	5186153	KDM2A_peak_7317	679	.	3.49034	1.31e-10	3.68e-08	98
893	Arid1b	5189552	17	5190299	KDM2A_peak_8851	748	.	4.39091	1.79e-13	6.33e-11	127
894	Akr1e1	5190646	13	5191481	KDM2A_peak_5432	836	.	2.61865	0.000957348	0.123198	30
895	Syne1	5194387	10	5195038	KDM2A_peak_1596	652	.	2.80726	3.01e-05	0.00528579	45
896	Akr1e1	5195065	13	5195362	KDM2A_peak_5433	298	.	2.66022	0.000235961	0.0352306	36
897	Vmn1r56	5198269	7	5198913	KDM2A_peak_18178	645	.	2.67465	0.000718108	0.0958517	31
898	Nagpa	5203250	16	5204225	KDM2A_peak_8201	976	.	4.93224	3.37e-23	1.7e-20	224
899	Arid1b	5207880	17	5208126	KDM2A_peak_8852	247	.	2.64821	0.000317103	0.0456825	34
900	Slc10a2	5217590	8	5217870	KDM2A_peak_20273	281	.	2.87404	0.000251663	0.0375941	35
901	Zfhx4	5219161	3	5219770	KDM2A_peak_12892	610	.	2.85512	5.07e-06	0.00100219	52
902	Alg1	5233373	16	5234150	KDM2A_peak_8202	778	.	4.08208	6.26e-15	2e-12	142
903	Ptger4	5235391	15	5235783	KDM2A_peak_7318	393	.	3.21389	1.15e-05	0.00218112	49
904	Ptger4	5242121	15	5244817	KDM2A_peak_7319	2697	.	3.57067	1.21e-09	3.01e-07	89
905	Zfhx4	5242296	3	5243014	KDM2A_peak_12893	719	.	2.96734	0.000148892	0.0235304	38
906	Vmn1r57	5247988	7	5248943	KDM2A_peak_18179	956	.	2.5397	0.000710673	0.0946237	31
907	Casp1	5253776	9	5254126	KDM2A_peak_21443	351	.	2.61865	0.000957348	0.123198	30
908	Eef2kmt	5254565	16	5256526	KDM2A_peak_8203	1962	.	3.82509	5.67e-15	1.99e-12	142
909	Kremen1	5260370	11	5263152	KDM2A_peak_2868	2783	.	4.9668	3.3e-20	1.44e-17	194
910	Pacs1	5272216	19	5274369	KDM2A_peak_10609	2154	.	5.11176	1.56e-24	7.72e-22	238
911	Casp1	5280191	9	5280859	KDM2A_peak_21444	669	.	3.06942	6.2e-05	0.010574	42
912	Sf3b2	5294572	19	5295932	KDM2A_peak_10610	1361	.	5.68545	2.63e-26	1.53e-23	255
913	Nlrp2	5295466	7	5296382	KDM2A_peak_18180	917	.	2.61865	0.000957348	0.123198	30
914	Pon2	5297441	6	5298695	KDM2A_peak_17056	1255	.	3.83927	2.85e-10	7.57e-08	95
915	Gal3st3	5298004	19	5298402	KDM2A_peak_10611	399	.	2.33239	0.000180655	0.0279995	37
916	Nlrp2	5299188	7	5300036	KDM2A_peak_18181	849	.	2.72414	0.000476804	0.06624	33
917	n-R5s30	5306629	16	5307074	KDM2A_peak_8204	446	.	2.79231	1.01e-07	2.34e-05	69
918	Gal3st3	5306895	19	5307931	KDM2A_peak_10612	1037	.	3.77442	4.84e-14	1.69e-11	133
919	Zfp438	5332751	18	5335270	KDM2A_peak_9881	2520	.	10.689	5.59e-55	7.62e-52	542
920	Gm3542	5339480	14	5340245	KDM2A_peak_6432	766	.	2.91426	0.000210562	0.0326227	36
921	Gm3500	5352945	14	5353534	KDM2A_peak_6433	590	.	2.64395	0.000844792	0.110639	30
922	Banf1	5365744	19	5367707	KDM2A_peak_10613	1964	.	6.35422	6.98e-38	6.08e-35	371
923	Klhl29	5366496	12	5367315	KDM2A_peak_4450	820	.	2.64781	0.000519242	0.0720593	32
924	Mycs	5369256	X	5369736	KDM2A_peak_22948	481	.	2.59027	0.000283263	0.0424199	35
925	Klhl29	5373533	12	5376182	KDM2A_peak_4451	2650	.	3.39516	7.98e-10	2.07e-07	90
926	Camk1d	5379061	2	5379376	KDM2A_peak_11252	316	.	4.95092	1.45e-27	9.38e-25	268
927	Cdk14	5379549	5	5382026	KDM2A_peak_15530	2478	.	5.27764	2.34e-15	7.73e-13	146
928	Asb4	5385191	6	5385636	KDM2A_peak_17057	446	.	2.65864	0.0003459	0.0501614	34
929	Sart1	5388056	19	5389476	KDM2A_peak_10614	1421	.	5.62952	7.06e-30	4.8e-27	291
930	Vmn1r58	5389640	7	5390625	KDM2A_peak_18182	986	.	2.94812	0.000179234	0.0281216	37
931	Asb4	5390505	6	5391215	KDM2A_peak_17058	711	.	2.7779	0.000427652	0.0609088	33
932	Ptger4	5390948	15	5391329	KDM2A_peak_7320	382	.	2.53806	0.000826304	0.108567	30
933	Syne1	5393571	10	5395179	KDM2A_peak_1597	1609	.	2.84862	3.04e-05	0.00534909	45
934	Vmn1r58	5401925	7	5402835	KDM2A_peak_18183	911	.	3.29999	2.49e-05	0.00449438	46
935	Znrf3	5404460	11	5405852	KDM2A_peak_2869	1393	.	2.97337	7.86e-05	0.0129306	41
936	Vmn1r58	5417585	7	5419251	KDM2A_peak_18184	1667	.	2.81056	0.00024222	0.0360471	36
937	Tmem242	5418433	17	5418838	KDM2A_peak_8853	406	.	2.46028	5.1e-05	0.00866423	42
938	Drap1	5424006	19	5425652	KDM2A_peak_10615	1647	.	7.13479	4.14e-36	3.48e-33	353
939	Oprk1	5434971	1	5435217	KDM2A_peak_16	247	.	2.85078	1.77e-05	0.00330857	47
940	Tmem242	5439720	17	5440532	KDM2A_peak_8854	813	.	2.56128	2.42e-05	0.00439036	46
941	Zfhx4	5441314	3	5441595	KDM2A_peak_12894	282	.	2.66497	0.000603587	0.0820918	32
942	Znrf3	5443249	11	5445653	KDM2A_peak_2870	2405	.	6.0819	3.67e-29	2.29e-26	284
943	Fosl1	5447428	19	5448844	KDM2A_peak_10616	1417	.	3.18366	7.79e-10	2.05e-07	91
944	Ccdc85b	5456732	19	5457950	KDM2A_peak_10617	1219	.	6.21432	3.69e-31	2.59e-28	304
945	Vmn1r59	5458763	7	5459113	KDM2A_peak_18185	351	.	2.82169	5.08e-05	0.00867181	42
946	Gm8246	5459224	14	5459842	KDM2A_peak_6434	619	.	2.69233	6.09e-06	0.00119039	52
947	Fibp	5460349	19	5461073	KDM2A_peak_10618	725	.	4.07197	2.83e-18	1.17e-15	175
948	Gm8246	5461709	14	5461978	KDM2A_peak_6435	270	.	2.64727	0.000831036	0.10909	30
949	n-R5s94	5470269	8	5470505	KDM2A_peak_20274	237	.	2.77311	0.000446098	0.0639043	33
950	Efemp2	5473543	19	5475103	KDM2A_peak_10619	1561	.	3.62785	1.87e-12	6.11e-10	117
951	Xbp1	5485273	11	5485961	KDM2A_peak_2871	689	.	3.57083	6.27e-08	1.48e-05	72
952	Klf6	5487264	13	5488359	KDM2A_peak_5434	1096	.	2.77464	0.000236576	0.0360106	36
953	Mus81	5487593	19	5491856	KDM2A_peak_10620	4264	.	4.83792	1.85e-23	9.44e-21	227
954	Syne1	5490228	10	5490669	KDM2A_peak_1598	442	.	3.13843	6.34e-05	0.0108258	41
955	Zdhhc14	5491251	17	5493693	KDM2A_peak_8855	2443	.	2.99145	3.6e-10	9.7e-08	94
956	Pex2	5492161	3	5492423	KDM2A_peak_12895	263	.	2.85563	0.000162196	0.0254654	37
957	Cldn12	5493815	5	5494966	KDM2A_peak_15531	1152	.	3.45212	4.68e-06	0.000930165	53
958	Pdk4	5495933	6	5496869	KDM2A_peak_17059	937	.	2.90823	3.2e-06	0.000639882	54
959	Klf6	5499432	13	5500156	KDM2A_peak_5435	725	.	2.691	0.000669453	0.0905879	31
960	Gm3488	5502399	14	5502647	KDM2A_peak_6436	249	.	2.27638	0.000277498	0.041224	35
961	Klhl29	5504163	12	5504657	KDM2A_peak_4452	495	.	2.66276	0.000498242	0.0686515	33
962	Snx32	5510174	19	5511354	KDM2A_peak_10621	1181	.	3.72039	1.41e-13	4.07e-11	128
963	Pdk4	5512613	6	5513256	KDM2A_peak_17060	644	.	2.7532	0.000484552	0.0681491	33
964	Cldn12	5514068	5	5515156	KDM2A_peak_15532	1089	.	5.29019	7.29e-24	3.8e-21	231
965	Vmn2r28	5517223	7	5517595	KDM2A_peak_18186	373	.	2.84921	0.000298593	0.0447322	35
966	Gm3488	5518616	14	5518986	KDM2A_peak_6437	371	.	2.90096	0.000219053	0.0332537	36
967	Xbp1	5520392	11	5522374	KDM2A_peak_2872	1983	.	4.63972	1.88e-19	8.06e-17	187
968	Ccdc117	5540817	11	5542490	KDM2A_peak_2873	1674	.	6.70228	2.3e-31	1.54e-28	306
969	Gm3532	5550212	14	5551058	KDM2A_peak_6438	847	.	2.85154	0.000239718	0.036451	36
970	Oprk1	5552048	1	5552843	KDM2A_peak_17	796	.	2.59298	9.7e-05	0.0159779	40
971	Vmn1r60	5553437	7	5554464	KDM2A_peak_18187	1028	.	2.88046	0.000230224	0.0347608	36
972	Pex2	5558789	3	5559048	KDM2A_peak_12896	260	.	2.82	0.000240077	0.0367274	36
973	Gtpbp10	5559102	5	5560433	KDM2A_peak_15533	1332	.	3.88028	9.62e-14	2.82e-11	130
974	Ovol1	5560003	19	5561440	KDM2A_peak_10622	1438	.	3.27286	4.41e-10	1.24e-07	93
975	Ap5b1	5567189	19	5569125	KDM2A_peak_10623	1937	.	6.82577	1.13e-34	9.22e-32	339
976	Vmn1r60	5570757	7	5571786	KDM2A_peak_18188	1030	.	2.75849	0.000454789	0.0637514	33
977	Gm8773	5573714	5	5575235	KDM2A_peak_15534	1522	.	4.0604	4.09e-08	9.39e-06	73
978	Pex2	5575610	3	5576893	KDM2A_peak_12897	1284	.	5.58636	6.9e-24	3.56e-21	231
979	Camk1d	5583233	2	5583749	KDM2A_peak_11253	517	.	2.76358	0.000460522	0.0648679	33
980	Zeb1	5591025	18	5594364	KDM2A_peak_9882	3340	.	7.41621	4.75e-30	3.24e-27	293
981	Gm23752	5599704	12	5600557	KDM2A_peak_4453	854	.	2.74253	0.000491802	0.0685141	33
982	Myct1	5599712	10	5600035	KDM2A_peak_1599	324	.	2.69706	0.000252697	0.0379656	35
983	Ankrd36	5600391	11	5600745	KDM2A_peak_2874	355	.	4.39838	6.75e-11	1.98e-08	101
984	Rnaseh2c	5601819	19	5602536	KDM2A_peak_10624	718	.	3.78696	6.9e-16	2.68e-13	151
985	Kat5	5609431	19	5610489	KDM2A_peak_10625	1059	.	5.64146	1.96e-24	1.05e-21	237
986	Ankrd36	5628574	11	5629223	KDM2A_peak_2875	650	.	2.52325	0.000169356	0.0261415	37
987	Gm23752	5630694	12	5631524	KDM2A_peak_4454	831	.	2.76166	0.000472074	0.0670903	33
988	Rela	5636720	19	5638166	KDM2A_peak_10626	1447	.	6.53776	9.41e-36	7.66e-33	350
989	Fam110b	5644077	4	5644847	KDM2A_peak_13987	771	.	3.51028	9.63e-12	2.84e-09	110
990	Rela	5648871	19	5650198	KDM2A_peak_10627	1328	.	2.42097	5.34e-06	0.00103081	52
991	Sipa1	5654278	19	5655498	KDM2A_peak_10628	1221	.	2.75623	4.67e-06	0.00089685	53
992	Sipa1	5663503	19	5663960	KDM2A_peak_10629	458	.	2.79447	6.89e-08	1.64e-05	71
993	Cfap69	5663806	5	5664203	KDM2A_peak_15535	398	.	3.52801	1.91e-09	5.11e-07	87
994	Steap2	5676980	5	5677307	KDM2A_peak_15536	328	.	2.95188	0.000137246	0.0216093	38
995	Pcnx3	5688140	19	5689803	KDM2A_peak_10630	1664	.	3.88514	5.12e-15	1.77e-12	142
996	Steap2	5693524	5	5694614	KDM2A_peak_15537	1091	.	4.44622	9.93e-18	4.06e-15	170
997	Map3k11	5695806	19	5696547	KDM2A_peak_10631	742	.	2.95572	1.29e-07	2.77e-05	68
998	Mrps24	5706883	11	5708512	KDM2A_peak_2876	1630	.	6.90161	4.33e-32	3.12e-29	313
999	Camk1d	5713568	2	5715653	KDM2A_peak_11254	2086	.	3.52292	2.21e-12	6.78e-10	116
1000	Steap2	5713695	5	5713967	KDM2A_peak_15538	273	.	2.57344	0.000358426	0.0515466	34
1001	Ehbp1l1	5726026	19	5726547	KDM2A_peak_10632	522	.	2.76124	9.33e-07	0.000191576	60
1002	Fam89b	5727634	19	5727903	KDM2A_peak_10633	270	.	2.72634	2.79e-06	0.000569928	55
1003	Sssca1	5729160	19	5732029	KDM2A_peak_10634	2870	.	3.7847	3.44e-12	1e-09	114
1004	Urgcp	5740541	11	5741554	KDM2A_peak_2877	1014	.	4.30811	5.16e-18	2.13e-15	172
1005	Ltbp3	5740713	19	5742143	KDM2A_peak_10635	1431	.	2.47463	2.37e-05	0.00431023	46
1006	Steap1	5748448	5	5750126	KDM2A_peak_15539	1679	.	5.60951	2.49e-23	1.2e-20	226
1007	Oprk1	5754503	1	5755498	KDM2A_peak_18	996	.	2.80814	0.000358228	0.0518299	34
1008	Urgcp	5761837	11	5762757	KDM2A_peak_2878	921	.	6.85519	6e-41	5.66e-38	402
1009	Dync1i1	5766866	6	5767264	KDM2A_peak_17061	399	.	2.61865	0.000957348	0.123198	30
1010	Scyl1	5770751	19	5771663	KDM2A_peak_10636	913	.	3.96925	1.43e-21	5.97e-19	208
1011	Fam110b	5771917	4	5772186	KDM2A_peak_13988	270	.	2.98663	0.0001456	0.0232606	38
1012	Dbnl	5788014	11	5789212	KDM2A_peak_2879	1199	.	5.21383	1.7e-23	8.21e-21	227
1013	Gm3383	5796436	14	5798117	KDM2A_peak_6439	1682	.	2.92594	0.000167244	0.0261385	37
1014	Gm27694	5802639	19	5804234	KDM2A_peak_10637	1596	.	4.95148	7.59e-20	3.49e-17	191
1015	Fbxo5	5804583	10	5806778	KDM2A_peak_1600	2196	.	6.51169	8.29e-34	6.07e-31	330
1016	Gm3424	5811853	14	5812315	KDM2A_peak_6440	463	.	2.75097	1.04e-05	0.00193473	49
1017	Mtrf1l	5814795	10	5815541	KDM2A_peak_1601	747	.	2.68801	0.000679454	0.0917487	31
1018	Zeb1	5819578	18	5820150	KDM2A_peak_9883	573	.	2.97565	7.04e-07	0.000153275	61
1019	Mtrf1l	5823252	10	5825036	KDM2A_peak_1602	1785	.	5.52636	1.5e-27	9.25e-25	268
1020	Polm	5837314	11	5838321	KDM2A_peak_2880	1008	.	4.21365	5.56e-15	2.05e-12	142
1021	Snx9	5839691	17	5842532	KDM2A_peak_8856	2842	.	8.03916	3e-40	2.85e-37	395
1022	Polm	5840287	11	5840554	KDM2A_peak_2881	268	.	2.37665	0.000160144	0.0250265	37
1023	Vmn1r63	5842457	7	5843316	KDM2A_peak_18189	860	.	2.57614	0.000373138	0.0538493	34
1024	Nudt5	5844187	2	5846734	KDM2A_peak_11255	2548	.	4.17059	5.92e-15	2.06e-12	142
1025	Klf6	5845110	13	5845666	KDM2A_peak_5436	557	.	2.90822	0.000173452	0.0272157	37
1026	Gm28006	5845611	19	5846663	KDM2A_peak_10638	1053	.	3.70548	1.05e-10	3.02e-08	99
1027	Vmn1r64	5847604	7	5848529	KDM2A_peak_18190	926	.	2.83132	0.000332637	0.0494277	34
1028	Klf6	5859970	13	5863340	KDM2A_peak_5437	3371	.	5.409	1.14e-20	4.98e-18	199
1029	Gm8797	5860378	3	5860808	KDM2A_peak_12898	431	.	5.6356	0	0	5535
1030	Rgs17	5861449	10	5862604	KDM2A_peak_1603	1156	.	2.7542	0.000227677	0.0344691	36
1031	Steap1	5861664	5	5862091	KDM2A_peak_15540	428	.	2.68665	0.000269575	0.0405051	35
1032	Aebp1	5861700	11	5862267	KDM2A_peak_2882	568	.	3.77806	4.49e-12	1.44e-09	113
1033	Fam110b	5872466	4	5872744	KDM2A_peak_13989	279	.	3.19485	4.57e-05	0.00791826	43
1034	Frmd8	5874876	19	5875591	KDM2A_peak_10639	716	.	3.19744	1.1e-09	2.84e-07	89
1035	Pold2	5877777	11	5879195	KDM2A_peak_2883	1419	.	4.72578	1.54e-16	5.68e-14	158
1036	Klf6	5882898	13	5884590	KDM2A_peak_5438	1693	.	3.24136	1.46e-05	0.00273313	48
1037	Gm21778	5886936	Y	5887357	KDM2A_peak_23722	422	.	3.35712	1.76e-05	0.00328897	47
1038	Vmn1r64	5892143	7	5893158	KDM2A_peak_18191	1016	.	2.87167	0.000181987	0.0284237	37
1039	Tigd3	5893654	19	5894522	KDM2A_peak_10640	869	.	5.1089	8.29e-21	3.99e-18	200
1040	Sec61a2	5894084	2	5895762	KDM2A_peak_11256	1679	.	4.55794	8.91e-18	3.3e-15	170
1041	Gm23752	5897779	12	5898136	KDM2A_peak_4455	358	.	2.90961	0.000215486	0.0329193	36
1042	Rgs17	5900804	10	5901082	KDM2A_peak_1604	279	.	2.74669	0.000212466	0.0320236	36
1043	Gck	5901995	11	5902395	KDM2A_peak_2884	401	.	2.7848	2.87e-06	0.000593704	55
1044	Vmn1r64	5906525	7	5906782	KDM2A_peak_18192	258	.	2.6564	0.000233975	0.0353826	36
1045	Dpf2	5911985	19	5912841	KDM2A_peak_10641	857	.	4.10816	1.2e-14	4.19e-12	139
1046	Rgs17	5922560	10	5922796	KDM2A_peak_1605	237	.	2.46984	5.7e-05	0.00982788	42
1047	Cdc42ep2	5924083	19	5925163	KDM2A_peak_10642	1081	.	3.50077	1.61e-10	4.74e-08	97
1048	Snx9	5934677	17	5935349	KDM2A_peak_8857	673	.	2.88071	2.38e-06	0.00049264	56
1049	Synj2	5940142	17	5941771	KDM2A_peak_8858	1630	.	2.51342	2.26e-05	0.00412259	46
1050	Dhtkd1	5942266	2	5943006	KDM2A_peak_11257	741	.	4.67658	2.44e-14	8.44e-12	136
1051	Upf2	5950217	2	5952297	KDM2A_peak_11258	2081	.	4.85936	1.21e-21	5.49e-19	209
1052	Ykt6	5955195	11	5956388	KDM2A_peak_2885	1194	.	4.47854	3.5e-18	1.42e-15	174
1053	Pola2	5963770	19	5964511	KDM2A_peak_10643	742	.	3.35042	3.69e-11	1.11e-08	104
1054	Upf2	5977172	2	5977536	KDM2A_peak_11259	365	.	3.44061	1.12e-05	0.00209474	49
1055	Vmn1r65	5979136	7	5979911	KDM2A_peak_18193	776	.	2.78534	0.000419914	0.0606666	33
1056	Arhgap12	5989607	18	5991387	KDM2A_peak_9884	1781	.	3.02986	1.94e-09	4.76e-07	87
1057	Dync1i1	5992444	6	5992762	KDM2A_peak_17062	319	.	3.74857	4.42e-07	9.89e-05	63
1058	Vmn1r65	6000850	7	6001091	KDM2A_peak_18194	242	.	3.25878	2.89e-05	0.00519828	45
1059	Dync1i1	6005662	6	6006719	KDM2A_peak_17063	1058	.	2.44925	0.000383433	0.0548555	34
1060	Steap1	6009916	5	6010172	KDM2A_peak_15541	257	.	2.69033	0.000671676	0.0908448	31
1061	Capn1	6015588	19	6016075	KDM2A_peak_10644	488	.	2.09925	0.000271907	0.0402986	35
1062	Upf2	6016265	2	6016668	KDM2A_peak_11260	404	.	2.61865	0.000957348	0.123198	30
1063	Capn1	6029435	19	6029922	KDM2A_peak_10645	488	.	3.41234	5.02e-08	1.19e-05	72
1064	Nlrp4c	6036615	7	6037664	KDM2A_peak_18195	1050	.	2.83979	0.000254783	0.0378948	35
1065	Klf6	6039896	13	6040168	KDM2A_peak_5439	273	.	3.24734	1.94e-05	0.00359393	47
1066	Nlrp4c	6045002	7	6045300	KDM2A_peak_18196	299	.	2.59927	0.000289628	0.0429962	35
1067	Syvn1	6046129	19	6047723	KDM2A_peak_10646	1595	.	5.65075	7.88e-29	5.31e-26	281
1068	Mrpl49	6057331	19	6058386	KDM2A_peak_10647	1056	.	5.91962	3.09e-27	1.8e-24	265
1069	Znhit2	6060653	19	6062182	KDM2A_peak_10648	1530	.	5.0904	9.64e-29	5.82e-26	280
1070	Camk2b	6064972	11	6066231	KDM2A_peak_2886	1260	.	3.95078	2.7e-13	8.84e-11	125
1071	Tm7sf2	6067228	19	6068227	KDM2A_peak_10649	1000	.	3.00111	8.39e-09	2.14e-06	80
1072	Nlrp4c	6071880	7	6072126	KDM2A_peak_18197	247	.	2.6606	0.000331566	0.0486094	34
1073	Vps51	6076771	19	6077576	KDM2A_peak_10650	806	.	4.08115	8.79e-16	3.2e-13	150
1074	Serac1	6079226	17	6080304	KDM2A_peak_8859	1079	.	5.74779	1.16e-23	6.21e-21	229
1075	AU022751	6081930	X	6083914	KDM2A_peak_22949	1985	.	4.31483	3.01e-09	7.87e-07	85
1076	Zfpl1	6084664	19	6085898	KDM2A_peak_10651	1235	.	4.21638	3.49e-16	1.27e-13	154
1077	AU022751	6092111	X	6092527	KDM2A_peak_22950	417	.	3.29814	1.38e-07	3.17e-05	68
1078	Tulp4	6105959	17	6107824	KDM2A_peak_8860	1866	.	5.61607	5.26e-19	2.29e-16	182
1079	Gm3476	6107868	14	6108688	KDM2A_peak_6441	821	.	3.1435	3.7e-05	0.00645149	44
1080	Arhgap12	6116772	18	6117204	KDM2A_peak_9885	433	.	2.67009	0.000307929	0.0453774	35
1081	Sac3d1	6117600	19	6118834	KDM2A_peak_10652	1235	.	6.66121	4.09e-38	3.78e-35	373
1082	Snx15	6127626	19	6128498	KDM2A_peak_10653	873	.	5.14428	1.09e-24	5.6e-22	239
1083	Proser2	6129398	2	6130355	KDM2A_peak_11261	958	.	4.63058	7.87e-21	3.65e-18	201
1084	Zfp787	6131747	7	6133089	KDM2A_peak_18198	1343	.	2.32261	3.66e-05	0.006468	44
1085	Proser2	6133310	2	6134066	KDM2A_peak_11262	757	.	2.72648	3.9e-05	0.00691035	44
1086	Arhgap12	6134802	18	6136873	KDM2A_peak_9886	2072	.	5.9631	6.69e-30	4.33e-27	291
1087	Gm8797	6138321	3	6139202	KDM2A_peak_12899	882	.	2.67997	0.000672001	0.0895798	31
1088	Arl2	6140480	19	6142001	KDM2A_peak_10654	1522	.	7.22645	4.53e-44	4.65e-41	433
1089	Steap1	6150857	5	6151114	KDM2A_peak_15542	258	.	2.79864	0.000387614	0.0559783	34
1090	Zfp787	6154953	7	6156734	KDM2A_peak_18199	1782	.	6.51768	4.75e-34	3.82e-31	333
1091	Pdgfd	6168458	9	6168826	KDM2A_peak_21445	369	.	2.91573	3.19e-05	0.0056534	44
1092	Zfp444	6171453	7	6173043	KDM2A_peak_18200	1591	.	3.723	7.05e-13	2.24e-10	121
1093	Nudt10	6171830	X	6172074	KDM2A_peak_22951	245	.	3.77891	1.52e-06	0.000318882	58
1094	Gm21560	6176796	14	6177286	KDM2A_peak_6442	491	.	2.61865	0.000957348	0.123198	30
1095	Klf6	6183806	13	6184628	KDM2A_peak_5440	823	.	2.70131	0.000633592	0.0861113	31
1096	Majin	6184370	19	6184842	KDM2A_peak_10655	473	.	2.86985	1.92e-06	0.000398364	57
1097	Zfp444	6189462	7	6189913	KDM2A_peak_18201	452	.	2.26571	4.2e-05	0.007284	43
1098	Ubxn2b	6190760	4	6192157	KDM2A_peak_13990	1398	.	3.83762	5.64e-12	1.66e-09	112
1099	Tulp4	6194986	17	6195524	KDM2A_peak_8861	539	.	2.42449	0.000555316	0.0765438	32
1100	Nudcd3	6199638	11	6200500	KDM2A_peak_2887	863	.	6.3242	7.1e-32	5.37e-29	311
1101	Rb1cc1	6214096	1	6216312	KDM2A_peak_19	2217	.	7.5271	7.32e-37	6.57e-34	361
1102	Slc25a13	6216781	6	6217175	KDM2A_peak_17064	395	.	2.19816	0.000131786	0.021016	38
1103	Ppp2r5b	6235350	19	6236269	KDM2A_peak_10656	920	.	3.53952	3.49e-12	1.07e-09	114
1104	Kif5b	6240656	18	6242242	KDM2A_peak_9887	1587	.	4.60325	2.31e-20	9.85e-18	196
1105	Atg2a	6240877	19	6242449	KDM2A_peak_10657	1573	.	4.32764	2.24e-14	7.66e-12	136
1106	Gm3411	6253885	14	6254140	KDM2A_peak_6443	256	.	2.71155	0.000371048	0.0536476	34
1107	Rbfox1	6260022	16	6261064	KDM2A_peak_8205	1043	.	2.75027	0.000486206	0.067487	33
1108	Ddx56	6267238	11	6268258	KDM2A_peak_2888	1021	.	3.79656	4.54e-13	1.45e-10	123
1109	Tmed4	6274031	11	6275195	KDM2A_peak_2889	1165	.	3.22194	4.05e-09	1.06e-06	83
1110	Ehd1	6275924	19	6278365	KDM2A_peak_10658	2442	.	4.71327	1.24e-21	5.88e-19	209
1111	Rb1cc1	6282611	1	6282904	KDM2A_peak_20	294	.	2.85871	0.000105366	0.017086	39
1112	Epp13	6283455	7	6284021	KDM2A_peak_18202	567	.	4.10384	3.37e-11	9.71e-09	104
1113	Zfp667	6285962	7	6286805	KDM2A_peak_18203	844	.	3.53974	1.26e-11	3.84e-09	109
1114	Gm3411	6286858	14	6287245	KDM2A_peak_6444	388	.	2.42977	0.000691608	0.0923251	31
1115	Ogdh	6291035	11	6292989	KDM2A_peak_2890	1955	.	9.25801	4.11e-65	6.97e-62	643
1116	Rb1cc1	6301300	1	6302482	KDM2A_peak_21	1183	.	2.85468	0.000277083	0.0410573	35
1117	Gm21103	6303639	14	6304146	KDM2A_peak_6445	508	.	2.52821	0.000628782	0.0845999	32
1118	Cdc42bpg	6306029	19	6307280	KDM2A_peak_10659	1252	.	5.76345	2.72e-25	1.51e-22	245
1119	1700008P02Rik	6312318	3	6312752	KDM2A_peak_12900	435	.	2.61865	0.000957348	0.123198	30
1120	Zfp583	6313631	7	6314484	KDM2A_peak_18204	854	.	2.64902	0.000497852	0.0688621	33
1121	Cdc42bpg	6321906	19	6322335	KDM2A_peak_10660	430	.	2.24937	7.87e-05	0.0132828	41
1122	Usp6nl	6321977	2	6324095	KDM2A_peak_11263	2119	.	7.16818	9.79e-39	8.78e-36	380
1123	Dab2	6327079	15	6328268	KDM2A_peak_7321	1190	.	3.23155	3.24e-05	0.00552255	44
1124	Sdcbp	6328787	4	6329199	KDM2A_peak_13991	413	.	2.88446	0.000211734	0.0324482	36
1125	Zfp583	6331165	7	6331620	KDM2A_peak_18205	456	.	2.68438	1.52e-05	0.00282027	48
1126	Men1	6334542	19	6335774	KDM2A_peak_10661	1233	.	5.0476	5.6e-21	2.7e-18	202
1127	Pitrm1	6335795	13	6336611	KDM2A_peak_5441	817	.	2.6503	0.00063387	0.0852197	31
1128	1700008P02Rik	6339275	3	6340284	KDM2A_peak_12901	1010	.	2.75821	0.000440849	0.0629666	33
1129	Men1	6340647	19	6342011	KDM2A_peak_10662	1365	.	5.1126	1.92e-22	8.96e-20	217
1130	Gm3854	6343563	7	6343903	KDM2A_peak_18206	341	.	2.61879	3.51e-06	0.000710461	54
1131	Alkal1	6358954	1	6359427	KDM2A_peak_22	474	.	2.59378	8.27e-05	0.0138035	40
1132	Zfp78	6362094	7	6363460	KDM2A_peak_18207	1367	.	5.88009	1.99e-30	1.31e-27	297
1133	Sf1	6363184	19	6364901	KDM2A_peak_10663	1718	.	10.0773	1.3e-81	4.79e-78	808
1134	Sdcbp	6365363	4	6366302	KDM2A_peak_13992	940	.	6.20801	2.04e-24	1.08e-21	236
1135	Gm16440	6368347	14	6369158	KDM2A_peak_6446	812	.	2.78162	0.000354038	0.0504452	34
1136	Gm16440	6382545	14	6382913	KDM2A_peak_6447	369	.	3.05389	0.000100395	0.0164668	39
1137	Alkal1	6382835	1	6383153	KDM2A_peak_23	319	.	3.39296	7.49e-08	1.77e-05	71
1138	Zfp28	6383205	7	6383857	KDM2A_peak_18208	653	.	2.64441	2.37e-05	0.00436526	46
1139	Dab2	6386407	15	6387047	KDM2A_peak_7322	641	.	2.74651	3.75e-06	0.00074278	54
1140	Zmiz2	6388307	11	6390128	KDM2A_peak_2891	1822	.	6.50391	9.94e-32	6.12e-29	310
1141	Epc1	6392325	18	6392606	KDM2A_peak_9888	282	.	2.78999	8.72e-05	0.0146416	40
1142	Pitrm1	6394927	13	6395162	KDM2A_peak_5442	236	.	3.11373	6.29e-05	0.0105572	42
1143	Smim17	6398481	7	6398968	KDM2A_peak_18209	488	.	2.60058	5.91e-05	0.0100791	42
1144	Rasgrp2	6398484	19	6401943	KDM2A_peak_10664	3460	.	3.33514	3.03e-10	8.15e-08	95
1145	Shroom4	6399733	X	6401146	KDM2A_peak_22952	1414	.	3.93211	2.03e-10	5.58e-08	96
1146	Smim17	6407599	7	6408668	KDM2A_peak_18210	1070	.	2.77821	0.000431897	0.0617931	33
1147	Ppia	6415154	11	6417004	KDM2A_peak_2892	1851	.	6.92908	2.86e-39	2.64e-36	385
1148	Nrxn2	6418194	19	6418967	KDM2A_peak_10665	774	.	4.02156	1.95e-16	7.29e-14	157
1149	Gm3594	6426037	14	6426472	KDM2A_peak_6448	436	.	3.17266	7.81e-06	0.0015046	51
1150	Gm3594	6427474	14	6428345	KDM2A_peak_6449	872	.	2.54681	0.000847969	0.110989	30
1151	Nrxn2	6427563	19	6429257	KDM2A_peak_10666	1695	.	3.97725	1.03e-12	3.39e-10	119
1152	H2afv	6443310	11	6445098	KDM2A_peak_2893	1789	.	8.90769	1e-52	1.25e-49	519
1153	Nsmaf	6452351	4	6454461	KDM2A_peak_13993	2111	.	5.17781	1.44e-18	5.66e-16	178
1154	Epc1	6468573	18	6469197	KDM2A_peak_9889	625	.	3.01652	0.000118902	0.0192075	39
1155	Purb	6473898	11	6477228	KDM2A_peak_2894	3331	.	7.15768	2.66e-36	2.06e-33	355
1156	1700008P02Rik	6487492	3	6487734	KDM2A_peak_12902	243	.	2.62463	0.000929458	0.120107	30
1157	Epc1	6489090	18	6492547	KDM2A_peak_9890	3458	.	8.70331	7.27e-45	7.63e-42	441
1158	Nrxn2	6497254	19	6498620	KDM2A_peak_10667	1367	.	2.61865	1.22e-05	0.00230171	49
1159	Nrxn2	6502198	19	6502729	KDM2A_peak_10668	532	.	2.31717	2.82e-05	0.00501384	45
1160	Zfp804b	6508759	5	6509032	KDM2A_peak_15543	274	.	2.76275	0.000386803	0.0545607	34
1161	Gm10945	6514420	10	6514877	KDM2A_peak_1606	458	.	2.67651	0.000711689	0.0954685	31
1162	Epc1	6514918	18	6516891	KDM2A_peak_9891	1974	.	11.461	1.29e-58	2.25e-55	578
1163	Gm23752	6516795	12	6517594	KDM2A_peak_4456	800	.	2.35645	0.000261764	0.0396397	35
1164	Gm23752	6520598	12	6521329	KDM2A_peak_4457	732	.	2.35564	0.000537391	0.0728065	32
1165	Myo1g	6528237	11	6529306	KDM2A_peak_2895	1070	.	3.60257	3.13e-14	9.33e-12	135
1166	Nrxn2	6530949	19	6532493	KDM2A_peak_10669	1545	.	3.22498	4.41e-09	1.18e-06	83
1167	Ccm2	6535073	11	6535310	KDM2A_peak_2896	238	.	2.80688	1.19e-06	0.000253519	59
1168	Olfr1349	6541455	7	6542073	KDM2A_peak_18211	619	.	2.75189	0.000493344	0.0694416	33
1169	Ccm2	6546043	11	6547883	KDM2A_peak_2897	1841	.	6.32293	5.65e-32	4.06e-29	312
1170	Pitrm1	6548211	13	6548832	KDM2A_peak_5443	622	.	2.61797	1.66e-05	0.00300628	47
1171	St18	6564264	1	6564624	KDM2A_peak_24	361	.	2.54606	0.000689858	0.0918142	31
1172	Gm3629	6574537	14	6574773	KDM2A_peak_6450	237	.	3.1497	5.72e-05	0.0098976	42
1173	Sem1	6577990	6	6579017	KDM2A_peak_17065	1028	.	6.3324	9.42e-26	5.18e-23	250
1174	Gm23752	6588436	12	6588935	KDM2A_peak_4458	500	.	3.27632	2.62e-05	0.00480087	45
1175	Ddi1	6589866	9	6590161	KDM2A_peak_21446	296	.	2.70805	0.000615347	0.0842578	32
1176	Olfr1350	6609071	7	6609709	KDM2A_peak_18212	639	.	2.55817	0.000864391	0.112836	30
1177	Tbrg4	6625451	11	6626808	KDM2A_peak_2898	1358	.	4.36465	1.59e-20	6.82e-18	197
1178	Pfkp	6648551	13	6649220	KDM2A_peak_5444	670	.	3.17151	2.09e-06	0.000437522	56
1179	Gm10945	6657483	10	6658595	KDM2A_peak_1607	1113	.	2.97355	0.00015541	0.0249735	38
1180	Zim1	6662791	7	6663279	KDM2A_peak_18213	489	.	2.52096	0.000357553	0.0512448	34
1181	Zim1	6696197	7	6696813	KDM2A_peak_18214	617	.	2.6573	1.17e-05	0.00224017	49
1182	Rictor	6707368	15	6709942	KDM2A_peak_7323	2575	.	12.1358	6.72e-57	1.22e-53	561
1183	Peg3	6727266	7	6731261	KDM2A_peak_18215	3996	.	4.958	1.4e-21	6.84e-19	208
1184	Rictor	6733217	15	6733483	KDM2A_peak_7324	267	.	4.72829	2.37e-09	6.22e-07	86
1185	Usp29	6751712	7	6752025	KDM2A_peak_18216	314	.	2.9181	9.45e-05	0.0156095	40
1186	Gm8362	6755953	14	6756976	KDM2A_peak_6451	1024	.	3.53856	1.81e-06	0.000374205	57
1187	Rab18	6764673	18	6765698	KDM2A_peak_9892	1026	.	5.89632	1.82e-20	8.49e-18	197
1188	Ezr	6778517	17	6778785	KDM2A_peak_8862	269	.	2.74141	6.61e-06	0.00129828	51
1189	Ezr	6782061	17	6784119	KDM2A_peak_8863	2059	.	4.58458	9.44e-22	4.41e-19	210
1190	Pfkp	6820730	13	6821089	KDM2A_peak_5445	360	.	2.51512	0.000473587	0.0659478	33
1191	Ezr	6827381	17	6828946	KDM2A_peak_8864	1566	.	6.37883	4.41e-30	2.77e-27	293
1192	Rps6ka4	6830107	19	6831561	KDM2A_peak_10670	1455	.	2.40009	3.49e-05	0.00617718	44
1193	Dlx6	6860260	6	6860623	KDM2A_peak_17066	364	.	2.26738	0.000193718	0.0300006	37
1194	Dlx6	6862618	6	6864127	KDM2A_peak_17067	1510	.	2.34559	3.99e-05	0.00701068	43
1195	Gm3667	6863617	14	6864362	KDM2A_peak_6452	746	.	2.61865	0.000957348	0.123198	30
1196	Tox	6868772	4	6869278	KDM2A_peak_13994	507	.	2.65535	0.000798509	0.105408	30
1197	Celf2	6871301	2	6873219	KDM2A_peak_11264	1919	.	8.66435	8.8e-28	5.45e-25	270
1198	Osmr	6873811	15	6874244	KDM2A_peak_7325	434	.	2.62423	3.27e-06	0.000669869	54
1199	Celf2	6875158	2	6875447	KDM2A_peak_11265	290	.	3.38014	1.55e-05	0.00290115	48
1200	Celf2	6879120	2	6879484	KDM2A_peak_11266	365	.	2.73187	0.000537997	0.0746243	32
1201	Dlx5	6881495	6	6881972	KDM2A_peak_17068	478	.	2.22732	0.000531618	0.0728283	32
1202	Celf2	6884430	2	6885003	KDM2A_peak_11267	574	.	2.64817	0.000759819	0.100856	31
1203	St18	6888346	1	6888584	KDM2A_peak_25	239	.	3.14189	6.24e-05	0.0106028	42
1204	Gm3667	6889442	14	6890198	KDM2A_peak_6453	757	.	2.35812	0.000480209	0.0670579	33
1205	1700008P02Rik	6908928	3	6909807	KDM2A_peak_12903	880	.	2.61865	0.000957348	0.123198	30
1206	Trmt112	6909247	19	6910696	KDM2A_peak_10671	1450	.	5.97276	4.63e-31	3.08e-28	303
1207	Osmr	6913098	15	6913677	KDM2A_peak_7326	580	.	3.0497	2.86e-05	0.00511093	45
1208	Esrra	6921021	19	6922516	KDM2A_peak_10672	1496	.	5.44659	4.44e-24	2.35e-21	233
1209	Celf2	6923685	2	6923931	KDM2A_peak_11268	247	.	2.96582	0.00015815	0.025019	38
1210	Kcnk4	6925896	19	6926191	KDM2A_peak_10673	296	.	2.80528	1.19e-06	0.000256797	59
1211	Kcnk4	6933580	19	6934655	KDM2A_peak_10674	1076	.	3.0549	3.55e-08	8.57e-06	74
1212	Gpr137	6940794	19	6942829	KDM2A_peak_10675	2036	.	6.39184	6.06e-36	5.25e-33	352
1213	Rsph3b	6948160	17	6948414	KDM2A_peak_8865	255	.	6.48636	8.38e-15	3.16e-12	140
1214	Usp29	6949483	7	6949950	KDM2A_peak_18217	468	.	2.86195	0.000270788	0.0400931	35
1215	Bad	6950677	19	6952489	KDM2A_peak_10676	1813	.	4.36292	1.27e-16	4.97e-14	158
1216	Zfp804b	6950705	5	6951015	KDM2A_peak_15544	311	.	2.97348	0.00015555	0.0246451	38
1217	Sdhaf3	6955638	6	6956753	KDM2A_peak_17069	1116	.	4.89846	1.96e-16	7.28e-14	157
1218	Plcb3	6969092	19	6970829	KDM2A_peak_10677	1738	.	4.19344	5.67e-16	1.99e-13	152
1219	Zfp804b	6972014	5	6972534	KDM2A_peak_15545	521	.	2.90743	0.000218635	0.0334773	36
1220	Ppp1r14b	6973967	19	6975854	KDM2A_peak_10678	1888	.	4.19927	1.65e-15	5.73e-13	147
1221	Fkbp2	6979341	19	6981001	KDM2A_peak_10679	1661	.	6.73884	2.09e-50	2.21e-47	496
1222	Vegfb	6987003	19	6988190	KDM2A_peak_10680	1188	.	3.95916	6.11e-13	1.94e-10	122
1223	Tox	6989847	4	6991464	KDM2A_peak_13995	1618	.	3.68093	6.67e-10	1.78e-07	91
1224	Dnajc4	6991950	19	6992919	KDM2A_peak_10681	970	.	3.17001	1.45e-09	3.84e-07	88
1225	Nudt22	6995770	19	6996695	KDM2A_peak_10682	926	.	2.86053	1.43e-07	3.18e-05	68
1226	Dync2h1	6996421	9	6996959	KDM2A_peak_21447	539	.	2.85359	0.000299675	0.0453952	35
1227	Mkx	7001407	18	7005031	KDM2A_peak_9893	3625	.	2.53016	4.9e-05	0.00835161	43
1228	Stip1	7039107	19	7041051	KDM2A_peak_10683	1945	.	7.76613	4.77e-45	5.43e-42	443
1229	Ccnb3	7041504	X	7042208	KDM2A_peak_22953	705	.	4.622	6.98e-11	2e-08	101
1230	Gm21244	7050141	Y	7050473	KDM2A_peak_23723	333	.	2.60503	0.000452251	0.0635477	33
1231	Macrod1	7056270	19	7058212	KDM2A_peak_10684	1943	.	2.98117	4.66e-09	1.14e-06	83
1232	Tox	7060127	4	7060472	KDM2A_peak_13996	346	.	2.85093	0.000161135	0.0255965	37
1233	Adcy1	7063195	11	7064098	KDM2A_peak_2899	904	.	3.22101	3.94e-08	9.03e-06	74
1234	Armc4	7065504	18	7065794	KDM2A_peak_9894	291	.	2.82063	0.000344302	0.0504673	34
1235	Zfp954	7081431	7	7082318	KDM2A_peak_18218	888	.	2.70645	2.33e-05	0.00427307	46
1236	Zfp954	7083865	7	7084366	KDM2A_peak_18219	502	.	2.56739	0.000185584	0.028684	37
1237	Pcmtd1	7087905	1	7089987	KDM2A_peak_26	2083	.	7.94496	7.25e-37	6.15e-34	361
1238	Pkia	7096644	3	7096882	KDM2A_peak_12904	239	.	3.64066	2.98e-06	0.000622243	55
1239	Gm6676	7104418	14	7105202	KDM2A_peak_6454	785	.	3.347	1.46e-07	3.32e-05	68
1240	Lifr	7128664	15	7130898	KDM2A_peak_7327	2235	.	5.59141	3.7e-22	1.75e-19	214
1241	Sdhaf3	7154076	6	7154557	KDM2A_peak_17070	482	.	2.71212	0.000601146	0.0823474	32
1242	Macrod1	7165021	19	7166307	KDM2A_peak_10685	1287	.	3.00171	3.16e-09	8.24e-07	85
1243	Rps6ka2	7169490	17	7170695	KDM2A_peak_8866	1206	.	4.60427	1.37e-20	6.58e-18	198
1244	Gm3512	7173839	14	7174328	KDM2A_peak_6455	490	.	3.38495	1.15e-07	2.65e-05	69
1245	Dync2h1	7176432	9	7177660	KDM2A_peak_21448	1229	.	3.19477	6.74e-07	0.000141394	61
1246	Dync2h1	7184111	9	7185401	KDM2A_peak_21449	1291	.	6.0232	1.73e-28	1.11e-25	277
1247	Pcmtd1	7194974	1	7195362	KDM2A_peak_27	389	.	3.0645	6.82e-05	0.011341	41
1248	Otub1	7205456	19	7206678	KDM2A_peak_10686	1223	.	6.14543	3.19e-29	1.96e-26	284
1249	Cnksr3	7210206	10	7213262	KDM2A_peak_1608	3057	.	4.94219	3.62e-22	1.66e-19	214
1250	Igfbp3	7213138	11	7214665	KDM2A_peak_2900	1528	.	3.46591	1.96e-11	5.67e-09	107
1251	Cox8a	7217125	19	7218178	KDM2A_peak_10687	1054	.	6.03919	1.73e-23	9.26e-21	227
1252	Naa40	7240291	19	7242239	KDM2A_peak_10688	1949	.	6.06743	1.16e-24	6.13e-22	239
1253	Gm27585	7264578	8	7265343	KDM2A_peak_20275	766	.	2.85762	0.000231569	0.0350235	36
1254	Igfbp3	7266434	11	7266696	KDM2A_peak_2901	263	.	2.79982	0.00030982	0.0451596	35
1255	Rcor2	7266751	19	7269331	KDM2A_peak_10689	2581	.	4.45068	9.19e-18	3.49e-15	170
1256	Pcmtd1	7271880	1	7272181	KDM2A_peak_28	302	.	2.83719	0.000236499	0.0360521	36
1257	Gm45844	7276494	7	7278120	KDM2A_peak_18220	1627	.	2.69747	0.000564378	0.0779812	32
1258	Pfkp	7291507	13	7291960	KDM2A_peak_5446	454	.	3.22375	3.29e-05	0.00598081	44
1259	Clcn4	7295789	7	7301022	KDM2A_peak_18221	5234	.	6.28217	2.25e-32	1.34e-29	316
1260	Pcmtd1	7299185	1	7299570	KDM2A_peak_29	386	.	3.09966	6.43e-05	0.0108648	41
1261	Gm3739	7314601	14	7314879	KDM2A_peak_6456	279	.	2.57595	3.32e-05	0.00578202	44
1262	Clcn5	7318280	X	7319605	KDM2A_peak_22954	1326	.	4.19251	1.82e-10	4.95e-08	97
1263	Pcmtd1	7329073	1	7330520	KDM2A_peak_30	1448	.	3.02995	5.77e-06	0.00110698	52
1264	Mark2	7340183	19	7342326	KDM2A_peak_10690	2144	.	5.01863	4.86e-25	2.57e-22	243
1265	Rbfox1	7345380	16	7345663	KDM2A_peak_8206	284	.	2.89597	0.000169457	0.0263639	37
1266	Spindoc	7352097	19	7352339	KDM2A_peak_10691	243	.	2.41825	0.000263178	0.0391093	35
1267	Pkia	7366342	3	7366820	KDM2A_peak_12905	479	.	4.46791	5.91e-12	1.84e-09	112
1268	Gm8374	7369366	14	7369614	KDM2A_peak_6457	249	.	2.82904	0.000287833	0.042418	35
1269	Usp27x	7375050	X	7376625	KDM2A_peak_22955	1576	.	4.06988	3.94e-10	1.08e-07	94
1270	Vmn2r31	7377313	7	7377967	KDM2A_peak_18222	655	.	2.61865	0.000957348	0.123198	30
1271	Spindoc	7382047	19	7383639	KDM2A_peak_10692	1593	.	5.30117	2.57e-28	1.63e-25	275
1272	Tox	7384015	4	7384445	KDM2A_peak_13997	431	.	2.61865	0.000957348	0.123198	30
1273	Pfkp	7387530	13	7388080	KDM2A_peak_5447	551	.	2.72853	0.000462104	0.0643176	33
1274	Pcmtd1	7397401	1	7398900	KDM2A_peak_31	1500	.	7.31836	5.23e-33	4.06e-30	322
1275	Mpp7	7406568	18	7407258	KDM2A_peak_9895	691	.	3.06396	8.39e-05	0.0138029	40
1276	Usp27x	7412161	X	7412398	KDM2A_peak_22956	238	.	3.37246	1.03e-05	0.00199425	49
1277	2700081O15Rik	7416361	19	7418691	KDM2A_peak_10693	2331	.	6.38357	6.02e-31	4.3e-28	302
1278	2700081O15Rik	7421303	19	7424358	KDM2A_peak_10694	3056	.	4.20407	2.08e-16	7.77e-14	156
1279	Gm21788	7432305	Y	7432568	KDM2A_peak_23724	264	.	2.90134	0.00021712	0.0335174	36
1280	Rtn3	7440682	19	7442044	KDM2A_peak_10695	1363	.	3.02265	4.5e-05	0.00772645	43
1281	Gm21788	7444863	Y	7445273	KDM2A_peak_23725	411	.	2.6026	0.00091115	0.11781	30
1282	Gm21788	7446865	Y	7447174	KDM2A_peak_23726	310	.	2.76592	0.000456321	0.0644852	33
1283	Rtn3	7481050	19	7484503	KDM2A_peak_10696	3454	.	5.25244	1.23e-21	5.69e-19	209
1284	Pcmtd1	7481234	1	7481903	KDM2A_peak_32	670	.	2.48848	0.000822034	0.106614	30
1285	Gm3752	7487435	14	7488333	KDM2A_peak_6458	899	.	2.64495	0.000178098	0.0275854	37
1286	Atl3	7493545	19	7495873	KDM2A_peak_10697	2329	.	8.37317	8.55e-45	9.66e-42	440
1287	Gm3752	7499730	14	7500012	KDM2A_peak_6459	283	.	3.10335	7.19e-05	0.0122087	41
1288	Zc2hc1a	7503001	3	7504174	KDM2A_peak_12906	1174	.	7.09871	2.38e-26	1.37e-23	256
1289	Mmp10	7506382	9	7507324	KDM2A_peak_21450	943	.	2.6342	0.000886523	0.115321	30
1290	Atl3	7509415	19	7509874	KDM2A_peak_10698	460	.	2.61865	0.000957348	0.123198	30
1291	Mpp7	7515216	18	7515490	KDM2A_peak_9896	275	.	2.68045	0.000227667	0.0346673	36
1292	Apob	7537487	12	7537777	KDM2A_peak_4459	291	.	2.86336	0.000278445	0.0421289	35
1293	Vmn2r33	7538024	7	7538387	KDM2A_peak_18223	364	.	3.02569	0.00010964	0.017949	39
1294	Mpp7	7544632	18	7544898	KDM2A_peak_9897	267	.	2.6799	0.000707213	0.094962	31
1295	Zc2hc1a	7549425	3	7549988	KDM2A_peak_12907	564	.	2.79911	0.000371938	0.0536031	34
1296	Apob	7564087	12	7564331	KDM2A_peak_4460	245	.	2.63259	0.000893593	0.116113	30
1297	Ppp1r3f	7573359	X	7574993	KDM2A_peak_22957	1635	.	4.91974	2.35e-15	8.53e-13	146
1298	Vmn2r33	7576469	7	7577209	KDM2A_peak_18224	741	.	3.21313	4.06e-05	0.00704466	43
1299	Gm26315	7588989	2	7590055	KDM2A_peak_11269	1067	.	2.77258	0.000265497	0.0396077	35
1300	Lrp11	7589400	10	7590898	KDM2A_peak_1609	1499	.	4.77789	1.57e-19	6.74e-17	188
1301	Vmn2r33	7598837	7	7599121	KDM2A_peak_18225	285	.	3.09607	4.51e-05	0.0079495	43
1302	Ccdc22	7605132	X	7605509	KDM2A_peak_22958	378	.	3.70821	1.01e-06	0.000212608	59
1303	Mpp7	7608735	18	7609072	KDM2A_peak_9898	338	.	2.30903	0.000390256	0.0553988	34
1304	Vmn2r33	7617178	7	7617774	KDM2A_peak_18226	597	.	2.84346	0.000216516	0.0330621	36
1305	Mpp7	7626140	18	7627184	KDM2A_peak_9899	1045	.	4.81849	8.01e-22	3.38e-19	210
1306	Il7	7632478	3	7633708	KDM2A_peak_12908	1231	.	2.69287	0.000651703	0.087961	31
1307	Car8	7633436	4	7634167	KDM2A_peak_13998	732	.	2.61865	0.000957348	0.123198	30
1308	Syp	7638457	X	7639263	KDM2A_peak_22959	807	.	2.81957	0.000129966	0.0208099	38
1309	Syp	7648550	X	7649330	KDM2A_peak_22960	781	.	2.91766	8.92e-06	0.00172346	50
1310	Gm10128	7657777	14	7658771	KDM2A_peak_6460	995	.	3.12463	1.93e-05	0.0035001	47
1311	Pcmt1	7662383	10	7664171	KDM2A_peak_1610	1789	.	5.71531	5.3e-26	3.06e-23	252
1312	Pcmt1	7667130	10	7670090	KDM2A_peak_1611	2961	.	4.04604	4.84e-10	1.19e-07	93
1313	Slc22a19	7668260	19	7668694	KDM2A_peak_10699	435	.	3.07784	1.93e-06	0.00040649	57
1314	Plp2	7670908	X	7671442	KDM2A_peak_22961	535	.	2.92023	7.07e-05	0.0118138	41
1315	Magix	7679710	X	7680221	KDM2A_peak_22962	512	.	4.00406	2.62e-08	6.43e-06	75
1316	Pcmt1	7679948	10	7682051	KDM2A_peak_1612	2104	.	6.52307	8.29e-43	9.22e-40	420
1317	Lats1	7691559	10	7692715	KDM2A_peak_1613	1157	.	2.66151	0.000624238	0.0839247	32
1318	Asns	7692337	6	7693962	KDM2A_peak_17071	1626	.	3.94133	3.06e-11	8.9e-09	105
1319	Mpp7	7692453	18	7693760	KDM2A_peak_9900	1308	.	7.90548	2.13e-27	1.23e-24	266
1320	Slc22a19	7695778	19	7696064	KDM2A_peak_10700	287	.	2.92398	0.000195808	0.0300573	37
1321	Gpkow	7696771	X	7697434	KDM2A_peak_22963	664	.	3.09553	9.8e-06	0.00187543	50
1322	Gm27545	7719358	8	7719636	KDM2A_peak_20276	279	.	2.90735	0.000219599	0.0335251	36
1323	Wdr45	7721711	X	7722667	KDM2A_peak_22964	957	.	3.20042	5.9e-07	0.000124408	62
1324	Katna1	7725619	10	7726689	KDM2A_peak_1614	1071	.	4.28305	1.92e-13	6.37e-11	127
1325	Gm45208	7728317	X	7728729	KDM2A_peak_22965	413	.	2.41364	0.000281203	0.0415528	35
1326	Ccdc120	7750665	X	7751221	KDM2A_peak_22966	557	.	3.60052	9.09e-07	0.00019565	60
1327	Tmem123	7761689	9	7761991	KDM2A_peak_21451	303	.	2.45071	0.000378957	0.05392	34
1328	Tfe3	7762095	X	7763571	KDM2A_peak_22967	1477	.	4.01963	2.86e-09	7.41e-07	85
1329	Tmem123	7763436	9	7764943	KDM2A_peak_21452	1508	.	5.4149	1.06e-23	5.63e-21	229
1330	Gm26661	7773961	14	7774355	KDM2A_peak_6461	395	.	2.9753	5.44e-05	0.00941521	42
1331	Gm28576	7777942	Y	7778231	KDM2A_peak_23727	290	.	3.09757	8.02e-05	0.013556	40
1332	Gm26661	7779433	14	7780244	KDM2A_peak_6462	812	.	2.79074	0.0002979	0.043717	35
1333	Ginm1	7780083	10	7782456	KDM2A_peak_1615	2374	.	5.0379	6.9e-21	3.11e-18	201
1334	Gripap1	7789266	X	7790309	KDM2A_peak_22968	1044	.	3.0632	2.71e-05	0.00487551	45
1335	Gm26661	7791725	14	7792121	KDM2A_peak_6463	397	.	2.28552	0.000147279	0.0227698	38
1336	Ginm1	7792418	10	7793703	KDM2A_peak_1616	1286	.	3.63851	7.17e-12	2.01e-09	111
1337	Vmn2r35	7808904	7	7810585	KDM2A_peak_18227	1682	.	2.94759	0.000147177	0.0235131	38
1338	Gdnf	7810130	15	7811551	KDM2A_peak_7328	1422	.	2.332	8.89e-05	0.0145318	40
1339	Gdnf	7812977	15	7814327	KDM2A_peak_7329	1351	.	2.59048	2.53e-05	0.00451762	45
1340	Apob	7814277	12	7815378	KDM2A_peak_4461	1102	.	2.71941	0.000393623	0.0561151	34
1341	Gdnf	7815320	15	7815748	KDM2A_peak_7330	429	.	2.3718	0.000462094	0.0644421	33
1342	Flnb	7817632	14	7818854	KDM2A_peak_6464	1223	.	2.58336	1.6e-06	0.000328996	57
1343	Birc2	7836341	9	7838401	KDM2A_peak_21453	2061	.	4.65141	1.34e-20	5.85e-18	198
1344	Slc22a27	7838943	19	7839622	KDM2A_peak_10701	680	.	2.79653	0.000324235	0.0470338	34
1345	Otud5	7841167	X	7843014	KDM2A_peak_22969	1848	.	6.56895	1.64e-25	8.77e-23	247
1346	C1galt1	7843147	6	7845604	KDM2A_peak_17072	2458	.	9.89903	6.24e-34	4.47e-31	332
1347	Il7	7845048	3	7845462	KDM2A_peak_12909	415	.	2.61865	0.000957348	0.123198	30
1348	Sntg1	7847983	1	7849510	KDM2A_peak_33	1528	.	2.81111	0.000324429	0.0471107	34
1349	Il7	7858065	3	7858337	KDM2A_peak_12910	273	.	3.20993	3.89e-05	0.00680331	44
1350	Apob	7859537	12	7859997	KDM2A_peak_4462	461	.	2.94158	7.09e-05	0.0117414	41
1351	Zc3h12d	7867529	10	7868094	KDM2A_peak_1617	566	.	2.08978	0.000831438	0.108427	30
1352	Wac	7867991	18	7870280	KDM2A_peak_9901	2290	.	9.34847	3.33e-49	4.29e-46	484
1353	Flnb	7871081	14	7871413	KDM2A_peak_6465	333	.	2.55232	0.000297495	0.0436285	35
1354	Slc22a27	7872207	19	7872442	KDM2A_peak_10702	236	.	2.77906	0.000421483	0.0602671	33
1355	Birc3	7872553	9	7873272	KDM2A_peak_21454	720	.	2.96478	4.99e-07	0.000109539	63
1356	Pim2	7877786	X	7880287	KDM2A_peak_22970	2502	.	3.98891	8.8e-09	2.15e-06	80
1357	Slc35a2	7883724	X	7884810	KDM2A_peak_22971	1087	.	5.05829	6.63e-14	2.07e-11	131
1358	C1galt1	7888190	6	7888740	KDM2A_peak_17073	551	.	2.77709	0.00031125	0.0458237	35
1359	Adarb2	7888874	13	7889138	KDM2A_peak_5448	265	.	3.06951	9.44e-05	0.015729	40
1360	Pqbp1	7898376	X	7899908	KDM2A_peak_22972	1533	.	4.54906	2.49e-14	7.77e-12	136
1361	Yap1	7914265	9	7914888	KDM2A_peak_21455	624	.	2.56524	0.000482336	0.0673147	33
1362	Pcsk1n	7922034	X	7923479	KDM2A_peak_22973	1446	.	3.40767	1.3e-07	2.88e-05	68
1363	Vmn2r36	7924296	7	7926377	KDM2A_peak_18228	2082	.	2.95539	0.000146524	0.0228628	38
1364	Eras	7927872	X	7928546	KDM2A_peak_22974	675	.	3.18258	1.33e-05	0.00241379	48
1365	Vmn2r36	7928821	7	7929716	KDM2A_peak_18229	896	.	2.66674	0.000267319	0.0398933	35
1366	Hdac6	7947268	X	7949390	KDM2A_peak_22975	2123	.	4.01119	7.18e-09	1.76e-06	81
1367	Tab2	7954691	10	7957172	KDM2A_peak_1618	2482	.	9.31283	4.95e-46	5.86e-43	453
1368	Col28a1	7982739	6	7984073	KDM2A_peak_17074	1335	.	3.50704	2.54e-06	0.000517583	55
1369	Rsph3a	7991880	17	7992133	KDM2A_peak_8867	254	.	3.11284	1.12e-05	0.00215551	49
1370	Gm24534	8001194	2	8001428	KDM2A_peak_11270	235	.	2.78159	0.000422854	0.0604603	33
1371	Abhd6	8002629	14	8003204	KDM2A_peak_6466	576	.	2.69795	2.28e-06	0.00045791	56
1372	Yap1	8002779	9	8005404	KDM2A_peak_21456	2626	.	6.52729	5.08e-32	3.62e-29	312
1373	Il7	8006956	3	8007352	KDM2A_peak_12911	397	.	2.50073	0.000605313	0.0821145	32
1374	Vmn2r36	8009553	7	8010646	KDM2A_peak_18230	1094	.	2.98652	0.000104138	0.0168648	39
1375	Gm29049	8028131	Y	8028390	KDM2A_peak_23728	260	.	2.8156	0.000351569	0.0511211	34
1376	Il7	8035156	3	8035492	KDM2A_peak_12912	337	.	2.54158	0.000636488	0.0865845	31
1377	Gm23476	8036871	16	8038104	KDM2A_peak_8207	1234	.	2.72486	8.07e-05	0.0136505	40
1378	Cfap300	8042431	9	8044075	KDM2A_peak_21457	1645	.	3.73104	3.96e-10	1.05e-07	94
1379	Sri	8056257	5	8056855	KDM2A_peak_15546	599	.	2.99125	8.54e-09	2.05e-06	80
1380	Suv39h1	8073786	X	8075191	KDM2A_peak_22976	1406	.	6.06269	6.8e-19	2.72e-16	181
1381	Rpp14	8080111	14	8081143	KDM2A_peak_6467	1033	.	4.28679	4.03e-18	1.53e-15	173
1382	Was	8096930	X	8097386	KDM2A_peak_22977	457	.	4.2636	6.37e-08	1.5e-05	71
1383	Pxk	8097821	14	8098963	KDM2A_peak_6468	1143	.	7.05445	2.33e-19	1.03e-16	186
1384	Wdr70	8098142	15	8099552	KDM2A_peak_7331	1411	.	5.12641	5.71e-21	2.45e-18	202
1385	Nup155	8108950	15	8109944	KDM2A_peak_7332	995	.	3.93862	7.75e-12	2.37e-09	111
1386	Col28a1	8116480	6	8116772	KDM2A_peak_17075	293	.	3.12468	7.05e-05	0.0120831	41
1387	Vmn2r41	8119576	7	8120248	KDM2A_peak_18231	673	.	2.59908	0.000446869	0.063103	33
1388	Car8	8124376	4	8125158	KDM2A_peak_13999	783	.	2.74366	0.000510505	0.0714825	32
1389	Sntg1	8127272	1	8128231	KDM2A_peak_34	960	.	2.71895	8.69e-05	0.014474	40
1390	Wdr13	8132304	X	8132848	KDM2A_peak_22978	545	.	3.5477	1.2e-06	0.000258839	59
1391	Cep126	8133264	9	8134839	KDM2A_peak_21458	1576	.	5.83261	1.05e-27	6.09e-25	269
1392	Sntg1	8140938	1	8141289	KDM2A_peak_35	352	.	3.14975	6.33e-05	0.0111217	41
1393	Rbm3	8145081	X	8146411	KDM2A_peak_22979	1331	.	5.85396	1.13e-16	4.07e-14	159
1394	Gm20825	8157555	Y	8157962	KDM2A_peak_23729	408	.	2.74284	0.000513641	0.0716655	32
1395	Sntg1	8163544	1	8163864	KDM2A_peak_36	321	.	2.76868	0.000450723	0.063869	33
1396	Cplane1	8168589	15	8169734	KDM2A_peak_7333	1146	.	7.66875	2.18e-35	1.84e-32	346
1397	Slc22a29	8171885	19	8172149	KDM2A_peak_10703	265	.	2.61865	0.000957348	0.123198	30
1398	Pdhb	8172389	14	8173729	KDM2A_peak_6469	1341	.	5.4953	5.61e-23	2.84e-20	222
1399	Tbc1d25	8175557	X	8176216	KDM2A_peak_22980	660	.	4.38528	1.9e-11	5.47e-09	107
1400	Gm20824	8180539	Y	8180908	KDM2A_peak_23730	370	.	2.61865	0.000957348	0.123198	30
1401	Ebp	8192643	X	8193170	KDM2A_peak_22981	528	.	3.49354	4.9e-07	0.00010109	63
1402	Ldah	8195557	12	8195871	KDM2A_peak_4463	315	.	3.24968	3.3e-05	0.00580216	44
1403	Ldah	8198503	12	8198828	KDM2A_peak_4464	326	.	2.99613	3e-05	0.00536414	45
1404	Porcn	8206139	X	8207548	KDM2A_peak_22982	1410	.	3.64419	2.81e-07	6.02e-05	65
1405	Ust	8207471	10	8207825	KDM2A_peak_1619	355	.	2.75342	3.2e-05	0.00558985	44
1406	Ldah	8207798	12	8208589	KDM2A_peak_4465	792	.	3.78782	3.21e-12	9.94e-10	114
1407	Mios	8208854	6	8210358	KDM2A_peak_17076	1505	.	7.48637	2.85e-43	3.1e-40	425
1408	Kctd6	8213119	14	8215695	KDM2A_peak_6470	2577	.	5.4426	6.27e-19	2.53e-16	182
1409	Sntg1	8213624	1	8214472	KDM2A_peak_37	849	.	3.22944	3.53e-05	0.0061668	44
1410	Gm24534	8223058	2	8223349	KDM2A_peak_11271	292	.	2.6235	0.000934674	0.120685	30
1411	Ftsj1	8230406	X	8231141	KDM2A_peak_22983	736	.	2.73811	0.000525908	0.0731139	32
1412	Stmn2	8245285	3	8246533	KDM2A_peak_12913	1249	.	3.25253	3.32e-20	1.52e-17	194
1413	Ftsj1	8252202	X	8253005	KDM2A_peak_22984	804	.	3.45522	1.73e-07	3.69e-05	67
1414	Slc22a29	8252245	19	8252483	KDM2A_peak_10704	239	.	2.17729	1.94e-06	0.000402912	57
1415	Rpa3	8258209	6	8260822	KDM2A_peak_17077	2614	.	7.58001	1.5e-32	1.13e-29	318
1416	Gm20824	8266998	Y	8267356	KDM2A_peak_23731	359	.	3.20292	4.39e-05	0.00770957	43
1417	Mpc1	8282859	17	8284669	KDM2A_peak_8868	1811	.	4.73326	7.28e-20	3.4e-17	191
1418	Wac	8285087	18	8285403	KDM2A_peak_9902	317	.	3.09709	8.05e-05	0.0135675	40
1419	Nipbl	8289234	15	8289500	KDM2A_peak_7334	267	.	3.25013	7.8e-06	0.00151834	51
1420	Umad1	8292856	6	8293130	KDM2A_peak_17078	275	.	2.77632	0.000407793	0.0582881	33
1421	Gdf7	8297854	12	8299543	KDM2A_peak_4466	1690	.	3.30513	1.22e-09	2.98e-07	89
1422	Gdf7	8301496	12	8302567	KDM2A_peak_4467	1072	.	2.5027	5.41e-06	0.00107196	52
1423	Cep126	8307336	9	8308144	KDM2A_peak_21459	809	.	2.6956	0.000654425	0.0888362	31
1424	Sft2d1	8310691	17	8311532	KDM2A_peak_8869	842	.	3.87077	5.71e-12	1.69e-09	112
1425	Ust	8312645	10	8314285	KDM2A_peak_1620	1641	.	2.59021	0.000100744	0.0163106	39
1426	Hs1bp3	8313370	12	8313889	KDM2A_peak_4468	520	.	4.5154	2.87e-15	1.02e-12	145
1427	Prr18	8340441	17	8341648	KDM2A_peak_8870	1208	.	2.22402	6.21e-05	0.0105461	42
1428	Vmn2r44	8347546	7	8347831	KDM2A_peak_18232	286	.	3.1184	4.19e-06	0.00084217	53
1429	Adam22	8366651	5	8368460	KDM2A_peak_15547	1810	.	3.89508	5.1e-10	1.4e-07	92
1430	Efnb2	8368169	8	8368407	KDM2A_peak_20277	239	.	2.93429	0.000192943	0.0301287	37
1431	Sntg1	8375557	1	8375814	KDM2A_peak_38	258	.	2.51762	0.000674093	0.0903462	31
1432	Vmn2r44	8384828	7	8385701	KDM2A_peak_18233	874	.	2.69267	0.000659584	0.0892278	31
1433	Vmn2r44	8393530	7	8393796	KDM2A_peak_18234	267	.	2.92437	0.000172675	0.0268423	37
1434	Ust	8402022	10	8402491	KDM2A_peak_1621	470	.	3.12851	1.91e-05	0.00344699	47
1435	Nipbl	8413473	15	8413790	KDM2A_peak_7335	318	.	2.61865	0.000957348	0.123198	30
1436	Dbf4	8421977	5	8424452	KDM2A_peak_15548	2476	.	6.62217	2.37e-33	1.68e-30	326
1437	Slc22a30	8422154	19	8422417	KDM2A_peak_10705	264	.	3.16661	7.83e-06	0.00155446	51
1438	Tmem114	8424747	16	8425071	KDM2A_peak_8208	325	.	2.3959	0.000235424	0.0355263	36
1439	Nipbl	8442281	15	8446494	KDM2A_peak_7336	4214	.	7.31004	1.2e-35	9.42e-33	349
1440	Nipbl	8451348	15	8451660	KDM2A_peak_7337	313	.	3.62642	3.45e-06	0.000700374	54
1441	Vmn2r45	8463312	7	8463570	KDM2A_peak_18235	259	.	2.89963	0.000115263	0.0189492	39
1442	Slc25a40	8465606	5	8466570	KDM2A_peak_15549	965	.	2.8227	0.000141664	0.022289	38
1443	Mettl22	8470824	16	8471335	KDM2A_peak_8209	512	.	2.83396	4.63e-08	1.11e-05	73
1444	Adarb2	8473783	13	8474378	KDM2A_peak_5449	596	.	2.48681	0.000234666	0.0354169	36
1445	Gm2310	8493095	15	8494068	KDM2A_peak_7338	974	.	2.61865	0.000957348	0.123198	30
1446	Rhob	8498861	12	8500767	KDM2A_peak_4469	1907	.	6.50154	6.5e-36	5.43e-33	351
1447	Gm45062	8508641	6	8512625	KDM2A_peak_17079	3985	.	7.55983	6.44e-44	5.66e-41	431
1448	Abat	8513075	16	8513870	KDM2A_peak_8210	796	.	3.2579	1.54e-08	3.86e-06	78
1449	Ust	8517887	10	8519110	KDM2A_peak_1622	1224	.	3.48957	4.06e-12	1.16e-09	113
1450	4930452B06Rik	8519052	14	8519317	KDM2A_peak_6471	266	.	3.26425	3.21e-05	0.00577697	44
1451	Gm14459	8522144	X	8522882	KDM2A_peak_22985	739	.	2.52988	0.000575294	0.0782258	32
1452	Pde10a	8524746	17	8525085	KDM2A_peak_8871	340	.	2.99161	2.64e-08	6.47e-06	75
1453	Gm24534	8528822	2	8529624	KDM2A_peak_11272	803	.	2.99785	6.24e-05	0.0106233	42
1454	Rab2a	8535275	4	8536616	KDM2A_peak_14000	1342	.	7.55348	3.53e-35	2.99e-32	344
1455	4930452B06Rik	8552600	14	8553652	KDM2A_peak_6472	1053	.	3.12597	5.42e-05	0.00946847	42
1456	Gm2310	8568978	15	8569620	KDM2A_peak_7339	643	.	2.7998	2.58e-06	0.000519493	55
1457	Vmn2r45	8578125	7	8578809	KDM2A_peak_18236	685	.	2.96787	6.8e-05	0.0116009	41
1458	Slc1a3	8589809	15	8590401	KDM2A_peak_7340	593	.	2.55761	0.000548631	0.0745487	32
1459	Rundc3b	8622037	5	8623491	KDM2A_peak_15550	1455	.	8.10388	8.57e-49	1.16e-45	480
1460	Tns3	8623992	11	8625012	KDM2A_peak_2902	1021	.	3.03666	6.12e-09	1.6e-06	82
1461	Pum2	8626493	12	8626768	KDM2A_peak_4470	276	.	2.62827	0.000286629	0.0427543	35
1462	Slc1a3	8627119	15	8627595	KDM2A_peak_7341	477	.	2.73124	0.000155876	0.0246985	38
1463	Pum2	8635292	12	8635866	KDM2A_peak_4471	575	.	3.22548	3.92e-05	0.00690256	44
1464	Tmem186	8636657	16	8638302	KDM2A_peak_8211	1646	.	4.17539	3.44e-14	1.22e-11	134
1465	Pum2	8636975	12	8637412	KDM2A_peak_4472	438	.	3.35578	8.99e-06	0.00173241	50
1466	Pum2	8640660	12	8641674	KDM2A_peak_4473	1015	.	6.3283	1.57e-27	8.75e-25	268
1467	Rab2a	8646854	4	8648796	KDM2A_peak_14001	1943	.	6.72635	7.25e-35	5.52e-32	341
1468	Abcb1a	8659109	5	8660922	KDM2A_peak_15551	1814	.	2.62578	2.6e-05	0.00453743	45
1469	Efnb2	8659343	8	8662318	KDM2A_peak_20278	2976	.	6.50973	1.67e-32	1.2e-29	317
1470	Vmn2r45	8660688	7	8661454	KDM2A_peak_18237	767	.	2.60442	0.000553694	0.0759486	32
1471	Tns3	8663851	11	8664754	KDM2A_peak_2903	904	.	3.10562	1.84e-08	4.65e-06	77
1472	Hey1	8664577	3	8665125	KDM2A_peak_12914	549	.	3.19084	6.42e-10	1.71e-07	91
1473	4930452B06Rik	8665921	14	8666481	KDM2A_peak_6473	561	.	2.53858	1.1e-05	0.00201173	49
1474	Hey1	8666260	3	8668261	KDM2A_peak_12915	2002	.	6.34597	4.91e-29	3.06e-26	283
1475	Chd7	8666587	4	8667047	KDM2A_peak_14002	461	.	3.14607	3.3e-06	0.000656432	54
1476	Sash1	8667488	10	8668324	KDM2A_peak_1623	837	.	2.76065	0.00047326	0.0671012	33
1477	Carhsp1	8671371	16	8672669	KDM2A_peak_8212	1299	.	7.33579	7.76e-40	7.55e-37	391
1478	Pum2	8673294	12	8676180	KDM2A_peak_4474	2887	.	6.95529	2.74e-31	1.8e-28	305
1479	Vmn2r45	8681743	7	8682380	KDM2A_peak_18238	638	.	2.83308	0.000328958	0.0490399	34
1480	Hey1	8685084	3	8685642	KDM2A_peak_12916	559	.	2.72115	1.91e-05	0.00347512	47
1481	Arglu1	8689344	8	8690839	KDM2A_peak_20279	1496	.	7.17554	4.85e-36	4e-33	353
1482	Chd7	8689658	4	8692958	KDM2A_peak_14003	3301	.	7.57765	3.17e-31	2.22e-28	304
1483	Slc1a3	8710244	15	8710480	KDM2A_peak_7342	237	.	2.24479	0.000409223	0.0578029	33
1484	Arglu1	8710729	8	8711421	KDM2A_peak_20280	693	.	2.41557	0.000424141	0.0602005	33
1485	Slc3a2	8713024	19	8714347	KDM2A_peak_10706	1324	.	4.38024	2.03e-17	8.26e-15	166
1486	Vmn2r40	8713895	7	8715807	KDM2A_peak_18239	1913	.	2.71505	0.000533703	0.0736563	32
1487	Vmn2r40	8718157	7	8719661	KDM2A_peak_18240	1505	.	2.85147	9.41e-05	0.0153095	40
1488	Slc3a2	8722658	19	8723754	KDM2A_peak_10707	1097	.	4.04428	6.39e-15	2.34e-12	141
1489	Gm24534	8728191	2	8728452	KDM2A_peak_11273	262	.	2.7497	0.000495975	0.0694496	33
1490	Pde10a	8733718	17	8734158	KDM2A_peak_8872	441	.	2.8339	0.000196399	0.0302392	37
1491	Wdr74	8735547	19	8736407	KDM2A_peak_10708	861	.	4.50368	4.63e-14	1.59e-11	133
1492	Usp7	8737123	16	8740118	KDM2A_peak_8213	2996	.	7.8434	1.17e-40	1.05e-37	399
1493	1700092M07Rik	8741042	19	8743056	KDM2A_peak_10709	2015	.	6.16419	1.5e-30	9.14e-28	298
1494	Nxf1	8756544	19	8757868	KDM2A_peak_10710	1325	.	8.88042	2.75e-50	3.75e-47	495
1495	Nxf1	8770596	19	8771768	KDM2A_peak_10711	1173	.	3.20341	1.31e-07	2.84e-05	68
1496	Gm4755	8770799	12	8773390	KDM2A_peak_4475	2592	.	4.27639	1.41e-17	5.69e-15	168
1497	Taf6l	8773624	19	8775482	KDM2A_peak_10712	1859	.	6.10811	2.04e-37	1.64e-34	366
1498	Gm5819	8775990	18	8776230	KDM2A_peak_9903	241	.	2.51372	3.79e-05	0.00677501	44
1499	Ica1	8777560	6	8778670	KDM2A_peak_17080	1111	.	4.43837	1.47e-14	5.21e-12	138
1500	Usp7	8783061	16	8783767	KDM2A_peak_8214	707	.	3.28949	2.61e-07	5.86e-05	65
1501	Taf6l	8785789	19	8786717	KDM2A_peak_10713	929	.	5.41819	2.87e-20	1.25e-17	195
1502	Usp7	8792032	16	8792711	KDM2A_peak_8215	680	.	4.56093	1.9e-14	6.65e-12	137
1503	Polr2g	8797974	19	8798884	KDM2A_peak_10714	911	.	3.22423	1.46e-07	3.25e-05	68
1504	Abcb1b	8797996	5	8798982	KDM2A_peak_15552	987	.	2.78202	1.4e-06	0.000286464	58
1505	Sntg1	8798005	1	8798244	KDM2A_peak_39	240	.	3.97033	3.92e-12	1.26e-09	114
1506	Pde10a	8799966	17	8802287	KDM2A_peak_8873	2322	.	2.86322	1.56e-07	3.44e-05	68
1507	Zbtb3	8801963	19	8803395	KDM2A_peak_10715	1433	.	5.55081	1.21e-27	6.58e-25	269
1508	1810013L24Rik	8808152	16	8808671	KDM2A_peak_8216	520	.	2.53676	0.000178382	0.0277377	37
1509	Ttc9c	8818219	19	8821247	KDM2A_peak_10716	3029	.	7.89793	1.71e-53	2.11e-50	527
1510	1810013L24Rik	8828849	16	8831726	KDM2A_peak_8217	2878	.	8.00918	5.54e-49	7.64e-46	482
1511	Sash1	8835596	10	8836280	KDM2A_peak_1624	685	.	2.50913	0.000303152	0.0443455	35
1512	Gng3	8837152	19	8838582	KDM2A_peak_10717	1431	.	4.15763	5.31e-16	1.93e-13	152
1513	Ranbp3l	8841272	15	8841527	KDM2A_peak_7343	256	.	2.66892	0.000515703	0.0708696	32
1514	Wdr37	8845442	13	8846659	KDM2A_peak_5450	1218	.	3.03831	0.000100835	0.0165466	39
1515	Wdr37	8869900	13	8871876	KDM2A_peak_5451	1977	.	5.3836	1.01e-24	5.23e-22	239
1516	Ubxn1	8870870	19	8873695	KDM2A_peak_10718	2826	.	4.04753	3.92e-14	1.24e-11	134
1517	Vmn2r40	8873605	7	8873903	KDM2A_peak_18241	299	.	3.5919	4.82e-06	0.000961324	53
1518	Uqcc3	8880175	19	8881301	KDM2A_peak_10719	1127	.	4.19434	4.6e-13	1.48e-10	123
1519	4930452B06Rik	8880913	14	8881159	KDM2A_peak_6474	247	.	2.91844	0.000210523	0.0326257	36
1520	Idi1	8885120	13	8886396	KDM2A_peak_5452	1277	.	9.04083	8.77e-40	6.95e-37	390
1521	Sash1	8885451	10	8886849	KDM2A_peak_1625	1399	.	4.87722	1.29e-19	5.46e-17	188
1522	Lbhd1	8888335	19	8889524	KDM2A_peak_10720	1190	.	6.92097	1.54e-29	9.77e-27	288
1523	B630019K06Rik	8892029	X	8893814	KDM2A_peak_22986	1786	.	6.79191	2.74e-18	1.14e-15	175
1524	Gm49416	8892693	19	8893637	KDM2A_peak_10721	945	.	3.98298	4.97e-16	1.93e-13	153
1525	Abcb4	8893458	5	8894180	KDM2A_peak_15553	723	.	3.18585	6.99e-09	1.81e-06	81
1526	Ints5	8897259	19	8899347	KDM2A_peak_10722	2089	.	4.39338	2.43e-14	7.9e-12	136
1527	Vmn2r40	8897612	7	8898837	KDM2A_peak_18242	1226	.	3.02525	0.00010203	0.0167417	39
1528	Pgr	8901596	9	8901998	KDM2A_peak_21460	403	.	2.58418	1.15e-05	0.00213727	49
1529	Chd7	8911047	4	8911859	KDM2A_peak_14004	813	.	2.84093	3.06e-07	6.76e-05	65
1530	Abcb4	8912857	5	8913375	KDM2A_peak_15554	519	.	2.31535	0.000283635	0.0419575	35
1531	B3gat3	8919798	19	8921161	KDM2A_peak_10723	1364	.	4.76524	1.85e-20	8.17e-18	197
1532	Laptm4a	8921397	12	8922868	KDM2A_peak_4476	1472	.	6.36953	6.24e-38	5.23e-35	372
1533	Mrps28	8923163	3	8925179	KDM2A_peak_12917	2017	.	9.02551	6.34e-50	7.32e-47	491
1534	Rom1	8929176	19	8930328	KDM2A_peak_10724	1153	.	4.48029	1.01e-17	4.34e-15	169
1535	Mta2	8941587	19	8942874	KDM2A_peak_10725	1288	.	6.56952	9.82e-35	8.19e-32	340
1536	Abcb4	8943184	5	8944101	KDM2A_peak_15555	918	.	2.61865	0.000957348	0.123198	30
1537	Nxph1	8948302	6	8949031	KDM2A_peak_17081	730	.	2.65707	2.87e-05	0.00496638	45
1538	Nxph1	8951141	6	8951677	KDM2A_peak_17082	537	.	2.43527	0.000116993	0.0185281	39
1539	Tut1	8953192	19	8954471	KDM2A_peak_10726	1280	.	4.29855	6.94e-12	2.06e-09	111
1540	Nxph1	8957387	6	8957898	KDM2A_peak_17083	512	.	2.48812	0.000186827	0.0290483	37
1541	Tpd52	8964106	3	8964410	KDM2A_peak_12918	305	.	2.52357	5.79e-05	0.00985803	42
1542	Gtpbp4	8965694	13	8965975	KDM2A_peak_5453	282	.	2.75348	0.000490829	0.0692915	33
1543	Eef1g	8966537	19	8967544	KDM2A_peak_10727	1008	.	3.79961	7.42e-14	2.61e-11	131
1544	Wdr35	8973762	12	8974405	KDM2A_peak_4477	644	.	3.23764	4.78e-09	1.22e-06	83
1545	1700010I14Rik	8988101	17	8988336	KDM2A_peak_8874	236	.	2.58824	0.000118528	0.0191197	39
1546	Ahnak	8988933	19	8990601	KDM2A_peak_10728	1669	.	3.4978	1.51e-09	3.94e-07	88
1547	Gtpbp4	8995062	13	8996805	KDM2A_peak_5454	1744	.	5.98306	6.63e-24	3.47e-21	231
1548	Crot	8995977	5	8997773	KDM2A_peak_15556	1797	.	4.81048	1.32e-19	5.88e-17	188
1549	Tpd52	9003857	3	9004840	KDM2A_peak_12919	984	.	2.95325	8.48e-08	1.88e-05	70
1550	Hus1	9010723	11	9011552	KDM2A_peak_2904	830	.	3.38816	3.15e-10	8.52e-08	95
1551	Gtpbp4	9011771	13	9012165	KDM2A_peak_5455	395	.	2.09849	1.27e-19	6.02e-17	188
1552	Gtpbp4	9017349	13	9017585	KDM2A_peak_5456	237	.	2.84244	0.000182238	0.0282898	37
1553	Ttc32	9029041	12	9031402	KDM2A_peak_4478	2362	.	5.6635	9.97e-23	4.51e-20	220
1554	1700010I14Rik	9030948	17	9032520	KDM2A_peak_8875	1573	.	2.22259	0.00031861	0.0464644	34
1555	Sun3	9048620	11	9048968	KDM2A_peak_2905	349	.	2.63826	1.95e-06	0.000396004	57
1556	Vmn2r38	9061797	7	9062035	KDM2A_peak_18243	239	.	3.08756	8.39e-05	0.0142331	40
1557	Nadk2	9070225	15	9073527	KDM2A_peak_7344	3303	.	4.21144	2.64e-16	9.33e-14	155
1558	Vmn2r38	9074969	7	9075637	KDM2A_peak_18244	669	.	3.086	8.02e-05	0.0130401	40
1559	Vmn2r38	9077307	7	9077947	KDM2A_peak_18245	641	.	2.50316	0.000208656	0.0320007	36
1560	Larp4b	9092718	13	9095204	KDM2A_peak_5457	2487	.	7.92639	1.64e-41	1.66e-38	407
1561	Tmem243	9100004	5	9101865	KDM2A_peak_15557	1862	.	6.11887	8.39e-28	5.04e-25	270
1562	Vmn2r38	9133467	7	9133720	KDM2A_peak_18246	254	.	3.1602	5.57e-05	0.00969728	42
1563	Asrgl1	9135275	19	9135818	KDM2A_peak_10729	544	.	2.06063	0.00043457	0.0611322	33
1564	Clvs1	9136076	4	9136343	KDM2A_peak_14005	268	.	2.21586	0.000303697	0.0447755	35
1565	Skp2	9139925	15	9141404	KDM2A_peak_7345	1480	.	3.78002	4.72e-13	1.5e-10	123
1566	Vmn2r37	9153620	7	9154407	KDM2A_peak_18247	788	.	2.83072	0.000108278	0.0176384	39
1567	Dmtf1	9160728	5	9162377	KDM2A_peak_15558	1650	.	13.9682	5.37e-72	1.51e-68	712
1568	Nxph1	9161968	6	9162749	KDM2A_peak_17084	782	.	2.80756	0.000361835	0.0526805	34
1569	1700010I14Rik	9167363	17	9168560	KDM2A_peak_8876	1198	.	2.37975	0.000266747	0.0395558	35
1570	Asrgl1	9186482	19	9187053	KDM2A_peak_10730	572	.	2.61865	0.000957348	0.123198	30
1571	Lancl3	9199476	X	9200912	KDM2A_peak_22987	1437	.	5.06409	3.49e-14	1.24e-11	134
1572	1700010I14Rik	9202774	17	9203894	KDM2A_peak_8877	1121	.	2.59515	0.000658597	0.0887095	31
1573	Lmbrd2	9209115	15	9209396	KDM2A_peak_7346	282	.	2.80324	0.000329701	0.0476563	34
1574	Lmbrd2	9211395	15	9212963	KDM2A_peak_7347	1569	.	2.73956	0.000510658	0.0707604	32
1575	Fzd8	9211806	18	9214299	KDM2A_peak_9904	2494	.	3.86662	1.54e-14	5.37e-12	138
1576	Arhgap42	9238353	9	9239421	KDM2A_peak_21461	1069	.	3.24882	2.21e-08	5.4e-06	76
1577	Zbtb10	9249395	3	9250081	KDM2A_peak_12920	687	.	4.68363	7.41e-11	2.06e-08	101
1578	Zbtb10	9251213	3	9252482	KDM2A_peak_12921	1270	.	4.51399	5.31e-17	1.99e-14	162
1579	Grin2a	9265068	16	9265375	KDM2A_peak_8218	308	.	3.13897	6.63e-05	0.0115067	41
1580	9330182L06Rik	9265763	5	9266738	KDM2A_peak_15559	976	.	4.03926	2.9e-12	9.39e-10	115
1581	Xk	9272262	X	9273414	KDM2A_peak_22988	1153	.	4.19322	5.27e-11	1.52e-08	102
1582	Dip2c	9276184	13	9277862	KDM2A_peak_5458	1679	.	7.77029	9.35e-39	9.04e-36	380
1583	Ugt3a1	9294190	15	9294821	KDM2A_peak_7348	632	.	2.95868	7.89e-05	0.0130746	41
1584	Sntg1	9298338	1	9298698	KDM2A_peak_40	361	.	2.67183	0.000333695	0.0485244	34
1585	Ugt3a1	9300528	15	9300771	KDM2A_peak_7349	244	.	3.03932	9.73e-05	0.0160313	40
1586	Ugt3a1	9303224	15	9303733	KDM2A_peak_7350	510	.	2.76459	0.000345191	0.0495222	34
1587	Vmn2r37	9334315	7	9335078	KDM2A_peak_18248	764	.	2.66633	0.000508417	0.070089	32
1588	Vmn2r37	9341869	7	9342167	KDM2A_peak_18249	299	.	2.65827	0.000155597	0.0246808	38
1589	Gm22604	9346899	3	9347444	KDM2A_peak_12922	546	.	2.64909	3.31e-05	0.00592161	44
1590	Gm22604	9365410	3	9365773	KDM2A_peak_12923	364	.	2.63653	0.000242265	0.0365991	36
1591	Fhit	9415316	14	9415596	KDM2A_peak_6475	281	.	2.63678	0.000490151	0.0677735	33
1592	9330182L06Rik	9429194	5	9430327	KDM2A_peak_15560	1134	.	3.04788	0.000105032	0.0172441	39
1593	Ccny	9449077	18	9450840	KDM2A_peak_9905	1764	.	7.86842	2.1e-44	2.34e-41	436
1594	Vmn2r37	9453758	7	9455587	KDM2A_peak_18250	1830	.	2.67679	0.000470555	0.0655677	33
1595	Pcna-ps2	9502117	19	9503484	KDM2A_peak_10731	1368	.	2.80392	0.000246246	0.037139	36
1596	Pcna-ps2	9506591	19	9506887	KDM2A_peak_10732	297	.	3.16379	3.39e-05	0.00607142	44
1597	Abca13	9544237	11	9544799	KDM2A_peak_2906	563	.	2.61865	0.000957348	0.123198	30
1598	Rrs1	9544831	1	9546748	KDM2A_peak_41	1918	.	4.92646	2.03e-20	8.81e-18	196
1599	Vmn2r46	9546915	7	9548036	KDM2A_peak_18251	1122	.	3.15308	4.57e-05	0.00796031	43
1600	Nxph1	9558668	6	9559363	KDM2A_peak_17085	696	.	2.72159	0.00036993	0.0530652	34
1601	Fhit	9568210	14	9568450	KDM2A_peak_6476	241	.	2.90956	0.000187936	0.0291985	37
1602	Fam155a	9581859	8	9582115	KDM2A_peak_20281	257	.	3.09487	7.98e-05	0.0132507	40
1603	Zfp704	9608132	3	9610695	KDM2A_peak_12924	2564	.	5.31456	4.3e-19	1.75e-16	183
1604	Osr1	9631506	12	9632132	KDM2A_peak_4479	627	.	2.35899	0.000304558	0.0447724	35
1605	Cetn1	9643195	18	9643453	KDM2A_peak_9906	259	.	2.99403	0.000131856	0.0213545	38
1606	Osr1	9654709	12	9654989	KDM2A_peak_4480	281	.	3.3316	4.6e-06	0.000929972	53
1607	Grm3	9662090	5	9662583	KDM2A_peak_15561	494	.	2.77897	0.000421512	0.060292	33
1608	Samd5	9666192	10	9666680	KDM2A_peak_1626	489	.	2.61865	0.000957348	0.123198	30
1609	Asph	9668316	4	9669702	KDM2A_peak_14006	1387	.	5.54878	4.08e-23	2.12e-20	223
1610	Pabpc6	9669270	17	9669694	KDM2A_peak_8878	425	.	2.47634	1.36e-05	0.00250202	48
1611	Vmn2r46	9670212	7	9670507	KDM2A_peak_18252	296	.	3.13686	5.41e-05	0.00928132	42
1612	Samd5	9674412	10	9675495	KDM2A_peak_1627	1084	.	3.27046	3.25e-08	7.86e-06	74
1613	Osr1	9678157	12	9678739	KDM2A_peak_4481	583	.	2.41116	0.000350703	0.0505115	34
1614	Mybl1	9699421	1	9701341	KDM2A_peak_42	1921	.	6.16573	1.55e-25	9.21e-23	248
1615	Scgb2a2	9706106	19	9706970	KDM2A_peak_10733	865	.	2.62842	0.000470782	0.0657143	33
1616	Colec12	9707138	18	9709066	KDM2A_peak_9907	1929	.	5.02736	1.18e-14	4.27e-12	139
1617	Vcpip1	9716279	1	9716671	KDM2A_peak_43	393	.	2.52616	0.000453472	0.0632674	33
1618	Vmn2r46	9726853	7	9728380	KDM2A_peak_18253	1528	.	2.59128	0.000888362	0.115192	30
1619	Fhit	9731611	14	9732140	KDM2A_peak_6477	530	.	2.77068	2.56e-05	0.00462275	45
1620	Vcpip1	9747484	1	9748963	KDM2A_peak_44	1480	.	6.47192	5.68e-28	3.61e-25	272
1621	Zmynd11	9763027	13	9765659	KDM2A_peak_5459	2633	.	7.07403	1.02e-29	6.73e-27	289
1622	Vcpip1	9768805	1	9769261	KDM2A_peak_45	457	.	2.7215	9.36e-05	0.0152788	40
1623	Gdf6	9770677	4	9771120	KDM2A_peak_14007	444	.	2.68036	5.71e-06	0.00111517	52
1624	Nxph1	9773327	6	9774000	KDM2A_peak_17086	674	.	2.81841	0.000340683	0.0492255	34
1625	Sgk3	9787743	1	9788313	KDM2A_peak_46	571	.	3.29531	2.07e-05	0.00372023	46
1626	Sgk3	9795309	1	9795788	KDM2A_peak_47	480	.	2.37277	0.000428371	0.0605927	33
1627	Sgk3	9797562	1	9799308	KDM2A_peak_48	1747	.	7.72067	4.76e-26	2.66e-23	253
1628	Stxbp5	9797915	10	9798312	KDM2A_peak_1628	398	.	2.62624	0.000156074	0.0244315	38
1629	Sgk3	9806955	1	9807217	KDM2A_peak_49	263	.	3.24636	7.9e-06	0.00149644	51
1630	Grin2a	9809131	16	9810109	KDM2A_peak_8219	979	.	2.81017	0.000262682	0.0391174	35
1631	Vmn2r47	9816966	7	9817461	KDM2A_peak_18254	496	.	2.61865	0.000957348	0.123198	30
1632	Pag1	9820839	3	9821151	KDM2A_peak_12925	313	.	4.30699	1.4e-09	3.66e-07	88
1633	Cntn5	9827302	9	9827842	KDM2A_peak_21462	541	.	2.72605	0.000558367	0.0772787	32
1634	Pag1	9833044	3	9833859	KDM2A_peak_12926	816	.	4.09387	1.27e-14	4.31e-12	138
1635	Scgb2a2	9836136	19	9837053	KDM2A_peak_10734	918	.	2.44842	6.13e-05	0.0102683	42
1636	Gdf6	9843535	4	9844362	KDM2A_peak_14008	828	.	2.46299	6.59e-05	0.0111825	41
1637	Sgk3	9847554	1	9848723	KDM2A_peak_50	1170	.	3.76971	2.15e-10	5.74e-08	96
1638	Sgk3	9853616	1	9853873	KDM2A_peak_51	258	.	3.75748	6.68e-08	1.63e-05	71
1639	Gdf6	9859712	4	9860009	KDM2A_peak_14009	298	.	2.18653	0.000139762	0.0220364	38
1640	Sgk3	9869286	1	9870214	KDM2A_peak_52	929	.	2.66676	0.000754692	0.100417	31
1641	Gata3	9876880	2	9879974	KDM2A_peak_11274	3095	.	2.70814	3.1e-06	0.000609186	55
1642	Gata3	9881173	2	9881673	KDM2A_peak_11275	501	.	2.29994	0.000119503	0.0191549	39
1643	Vmn2r47	9881324	7	9881579	KDM2A_peak_18255	256	.	3.29299	2.75e-05	0.00500668	45
1644	Gata3	9882768	2	9883840	KDM2A_peak_11276	1073	.	2.21687	0.000421172	0.0597778	33
1645	Incenp	9898930	19	9900092	KDM2A_peak_10735	1163	.	5.10825	1.29e-19	5.78e-17	188
1646	Stxbp5	9899177	10	9902253	KDM2A_peak_1629	3077	.	4.57672	6.27e-16	2.34e-13	152
1647	Mcmdc2	9908641	1	9909292	KDM2A_peak_53	652	.	2.70738	3.92e-06	0.00075339	54
1648	Vmn2r48	9911682	7	9912435	KDM2A_peak_18256	754	.	2.73874	0.000289448	0.0428736	35
1649	Mcmdc2	9943684	1	9944970	KDM2A_peak_54	1287	.	6.06411	7.4e-24	3.49e-21	231
1650	Thoc1	9957289	18	9958869	KDM2A_peak_9908	1581	.	7.62827	1.02e-33	7.73e-31	329
1651	Tcf24	9966819	1	9968592	KDM2A_peak_55	1774	.	7.95742	8.19e-43	9.46e-40	420
1652	Lig4	9976032	8	9978371	KDM2A_peak_20282	2340	.	4.19952	4.02e-14	1.26e-11	133
1653	Fth1	9982076	19	9983312	KDM2A_peak_10736	1237	.	5.19447	1.14e-26	6.72e-24	259
1654	Stxbp5	9986934	10	9987195	KDM2A_peak_1630	262	.	3.21395	4.08e-05	0.0070609	43
1655	Best1	9992839	19	9993182	KDM2A_peak_10737	344	.	2.53178	4.85e-06	0.000980077	53
1656	Grin2a	9995210	16	9995576	KDM2A_peak_8220	367	.	2.28097	3.2e-05	0.00561617	44
1657	Ppp1r42	9999191	1	9999711	KDM2A_peak_56	521	.	2.59912	0.000538902	0.0744441	32
1658	Fabp5	10012190	3	10012755	KDM2A_peak_12927	566	.	2.41113	8.97e-05	0.0148334	40
1659	Nt5c1b	10016947	12	10017217	KDM2A_peak_4482	271	.	2.90381	0.000164824	0.0260922	37
1660	Rab3il1	10017882	19	10018418	KDM2A_peak_10738	537	.	3.16111	6.87e-08	1.6e-05	71
1661	Usp14	10028599	18	10030997	KDM2A_peak_9909	2399	.	5.50552	4.85e-20	1.92e-17	193
1662	Cspp1	10037257	1	10040336	KDM2A_peak_57	3080	.	6.34458	7.93e-28	4.62e-25	271
1663	Fads3	10041087	19	10041995	KDM2A_peak_10739	909	.	3.55419	2.25e-12	7.09e-10	116
1664	Taf3	10047598	2	10049748	KDM2A_peak_11277	2151	.	4.37275	7.63e-15	2.58e-12	141
1665	Chrm3	10051614	13	10052250	KDM2A_peak_5460	637	.	2.79053	0.00030274	0.0441133	35
1666	Gm5152	10075437	5	10076862	KDM2A_peak_15562	1426	.	2.37831	0.000509882	0.0700842	32
1667	Atp5c1	10079751	2	10081106	KDM2A_peak_11278	1356	.	4.37101	1.5e-18	6.27e-16	178
1668	Vmn2r51	10088975	7	10090000	KDM2A_peak_18257	1026	.	3.05439	9.64e-05	0.0161726	40
1669	Fads2	10100718	19	10102579	KDM2A_peak_10740	1862	.	4.24962	1.22e-15	4.61e-13	149
1670	Chrm3	10106649	13	10107120	KDM2A_peak_5461	472	.	2.60101	0.000929245	0.120081	30
1671	Vmn2r51	10107607	7	10108099	KDM2A_peak_18258	493	.	3	0.000134499	0.0215774	38
1672	Adgb	10130030	10	10130774	KDM2A_peak_1631	745	.	2.61865	0.000957348	0.123198	30
1673	Vmn2r52	10134108	7	10134801	KDM2A_peak_18259	694	.	2.70263	0.000622128	0.0845727	32
1674	Nt5c1b	10141145	12	10142050	KDM2A_peak_4483	906	.	2.61865	0.000957348	0.123198	30
1675	Fads1	10147492	19	10147766	KDM2A_peak_10741	275	.	2.87138	0.000261162	0.0388526	35
1676	Vmn2r52	10150354	7	10150607	KDM2A_peak_18260	254	.	3.07209	7e-05	0.0118588	41
1677	Myo16	10153978	8	10154269	KDM2A_peak_20283	292	.	2.2646	0.000337901	0.0490208	34
1678	Vmn2r52	10165228	7	10165483	KDM2A_peak_18261	256	.	2.81638	0.000351811	0.0514624	34
1679	Rpl39l	10169624	16	10170601	KDM2A_peak_8221	978	.	2.63517	1.74e-05	0.00326528	47
1680	Rock1	10180942	18	10182711	KDM2A_peak_9910	1770	.	7.27379	1.12e-39	1.12e-36	389
1681	Fads1	10182304	19	10184102	KDM2A_peak_10742	1799	.	5.04961	5.68e-24	2.81e-21	232
1682	Atf7ip2	10192506	16	10193866	KDM2A_peak_8222	1361	.	4.01395	4.38e-14	1.44e-11	133
1683	Vmn2r52	10203344	7	10204404	KDM2A_peak_18262	1061	.	2.87219	0.000265834	0.0400802	35
1684	Fen1	10203448	19	10204541	KDM2A_peak_10743	1094	.	5.10017	5.59e-22	2.6e-19	212
1685	Rock1	10206032	18	10206266	KDM2A_peak_9911	235	.	2.91178	0.000177947	0.0277613	37
1686	Vmn2r52	10209758	7	10210055	KDM2A_peak_18263	298	.	2.85094	0.000298078	0.0445646	35
1687	Rpgr	10215939	X	10217103	KDM2A_peak_22989	1165	.	6.42478	9.16e-18	3.53e-15	170
1688	Arfgef1	10231578	1	10233907	KDM2A_peak_58	2330	.	6.43443	2.54e-30	1.68e-27	295
1689	Vmn1r66	10239347	7	10239980	KDM2A_peak_18264	634	.	2.60344	0.000394212	0.0567349	34
1690	Myrf	10240207	19	10241184	KDM2A_peak_10744	978	.	3.94418	4.14e-14	1.4e-11	133
1691	Vmn1r66	10260338	7	10260864	KDM2A_peak_18265	527	.	2.62407	0.00093203	0.120392	30
1692	Gm27894	10268932	6	10269782	KDM2A_peak_17087	851	.	2.80079	0.000176502	0.027548	37
1693	Fhit	10279679	14	10280665	KDM2A_peak_6478	987	.	2.65392	0.000804174	0.106051	30
1694	Itih5	10283774	2	10284824	KDM2A_peak_11279	1051	.	2.53002	0.000441194	0.062939	33
1695	Vmn1r66	10286813	7	10287681	KDM2A_peak_18266	869	.	2.61865	0.000957348	0.123198	30
1696	Cpa6	10287697	1	10288505	KDM2A_peak_59	809	.	2.61865	0.000957348	0.123198	30
1697	Chrm3	10288387	13	10288628	KDM2A_peak_5462	242	.	2.72705	0.000560183	0.0777231	32
1698	Cpa6	10294737	1	10295001	KDM2A_peak_60	265	.	2.85752	0.000129057	0.0206362	38
1699	Dagla	10304425	19	10305123	KDM2A_peak_10745	699	.	3.34263	4.6e-12	1.39e-09	113
1700	Chrm3	10306916	13	10307176	KDM2A_peak_5463	261	.	3.27408	3.04e-05	0.00547318	45
1701	Adgb	10309557	10	10309817	KDM2A_peak_1632	261	.	2.88703	0.000154159	0.0243501	38
1702	Itih5	10311255	2	10312244	KDM2A_peak_11280	990	.	3.37302	5.16e-07	0.000111601	62
1703	Emp2	10313213	16	10314286	KDM2A_peak_8223	1074	.	2.64231	1.12e-05	0.00212613	49
1704	Qk	10317436	17	10320697	KDM2A_peak_8879	3262	.	10.8287	8.22e-55	1.35e-51	540
1705	Greb1l	10324944	18	10325978	KDM2A_peak_9912	1035	.	3.03025	9.46e-10	2.5e-07	90
1706	Gm38303	10330966	3	10331495	KDM2A_peak_12928	530	.	6.04081	2.03e-19	9.21e-17	186
1707	Adgb	10332174	10	10332447	KDM2A_peak_1633	274	.	2.66894	0.000746621	0.0994924	31
1708	Qk	10335252	17	10335549	KDM2A_peak_8880	298	.	2.86096	2.3e-07	5.27e-05	66
1709	Zfand1	10342479	3	10343042	KDM2A_peak_12929	564	.	2.68198	0.000233717	0.0348988	36
1710	Cntn5	10348569	9	10348820	KDM2A_peak_21463	252	.	2.69128	0.00032725	0.0477639	34
1711	Zfand1	10350964	3	10351979	KDM2A_peak_12930	1016	.	4.6429	2.2e-16	8.3e-14	156
1712	Vmn1r66	10355088	7	10355328	KDM2A_peak_18267	241	.	2.59073	0.000468651	0.0644466	33
1713	Tekt5	10357864	16	10358346	KDM2A_peak_8224	483	.	2.99399	1.74e-06	0.000367485	57
1714	Chrm3	10360164	13	10361470	KDM2A_peak_5464	1307	.	3.34433	8.07e-08	1.92e-05	70
1715	Sfmbt2	10364837	2	10365616	KDM2A_peak_11281	780	.	3.15309	5.28e-05	0.0089384	42
1716	Sfmbt2	10369789	2	10375219	KDM2A_peak_11282	5431	.	3.46947	3.14e-10	7.8e-08	95
1717	Gm5152	10381768	5	10382110	KDM2A_peak_15563	343	.	3.19736	4.31e-05	0.00743379	43
1718	Vmn1r67	10386299	7	10386704	KDM2A_peak_18268	406	.	3.08737	6.5e-05	0.0110596	41
1719	Syt7	10388334	19	10389930	KDM2A_peak_10746	1597	.	6.11393	1.75e-27	9.63e-25	267
1720	Rdh14	10390658	12	10391570	KDM2A_peak_4484	913	.	5.48246	2.32e-19	1.04e-16	186
1721	Nubp1	10411679	16	10412453	KDM2A_peak_8225	775	.	5.40318	2.19e-28	1.23e-25	276
1722	Vmn1r67	10429161	7	10429547	KDM2A_peak_18269	387	.	2.70403	0.00038082	0.0548845	34
1723	Snx16	10439298	3	10440390	KDM2A_peak_12931	1093	.	6.31254	3.49e-26	2.18e-23	254
1724	Lrrc10b	10456519	19	10457987	KDM2A_peak_10747	1469	.	3.14025	8.96e-11	2.47e-08	100
1725	Dnajc21	10469559	15	10471515	KDM2A_peak_7351	1957	.	7.42622	5.12e-28	3e-25	272
1726	Greb1l	10479150	18	10480435	KDM2A_peak_9913	1286	.	2.61865	0.000957348	0.123198	30
1727	Ppp1r32	10482921	19	10483545	KDM2A_peak_10748	625	.	2.55977	8.47e-05	0.0138334	40
1728	Tspan7	10484888	X	10486003	KDM2A_peak_22990	1116	.	2.7483	5.74e-05	0.00986825	42
1729	Brix1	10485417	15	10486622	KDM2A_peak_7352	1206	.	5.15995	2.47e-20	1.15e-17	196
1730	Zik1	10495042	7	10495336	KDM2A_peak_18270	295	.	2.8403	1.87e-05	0.00342145	47
1731	Sdhaf2	10511254	19	10511574	KDM2A_peak_10749	321	.	2.8403	0.000282046	0.0413847	35
1732	Sdhaf2	10524672	19	10526249	KDM2A_peak_10750	1578	.	9.75454	1.26e-64	2.83e-61	638
1733	Vwc2	10532232	11	10533405	KDM2A_peak_2907	1174	.	3.16467	3.12e-05	0.0055784	45
1734	Greb1l	10532647	18	10532982	KDM2A_peak_9914	336	.	2.16251	0.000726173	0.0963452	31
1735	Vwc2	10535389	11	10535818	KDM2A_peak_2908	430	.	2.37495	0.000318999	0.0465136	34
1736	Dexi	10542291	16	10543359	KDM2A_peak_8226	1069	.	5.00888	1.43e-20	6.13e-18	198
1737	Clec16a	10544971	16	10545972	KDM2A_peak_8227	1002	.	4.72187	1.71e-18	6.88e-16	177
1738	Tmem216	10555522	19	10556438	KDM2A_peak_10751	917	.	3.82715	1.75e-11	5.16e-09	107
1739	Rab32	10557284	10	10558507	KDM2A_peak_1634	1224	.	2.99337	1.44e-06	0.000289528	58
1740	Vmn1r69	10570840	7	10571567	KDM2A_peak_18271	728	.	3.4698	9.9e-06	0.00190678	50
1741	Tmem138	10576850	19	10578692	KDM2A_peak_10752	1843	.	4.12769	2.52e-13	8e-11	125
1742	Pacrg	10577882	17	10578177	KDM2A_peak_8881	296	.	2.83404	0.000270695	0.0402708	35
1743	Vmn1r69	10585534	7	10585875	KDM2A_peak_18272	342	.	2.60957	0.00014023	0.0221269	38
1744	Rai14	10585825	15	10586131	KDM2A_peak_7353	307	.	3.31375	2.48e-05	0.00460087	46
1745	Rab32	10586832	10	10587800	KDM2A_peak_1635	969	.	2.72458	0.000185763	0.0286332	37
1746	Rab32	10589440	10	10590336	KDM2A_peak_1636	897	.	2.71104	2.72e-05	0.00485937	45
1747	Ddb1	10604998	19	10606345	KDM2A_peak_10753	1348	.	5.28104	6.55e-21	3.11e-18	201
1748	Esco1	10609127	18	10610898	KDM2A_peak_9915	1772	.	6.95719	6.74e-47	8.31e-44	461
1749	Sfmbt2	10614097	2	10614331	KDM2A_peak_11283	235	.	2.75163	0.000493401	0.069317	33
1750	Snrpd1	10617492	18	10619006	KDM2A_peak_9916	1515	.	5.98031	1.33e-27	7.89e-25	268
1751	Vwce	10634510	19	10634907	KDM2A_peak_10754	398	.	2.17013	0.000386065	0.0548176	34
1752	Cpa6	10647334	1	10648534	KDM2A_peak_61	1201	.	2.60909	0.000953784	0.122793	30
1753	Vmn1r70	10648939	7	10649257	KDM2A_peak_18273	319	.	2.78119	0.000428401	0.0617078	33
1754	Nlrp4b	10677082	7	10678963	KDM2A_peak_18274	1882	.	3.00636	0.000114747	0.0186436	39
1755	Vps37c	10688383	19	10689334	KDM2A_peak_10755	952	.	5.39748	3.97e-28	2.35e-25	274
1756	Gm27894	10689844	6	10690555	KDM2A_peak_17088	712	.	2.78809	0.000332009	0.0476442	34
1757	Nlrp4b	10690368	7	10690968	KDM2A_peak_18275	601	.	2.61865	0.000957348	0.123198	30
1758	Nlrp4b	10695105	7	10696081	KDM2A_peak_18276	977	.	2.75212	0.000494892	0.0698683	33
1759	Cntn5	10701254	9	10702329	KDM2A_peak_21464	1076	.	3.03039	0.000110202	0.0176555	39
1760	Gm20777	10705401	Y	10706132	KDM2A_peak_23732	732	.	2.25522	0.000166702	0.0259944	37
1761	Abhd3	10705977	18	10707160	KDM2A_peak_9917	1184	.	4.31259	1.7e-17	6.8e-15	167
1762	Gm20777	10707810	Y	10708701	KDM2A_peak_23733	892	.	2.81343	3.13e-05	0.0056057	45
1763	Rai14	10713347	15	10716317	KDM2A_peak_7354	2971	.	3.48591	1.15e-11	3.35e-09	109
1764	Nlrp4b	10713403	7	10713979	KDM2A_peak_18277	577	.	2.76475	0.000464933	0.0662171	33
1765	Mid1ip1	10717175	X	10718230	KDM2A_peak_22991	1056	.	3.45736	4.18e-07	9.08e-05	63
1766	Nlrp4b	10720810	7	10721366	KDM2A_peak_18278	557	.	2.93145	0.000157845	0.0246894	38
1767	Mib1	10725168	18	10727091	KDM2A_peak_9918	1924	.	8.40971	8.19e-38	7.51e-35	370
1768	Vmn1r71	10747986	7	10748311	KDM2A_peak_18279	326	.	2.99499	0.000136631	0.0216551	38
1769	Ryr2	10778594	13	10779145	KDM2A_peak_5465	552	.	2.8476	0.000137632	0.0218022	38
1770	Gm20777	10779852	Y	10783455	KDM2A_peak_23734	3604	.	2.58201	0.000452533	0.0637779	33
1771	Mib1	10782944	18	10783366	KDM2A_peak_9919	423	.	2.61865	0.000957348	0.123198	30
1772	Socs1	10784212	16	10786673	KDM2A_peak_8228	2462	.	5.6178	2.62e-29	1.73e-26	285
1773	Cpa6	10819896	1	10820520	KDM2A_peak_62	625	.	2.76582	0.000391589	0.0557558	34
1774	Rmi2	10834711	16	10835697	KDM2A_peak_8229	987	.	6.71862	1.94e-35	1.54e-32	347
1775	Pacrg	10839587	17	10841489	KDM2A_peak_8882	1903	.	3.89402	6.15e-14	1.85e-11	132
1776	Gm27894	10841583	6	10841898	KDM2A_peak_17089	316	.	2.72891	0.000541315	0.0747825	32
1777	Vwc2	10851763	11	10852551	KDM2A_peak_2909	789	.	2.62309	0.000934566	0.12058	30
1778	Tmem132a	10869046	19	10869817	KDM2A_peak_10756	772	.	3.5269	3.55e-10	9.6e-08	94
1779	2610301B20Rik	10873030	4	10875656	KDM2A_peak_14010	2627	.	4.99552	5.28e-21	2.29e-18	202
1780	Tmem109	10881099	19	10882237	KDM2A_peak_10757	1139	.	3.14055	1.65e-09	4.19e-07	87
1781	Vwc2	10889224	11	10889910	KDM2A_peak_2910	687	.	2.60578	0.000893162	0.115792	30
1782	Ryr2	10890379	13	10890746	KDM2A_peak_5466	368	.	2.85043	6.1e-05	0.0100976	42
1783	Prpf19	10894670	19	10896148	KDM2A_peak_10758	1479	.	4.69187	8.43e-18	3.18e-15	170
1784	Vwc2	10920110	11	10920504	KDM2A_peak_2911	395	.	3.07864	8.43e-05	0.0139473	40
1785	Ptgdr2	10940464	19	10941344	KDM2A_peak_10759	881	.	2.69546	7.97e-07	0.000167954	60
1786	Ccdc86	10948293	19	10949670	KDM2A_peak_10760	1378	.	3.6929	4e-11	1.17e-08	103
1787	Grm1	10960349	10	10961099	KDM2A_peak_1637	751	.	2.83979	5.11e-05	0.00860003	42
1788	Ryr2	10962196	13	10963041	KDM2A_peak_5467	846	.	2.74117	0.000518848	0.0725872	32
1789	Cntn5	10969550	9	10970228	KDM2A_peak_21465	679	.	2.81435	0.00033566	0.0485713	34
1790	Gm8871	10972549	5	10973440	KDM2A_peak_15564	892	.	3.04257	8.84e-05	0.0145399	40
1791	Grm1	10980001	10	10980338	KDM2A_peak_1638	338	.	3.23	1.88e-05	0.00350526	47
1792	Amacr	10981063	15	10982228	KDM2A_peak_7355	1166	.	3.94249	5.41e-13	1.54e-10	122
1793	Litaf	10992250	16	10993509	KDM2A_peak_8230	1260	.	5.06115	4.69e-22	2.21e-19	213
1794	Prex2	10993300	1	10993823	KDM2A_peak_63	524	.	2.42899	2.74e-05	0.00493935	45
1795	Plekhf2	11006365	4	11008426	KDM2A_peak_14011	2062	.	8.98473	7.63e-55	1.22e-51	541
1796	Irs2	11006939	8	11010654	KDM2A_peak_20284	3716	.	5.76163	2.32e-27	1.46e-24	266
1797	Ms4a18	11008144	19	11008457	KDM2A_peak_10761	314	.	2.64891	0.000824328	0.108332	30
1798	Fhit	11011395	14	11011658	KDM2A_peak_6479	264	.	2.72637	0.000562057	0.0779453	32
1799	Plekhf2	11015114	4	11015578	KDM2A_peak_14012	465	.	2.53927	0.00018712	0.0288928	37
1800	Kcns3	11018531	12	11019141	KDM2A_peak_4485	611	.	2.86169	0.000170298	0.0265681	37
1801	Snx16	11023089	3	11023881	KDM2A_peak_12932	793	.	2.73334	0.000543025	0.0756711	32
1802	Zscan4c	11033393	7	11033650	KDM2A_peak_18280	258	.	3.36476	1.81e-05	0.00337886	47
1803	Kcns3	11036800	12	11037214	KDM2A_peak_4486	415	.	3.25317	3.02e-05	0.00536389	45
1804	Vwc2	11043317	11	11044408	KDM2A_peak_2912	1092	.	3.35194	1.58e-05	0.00298875	48
1805	Ms4a8a	11044851	19	11045474	KDM2A_peak_10762	624	.	3.12515	4.32e-07	8.96e-05	63
1806	Kcns3	11045484	12	11045739	KDM2A_peak_4487	256	.	2.80806	0.000363597	0.0523275	34
1807	1010001N08Rik	11048225	18	11048732	KDM2A_peak_9920	508	.	2.519	4.71e-05	0.00813018	43
1808	1010001N08Rik	11051590	18	11052861	KDM2A_peak_9921	1272	.	2.35039	4.57e-05	0.00780405	43
1809	Cntn5	11052354	9	11052633	KDM2A_peak_21466	280	.	2.66724	0.000741242	0.0983241	31
1810	Gata6	11053802	18	11055246	KDM2A_peak_9922	1445	.	2.67682	8.89e-07	0.000185644	60
1811	Gata6	11058907	18	11059253	KDM2A_peak_9923	347	.	2.44203	0.000126305	0.020206	38
1812	Snn	11065935	16	11067224	KDM2A_peak_8231	1290	.	3.5762	3.96e-16	1.47e-13	154
1813	Ndufaf6	11075733	4	11077036	KDM2A_peak_14013	1304	.	3.19436	4.4e-09	1.11e-06	83
1814	Vwc2	11115846	11	11116446	KDM2A_peak_2913	601	.	2.24525	0.000158085	0.0243405	38
1815	1700017D01Rik	11121103	19	11121994	KDM2A_peak_10763	892	.	3.24217	2.57e-05	0.00468091	45
1816	Gata6	11121314	18	11122419	KDM2A_peak_9924	1106	.	2.82309	0.000254859	0.0379123	35
1817	Snx16	11126667	3	11126933	KDM2A_peak_12933	267	.	3.17037	4.61e-09	1.22e-06	83
1818	Txndc11	11133079	16	11135488	KDM2A_peak_8232	2410	.	6.18626	4.57e-36	3.52e-33	353
1819	Vwc2	11142590	11	11143121	KDM2A_peak_2914	532	.	2.7011	0.000395603	0.0562341	34
1820	Zc3h7a	11143773	16	11144213	KDM2A_peak_8233	441	.	7.40973	4.48e-103	2.23e-99	1023
1821	Shprh	11149055	10	11149985	KDM2A_peak_1639	931	.	6.34569	4.77e-26	2.88e-23	253
1822	Kcns3	11149424	12	11150569	KDM2A_peak_4488	1146	.	3.25154	2.96e-08	7.34e-06	75
1823	Ryr2	11150917	13	11151787	KDM2A_peak_5468	871	.	2.61865	0.000957348	0.123198	30
1824	Trp53inp1	11155728	4	11157193	KDM2A_peak_14014	1466	.	5.19539	6.15e-24	3.34e-21	232
1825	Fhit	11161859	14	11162527	KDM2A_peak_6480	669	.	3.13025	3.86e-06	0.000765967	54
1826	Prkcq	11172134	2	11172728	KDM2A_peak_11284	595	.	3.01716	8.57e-08	2.01e-05	70
1827	Zc3h7a	11174894	16	11176752	KDM2A_peak_8234	1859	.	5.54667	2.69e-31	1.78e-28	305
1828	Gm20828	11183363	Y	11184026	KDM2A_peak_23735	664	.	3.08291	9.08e-05	0.015491	40
1829	Col4a1	11187768	8	11188019	KDM2A_peak_20285	252	.	2.68461	1.2e-06	0.000254818	59
1830	Ryr2	11189083	13	11190030	KDM2A_peak_5469	948	.	2.97644	8.05e-07	0.000174401	60
1831	Ccne2	11189762	4	11192849	KDM2A_peak_14015	3088	.	8.97329	2.11e-61	3.87e-58	606
1832	Rsl1d1	11202473	16	11203888	KDM2A_peak_8235	1416	.	4.77839	1.5e-20	6.71e-18	198
1833	Gm20828	11211996	Y	11213775	KDM2A_peak_23736	1780	.	3.17762	3.22e-05	0.00576461	44
1834	Adamts12	11232177	15	11232935	KDM2A_peak_7356	759	.	2.61865	0.000957348	0.123198	30
1835	Ryr2	11233840	13	11234559	KDM2A_peak_5470	720	.	2.61865	0.000957348	0.123198	30
1836	Gm27894	11238031	6	11239050	KDM2A_peak_17090	1020	.	2.62756	0.000916115	0.118622	30
1837	Gspt1	11243453	16	11243816	KDM2A_peak_8236	364	.	2.46502	0.000924592	0.117339	30
1838	Ints8	11252940	4	11254791	KDM2A_peak_14016	1852	.	9.03492	1.86e-43	1.81e-40	427
1839	Gspt1	11253071	16	11255092	KDM2A_peak_8237	2022	.	8.18457	7.45e-45	9.16e-42	441
1840	4930432B10Rik	11256426	10	11257077	KDM2A_peak_1640	652	.	4.63682	1.95e-09	5.05e-07	87
1841	Ryr2	11257725	13	11258074	KDM2A_peak_5471	350	.	3.06526	5.62e-05	0.00974137	42
1842	Prex2	11258791	1	11259609	KDM2A_peak_64	819	.	3.48018	3.92e-06	0.000758979	54
1843	Gen1	11264866	12	11267323	KDM2A_peak_4489	2458	.	7.47432	2.81e-36	2.28e-33	355
1844	4930432B10Rik	11275461	10	11276354	KDM2A_peak_1641	894	.	2.65351	0.00049939	0.0691831	33
1845	4930432B10Rik	11280053	10	11282451	KDM2A_peak_1642	2399	.	8.30991	6.21e-43	6.27e-40	422
1846	Zpbp	11292432	11	11292956	KDM2A_peak_2915	525	.	3.25932	2.66e-06	0.000536204	55
1847	Col4a1	11312129	8	11313417	KDM2A_peak_20286	1289	.	2.76286	5.87e-07	0.000126104	62
1848	Dpy19l4	11321389	4	11322701	KDM2A_peak_14017	1313	.	5.13641	1.66e-23	8.96e-21	227
1849	Snx29	11322590	16	11323673	KDM2A_peak_8238	1084	.	3.73283	5.48e-13	1.7e-10	122
1850	Zpbp	11327633	11	11328403	KDM2A_peak_2916	771	.	2.5142	0.000798252	0.105379	30
1851	Gm27894	11337268	6	11337511	KDM2A_peak_17091	244	.	2.6496	0.000821505	0.108013	30
1852	Epm2a	11342759	10	11345032	KDM2A_peak_1643	2274	.	6.92356	1.15e-28	6.56e-26	279
1853	Zpbp	11367892	11	11368353	KDM2A_peak_2917	462	.	2.50918	0.000967008	0.122378	30
1854	A830018L16Rik	11378192	1	11378526	KDM2A_peak_65	335	.	2.77343	0.000257531	0.038384	35
1855	Esrp1	11385147	4	11389522	KDM2A_peak_14018	4376	.	3.63391	1.19e-11	3.51e-09	109
1856	Tars	11399419	15	11400058	KDM2A_peak_7357	640	.	3.41084	2.46e-09	6.36e-07	86
1857	Vsnl1	11436622	12	11438372	KDM2A_peak_4490	1751	.	2.77073	7.66e-06	0.00147052	51
1858	Ndufa4	11442247	6	11442756	KDM2A_peak_17092	510	.	2.63325	0.000879954	0.114193	30
1859	Virma	11455207	4	11455583	KDM2A_peak_14019	377	.	2.48662	0.000410554	0.0579495	33
1860	Rad51ap2	11455685	12	11456392	KDM2A_peak_4491	708	.	3.85343	1.1e-11	3.36e-09	109
1861	Zpbp	11461066	11	11462807	KDM2A_peak_2918	1742	.	9.33775	1.91e-41	1.85e-38	407
1862	E230013L22Rik	11478484	8	11478960	KDM2A_peak_20287	477	.	2.20826	1.62e-05	0.00298401	47
1863	Spata48	11484279	11	11484884	KDM2A_peak_2919	606	.	3.23332	3.66e-05	0.00658825	44
1864	Virma	11484988	4	11486853	KDM2A_peak_14020	1866	.	6.05565	2.3e-25	1.2e-22	246
1865	Naxd	11497076	8	11497981	KDM2A_peak_20288	906	.	3.44211	6.22e-13	1.98e-10	122
1866	Spata48	11500118	11	11500447	KDM2A_peak_2920	330	.	3.62634	2.82e-06	0.00058776	55
1867	Pfkfb3	11501033	2	11503387	KDM2A_peak_11285	2355	.	2.92582	4.96e-09	1.24e-06	83
1868	Ryr2	11502077	13	11502598	KDM2A_peak_5472	522	.	2.19436	0.000522252	0.0719913	32
1869	Gm8906	11515258	5	11516062	KDM2A_peak_15565	805	.	2.68262	0.000696915	0.0937303	31
1870	Epm2a	11525578	10	11526278	KDM2A_peak_1644	701	.	2.74733	8.16e-05	0.0136257	40
1871	Pfkfb3	11535373	2	11535837	KDM2A_peak_11286	465	.	2.94502	1.57e-07	3.48e-05	68
1872	Spata48	11542014	11	11542709	KDM2A_peak_2921	696	.	2.81793	0.000234693	0.0353297	36
1873	Rad51ap2	11543305	12	11543944	KDM2A_peak_4492	640	.	2.78153	0.000151726	0.0239635	38
1874	Cars2	11550026	8	11551127	KDM2A_peak_20289	1102	.	5.52995	1.18e-21	5.35e-19	209
1875	Ptprg	11552716	14	11555983	KDM2A_peak_6481	3268	.	3.61909	1.09e-11	3.29e-09	109
1876	Pfkfb3	11553668	2	11554222	KDM2A_peak_11287	555	.	3.13882	3.02e-09	7.98e-07	85
1877	Cntn5	11554311	9	11555356	KDM2A_peak_21467	1046	.	3.55508	5.39e-06	0.00107537	52
1878	Ing1	11554863	8	11558800	KDM2A_peak_20290	3938	.	7.41123	6.93e-49	9.6e-46	481
1879	Rad54b	11558723	4	11559377	KDM2A_peak_14021	655	.	3.074	8.46e-10	2.12e-07	90
1880	Ms4a4d	11564498	19	11565209	KDM2A_peak_10764	712	.	2.61865	0.000957348	0.123198	30
1881	Snx16	11576078	3	11576314	KDM2A_peak_12934	237	.	2.71516	0.000594087	0.0817485	32
1882	Gm6460	11588884	5	11589124	KDM2A_peak_15566	241	.	2.90504	0.000222085	0.0338953	36
1883	Ankrd10	11592195	8	11592573	KDM2A_peak_20291	379	.	2.40022	7.93e-05	0.01327	41
1884	Rbm17	11602565	2	11603468	KDM2A_peak_11288	904	.	5.83384	1.6e-30	1.06e-27	297
1885	Gm6460	11608100	5	11608381	KDM2A_peak_15567	282	.	2.62838	0.000908134	0.117536	30
1886	Rbm17	11609234	2	11609950	KDM2A_peak_11289	717	.	2.68767	0.000540331	0.0739673	32
1887	A830018L16Rik	11616135	1	11616627	KDM2A_peak_66	493	.	2.76844	0.000105643	0.0171815	39
1888	Ankrd10	11634208	8	11636926	KDM2A_peak_20292	2719	.	8.32641	5.05e-47	6.65e-44	462
1889	Rbbp8	11656845	18	11658752	KDM2A_peak_9925	1908	.	12.8345	7.18e-77	1.99e-73	761
1890	Oosp2	11657656	19	11657985	KDM2A_peak_10765	330	.	2.88773	0.000209296	0.0318588	36
1891	Il2ra	11663902	2	11664449	KDM2A_peak_11290	548	.	2.81115	0.000225439	0.0342839	36
1892	H2al1j	11664432	X	11665653	KDM2A_peak_22992	1222	.	3.59175	1.64e-07	3.73e-05	67
1893	Ikzf1	11684974	11	11686937	KDM2A_peak_2922	1964	.	4.06501	1.71e-12	5.44e-10	117
1894	Snx16	11686984	3	11687851	KDM2A_peak_12935	868	.	2.69989	0.000587124	0.0798564	32
1895	Gm23781	11691386	12	11691683	KDM2A_peak_4493	298	.	3.00331	0.0001341	0.0216516	38
1896	A830018L16Rik	11692092	1	11692346	KDM2A_peak_67	255	.	2.61865	0.000957348	0.123198	30
1897	Epm2a	11699131	10	11699591	KDM2A_peak_1645	461	.	2.49006	0.00030844	0.0452564	35
1898	Gem	11704090	4	11704952	KDM2A_peak_14022	863	.	3.48846	1.29e-11	3.84e-09	108
1899	A830018L16Rik	11706612	1	11708276	KDM2A_peak_68	1665	.	2.9185	6.75e-05	0.0114712	41
1900	Snx16	11727072	3	11727308	KDM2A_peak_12936	237	.	2.62725	0.0008916	0.115646	30
1901	Arhgef7	11727367	8	11728925	KDM2A_peak_20293	1559	.	3.77508	2.84e-11	8.33e-09	105
1902	Vmn1r73	11730418	7	11731048	KDM2A_peak_18281	631	.	2.61865	0.000957348	0.123198	30
1903	Snx16	11734149	3	11735033	KDM2A_peak_12937	885	.	2.25186	0.000396926	0.0566122	34
1904	Vmn1r73	11735960	7	11736291	KDM2A_peak_18282	332	.	2.95719	0.000172234	0.0272816	37
1905	Snx16	11739299	3	11739563	KDM2A_peak_12938	265	.	2.944	3.02e-05	0.00537514	45
1906	Vmn1r73	11743885	7	11744304	KDM2A_peak_18283	420	.	3.39612	1.15e-05	0.0022186	49
1907	Vmn1r73	11750441	7	11751463	KDM2A_peak_18284	1023	.	3.1147	7.32e-05	0.012384	41
1908	Npr3	11756533	15	11758029	KDM2A_peak_7358	1497	.	2.93523	0.000173021	0.0269929	37
1909	Arhgef7	11757645	8	11759249	KDM2A_peak_20294	1605	.	4.69908	2.32e-21	1.1e-18	206
1910	Mrpl16	11769791	19	11770713	KDM2A_peak_10766	923	.	4.22825	3.16e-12	9.39e-10	115
1911	Vmn1r73	11773485	7	11773728	KDM2A_peak_18285	244	.	2.75637	0.000367308	0.0524433	34
1912	Rbbp8	11774332	18	11775290	KDM2A_peak_9926	959	.	2.63412	0.000884118	0.114925	30
1913	Fbxo18	11776960	2	11779256	KDM2A_peak_11291	2297	.	4.21511	4.5e-17	1.7e-14	163
1914	A830018L16Rik	11778214	1	11778582	KDM2A_peak_69	369	.	3.09936	1.92e-05	0.00351269	47
1915	Gm8926	11783040	5	11783857	KDM2A_peak_15568	818	.	2.71203	0.000576806	0.078426	32
1916	Fignl1	11788647	11	11788928	KDM2A_peak_2923	282	.	3.00252	3.52e-07	7.98e-05	64
1917	Gm25365	11796907	9	11797698	KDM2A_peak_21468	792	.	2.68538	6.49e-05	0.0109287	41
1918	Cables1	11800327	18	11801415	KDM2A_peak_9927	1089	.	3.00813	9.05e-05	0.01487	40
1919	Bcor	11807203	X	11807991	KDM2A_peak_22993	789	.	3.76003	2.92e-08	6.82e-06	75
1920	Fignl1	11808455	11	11810104	KDM2A_peak_2924	1650	.	6.40229	5.1e-31	3.44e-28	302
1921	Stx3	11818361	19	11820287	KDM2A_peak_10767	1927	.	3.04784	4.6e-08	1.01e-05	73
1922	Vmn1r74	11823377	7	11823640	KDM2A_peak_18286	264	.	3.01444	6.8e-05	0.0117033	41
1923	Cables1	11838729	18	11840859	KDM2A_peak_9928	2131	.	4.35444	1.23e-18	5.19e-16	179
1924	Gm29554	11857760	Y	11858503	KDM2A_peak_23737	744	.	4.14177	3.98e-25	2.29e-22	244
1925	Epm2a	11860675	10	11861045	KDM2A_peak_1646	371	.	2.58815	0.000129784	0.0207348	38
1926	Prkn	11862968	17	11863235	KDM2A_peak_8883	268	.	3.39654	1.51e-07	3.54e-05	68
1927	Olfr1419	11877861	19	11878256	KDM2A_peak_10768	396	.	2.74568	0.000308106	0.0448983	35
1928	Npr3	11881260	15	11881498	KDM2A_peak_7359	239	.	2.94248	0.000165955	0.0260088	37
1929	Npr3	11903212	15	11907430	KDM2A_peak_7360	4219	.	3.03105	4.03e-08	9.07e-06	73
1930	Ndufa4	11906878	6	11908343	KDM2A_peak_17093	1466	.	4.42581	1.18e-15	4.21e-13	149
1931	Cpped1	11908812	16	11909475	KDM2A_peak_8239	664	.	2.88462	2.13e-08	5.22e-06	76
1932	Patl1	11911276	19	11913497	KDM2A_peak_10769	2222	.	9.67484	2.92e-50	3.84e-47	495
1933	Snx16	11914499	3	11914749	KDM2A_peak_12939	251	.	2.72925	0.000554128	0.0769981	32
1934	Phf14	11925640	6	11926720	KDM2A_peak_17094	1081	.	4.46237	4.73e-14	1.64e-11	133
1935	Gm26171	11954776	12	11955760	KDM2A_peak_4494	985	.	2.81171	0.000208353	0.0319433	36
1936	Gm26171	11960595	12	11961670	KDM2A_peak_4495	1076	.	2.70523	0.000619541	0.0846681	32
1937	Osbp	11964935	19	11966711	KDM2A_peak_10770	1777	.	6.83088	3.29e-32	2.35e-29	314
1938	Pdp1	11964944	4	11967287	KDM2A_peak_14023	2344	.	7.96234	1.29e-41	1.32e-38	408
1939	Vmn1r76	11970780	7	11971791	KDM2A_peak_18287	1012	.	2.24229	0.000228539	0.034621	36
1940	Shisa9	11983342	16	11984736	KDM2A_peak_8240	1395	.	2.69494	4.12e-06	0.00083184	53
1941	Vmn1r77	11987840	7	11989838	KDM2A_peak_18288	1999	.	2.51856	0.00022428	0.0337419	36
1942	Sub1	11994900	15	11996364	KDM2A_peak_7361	1465	.	6.17662	1.46e-27	9.15e-25	268
1943	Bcor	11998975	X	11999553	KDM2A_peak_22994	579	.	3.13069	1.49e-05	0.00273577	48
1944	Bcor	12005585	X	12007786	KDM2A_peak_22995	2202	.	5.34354	1.01e-13	3.38e-11	129
1945	Osbp	12005589	19	12007669	KDM2A_peak_10771	2081	.	2.76329	3.61e-06	0.000711394	54
1946	Osbp	12008821	19	12012557	KDM2A_peak_10772	3737	.	3.56114	4.25e-08	9.85e-06	73
1947	Grb10	12025394	11	12026971	KDM2A_peak_2925	1578	.	4.95842	1.86e-20	8.77e-18	197
1948	Ralyl	12025661	3	12026305	KDM2A_peak_12940	645	.	2.61865	0.000957348	0.123198	30
1949	Grb10	12035646	11	12038544	KDM2A_peak_2926	2899	.	4.55323	2.51e-14	8.1e-12	136
1950	Olfr1423	12041353	19	12041664	KDM2A_peak_10773	312	.	2.75459	0.000484529	0.0681161	33
1951	Bcor	12076806	X	12082043	KDM2A_peak_22996	5238	.	3.85999	2.96e-09	7.69e-07	85
1952	Bcor	12086979	X	12092176	KDM2A_peak_22997	5198	.	4.38546	4.37e-11	1.28e-08	103
1953	Tmem67	12087048	4	12089397	KDM2A_peak_14024	2350	.	4.84819	4.19e-12	1.21e-09	113
1954	Utrn	12091993	10	12092247	KDM2A_peak_1647	255	.	2.74817	0.000504626	0.0710493	32
1955	Itga8	12097405	2	12097656	KDM2A_peak_11292	252	.	2.67592	0.000454496	0.0642007	33
1956	Ryr2	12106002	13	12107136	KDM2A_peak_5473	1135	.	2.97583	2.62e-07	5.94e-05	65
1957	Gm25365	12109606	9	12109841	KDM2A_peak_21469	236	.	3.31084	2.06e-05	0.00387963	46
1958	Rbm12b2	12113278	4	12113625	KDM2A_peak_14025	348	.	4.46792	1.6e-08	3.99e-06	77
1959	Zfr	12116616	15	12119327	KDM2A_peak_7362	2712	.	6.58323	2.31e-33	1.67e-30	326
1960	Agpat4	12118344	17	12119010	KDM2A_peak_8884	667	.	2.40109	6.5e-05	0.011236	41
1961	Tmem241	12120629	18	12121783	KDM2A_peak_9929	1155	.	4.20745	1.01e-13	3.17e-11	129
1962	Phf14	12126558	6	12126953	KDM2A_peak_17095	396	.	2.58388	0.000727445	0.0967743	31
1963	Bcor	12127883	X	12128851	KDM2A_peak_22998	969	.	4.33352	3.54e-09	8.96e-07	84
1964	Riok3	12128313	18	12129406	KDM2A_peak_9930	1094	.	5.07174	6.14e-20	2.7e-17	192
1965	Bcor	12133382	X	12137390	KDM2A_peak_22999	4009	.	3.51089	8.17e-07	0.000169087	60
1966	Cobl	12134010	11	12134433	KDM2A_peak_2927	424	.	2.85949	2.68e-05	0.00485534	45
1967	Bcor	12139834	X	12140666	KDM2A_peak_23000	833	.	3.50196	1.02e-06	0.000216416	59
1968	Rbm12b1	12139938	4	12140280	KDM2A_peak_14026	343	.	4.45508	1.45e-08	3.61e-06	78
1969	Cobl	12144148	11	12145025	KDM2A_peak_2928	878	.	2.98383	3.85e-05	0.0067529	44
1970	Bcor	12151634	X	12153496	KDM2A_peak_23001	1863	.	2.57568	0.00044318	0.0620483	33
1971	Zfr	12152350	15	12152991	KDM2A_peak_7363	642	.	2.65921	0.000771969	0.101853	31
1972	Bcor	12157854	X	12160500	KDM2A_peak_23002	2647	.	3.03298	5.02e-06	0.00096732	52
1973	Rmc1	12167651	18	12169397	KDM2A_peak_9931	1747	.	4.45454	5.02e-18	1.96e-15	172
1974	Fam92a	12170860	4	12172176	KDM2A_peak_14027	1317	.	3.80528	2.41e-13	8.04e-11	126
1975	Itga8	12173401	2	12173748	KDM2A_peak_11293	348	.	2.94231	0.000182932	0.02848	37
1976	Vmn1r80	12188579	7	12189005	KDM2A_peak_18289	427	.	2.79921	0.000362235	0.0518848	34
1977	Zfr	12189377	15	12189640	KDM2A_peak_7364	264	.	3.1499	5.87e-05	0.00993985	42
1978	Mtmr12	12196401	15	12197231	KDM2A_peak_7365	831	.	2.34041	0.00019023	0.0293758	37
1979	Mtmr12	12204392	15	12206131	KDM2A_peak_7366	1740	.	7.06985	7.53e-34	5.62e-31	331
1980	Vmn1r80	12214922	7	12215297	KDM2A_peak_18290	376	.	2.76655	0.000459061	0.0652965	33
1981	Vmn1r81	12228591	7	12229287	KDM2A_peak_18291	697	.	2.83421	0.000265589	0.0392383	35
1982	Npc1	12235920	18	12237101	KDM2A_peak_9932	1182	.	4.74095	2.35e-18	1.02e-15	176
1983	Bcor	12251870	X	12252685	KDM2A_peak_23003	816	.	3.47272	6.53e-06	0.00128709	51
1984	Ptprg	12255692	14	12255957	KDM2A_peak_6482	266	.	2.5951	0.000602573	0.0818031	32
1985	Mtr	12256803	13	12258394	KDM2A_peak_5474	1592	.	4.79607	7.83e-19	3.03e-16	181
1986	Fam49a	12261850	12	12262560	KDM2A_peak_4496	711	.	3.26054	2.01e-08	4.67e-06	76
1987	Mtr	12261962	13	12262302	KDM2A_peak_5475	341	.	2.46381	0.00069266	0.0924187	31
1988	Utrn	12272091	10	12272623	KDM2A_peak_1648	533	.	2.37097	0.000582452	0.078857	32
1989	Gm25365	12275107	9	12276003	KDM2A_peak_21470	897	.	2.77965	0.000431897	0.0621513	33
1990	Mtmr12	12275288	15	12275527	KDM2A_peak_7367	240	.	2.62469	0.000104749	0.0170651	39
1991	Gm49355	12283407	14	12285021	KDM2A_peak_6483	1615	.	3.85984	4.35e-12	1.26e-09	113
1992	Ralyl	12288760	3	12289104	KDM2A_peak_12941	345	.	3.06149	7.77e-05	0.0130936	41
1993	Gm49355	12293904	14	12294806	KDM2A_peak_6484	903	.	2.79514	0.000383354	0.0552459	34
1994	Itga8	12301595	2	12302256	KDM2A_peak_11294	662	.	2.97217	8.04e-08	1.8e-05	70
1995	Ankrd29	12305413	18	12305832	KDM2A_peak_9933	420	.	2.88638	3.47e-07	7.67e-05	64
1996	Map3k4	12317745	17	12319299	KDM2A_peak_8885	1555	.	5.8605	2.07e-24	1.06e-21	236
1997	Vmn1r83	12318253	7	12319095	KDM2A_peak_18292	843	.	2.83504	0.000245042	0.0366556	36
1998	Golph3	12320185	15	12322588	KDM2A_peak_7368	2404	.	6.52002	6.89e-38	6.07e-35	371
1999	Fam49a	12323809	12	12324285	KDM2A_peak_4497	477	.	2.71648	9.01e-05	0.0148563	40
[truncated: 22,690 more rows]
