# Supplementary material for: Histone demethylase KDM2A recruits HCFC1 and E2F1 to orchestrate male germ cell meiotic entry and progression
Source: EMBO J. 2024 Aug 19;43(19):4197–227. doi: 10.1038/s44318-024-00203-4 (PMC11448500; doi:10.1038/s44318-024-00203-4)
Supplement: Supplementary file 5 — Dataset EV3 [file 44318_2024_203_MOESM5_ESM.xlsx]

## Sheet: Dataset EV3A legend
Dataset EV3A. CUT&RUN-seq data corresponding to Figure 5.
A total of 24337 H3K36me2-binding peaks in 11712 genes were identified from the H3K36me2 CUT&RUN-seq data in c-KIT positive control cells.

## Sheet: Dataset EV3A
	GeneID	Start	Chr	End	Length	Strand	Fold_enrichment	PValue	FDR	Pileup
1	mt-Tf	65	MT	4781	4717	.	7.76624	9.12e-43	1.77e-37	420
2	AC149090.1	2318	JH584304.1	2678	361	.	2.76241	9.76e-11	2.51e-06	100
3	AC149090.1	9278	JH584304.1	10488	1211	.	2.34541	0.000634951	0.156725	31
4	mt-Nd4	10944	MT	16010	5067	.	9.70699	7.91e-48	1.64e-42	471
5	CAAA01118383.1	15662	GL456216.1	17423	1762	.	2.79254	0.00016838	0.0808668	37
6	AC125178.1	20453	JH584298.1	20738	286	.	2.88273	0.000106304	0.0652574	39
7	AC164084.2	21960	JH584296.1	22245	286	.	3.25524	0.000177934	0.0885442	37
8	AC087559.4	25329	GL456350.1	25700	372	.	3.50841	1.99e-06	0.004583	57
9	AC149090.1	26609	JH584304.1	27280	672	.	3.88822	2.82e-15	1.01e-10	145
10	AC125149.3	29167	GL456210.1	30506	1340	.	2.68883	0.000159724	0.0794365	37
11	AC149090.1	31465	JH584304.1	34449	2985	.	2.79491	2.83e-09	2.2e-05	85
12	CAAA01118383.1	35007	GL456216.1	36017	1011	.	2.77379	0.000266815	0.101963	35
13	AC123873.3	41107	JH584299.1	41507	401	.	2.92977	0.000291864	0.106511	35
14	AC149090.1	44019	JH584304.1	44852	834	.	2.47696	0.000121705	0.0695841	39
15	AC133103.6	44776	GL456211.1	45279	504	.	2.93689	0.000279847	0.1059	35
16	AC149090.1	46241	JH584304.1	47519	1279	.	2.64906	0.000435652	0.130626	33
17	AC149090.1	53452	JH584304.1	54012	561	.	2.53725	1.39e-05	0.0210732	48
18	AC087559.4	60840	GL456350.1	61439	600	.	3.34554	0.000120617	0.0721622	39
19	Ccl19	60878	JH584294.1	62178	1301	.	2.91862	5.98e-05	0.0481637	42
20	Vmn1r186	65561	GL456219.1	65931	371	.	3.08475	0.000350389	0.113955	34
21	AC087559.4	82000	GL456350.1	83269	1270	.	3.22673	2.05e-05	0.0260711	46
22	CR974586.4	83996	JH584293.1	87211	3216	.	2.45269	0.000230643	0.0950583	36
23	AC087559.3	86408	GL456350.1	86903	496	.	2.95633	0.000107458	0.0639426	39
24	Csprs	88717	GL456221.1	89003	287	.	3.15118	3.65e-06	0.00944953	54
25	Ccl19	105164	JH584294.1	105528	365	.	3.38175	6.17e-05	0.0485601	42
26	AC125178.1	112788	JH584298.1	113094	307	.	3.37374	5.32e-05	0.0446961	42
27	AC140325.3	133526	GL456354.1	133895	370	.	3.1738	8.12e-05	0.0555981	40
28	AC125149.4	145135	GL456210.1	146428	1294	.	2.99829	2.89e-05	0.0325312	45
29	Ccl21c	193068	GL456350.1	193360	293	.	4.00488	3.68e-07	0.00227206	64
30	Ccl21c	211608	GL456350.1	212511	904	.	2.86162	0.000478498	0.135025	33
31	Gm16367	442314	JH584299.1	442786	473	.	3.24134	0.000129369	0.0725438	38
32	AC163611.2	654191	JH584299.1	654507	317	.	3.62104	1.31e-05	0.021706	48
33	AC163611.2	668341	JH584299.1	668967	627	.	2.98034	0.000280686	0.1068	35
34	Zfy1	752401	Y	752864	464	.	3.60808	1.89e-05	0.0245748	47
35	AC124606.1	867722	JH584299.1	868029	308	.	3.95722	2.57e-06	0.00689271	55
36	n-R5s1	998646	Y	998928	283	.	3.60856	3.83e-05	0.039699	44
37	Vmn1r238	3003978	18	3006061	2084	.	2.6438	0.000248222	0.0965517	36
38	Rab10	3036013	12	3037119	1107	.	2.61464	0.000199526	0.0888301	37
39	Xkr4	3053589	1	3054679	1091	.	3.34533	4.74e-05	0.0425696	43
40	Xkr4	3083119	1	3083413	295	.	3.49262	3.94e-05	0.0374119	44
41	Scaf8	3114668	17	3115812	1145	.	2.88523	0.000166817	0.0816883	37
42	Samd9l	3140517	6	3141819	1303	.	3.006	0.000284577	0.106002	35
43	Insr	3144702	8	3145331	630	.	3.07135	0.000366556	0.12536	34
44	Rab10	3149325	12	3149652	328	.	3.38373	9.87e-05	0.0616368	40
45	Ighmbp2	3159952	19	3160508	557	.	2.76095	0.000428401	0.128423	33
46	Gm27679	3174612	9	3174915	304	.	3.11852	0.000222633	0.0944583	36
47	Gdi2	3179849	13	3180596	748	.	2.9282	0.000106561	0.0629985	39
48	Samd9l	3182786	6	3183767	982	.	2.51803	4.02e-06	0.0091865	53
49	Fam171a1	3201626	2	3201923	298	.	3.94061	3.73e-06	0.0100418	54
50	H60c	3211562	10	3211871	310	.	3.17961	0.000227415	0.091772	36
51	Selenop	3217629	15	3218454	826	.	3.33983	8.47e-05	0.0585423	40
52	Crem	3218312	18	3218646	335	.	3.16407	4.6e-05	0.0401754	43
53	Crem	3221914	18	3222214	301	.	2.96083	0.000390679	0.120865	34
54	Vmn1r3	3227915	4	3229936	2022	.	2.83589	3.44e-05	0.0317995	44
55	Rab10	3235776	12	3237848	2073	.	2.92258	0.000125049	0.070731	39
56	H60c	3236539	10	3236910	372	.	3.09941	0.000325859	0.11263	34
57	Ighmbp2	3282325	19	3283271	947	.	2.80235	0.000224962	0.094504	36
58	Nmt2	3283833	2	3284455	623	.	3.01756	0.000121969	0.0690335	39
59	Patz1	3290250	11	3291104	855	.	2.65507	0.000323125	0.111252	34
60	Gm27679	3293428	9	3293996	569	.	3.13509	0.000294849	0.113955	35
61	Myadm	3296873	7	3298209	1337	.	3.18238	9.53e-05	0.0620698	40
62	Patz1	3298937	11	3299870	934	.	3.00136	6.46e-05	0.0498322	41
63	Nmt2	3300643	2	3301328	686	.	3.4332	8.38e-05	0.059986	40
64	Rab10	3302979	12	3303317	339	.	3.53152	3.78e-05	0.0375725	44
65	Prkcg	3303668	7	3305051	1384	.	3.20939	9.76e-06	0.0148051	50
66	Cpt1a	3306032	19	3307531	1500	.	3.32477	3.77e-05	0.0361835	44
67	Rab10	3309963	12	3310473	511	.	3.10401	3.21e-05	0.0307114	44
68	Vmn1r3	3312819	4	3313496	678	.	2.5364	0.00041639	0.127327	33
69	Tiam2	3326025	17	3326413	389	.	2.86013	0.000355206	0.120805	34
70	Pik3ip1	3331842	11	3333651	1810	.	2.80257	0.000396616	0.122718	34
71	Cacng7	3332000	7	3332562	563	.	2.92298	0.000246332	0.0967164	36
72	Rpp38	3332361	2	3332834	474	.	3.30511	5.18e-05	0.0448621	42
73	Hnf4g	3332437	3	3333563	1127	.	2.75179	0.00040694	0.125891	33
74	Alkbh8	3335465	9	3335928	464	.	3.17775	0.000166594	0.0808556	37
75	Gm21693	3336758	Y	3337735	978	.	2.95799	0.000404958	0.128274	33
76	Crem	3336777	18	3338105	1329	.	3.20339	0.000104503	0.0647083	39
77	Pik3ip1	3337578	11	3337975	398	.	3.11631	5.39e-05	0.0454308	42
78	Cdk6	3341075	5	3341423	349	.	3.64957	2.84e-05	0.0326422	45
79	Gm2956	3341582	14	3341979	398	.	3.56742	4.66e-05	0.0442171	43
80	Tiam2	3350042	17	3350400	359	.	2.96279	0.000209677	0.0919962	36
81	Cacng7	3356036	7	3356673	638	.	2.68632	0.000652935	0.153785	31
82	Gdi2	3359911	13	3361039	1129	.	3.39214	9.15e-05	0.0594073	40
83	Olfr161	3360184	16	3361386	1203	.	2.86543	0.000365932	0.120738	34
84	Ghr	3362862	15	3363519	658	.	2.78631	0.000530127	0.142201	32
85	Olfr161	3365880	16	3366175	296	.	3.0223	0.000151754	0.0796068	38
86	Ppp1r14c	3366381	10	3366997	617	.	3.13057	0.000256785	0.0996483	35
87	Btbd35f11	3367135	X	3367661	527	.	3.56472	4.53e-05	0.0426285	43
88	Limk2	3371534	11	3371831	298	.	2.96212	0.00021505	0.0939183	36
89	Limk2	3373926	11	3374317	392	.	3.61132	8.69e-06	0.0159915	50
90	Tesmin	3388705	19	3389386	682	.	2.8586	0.000147306	0.0758211	38
91	Olfr161	3389948	16	3391006	1059	.	3.13048	0.000299544	0.113955	35
92	Ghr	3390753	15	3391115	363	.	3.16869	0.000242382	0.0966563	36
93	Limk2	3409000	11	3409444	445	.	2.89697	0.000322307	0.114641	34
94	Cacng8	3411253	7	3412155	903	.	3.0594	0.000152191	0.0790515	38
95	Gal	3414030	19	3414659	630	.	3.29304	9.71e-06	0.0176263	50
96	Hnf4g	3425880	3	3426364	485	.	2.96195	0.000233083	0.0954333	36
97	Arhgef18	3427027	8	3427556	530	.	3.42847	1.18e-05	0.0191144	49
98	Gdi2	3432615	13	3432946	332	.	3.34064	0.000124114	0.0737598	39
99	Cdk6	3464760	5	3465090	331	.	2.83548	0.000605913	0.152261	32
100	Btbd35f11	3465163	X	3466265	1103	.	2.74179	0.00033986	0.116467	34
101	Suv39h2	3466260	2	3466570	311	.	3.19705	0.000105203	0.0647515	39
102	Pex11g	3467520	8	3467836	317	.	2.76351	0.000491473	0.13495	33
103	Gdi2	3478644	13	3479189	546	.	3.05021	0.000296497	0.107535	35
104	Cdk6	3492098	5	3492938	841	.	2.85381	0.000568251	0.149451	32
105	Hspa14	3494518	2	3494831	314	.	3.06935	0.000100058	0.0633476	39
106	Pla2g3	3494849	11	3495682	834	.	2.64117	0.000578429	0.14868	32
107	Mcoln1	3500471	8	3501247	777	.	2.84084	0.000334935	0.11416	34
108	Cwf19l2	3501501	9	3501848	348	.	3.03129	0.000362452	0.119849	34
109	Inpp5j	3502527	11	3502868	342	.	2.59604	0.000742814	0.166924	31
110	Bambi	3507045	18	3507727	683	.	2.89473	0.000262398	0.102273	35
111	Hspa14	3508847	2	3509171	325	.	3.09695	0.000171929	0.0844501	37
112	Cdnf	3513059	2	3513360	302	.	3.00163	0.000149097	0.0775318	38
113	Smtn	3527237	11	3528740	1504	.	2.6635	0.000401643	0.125566	33
114	Gucy1a2	3533183	9	3533503	321	.	3.41681	8.97e-05	0.0623993	40
115	Pnpla6	3534402	8	3536359	1958	.	2.86873	0.000301773	0.111489	35
116	Smtn	3535958	11	3537797	1840	.	2.59979	0.000686436	0.16211	31
117	Gdi2	3537650	13	3538502	853	.	3.40289	3.62e-05	0.0366244	44
118	Pnpla6	3537763	8	3538072	310	.	3.00187	0.000145278	0.077172	38
119	Gm3005	3539985	14	3540370	386	.	3.6363	2.1e-05	0.0266422	46
120	Fam133b	3555674	5	3556083	410	.	2.82147	0.000636444	0.155228	31
121	Tfb1m	3557441	17	3557982	542	.	2.9542	0.00024037	0.0989259	36
122	Dtnb	3572052	12	3572892	841	.	2.81046	0.000445759	0.129946	33
123	Tmem68	3574604	4	3575001	398	.	2.96592	0.000170522	0.0815399	37
124	Ppp6r3	3575598	19	3576902	1305	.	3.3747	2.21e-05	0.026209	46
125	Xkr4	3583990	1	3584270	281	.	3.49342	5.41e-05	0.0465029	42
126	Camsap3	3587449	8	3588471	1023	.	2.6241	0.000593431	0.147881	32
127	Rbm48	3590276	5	3590559	284	.	3.24971	5.35e-05	0.0441916	42
128	Rbm48	3595850	5	3596589	740	.	2.90811	0.000154437	0.0767609	38
129	Camsap3	3606321	8	3606863	543	.	2.63932	0.000586935	0.15059	32
130	Fam208b	3612827	13	3613687	861	.	3.11527	0.000170059	0.0823057	37
131	Fam107b	3614522	2	3614881	360	.	3.25569	1.48e-05	0.0213113	48
132	Pet100	3624795	8	3626055	1261	.	2.97006	0.000176901	0.0849259	37
133	Lrp5	3628591	19	3629432	842	.	2.69207	0.000486038	0.136391	33
134	Asb13	3633961	13	3634361	401	.	3.05534	0.000301807	0.111379	35
135	Cnot3	3644952	7	3645579	628	.	4.24818	7.63e-08	0.000774587	71
136	Gatad1	3647390	5	3647973	584	.	3.32358	6.24e-05	0.0471987	42
137	Morc2a	3648447	11	3649459	1013	.	2.72407	0.000523335	0.141693	32
138	Lrp5	3653519	19	3653886	368	.	2.86129	0.000235554	0.0916157	36
139	Lrp5	3656033	19	3656516	484	.	3.93541	1.2e-07	0.000834603	69
140	Leng1	3664516	7	3665382	867	.	3.45865	1.87e-05	0.0248342	47
141	Trappc5	3676261	8	3676563	303	.	2.58841	0.000709643	0.163174	31
142	Lrp5	3686461	19	3687408	948	.	2.92618	0.000195893	0.0921871	37
143	Tsen34	3693311	7	3694102	792	.	3.05712	0.00021736	0.0939247	36
144	Rps9	3703929	7	3704639	711	.	3.02801	0.000178735	0.0847052	37
145	Osbp2	3705257	11	3705541	285	.	3.34913	1.5e-05	0.0220065	48
146	1810055G02Rik	3708211	19	3708622	412	.	2.67841	0.000410506	0.126538	33
147	Ankib1	3711206	5	3711609	404	.	4.09254	2.24e-06	0.00633228	56
148	Gm23084	3712744	13	3713836	1093	.	3.05979	0.000282657	0.10588	35
149	Osbp2	3713592	11	3714013	422	.	2.84344	0.000144221	0.0749445	38
150	1810055G02Rik	3716839	19	3717201	363	.	2.93407	8.83e-05	0.05844	40
151	1810055G02Rik	3718951	19	3719486	536	.	2.94808	0.00012939	0.0723919	38
152	Osbp2	3734939	11	3735926	988	.	3.28822	2.68e-05	0.0313538	45
153	Osbp2	3737291	11	3737619	329	.	2.59964	0.000477046	0.136484	33
154	Zfp263	3744064	16	3744564	501	.	3.71274	3.66e-06	0.0101391	54
155	Gm15922	3765815	7	3766102	288	.	3.10605	0.000264564	0.104563	35
156	Kmt5b	3767818	19	3768768	951	.	2.63939	0.000424121	0.128631	33
157	Btbd35f10	3780098	X	3780881	784	.	2.60137	0.000259496	0.101421	35
158	Ankib1	3802345	5	3803326	982	.	3.17666	7.43e-05	0.0542388	41
159	Calml3	3803728	13	3804495	768	.	3.17537	0.00012721	0.0699858	38
160	Dnmt3a	3807027	12	3807402	376	.	2.93249	0.000225133	0.0954113	36
161	Dnmt3a	3817211	12	3818267	1057	.	2.77895	0.000255505	0.100583	35
162	Dnmt3a	3825660	12	3825980	321	.	2.83169	0.000122866	0.0691783	39
163	Osbp2	3835230	11	3835650	421	.	2.87	0.000380671	0.115849	34
164	Rps20	3835340	4	3835650	311	.	3.24293	2.21e-05	0.0270489	46
165	Plekhg1	3838350	10	3839473	1124	.	2.82375	0.000495119	0.136671	33
166	Dnmt3a	3855624	12	3856244	621	.	2.92652	8.93e-05	0.0582827	40
167	Mos	3856633	4	3857348	716	.	3.48018	3e-05	0.0333158	45
168	Dnmt3a	3857605	12	3857919	315	.	2.86747	0.000181572	0.0852433	37
169	Plekhg1	3870629	10	3870915	287	.	3.89211	6.4e-06	0.0137765	51
170	Dnmt3a	3870986	12	3871563	578	.	2.96211	0.000154604	0.077648	38
171	Zfp597	3872092	16	3872461	370	.	2.83261	0.000297454	0.111498	35
172	Net1	3877326	13	3877648	323	.	3.15391	8.22e-05	0.0576328	40
173	4921536K21Rik	3879368	11	3879776	409	.	3.01028	0.000139213	0.0751087	38
174	Dnmt3a	3892396	12	3892921	526	.	2.81562	0.000305246	0.110692	35
175	Tcirg1	3896406	19	3897386	981	.	3.24654	2.85e-05	0.032031	45
176	Dusp18	3900440	11	3901528	1089	.	2.84407	0.000418688	0.128631	33
177	Ndufs8	3910793	19	3911171	379	.	2.64338	0.000307044	0.110111	35
178	Dnmt3a	3910953	12	3911298	346	.	2.69478	0.000663468	0.160078	31
179	Slc35e4	3912826	11	3914086	1261	.	3.00815	7.74e-05	0.0516476	41
180	Cd209b	3913262	8	3914576	1315	.	3.56173	1.35e-06	0.00458913	58
181	Net1	3917731	13	3918311	581	.	3.22241	8.14e-05	0.0569928	40
182	Cluap1	3935909	16	3936373	465	.	2.74142	0.000570256	0.144981	32
183	Chchd7	3938763	4	3939403	641	.	3.42404	8.07e-05	0.0572572	40
184	Aldh3b3	3959212	19	3959556	345	.	2.72274	0.000464451	0.128153	33
185	Ucn3	3964399	13	3965019	621	.	3.19155	1.51e-05	0.0220882	48
186	Mthfd1l	3973007	10	3973785	779	.	2.84911	0.000383999	0.122196	34
187	Cd209c	3978025	8	3978876	852	.	3.25121	0.000128721	0.071069	38
188	Efr3b	3981755	12	3983434	1680	.	2.7698	0.000334534	0.111959	34
189	Frmd4a	3983820	2	3984669	850	.	2.88368	0.000575334	0.149266	32
190	Rp1	3987499	1	3987809	311	.	3.12501	0.000305218	0.113955	35
191	Akap9	3988187	5	3989285	1099	.	2.86661	0.000427888	0.128492	33
192	Gal3st1	3992722	11	3993120	399	.	2.98953	0.000134002	0.0729525	38
193	Cd209c	3993962	8	3994649	688	.	3.13182	0.000298174	0.113955	35
194	AW549877	3995419	15	3995847	429	.	4.00191	2.21e-06	0.00729054	56
195	Gal3st1	3998571	11	3999141	571	.	2.72141	0.000545972	0.144855	32
196	Tbx10	3999048	19	4000788	1741	.	2.7721	0.000283949	0.105614	35
197	Gm49405	4003201	19	4004631	1431	.	2.80489	0.000278535	0.104022	35
198	Slx4	4007899	16	4009281	1383	.	3.23086	5.02e-05	0.0442497	42
199	Ndufv1	4009279	19	4009809	531	.	2.77344	0.000420853	0.130382	33
200	Akap9	4016282	5	4017109	828	.	3.16774	0.000186204	0.087273	37
201	Sec14l4	4017086	11	4017395	310	.	3.2852	0.000154262	0.0799024	38
202	Mthfd1l	4028274	10	4028600	327	.	3.10733	8.03e-05	0.0573231	40
203	Efr3b	4038032	12	4039265	1234	.	2.76301	0.000369394	0.120531	34
204	Gstp2	4042097	19	4042389	293	.	2.83435	0.000396223	0.124519	34
205	Sec14l3	4060342	11	4061530	1189	.	2.71619	0.000402893	0.122678	33
206	Akr1c14	4066338	13	4066731	394	.	3.77838	1.34e-05	0.0216795	48
207	Akr1c14	4074785	13	4075835	1051	.	2.76601	0.00023798	0.0952357	36
208	Cabp2	4084094	19	4085045	952	.	2.73226	0.00023974	0.0968568	36
209	Crebbp	4084306	16	4084795	490	.	2.52393	0.000664645	0.159524	31
210	Cabp2	4090357	19	4090777	421	.	2.97128	0.000155357	0.0785905	38
211	Dnajc27	4091426	12	4091742	317	.	3.05542	0.000110187	0.0673302	39
212	n-R5s194	4092476	3	4092760	285	.	3.64414	3.23e-05	0.0351739	44
213	Mtfp1	4093705	11	4095269	1565	.	3.10599	8.98e-05	0.0587977	40
214	Cdk2ap2	4096853	19	4099420	2568	.	2.76508	0.000283081	0.104718	35
215	Ttyh1	4101416	7	4101706	291	.	2.83287	0.000510152	0.143842	32
216	Cyp51	4104040	5	4104792	753	.	3.35656	5.99e-05	0.0465136	42
217	Crebbp	4116981	16	4117687	707	.	2.74422	0.000357174	0.118413	34
218	Adcy3	4133966	12	4135608	1643	.	2.85878	0.000127688	0.0698184	38
219	Rnf215	4135059	11	4135389	331	.	2.74668	0.000493242	0.146036	33
220	Leng8	4142650	7	4143632	983	.	3.11481	0.000109764	0.0651778	39
221	Ccdc157	4144109	11	4144725	617	.	2.73897	0.000436044	0.126589	33
222	Leng8	4145286	7	4145672	387	.	3.53291	4.76e-06	0.0110017	53
223	Coro1b	4150610	19	4150918	309	.	2.83362	0.000231185	0.0951437	36
224	Ccdc157	4150981	11	4151979	999	.	2.76373	0.000273678	0.104469	35
225	Frmd4a	4167375	2	4168062	688	.	2.75455	0.000382825	0.121033	34
226	Carns1	4169572	19	4170171	600	.	2.83499	0.000170852	0.0818653	37
227	n-R5s194	4170030	3	4170464	435	.	2.93595	0.000418726	0.122758	33
228	Carns1	4175276	19	4175848	573	.	2.95346	0.000168655	0.0819351	37
229	Crebbp	4178382	16	4178676	295	.	3.06825	0.000332162	0.113345	34
230	Tbc1d10a	4186566	11	4187407	842	.	2.79082	0.000229895	0.0958297	36
231	Tbc1d10c	4187624	19	4188156	533	.	2.90539	0.000162461	0.0792355	37
232	Tbc1d10c	4190907	19	4192353	1447	.	3.09246	2.29e-05	0.0277262	46
233	Mthfd1l	4197907	10	4198228	322	.	2.8532	0.000519039	0.140818	32
234	Cdc42ep5	4198572	7	4200233	1662	.	3.09836	0.000112204	0.0655617	39
235	Rad9a	4201826	19	4202221	396	.	2.68548	0.000460341	0.132921	33
236	Crebbp	4213262	16	4215174	1913	.	3.09276	0.000173356	0.0840485	37
237	Clcf1	4214272	19	4215026	755	.	2.79114	0.000375422	0.121503	34
238	Clcf1	4216297	19	4217302	1006	.	2.74364	0.000364594	0.119079	34
239	Castor1	4217697	11	4218166	470	.	2.76003	0.00040217	0.117577	33
240	Ptrhd1	4234191	12	4234469	279	.	2.7589	0.000250426	0.0981273	36
241	Map2k7	4238559	8	4239275	717	.	2.90611	0.000333849	0.116125	34
242	Map2k7	4247376	8	4247798	423	.	2.93981	0.0003597	0.116178	34
243	Gm49320	4249328	8	4250823	1496	.	3.16727	7.74e-05	0.0538121	41
244	Aasdhppt	4260391	9	4261023	633	.	3.27105	0.000116241	0.0679986	39
245	Ssh3	4261782	19	4262476	695	.	2.9297	0.000125924	0.0697991	38
246	Lif	4262980	11	4263404	425	.	3.24579	2.74e-05	0.0322218	45
247	Lif	4264873	11	4265179	307	.	2.62387	0.00066115	0.158322	31
248	Lif	4266912	11	4268508	1597	.	3.26375	2.47e-05	0.028626	46
249	Penk	4268887	4	4269186	300	.	2.87748	9.08e-05	0.059547	40
250	Adcy9	4271627	16	4273118	1492	.	2.69682	0.000389807	0.123256	34
251	Lif	4275178	11	4276703	1526	.	2.69542	0.000441367	0.131456	33
252	Akap12	4278895	10	4279321	427	.	3.496	1.31e-05	0.0202488	48
253	Btbd35f20	4286389	X	4286681	293	.	3.1373	0.000292624	0.113955	35
254	Frmd4a	4286452	2	4286872	421	.	3.28626	0.000114889	0.0691751	39
255	Grk2	4290466	19	4291057	592	.	3.43467	6.78e-06	0.0130924	51
256	Lif	4299515	11	4299838	324	.	2.72931	0.000564976	0.147596	32
257	Aasdhppt	4309149	9	4310289	1141	.	3.39957	1.72e-05	0.0236293	47
258	Gm24442	4314916	6	4315195	280	.	3.13625	6.6e-05	0.0509648	41
259	Adcy9	4323633	16	4323919	287	.	2.95965	0.000268992	0.104702	35
260	Elavl1	4324579	8	4325494	916	.	3.18694	7.17e-05	0.0517929	41
261	Nox3	4334800	17	4335139	340	.	3.53295	4.72e-05	0.0431251	43
262	Ncr1	4343090	7	4343383	294	.	3.97445	7.1e-06	0.0149386	51
263	Akr1c12	4350752	13	4351177	426	.	3.42256	7.36e-05	0.055251	41
264	Map3k8	4353562	18	4354288	727	.	2.84424	0.000303284	0.109918	35
265	Hormad2	4376990	11	4377335	346	.	3.29752	9.93e-05	0.0639588	40
266	Zbtb2	4386476	10	4387346	871	.	3.20348	9.81e-05	0.0617234	40
267	Kdm2a	4397501	19	4398271	771	.	2.54009	0.000322909	0.113265	34
268	Penk	4401119	4	4401404	286	.	3.16284	0.000246212	0.100684	36
269	Adcy9	4419467	16	4420969	1503	.	2.71208	0.00038118	0.123551	34
270	Plcxd3	4420355	15	4420684	330	.	4.17545	4.36e-09	7.38e-05	83
271	Adcy9	4426270	16	4426729	460	.	2.78322	0.000678032	0.163376	31
272	Rmnd1	4429726	10	4430041	316	.	3.44829	3.44e-05	0.0367705	44
273	Rmnd1	4432010	10	4432872	863	.	4.03993	8.49e-07	0.00269774	60
274	Rhod	4438534	19	4439601	1068	.	2.79461	0.000317483	0.108947	34
275	Impad1	4457250	4	4458659	1410	.	3.28656	9.06e-05	0.059595	40
276	Ncoa1	4476343	12	4476754	412	.	3.09314	0.000259108	0.0989054	35
277	Syt12	4478744	19	4479041	298	.	2.87253	0.000162517	0.0791134	37
278	Mtmr3	4485278	11	4485570	293	.	3.1769	2.49e-05	0.029634	46
279	Gria4	4492484	9	4493678	1195	.	2.60507	0.000145385	0.0750447	38
280	Sox17	4496799	1	4497199	401	.	2.74738	0.000330674	0.113769	34
281	Srl	4499720	16	4500612	893	.	2.71539	0.000443864	0.131067	33
282	Cers4	4509233	8	4509552	320	.	4.10981	1.44e-06	0.00538418	58
283	Pcx	4509981	19	4510511	531	.	3.31367	3.47e-05	0.0359468	44
284	Frmd4a	4512768	2	4513081	314	.	3.09622	9.21e-05	0.0588491	40
285	Tnnt1	4514463	7	4514916	454	.	2.99458	9.54e-05	0.0621169	40
286	Fzd1	4516476	5	4516780	305	.	2.96538	0.000155546	0.0797315	38
287	Sox17	4525462	1	4526039	578	.	3.44831	5.3e-05	0.0451045	42
288	Pcx	4527375	19	4528370	996	.	2.87153	0.000457415	0.133794	33
289	Tfap4	4541808	16	4542098	291	.	2.87903	0.000261854	0.10313	35
290	Syt5	4546258	7	4547269	1012	.	2.85183	0.000186445	0.0861926	37
291	Frmd4a	4549027	2	4549405	379	.	2.65573	0.000590663	0.149709	32
292	Tfap4	4551269	16	4552575	1307	.	2.66381	0.000482181	0.133907	33
293	Frmd4a	4557715	2	4559685	1971	.	2.74813	0.000283107	0.104448	35
294	Tfap4	4559926	16	4560882	957	.	2.84366	0.000111224	0.0667913	39
295	Impad1	4564873	4	4565169	297	.	3.79348	5.18e-06	0.011913	52
296	Arid1b	4581765	17	4582181	417	.	3.23231	0.000165688	0.0834757	37
297	Impad1	4584797	4	4585123	327	.	3.64588	2.52e-05	0.0304593	45
298	Itsn2	4592855	12	4593144	290	.	3.06022	0.000203887	0.0886625	36
299	Mtmr3	4594399	11	4594790	392	.	2.81006	0.000294327	0.106423	35
300	Glis2	4594654	16	4595298	645	.	3.20969	5.11e-05	0.0446416	42
301	Casd1	4600696	6	4601753	1058	.	3.47547	3.78e-05	0.0358938	44
302	Pcx	4601618	19	4602719	1102	.	3.01101	8.01e-05	0.0554549	40
303	Akr1e1	4607459	13	4607886	428	.	3.20838	0.000191003	0.0893923	37
304	Zfp958	4613152	8	4613496	345	.	2.78437	0.000529627	0.140809	32
305	Rce1	4625249	19	4625931	683	.	2.6877	0.00049577	0.136725	33
306	Arid1b	4626167	17	4626568	402	.	20.448	1.4e-57	5.13e-52	568
307	Esr1	4627215	10	4627676	462	.	2.99865	0.000326017	0.114647	34
308	Coro7	4632035	16	4633496	1462	.	3.14136	8.42e-05	0.0577019	40
309	Jcad	4635081	18	4635706	626	.	3.23002	9.25e-05	0.0600441	40
310	Prpf18	4651601	2	4652262	662	.	3.43813	3.23e-05	0.0348506	44
311	Jcad	4657283	18	4657618	336	.	2.75575	0.000363295	0.117656	34
312	Ppp6r1	4658261	7	4659186	926	.	2.82011	0.000333058	0.114171	34
313	Coro7	4668077	16	4668952	876	.	2.72092	0.000337085	0.115917	34
314	Zfp958	4677389	8	4678584	1196	.	2.87112	0.000254495	0.0999954	35
315	Coro7	4679389	16	4679695	307	.	3.35534	1.72e-05	0.0244647	47
316	Hspbp1	4684346	7	4685321	976	.	2.77579	0.00019269	0.0865645	37
317	Mrpl15	4688467	1	4689271	805	.	3.03631	0.000253058	0.102289	35
318	Gm20918	4689951	Y	4690541	591	.	3.00287	0.000365856	0.118049	34
319	Gm20918	4695293	Y	4695626	334	.	3.36482	1.8e-06	0.00631393	57
320	Itsn2	4708420	12	4709479	1060	.	3.11958	4.64e-05	0.0415183	43
321	Jcad	4716181	18	4717371	1191	.	3.02105	0.000277351	0.105809	35
322	Zmat5	4719977	11	4722164	2188	.	2.76673	0.00044269	0.129644	33
323	Sptbn2	4720762	19	4721601	840	.	2.95386	0.000131323	0.0719698	38
324	Mrpl15	4722635	1	4723152	518	.	3.07208	9.21e-05	0.0595059	40
325	Hmox2	4726226	16	4726558	333	.	3.08464	5.64e-05	0.0469332	42
326	n-R5s194	4734210	3	4735171	962	.	3.1853	0.000122611	0.0698522	39
327	Zmat5	4734526	11	4735041	516	.	2.79447	0.000268745	0.102412	35
328	Cabp7	4738480	11	4739031	552	.	2.99655	8.89e-05	0.0589088	40
329	Kmt5c	4738923	7	4740102	1180	.	2.67303	0.000175586	0.08337	37
330	Cabp7	4741565	11	4741841	277	.	2.55338	0.00061749	0.151722	32
331	Bend7	4744355	2	4744963	609	.	2.66295	0.00072477	0.167323	31
332	Fzd1	4756030	5	4758205	2176	.	4.0171	2.83e-06	0.00714381	55
333	Gm21992	4756514	19	4756888	375	.	3.30592	4.96e-05	0.0429586	43
334	Peg10	4766784	6	4767885	1102	.	3.12866	0.000168322	0.0822148	37
335	Nf2	4768091	11	4769026	936	.	2.73207	0.000324908	0.110535	34
336	Fam228b	4768868	12	4769277	410	.	3.02966	3.98e-05	0.038422	44
337	Nf2	4771097	11	4773106	2010	.	3.08632	7.77e-05	0.0551722	41
338	Gria4	4771690	9	4771994	305	.	3.45277	3.48e-05	0.0360736	44
339	Tmem190	4783028	7	4783380	353	.	3.07408	8.15e-05	0.0566487	40
340	Esr1	4783948	10	4784507	560	.	2.90343	0.000293299	0.107534	35
341	Cdip1	4789692	16	4790739	1048	.	2.91101	0.000342484	0.118101	34
342	Bend7	4791990	2	4792398	409	.	2.77484	0.000483114	0.135324	33
343	Impad1	4792518	4	4793566	1049	.	3.25336	8.93e-05	0.0532868	40
344	Peg10	4792572	6	4792859	288	.	4.09343	3.92e-06	0.0100814	54
345	Jcad	4801232	18	4801584	353	.	3.79586	6.22e-06	0.0133039	52
346	Sf3b6	4801722	12	4802103	382	.	3.08059	2.42e-05	0.0293245	46
347	Akr1e1	4802475	13	4803232	758	.	3.1373	0.000292624	0.113955	35
348	Lypla1	4802756	1	4803087	332	.	2.8421	0.000433152	0.134216	33
349	Rbm14	4811137	19	4812656	1520	.	2.92329	0.000175635	0.0824404	37
350	Ube2s	4811763	7	4812755	993	.	3.06298	0.000132547	0.0728769	38
351	Ccs	4825729	19	4826261	533	.	2.70432	0.000505033	0.140292	32
352	Shisa7	4835395	7	4836633	1239	.	2.804	0.000229573	0.0937907	36
353	Ccs	4839238	19	4840685	1448	.	2.69682	0.000352679	0.117646	34
354	Wdcp	4843124	12	4844037	914	.	2.64845	0.00024546	0.0976383	36
355	Shisa7	4844268	7	4845000	733	.	3.0041	0.00030418	0.106135	35
356	Sephs1	4847920	2	4848367	448	.	2.84165	0.000398988	0.122787	33
357	4930562C15Rik	4849998	16	4850581	584	.	2.76495	0.000317848	0.110459	34
358	Ctsf	4855294	19	4855644	351	.	3.6714	2.25e-06	0.00682669	56
359	Sephs1	4857719	2	4858145	427	.	2.97933	0.000115691	0.0681303	39
360	Actn3	4864578	19	4865494	917	.	2.74823	0.000204701	0.090315	36
361	Isoc2b	4866074	7	4866413	340	.	2.72734	0.0004561	0.128637	33
362	Ubald1	4878301	16	4879558	1258	.	3.17707	5.04e-05	0.043406	42
363	Zdhhc24	4878455	19	4878857	403	.	2.91754	0.000175582	0.0831879	37
364	Sephs1	4881618	2	4882380	763	.	3.45919	2e-05	0.0247355	46
365	Arid1b	4889826	17	4890198	373	.	3.05581	0.000125052	0.0710771	39
366	Arid1b	4894772	17	4895084	313	.	3.04685	0.000278869	0.103742	35
367	Bbs1	4897198	19	4897600	403	.	2.88743	0.000243198	0.0999171	36
368	Ubxn2a	4907143	12	4907941	799	.	3.72318	6.15e-06	0.0122464	52
369	Arid1b	4907984	17	4908460	477	.	2.8832	0.000362802	0.113955	34
370	Esr1	4911902	10	4913053	1152	.	2.73553	0.000278465	0.103729	35
371	Atad2b	4917295	12	4917586	292	.	3.01654	0.000190678	0.0873394	37
372	Phyh	4919089	2	4920109	1021	.	2.75997	0.000397173	0.123932	34
373	Zfp628	4919436	7	4921168	1733	.	2.62398	0.00052892	0.142499	32
374	Peli3	4942555	19	4942996	442	.	2.68168	0.000421386	0.125733	33
375	Ssc5d	4943988	7	4944551	564	.	2.7336	0.000254302	0.0985281	35
376	Nefh	4947895	11	4948715	821	.	2.71272	0.000482848	0.136515	33
377	Phyh	4950714	2	4951149	436	.	2.82276	0.000507294	0.141486	32
378	Sbk2	4956988	7	4957878	891	.	2.73666	0.000491349	0.135587	33
379	Nefh	4958145	11	4958574	430	.	2.77981	0.000263312	0.101149	35
380	Anks3	4963767	16	4964720	954	.	3.06273	7.9e-05	0.0555341	41
381	Cdk14	4963800	5	4964721	922	.	2.90209	0.000301183	0.109337	35
382	Ap1b1	4968592	11	4969090	499	.	2.6319	0.000549769	0.143529	32
383	2023-09-12	4978658	16	4979439	782	.	3.15752	7.08e-05	0.0524481	41
384	Ap1b1	4986869	11	4987239	371	.	3.1522	3.03e-05	0.0326167	45
385	Gria4	4990363	9	4991127	765	.	3.18935	0.000233518	0.10028	36
386	Zfp579	4994371	7	4994846	476	.	2.51599	0.000554575	0.145255	32
387	Arid1b	4994545	17	4996617	2073	.	3.42501	1.22e-05	0.0188677	49
388	Esr1	4996853	10	4998127	1275	.	2.9713	0.000323869	0.115188	34
389	Rogdi	5013484	16	5013767	284	.	2.82211	0.000331291	0.114264	34
390	Zfp524	5014625	7	5015676	1052	.	2.83864	0.000225876	0.093955	36
391	Rgs20	5019335	1	5020231	897	.	2.82905	0.000359807	0.12044	34
392	Slc29a2	5026112	19	5026443	332	.	2.86138	7.16e-05	0.0519601	41
393	Gm44973	5030695	7	5031882	1188	.	2.87585	0.000301981	0.109748	35
394	Ppp1r9a	5034749	6	5035612	864	.	3.0874	0.000315784	0.108608	35
395	Arid1b	5037167	17	5037512	346	.	2.97358	0.000225014	0.0900679	36
396	Ccdc106	5038172	7	5038488	317	.	2.83045	0.00048881	0.138791	33
397	Ap1b1	5041122	11	5042413	1292	.	3.12959	6.15e-05	0.0494493	42
398	Ap1b1	5046637	11	5046919	283	.	2.95974	0.000148337	0.0757652	38
399	Svil	5047206	18	5048245	1040	.	3.06152	0.000221126	0.0926531	36
400	Brms1	5048549	19	5050822	2274	.	2.98394	0.000142118	0.0740236	38
401	Glyr1	5049406	16	5050497	1092	.	3.14062	6.24e-05	0.0485635	42
402	Ccdc106	5056555	7	5056880	326	.	2.85098	0.000288848	0.105705	35
403	Ccdc106	5059552	7	5062218	2667	.	3.24893	4.62e-05	0.0406228	43
404	Gas2l1	5063369	11	5065367	1999	.	2.72538	0.000408385	0.124917	33
405	Akr1e1	5064132	13	5064770	639	.	2.45682	0.00066973	0.162577	31
406	Svil	5064217	18	5066047	1831	.	2.8362	0.000530799	0.145384	32
407	U2af2	5066461	7	5067498	1038	.	3.03887	9.86e-05	0.0621312	40
408	Ubn1	5076932	16	5077701	770	.	2.99378	0.000184769	0.0853788	37
409	Epn1	5080312	7	5081696	1385	.	3.08316	9.52e-05	0.0606317	40
410	Tmem151a	5082070	19	5082830	761	.	3.11003	7.44e-05	0.0515929	41
411	Tmem151a	5085231	19	5085530	300	.	2.86446	0.00021016	0.0902194	36
412	Ppl	5088078	16	5089574	1497	.	2.64147	0.000360048	0.11709	34
413	Svil	5090378	18	5090846	469	.	2.86215	0.000249236	0.100242	36
414	Cnih2	5094102	19	5094872	771	.	2.81195	0.00030274	0.107191	35
415	Epn1	5095736	7	5096012	277	.	2.74671	0.000339375	0.114998	34
416	Rab1b	5100013	19	5100953	941	.	2.83816	0.000160022	0.0794548	37
417	Rab1b	5104714	19	5105250	537	.	3.06421	9.65e-05	0.0618728	40
418	Ppl	5106920	16	5108582	1663	.	2.80063	0.000106507	0.0624597	39
419	Klc2	5109538	19	5110137	600	.	3.02539	0.000114623	0.0678672	39
420	Arid1b	5111719	17	5112124	406	.	3.59679	1.45e-05	0.0225336	48
421	Klc2	5117529	19	5118442	914	.	3.46386	6.55e-06	0.0134276	51
422	Ppl	5118645	16	5119672	1028	.	2.79986	0.00033676	0.112931	34
423	Gm8279	5123387	14	5123737	351	.	3.18045	0.000203194	0.0911654	36
424	Rasl2-9	5127664	7	5128048	385	.	3.0524	0.000391237	0.127037	34
425	Emid1	5129695	11	5131463	1769	.	2.85223	0.000288131	0.106676	35
426	Ccdc3	5137648	2	5138395	748	.	3.49925	2.4e-05	0.0255776	46
427	Emid1	5139611	11	5140472	862	.	2.53749	0.000350348	0.117961	34
428	Arid1b	5140419	17	5140718	300	.	3.32613	4.39e-05	0.0400175	43
429	Emid1	5150609	11	5152714	2106	.	2.72973	0.000349406	0.117301	34
430	Ccdc3	5162725	2	5163020	296	.	2.70595	0.00047386	0.130532	33
431	Sec14l5	5165984	16	5167154	1171	.	2.65576	0.00056172	0.145809	32
432	Klhl29	5166050	12	5166374	325	.	2.84757	0.000305309	0.108648	35
433	Pon1	5170928	6	5171221	294	.	3.04725	0.000129778	0.0720742	38
434	Arid1b	5172167	17	5173306	1140	.	3.00916	0.000146235	0.0761483	38
435	Kremen1	5174822	11	5175612	791	.	2.77905	0.000241024	0.0990992	36
436	Zfp438	5186705	18	5187758	1054	.	2.26289	0.000712066	0.164815	31
437	Kremen1	5191079	11	5191440	362	.	2.96071	0.00012382	0.07093	39
438	Ttc33	5192993	15	5193357	365	.	3.37938	2.82e-05	0.0303319	45
439	Arid1b	5194173	17	5194617	445	.	2.94424	0.000198071	0.0893182	37
440	Kremen1	5195510	11	5195944	435	.	3.32857	1.57e-05	0.0225756	48
441	Nagpa	5201603	16	5201912	310	.	2.74371	0.000450194	0.133789	33
442	Nagpa	5203406	16	5203883	478	.	3.12406	5.34e-05	0.0451908	42
443	Syne1	5204833	10	5205813	981	.	3.00351	0.000366598	0.12458	34
444	Klhl29	5206512	12	5207478	967	.	2.68912	0.000549376	0.145496	32
445	Kremen1	5225289	11	5225673	385	.	3.09098	2.36e-05	0.0291373	46
446	Ccdc3	5226221	2	5226656	436	.	3.03451	0.000249609	0.0980099	36
447	Alg1	5233574	16	5233859	286	.	3.46466	6.56e-06	0.0142712	51
448	Ptger4	5242387	15	5242777	391	.	2.91596	0.000330195	0.114524	34
449	Pon3	5243774	6	5244690	917	.	2.84503	0.000715254	0.16481	31
450	Eef2kmt	5248585	16	5248886	302	.	2.7668	0.000232006	0.092323	36
451	Gm21820	5248745	Y	5249135	391	.	3.36907	4.59e-06	0.0101279	53
452	Eef2kmt	5255929	16	5256259	331	.	3.36535	1.22e-05	0.020763	49
453	Kremen1	5261453	11	5262137	685	.	2.86054	0.000220653	0.0925422	36
454	Cdk14	5268644	5	5269407	764	.	2.70108	0.000610225	0.150262	32
455	Pacs1	5272544	19	5274642	2099	.	3.00692	6.33e-05	0.0479855	41
456	Nlrp2	5275390	7	5276175	786	.	2.92701	0.000267098	0.100467	35
457	Arid1b	5278265	17	5278646	382	.	3.01484	0.00010166	0.0621041	39
458	Zfp438	5298862	18	5299201	340	.	2.94257	0.000416793	0.129505	33
459	n-R5s30	5306158	16	5307154	997	.	2.70598	0.000266011	0.102946	35
460	Camk1d	5311686	2	5312231	546	.	2.86064	0.00019702	0.0877344	37
461	Cdk14	5315630	5	5315908	279	.	3.43365	5.57e-05	0.0462509	42
462	Nlrp2	5316214	7	5317280	1067	.	2.98333	0.000457394	0.130886	33
463	Gal3st3	5316294	19	5316928	635	.	2.7506	0.000330476	0.11254	34
464	Camk1d	5325047	2	5325723	677	.	2.8019	0.000442955	0.130707	33
465	Zfp438	5334083	18	5334617	535	.	3.27057	3.2e-05	0.0338143	44
466	Cst6	5351621	19	5352218	598	.	2.7348	0.000352379	0.118605	34
467	Arid1b	5352339	17	5352856	518	.	2.74206	0.000393269	0.121906	34
468	n-R5s30	5358245	16	5358538	294	.	3.17619	9.95e-05	0.064408	40
469	n-R5s30	5364031	16	5365739	1709	.	2.69451	0.00061786	0.151302	32
470	Ptger4	5369024	15	5369465	442	.	3.1934	0.00019668	0.0879751	37
471	Klhl29	5374066	12	5374712	647	.	3.03039	6.51e-05	0.0496775	41
472	Cdk14	5376778	5	5377114	337	.	3.09147	0.000292422	0.10626	35
473	Cdk14	5379778	5	5380438	661	.	2.94724	0.00014382	0.0759906	38
474	Ptger4	5380226	15	5380733	508	.	3.14674	0.000120368	0.0689223	39
475	Sart1	5382962	19	5385605	2644	.	2.87485	0.000271238	0.102915	35
476	n-R5s30	5382974	16	5383908	935	.	2.6951	0.000597228	0.151608	32
477	Sart1	5388277	19	5390054	1778	.	2.83892	0.000379708	0.120218	34
478	Tsga10ip	5400035	19	5400442	408	.	2.786	0.000329663	0.112653	34
479	Asb4	5403133	6	5403471	339	.	3.25736	8.34e-05	0.0569849	40
480	Tmem242	5411190	17	5412121	932	.	2.7975	0.000675647	0.158972	31
481	Gm3194	5414464	14	5415012	549	.	3.1373	0.000292624	0.113955	35
482	Drap1	5419822	19	5420912	1091	.	2.73394	0.000516	0.139878	32
483	Tmem242	5422066	17	5423494	1429	.	2.83451	0.000196952	0.0860974	37
484	Drap1	5423976	19	5425682	1707	.	3.08831	0.000104057	0.0638146	39
485	Asb4	5426888	6	5427277	390	.	2.90665	0.000556891	0.147098	32
486	Zfp438	5428853	18	5429179	327	.	2.83244	0.000582023	0.150059	32
487	Tmem242	5432643	17	5432931	289	.	3.05649	0.000239045	0.0954289	36
488	Zfhx4	5435568	3	5435963	396	.	2.94782	0.000399889	0.125786	33
489	Klhl29	5445615	12	5445974	360	.	2.45834	0.000806473	0.174346	30
490	Ccdc85b	5456988	19	5457307	320	.	3.04857	6.59e-05	0.0495028	41
491	Znrf3	5464509	11	5464933	425	.	2.886	0.000280066	0.105503	35
492	Efemp2	5476269	19	5477016	748	.	2.64629	0.000445985	0.133095	33
493	Znrf3	5479470	11	5480765	1296	.	2.91361	0.000306323	0.105581	35
494	Efemp2	5479782	19	5480079	298	.	3.00685	8.68e-05	0.0579469	40
495	Cfl1	5489862	19	5491101	1240	.	3.04359	8.51e-05	0.0569285	40
496	Snx32	5495802	19	5496096	295	.	2.75159	0.000331368	0.11448	34
497	Snx32	5497827	19	5498641	815	.	2.74177	0.000496935	0.137983	33
498	Casp12	5507448	9	5507851	404	.	2.90379	0.000365166	0.121124	34
499	1700020D05Rik	5510588	19	5511049	462	.	2.75366	0.000237651	0.0955719	36
500	Xbp1	5520774	11	5523256	2483	.	3.10728	9.76e-05	0.0608906	40
501	Ovol1	5532334	19	5532636	303	.	2.8735	0.000213545	0.0888996	36
502	n-R5s30	5536363	16	5536921	559	.	3.00285	0.000205267	0.0907528	36
503	Klhl29	5549693	12	5550035	343	.	3.00763	0.000151852	0.0785308	38
504	Ovol1	5556220	19	5557415	1196	.	2.79062	0.000332177	0.109564	34
505	Ovol1	5558929	19	5561599	2671	.	2.90771	0.000159683	0.0778054	37
506	Ankrd36	5563089	11	5564127	1039	.	2.68476	0.000616723	0.151495	32
507	Ap5b1	5569952	19	5571248	1297	.	3.0745	0.000100603	0.0592161	39
508	Zdhhc14	5571509	17	5572267	759	.	3.23903	3.42e-05	0.0296709	44
509	Pex2	5576007	3	5576634	628	.	3.22197	0.000100499	0.0623103	39
510	Camk1d	5576761	2	5577592	832	.	3.01351	0.000233948	0.0964784	36
511	Gm21854	5583271	Y	5583656	386	.	3.55438	3.18e-09	3.82e-05	84
512	Oprk1	5588391	1	5589341	951	.	3.33733	5.71e-05	0.0459494	42
513	Rnaseh2c	5589068	19	5589499	432	.	3.07097	0.000162431	0.0833086	37
514	Zeb1	5591312	18	5592392	1081	.	3.34912	4.63e-05	0.0410129	43
515	Rnaseh2c	5601963	19	5602463	501	.	2.91671	8.55e-05	0.0570532	40
516	n-R5s30	5602189	16	5602807	619	.	2.88461	0.000694145	0.162015	31
517	Dync1i1	5612876	6	5614142	1267	.	2.78854	0.000180722	0.0840698	37
518	Zdhhc14	5638848	17	5639381	534	.	3.06432	0.000157029	0.0813411	38
519	n-R5s94	5639580	8	5640205	626	.	3.71074	1.08e-05	0.0189121	49
520	Fam110b	5644011	4	5644489	479	.	3.15885	0.000130023	0.0695521	38
521	Rela	5646715	19	5647493	779	.	2.67715	0.000410781	0.123683	33
522	Zeb1	5648302	18	5648739	438	.	3.34522	0.000118971	0.0708631	39
523	Fam110b	5659423	4	5660118	696	.	3.5433	5.06e-05	0.0456657	42
524	Zeb1	5660317	18	5661343	1027	.	3.23419	0.00017956	0.0847989	37
525	Camk1d	5673762	2	5674926	1165	.	3.07499	6.61e-05	0.0498976	41
526	Pcnx3	5683992	19	5685127	1136	.	2.71278	0.000398612	0.122874	33
527	Zdhhc14	5685314	17	5685748	435	.	2.8315	0.0004101	0.124321	33
528	Pcnx3	5688716	19	5689062	347	.	3.03646	5.43e-05	0.0462978	42
529	Rbfox1	5690232	16	5690938	707	.	3.25016	0.000179958	0.0870843	37
530	Camk1d	5713964	2	5715364	1401	.	3.34864	2.68e-05	0.0292975	45
531	Vip	5719146	10	5720713	1568	.	3.33859	0.000102372	0.0650579	39
532	Gm20914	5722314	Y	5722662	349	.	2.108	5.56e-05	0.0449035	42
533	Dync1i1	5725772	6	5726195	424	.	3.10927	0.000236548	0.0970733	36
534	Camk1d	5730737	2	5731482	746	.	2.73438	0.000532611	0.145047	32
535	Gm23752	5743482	12	5743856	375	.	2.89461	0.000417378	0.127003	33
536	Steap1	5749075	5	5749399	325	.	2.92306	0.000324579	0.114152	34
537	Zdhhc14	5752749	17	5753055	307	.	2.9053	0.000183582	0.085308	37
538	Zdhhc14	5757527	17	5758906	1380	.	2.80671	0.000304222	0.109166	35
539	Gm28171	5761298	Y	5761650	353	.	2.46257	1.32e-08	0.000109749	78
540	Pdgfd	5781043	9	5781539	497	.	3.05625	7.07e-06	0.0141169	51
541	Dbnl	5788220	11	5788566	347	.	2.68298	0.00052942	0.139565	32
542	Gm27694	5803234	19	5803791	558	.	2.85975	0.000293393	0.106846	35
543	Fbxo5	5804787	10	5806235	1449	.	3.23731	4.76e-05	0.0414562	43
544	Gm27694	5809154	19	5809534	381	.	3.39242	1.12e-05	0.0184995	49
545	Mtrf1l	5823880	10	5824583	704	.	4.04368	1.24e-06	0.00486497	59
546	Gm8797	5826665	3	5827096	432	.	3.31321	6.99e-05	0.0521351	41
547	Polm	5828326	11	5829642	1317	.	2.77998	0.000297982	0.107975	35
548	Dab2	5829316	15	5829600	285	.	3.28003	9.87e-05	0.0610141	40
549	Gm23752	5834287	12	5834571	285	.	3.84352	6.39e-06	0.0145979	51
550	Gm3424	5838311	14	5838974	664	.	2.99389	0.000477749	0.135649	33
551	Polm	5840050	11	5840392	343	.	2.95321	0.000261102	0.104336	35
552	Snx9	5841108	17	5841510	403	.	3.135	0.000177812	0.0789532	37
553	Gm28006	5844910	19	5846396	1487	.	2.57662	0.000642436	0.156372	31
554	Nudt5	5845292	2	5845589	298	.	3.09123	0.000220816	0.0946477	36
555	Frmd8	5848617	19	5849337	721	.	2.90663	0.000135672	0.0731526	38
556	Snx9	5859332	17	5860348	1017	.	2.74755	0.000440038	0.131398	33
557	Gm8797	5860399	3	5860816	418	.	4.07481	1.46e-52	3.97e-47	518
558	Klf6	5860711	13	5861228	518	.	3.84539	3.66e-06	0.00921319	54
559	Frmd8	5863257	19	5866699	3443	.	2.74302	0.000497565	0.138707	33
560	Dync1i1	5866634	6	5867418	785	.	3.238	7.94e-05	0.0549921	41
561	Frmd8	5869653	19	5869979	327	.	3.10879	5.66e-05	0.046984	42
562	Gm21778	5869930	Y	5871158	1229	.	2.45791	0.000231377	0.0963474	36
563	Frmd8	5871199	19	5871575	377	.	3.4816	1.25e-05	0.0198825	49
564	Pold2	5873238	11	5873947	710	.	3.04597	5.78e-05	0.0468684	42
565	Gm21778	5879129	Y	5879507	379	.	2.07947	3.48e-05	0.0358765	44
566	Gm23752	5885895	12	5886175	281	.	3.19019	0.000203568	0.0927107	36
567	Pold2	5886737	11	5887023	287	.	2.80651	0.000229525	0.0947502	36
568	Gm21778	5892870	Y	5893149	280	.	2.70015	8.19e-08	0.000649516	70
569	Sec61a2	5895103	2	5896006	904	.	3.74672	8.05e-06	0.0147846	50
570	Snx9	5896244	17	5897487	1244	.	2.80705	0.000547192	0.14587	32
571	Dync1i1	5907833	6	5908302	470	.	2.96817	0.000385603	0.124194	34
572	Cdc42ep2	5924505	19	5924941	437	.	3.20736	3.31e-05	0.0353346	44
573	Synj2	5940396	17	5941575	1180	.	2.70837	0.00033721	0.116095	34
574	Gm8797	5950310	3	5950633	324	.	3.09535	0.000199535	0.08818	36
575	Upf2	5950958	2	5951907	950	.	2.98873	7.44e-05	0.0543701	41
576	Ykt6	5968187	11	5968630	444	.	2.58459	0.000649262	0.157916	31
577	Camk2b	5970948	11	5972077	1130	.	2.66599	0.000577856	0.146743	32
578	Slc22a20	5971815	19	5972982	1168	.	2.73243	0.000260717	0.100769	35
579	Synj2	5976101	17	5976682	582	.	3.2697	2.8e-05	0.0311932	45
580	Camk2b	5978197	11	5979429	1233	.	2.80257	0.000255535	0.0999355	35
581	Gm21778	5983732	Y	5984185	454	.	4.34333	1.04e-07	0.000695681	69
582	Synj2	5987585	17	5988145	561	.	2.95432	0.000119465	0.0685867	39
583	Gm3453	5988063	14	5988416	354	.	3.16199	0.000257911	0.101938	35
584	Camk2b	5992422	11	5992762	341	.	3.01564	6.61e-05	0.0490671	41
585	Synj2	6005266	17	6006589	1324	.	2.70962	0.00036691	0.118813	34
586	Capn1	6014113	19	6015262	1150	.	2.76533	0.000317293	0.112393	34
587	Camk2b	6015304	11	6016048	745	.	2.74388	0.000362518	0.123303	34
588	Npbwr1	6015696	1	6016127	432	.	3.41727	8.35e-05	0.0587665	40
589	Synj2	6017349	17	6018233	885	.	2.99131	0.00010626	0.0646175	39
590	Camk2b	6019876	11	6020650	775	.	2.93374	0.000143926	0.0749929	38
591	Camk2b	6037121	11	6038689	1569	.	2.79481	0.000390122	0.122511	34
592	Pdgfd	6037148	9	6038310	1163	.	3.12772	0.000294734	0.113955	35
593	Gm21778	6042900	Y	6043186	287	.	3.45081	1.74e-06	0.00592789	57
594	Camk2b	6050650	11	6051167	518	.	2.89258	0.000157899	0.0789405	38
595	Mrpl49	6057709	19	6058018	310	.	2.87466	0.00037252	0.113544	34
596	Znhit2	6061034	19	6061920	887	.	3.02142	0.0001629	0.0821769	37
597	Camk2b	6062429	11	6064208	1780	.	2.5915	0.000659629	0.158144	31
598	Tm7sf2	6067993	19	6068313	321	.	2.7661	0.000314253	0.111764	35
599	Rbfox1	6071247	16	6071974	728	.	3.05039	0.000360446	0.120409	34
600	Serac1	6079394	17	6079979	586	.	2.81939	0.000292012	0.105804	35
601	Rgs17	6080255	10	6082973	2719	.	3.30721	5.75e-05	0.0467208	42
602	Zfpl1	6081886	19	6082346	461	.	2.73227	0.000161756	0.0788116	37
603	Zfpl1	6084433	19	6085388	956	.	2.94836	0.000150363	0.0747722	38
604	Rgs17	6086161	10	6086730	570	.	2.90526	0.000400276	0.127758	33
605	Nudcd3	6087243	11	6088181	939	.	2.87264	0.00044412	0.132365	33
606	Nudcd3	6089924	11	6090616	693	.	2.9261	0.000318193	0.112953	34
607	Rbfox1	6095221	16	6095575	355	.	2.89491	0.000555086	0.146861	32
608	Gm21746	6095972	Y	6096456	485	.	2.81022	0.000376643	0.120185	34
609	Rbfox1	6099058	16	6099347	290	.	3.2784	9.4e-05	0.0604533	40
610	Naaladl1	6100154	19	6100623	470	.	2.8815	0.00021512	0.0912053	36
611	Tulp4	6106887	17	6107309	423	.	2.99625	0.000272239	0.103201	35
612	Nudcd3	6107537	11	6108131	595	.	2.84012	0.000262325	0.0989418	35
613	Proser2	6129931	2	6130334	404	.	3.02398	9.04e-05	0.0597365	40
614	Slc25a13	6133676	6	6134149	474	.	3.54165	8.92e-06	0.01656	50
615	Arhgap12	6135765	18	6136167	403	.	2.75521	0.000398171	0.12123	33
616	Arl2	6140901	19	6141260	360	.	3.04415	8.87e-05	0.057548	40
617	Tulp4	6152196	17	6152686	491	.	3.04061	0.000157583	0.078426	38
618	Zfp787	6155003	7	6156474	1472	.	2.90383	0.000123674	0.06887	39
619	Gm8797	6167624	3	6167924	301	.	3.04164	0.000310013	0.11005	35
620	Zfp444	6171879	7	6172596	718	.	2.82827	0.000200946	0.0893594	36
621	Steap1	6185600	5	6185977	378	.	3.02763	0.000196531	0.0874782	37
622	Nudcd3	6186713	11	6187052	340	.	3.02051	0.000270894	0.101431	35
623	Echdc3	6189804	2	6190408	605	.	2.82223	0.000301738	0.110372	35
624	Kif5b	6190719	18	6191158	440	.	3.12315	0.000103827	0.0638293	39
625	Rbfox1	6192260	16	6192777	518	.	3.09486	0.000195799	0.0877971	37
626	Steap1	6199509	5	6199795	287	.	3.23414	0.000192402	0.0903067	37
627	Tulp4	6201027	17	6202044	1018	.	2.85223	0.000353533	0.118367	34
628	Rb1cc1	6214415	1	6214898	484	.	2.94598	0.000166058	0.0820654	37
629	Slc25a13	6216504	6	6216919	416	.	2.89625	0.000505929	0.141497	32
630	Gpha2	6226711	19	6227029	319	.	3.05566	7.81e-05	0.0538766	41
631	Ppp2r5b	6228589	19	6229271	683	.	2.97886	0.00012917	0.0696081	38
632	Npc1l1	6230042	11	6231161	1120	.	2.82826	0.000249896	0.09891	36
633	Ppp2r5b	6235192	19	6235833	642	.	2.55597	0.000594758	0.150852	32
634	Pitrm1	6249312	13	6249759	448	.	2.68243	0.000595155	0.15008	32
635	Rbfox1	6252963	16	6253493	531	.	3.85511	1.15e-05	0.0200327	49
636	Gm20873	6255453	Y	6256323	871	.	2.42236	0.000431768	0.131351	33
637	Kif5b	6260765	18	6261270	506	.	2.89923	0.00017208	0.0815812	37
638	Usp6nl	6274036	2	6274326	291	.	3.3119	5.56e-05	0.0476398	42
639	Gm23752	6282023	12	6282304	282	.	2.9152	0.000437089	0.131864	33
640	Gm3411	6287457	14	6288011	555	.	2.91974	0.000183421	0.0870282	37
641	1700008P02Rik	6301987	3	6303217	1231	.	2.46733	0.00015121	0.078417	38
642	Cdc42bpg	6302773	19	6304159	1387	.	2.9409	0.000131707	0.0703396	38
643	1700008P02Rik	6305752	3	6306899	1148	.	2.73301	0.000174462	0.0831132	37
644	Cdc42bpg	6309547	19	6309871	325	.	2.59132	0.000628261	0.15507	32
645	Zfp583	6313379	7	6313811	433	.	3.25441	0.000106299	0.064856	39
646	Cdc42bpg	6320954	19	6321384	431	.	2.93452	8.6e-05	0.0580871	40
647	Usp6nl	6322268	2	6323169	902	.	2.84438	0.000305647	0.110641	35
648	Gm20873	6326520	Y	6327136	617	.	3.80456	9.17e-06	0.01711	50
649	Rbfox1	6348526	16	6348910	385	.	2.72368	0.000503663	0.136126	32
650	Rpl27-ps3	6354003	18	6354799	797	.	2.99533	0.000298751	0.110604	35
651	Pdgfd	6354844	9	6355535	692	.	3.60083	1.13e-05	0.0173504	49
652	Ogdh	6356743	11	6357826	1084	.	2.80428	0.000339797	0.121241	34
653	Zfp78	6362662	7	6362977	316	.	3.56304	2.39e-06	0.00743242	56
654	Usp6nl	6363046	2	6363339	294	.	3.45801	3.53e-05	0.036358	44
655	Sf1	6363249	19	6364569	1321	.	3.16139	4.29e-05	0.0407559	43
656	Sdcbp	6365402	4	6366050	649	.	3.57657	5.27e-06	0.0120052	52
657	Rpl27-ps3	6372969	18	6374376	1408	.	2.88767	0.000133021	0.0725053	38
658	Zfp28	6383083	7	6383360	278	.	2.78373	0.000316322	0.110707	34
659	Dab2	6386577	15	6387315	739	.	3.29937	3.13e-05	0.0335544	45
660	Zmiz2	6388953	11	6389265	313	.	3.61104	1.07e-05	0.018448	49
661	Pygm	6397714	19	6398720	1007	.	2.74358	0.000355877	0.11968	34
662	Rasgrp2	6401984	19	6402912	929	.	2.64103	0.000550529	0.150182	32
663	Zmiz2	6406393	11	6406733	341	.	3.08716	5.08e-05	0.0443364	42
664	Pitrm1	6407161	13	6408295	1135	.	3.50144	5.44e-05	0.0457815	42
665	Ppia	6415376	11	6416850	1475	.	3.37799	1.09e-05	0.0171459	49
666	Nrxn2	6416579	19	6417666	1088	.	2.82203	0.000345223	0.121087	34
667	Nrxn2	6420652	19	6421426	775	.	2.59352	0.000469256	0.132497	33
668	Usp6nl	6423677	2	6424217	541	.	2.81172	0.000471097	0.138263	33
669	Alkal1	6430154	1	6430556	403	.	2.7452	0.000655934	0.158976	31
670	Rbfox1	6437841	16	6438287	447	.	2.78656	0.000446828	0.132502	33
671	H2afv	6444309	11	6445704	1396	.	3.00333	0.000251716	0.101025	35
672	Nrxn2	6447543	19	6447893	351	.	2.61742	0.000628203	0.154373	32
673	1700008P02Rik	6448369	3	6448714	346	.	3.31226	8.5e-05	0.0577311	40
674	Nrxn2	6455069	19	6455661	593	.	2.73466	0.000589196	0.14823	32
675	Nrxn2	6467392	19	6467689	298	.	3.05718	1.37e-05	0.021725	48
676	Nrxn2	6471982	19	6472397	416	.	2.93595	2.33e-05	0.0290743	46
677	Gm27585	6473628	8	6473918	291	.	3.03602	0.000383239	0.120744	34
678	Purb	6474981	11	6476455	1475	.	2.81416	0.000206395	0.090467	36
679	Usp6nl	6488070	2	6488662	593	.	2.90042	0.000116786	0.0678922	39
680	Epc1	6489820	18	6490810	991	.	3.41277	3.81e-05	0.0380785	44
681	Celf2	6493710	2	6494165	456	.	2.89012	0.000432544	0.128859	33
682	Nrxn2	6494711	19	6496261	1551	.	2.7112	0.000315021	0.110958	35
683	Nrxn2	6497369	19	6498053	685	.	2.68746	0.000476804	0.137316	33
684	Gm27585	6499322	8	6500257	936	.	3.09783	0.000192451	0.0856505	37
685	Nrxn2	6500370	19	6500910	541	.	2.57053	0.000466326	0.133259	33
686	Myo1g	6513785	11	6514979	1195	.	2.91197	0.000180809	0.0828629	37
687	Olfr1349	6514584	7	6515162	579	.	2.98647	0.000293603	0.107951	35
688	Myo1g	6528572	11	6528951	380	.	2.96001	9.06e-05	0.0600994	40
689	Nrxn2	6531361	19	6531766	406	.	2.90077	9.11e-05	0.059837	40
690	Sem1	6533255	6	6533818	564	.	3.12454	0.000213368	0.0937325	36
691	Fyb	6533618	15	6533952	335	.	3.07831	0.000309935	0.109345	35
692	Rbfox1	6537556	16	6537835	280	.	3.0482	0.00039699	0.123753	34
693	Nsmaf	6539128	4	6540221	1094	.	2.85165	0.000417398	0.132112	33
694	Celf2	6540242	2	6540675	434	.	3.17551	9.27e-05	0.0610127	40
695	Ccm2	6546488	11	6547076	589	.	2.79088	0.00028015	0.103248	35
696	Gm28919	6548684	Y	6548986	303	.	3.05416	4.65e-10	9.36e-06	93
697	Rbfox1	6549622	16	6550947	1326	.	3.20801	0.000197624	0.0902922	37
698	Gm28919	6553242	Y	6553542	301	.	2.91724	3.05e-09	3.44e-05	85
699	Gm8356	6555386	14	6555799	414	.	3.38412	1.83e-05	0.0232638	47
700	Ccm2	6556986	11	6557283	298	.	2.74872	0.000355803	0.118951	34
701	Ccm2	6569614	11	6570225	612	.	3.11839	0.000128236	0.0718687	38
702	Slc22a12	6572572	19	6573255	684	.	2.97672	8.74e-05	0.0568408	40
703	Olfr1350	6575794	7	6576299	506	.	2.74171	0.000474974	0.13688	33
704	Ccm2	6576385	11	6576689	305	.	2.91978	0.000235093	0.0979467	36
705	Sem1	6578217	6	6578650	434	.	2.96502	0.000197897	0.0902963	37
706	Ccm2	6589149	11	6591027	1879	.	3.21273	2.5e-05	0.0297194	46
707	Ccm2	6595919	11	6596275	357	.	3.02948	0.000109305	0.0662125	39
708	Nacad	6599624	11	6600686	1063	.	2.78442	0.000366463	0.122813	34
709	Tox	6609336	4	6609822	487	.	3.25602	0.000171826	0.0835276	37
710	Tbrg4	6625739	11	6626358	620	.	2.763	0.000524409	0.142075	32
711	Sem1	6627155	6	6629014	1860	.	3.38923	9.99e-05	0.0652424	40
712	Wap	6640844	11	6641154	311	.	2.83439	0.000263106	0.0985962	35
713	Gm28919	6646046	Y	6646335	290	.	3.45277	2.03e-05	0.0271976	46
714	Zim1	6651186	7	6652190	1005	.	2.75033	0.000666577	0.159779	31
715	Ramp3	6658392	11	6659474	1083	.	2.62221	0.000550035	0.143413	32
716	Pfkp	6659505	13	6660001	497	.	2.77544	0.000441194	0.127409	33
717	Ramp3	6661755	11	6663329	1575	.	2.6546	0.000669993	0.161637	31
718	Slc22a12	6663195	19	6664736	1542	.	2.80015	0.000272308	0.103163	35
719	4921524L21Rik	6666624	18	6668232	1609	.	3.06469	0.000136449	0.0730601	38
720	Slc22a12	6670686	19	6671211	526	.	2.69741	0.000495678	0.136354	33
721	Rab18	6704199	18	6704476	278	.	2.96326	0.000209599	0.092715	36
722	Gm21719	6704839	Y	6706035	1197	.	2.62698	8.42e-05	0.0564183	40
723	Celf2	6721240	2	6721755	516	.	2.86498	0.000461126	0.134373	33
724	Peg3	6727916	7	6730463	2548	.	3.07448	0.000107009	0.0649098	39
725	Sytl3	6733366	17	6734297	932	.	2.92379	0.000313141	0.116402	35
726	Ramp3	6734864	11	6735385	522	.	2.7788	0.000345963	0.115212	34
727	Ezr	6741025	17	6743354	2330	.	2.96508	0.000143248	0.0746758	38
728	Pfkp	6742040	13	6742329	290	.	3.22396	0.000200784	0.092028	36
729	Ezr	6750471	17	6750772	302	.	2.69626	0.000467638	0.131682	33
730	Gm21719	6756758	Y	6757153	396	.	3.78275	7.22e-10	7.71e-06	91
731	Ezr	6756907	17	6757372	466	.	2.96681	0.00016384	0.0798767	37
732	Gm11983	6767754	11	6769375	1622	.	2.98713	0.00017053	0.0836489	37
733	Ezr	6773671	17	6773951	281	.	2.86135	0.000332805	0.115378	34
734	Ezr	6778560	17	6778869	310	.	2.6368	0.000474089	0.130812	33
735	Dgkk	6779703	X	6780312	610	.	3.40621	9.22e-05	0.0625576	40
736	Dync2h1	6784054	9	6784454	401	.	3.38329	5.37e-05	0.0462519	42
737	Pfkp	6791678	13	6792199	522	.	3.1439	0.00019117	0.08818	37
738	Gm21719	6794664	Y	6795026	363	.	2.25104	0.000123974	0.0696883	39
739	St18	6805411	1	6805706	296	.	2.8643	0.000388866	0.123329	34
740	Gm20830	6807967	Y	6808980	1014	.	2.15338	0.000609284	0.150632	32
741	St18	6808527	1	6809008	482	.	3.01802	0.00032167	0.113282	34
742	Gm11983	6814237	11	6814736	500	.	3.32883	1.48e-05	0.0222741	48
743	Rps6ka4	6828992	19	6830597	1606	.	2.82637	0.000222131	0.093588	36
744	Gm11983	6830491	11	6832327	1837	.	2.92912	0.000318911	0.112851	34
745	Rps6ka4	6836948	19	6837777	830	.	3.00031	9.92e-05	0.0624209	40
746	Ccdc88b	6844839	19	6845227	389	.	2.82161	0.000230988	0.0963407	36
747	Gm3642	6847318	14	6848243	926	.	2.88542	0.000420146	0.129254	33
748	Ccdc88b	6848169	19	6848622	454	.	2.76818	0.000281158	0.10545	35
749	Gm11983	6854957	11	6855405	449	.	3.1868	0.000223506	0.0914934	36
750	Ccdc88b	6855150	19	6855720	571	.	2.75798	0.000197401	0.0892237	37
751	Dlx6os1	6872128	6	6874332	2205	.	3.28588	6.28e-05	0.0493378	42
752	Celf2	6872316	2	6872960	645	.	3.1373	0.000292624	0.113955	35
753	Celf2	6876414	2	6877344	931	.	3.04613	0.000349784	0.117463	34
754	Dlx5	6878266	6	6879629	1364	.	3.20597	7.6e-05	0.0539585	41
755	Pfkp	6884294	13	6884657	364	.	4.51874	5.74e-12	1.56e-07	112
756	Gm3667	6888858	14	6890290	1433	.	2.64831	0.000453733	0.131473	33
757	Osmr	6892696	15	6893385	690	.	3.39509	7.43e-06	0.0145519	51
758	Gm11983	6900207	11	6901471	1265	.	2.9815	0.000225678	0.0940026	36
759	Trmt112	6909465	19	6912205	2741	.	2.94724	0.000154825	0.0780621	38
760	Kcnk4	6933500	19	6934083	584	.	2.75766	0.000210228	0.0913819	36
761	Rsph3b	6934608	17	6936231	1624	.	2.75497	0.000243405	0.0989305	36
762	Gpr137	6937971	19	6938295	325	.	2.60569	0.00073087	0.168389	31
763	Usp29	6938274	7	6939149	876	.	3.33831	3.97e-05	0.0387641	44
764	Oprm1	6939132	10	6939507	376	.	3.07843	0.000138982	0.0754345	38
765	Gpr137	6940634	19	6942251	1618	.	3.01298	0.000161013	0.0786484	37
766	Rbfox1	6948309	16	6948927	619	.	3.3018	0.000145529	0.0791444	38
767	Plcb3	6960478	19	6960883	406	.	2.74957	0.000204296	0.0916199	36
768	Oprm1	6962474	10	6962889	416	.	3.41313	7.61e-05	0.0549174	41
769	Plcb3	6967880	19	6970978	3099	.	2.77546	0.000246916	0.0989441	36
770	Celf2	6970483	2	6970806	324	.	3.21515	0.000133503	0.0738482	38
771	Ppp1r14b	6972401	19	6972802	402	.	3.36956	3.27e-05	0.0346075	44
772	Fkbp2	6979745	19	6980497	753	.	2.88973	0.000146157	0.0759259	38
773	Gm6356	6982501	14	6983342	842	.	2.73483	0.000332116	0.113297	34
774	Gm27585	6986332	8	6986610	279	.	2.51663	0.000431907	0.130572	33
775	Sdhaf3	6989188	6	6990029	842	.	2.82352	0.00024568	0.0993917	36
776	Ccnb3	6991253	X	6992169	917	.	3.11294	0.000318105	0.11457	34
777	Dnajc4	6992390	19	6992783	394	.	2.69122	0.000370775	0.115975	34
778	Mkx	7001671	18	7002475	805	.	3.09322	0.000148645	0.0757949	38
779	Gm20830	7002407	Y	7002685	279	.	4.06085	2.83e-09	4.67e-05	85
780	Fermt3	7013601	19	7014186	586	.	2.50539	0.000725371	0.165898	31
781	Gm20830	7020740	Y	7022113	1374	.	3.48626	3.71e-06	0.00882836	54
782	Rbfox1	7026773	16	7027103	331	.	2.81049	0.000345884	0.116281	34
783	Stip1	7039798	19	7040713	916	.	2.96178	8.18e-05	0.0568774	40
784	Celf2	7058251	2	7058755	505	.	3.12146	0.000138522	0.0742506	38
785	Adcy1	7063899	11	7064757	859	.	2.92045	0.00024042	0.0979422	36
786	Macrod1	7066283	19	7066667	385	.	2.82711	0.000291025	0.10259	35
787	Adcy1	7071549	11	7072363	815	.	3.12623	9.19e-05	0.0601423	40
788	Zfp954	7077110	7	7077966	857	.	3.58911	4.06e-05	0.0395931	43
789	Macrod1	7088818	19	7091057	2240	.	2.80338	0.000303117	0.108646	35
790	Armc4	7088894	18	7089191	298	.	3.38393	8.22e-05	0.058864	40
791	Rbfox1	7094835	16	7095199	365	.	3.79234	1.73e-05	0.0259376	47
792	Macrod1	7097283	19	7098810	1528	.	2.91363	0.000110734	0.0641845	39
793	Armc4	7098309	18	7098598	290	.	3.41873	8.8e-05	0.0603031	40
794	Cnksr3	7099470	10	7100089	620	.	2.87171	0.000725371	0.16259	31
795	Rbfox1	7116409	16	7117590	1182	.	3.09358	0.000277882	0.104556	35
796	Lifr	7129928	15	7130276	349	.	2.72079	0.000377633	0.1216	34
797	Pfkp	7130674	13	7131035	362	.	3.14112	7.67e-05	0.0548795	41
798	Lifr	7132762	15	7133137	376	.	2.85116	0.000392175	0.126669	34
799	Macrod1	7146467	19	7148245	1779	.	2.83935	0.000207076	0.0901696	36
800	Adcy1	7151192	11	7152608	1417	.	3.01455	0.000144152	0.0758647	38
801	Macrod1	7159580	19	7160334	755	.	2.5102	0.00054606	0.144601	32
802	Lifr	7165530	15	7166304	775	.	2.97874	0.000189653	0.0870001	37
803	Rps6ka2	7169432	17	7170575	1144	.	2.70015	0.000364662	0.119195	34
804	Adcy1	7169595	11	7170802	1208	.	3.10834	0.000113551	0.0663392	39
805	Celf2	7173157	2	7173494	338	.	3.62891	3.23e-05	0.0341201	44
806	Gm3512	7173925	14	7175048	1124	.	2.85666	0.000299233	0.106674	35
807	Apob	7176740	12	7177054	315	.	3.59698	3.91e-05	0.0384158	44
808	Macrod1	7184129	19	7184658	530	.	2.78126	0.000294883	0.109525	35
809	Macrod1	7187118	19	7188027	910	.	2.79023	0.000240104	0.0985213	36
810	Macrod1	7191730	19	7192053	324	.	2.82995	0.00021741	0.0911549	36
811	Zfp772	7195722	7	7196201	480	.	3.41413	4.99e-05	0.043847	43
812	Cnksr3	7210976	10	7212517	1542	.	3.00678	0.000130224	0.0720095	38
813	Igfbp3	7213280	11	7214189	910	.	3.14319	0.000129924	0.0707815	38
814	Rps6ka2	7218705	17	7220527	1823	.	2.6937	0.000485915	0.136396	33
815	Egflam	7223267	15	7224599	1333	.	2.9499	0.000244444	0.0954729	36
816	Gm28998	7223555	Y	7224514	960	.	3.259	0.000175134	0.0878335	37
817	Naa40	7229539	19	7229839	301	.	3.08074	6.58e-05	0.0503165	41
818	Rps6ka2	7241292	17	7241649	358	.	3.39728	2.78e-05	0.0309549	45
819	Igfbp3	7246347	11	7246652	306	.	2.83605	0.000387097	0.122423	34
820	Igfbp3	7250625	11	7251169	545	.	2.96811	0.000352411	0.119394	34
821	Rps6ka2	7251306	17	7251853	548	.	2.89056	0.000246349	0.0972792	36
822	Celf2	7257571	2	7258460	890	.	3.09808	0.000334703	0.116601	34
823	Rps6ka2	7258763	17	7260452	1690	.	2.82914	0.000452898	0.131599	33
824	Rcor2	7263218	19	7264888	1671	.	2.69501	0.000483715	0.139649	33
825	Rbfox1	7264957	16	7265282	326	.	3.10871	0.00024354	0.0977958	36
826	Rcor2	7267209	19	7267983	775	.	2.88204	0.000224347	0.0937346	36
827	Mmp13	7268169	9	7268452	284	.	3.70147	2.68e-06	0.00687464	55
828	Rcor2	7271202	19	7271547	346	.	2.8705	0.000224006	0.0915525	36
829	Rcor2	7274497	19	7274860	364	.	2.72098	0.000379883	0.122301	34
830	Mark2	7340961	19	7341985	1025	.	2.65054	0.000488866	0.136451	33
831	Gm27585	7350926	8	7351531	606	.	3.22945	3.48e-05	0.0349221	44
832	Spindoc	7373487	19	7374399	913	.	2.88141	0.000350889	0.120482	34
833	Usp27x	7374186	X	7376409	2224	.	3.15655	0.000252244	0.103417	35
834	Gm45783	7374401	7	7375006	606	.	3.31962	8.51e-05	0.0572176	40
835	Spindoc	7382730	19	7383217	488	.	2.74259	0.000344572	0.114181	34
836	Gm8374	7395157	14	7395962	806	.	2.74474	0.000526151	0.143775	32
837	Gm3755	7403772	14	7404226	455	.	2.84609	0.000265779	0.102281	35
838	Rbfox1	7407880	16	7408228	349	.	3.79902	4.67e-06	0.0107954	53
839	Mmp1b	7412815	9	7413134	320	.	3.1735	4.28e-05	0.0411794	43
840	Igfbp3	7416236	11	7417192	957	.	3.10493	0.000299378	0.113937	35
841	2700081O15Rik	7416728	19	7417006	279	.	2.92245	0.000171502	0.0800092	37
842	2700081O15Rik	7422052	19	7423211	1160	.	2.93629	0.000111032	0.0653567	39
843	Gm27585	7450301	8	7450729	429	.	3.53803	5.34e-05	0.0477507	42
844	Egflam	7455221	15	7455518	298	.	3.05644	0.000332728	0.11463	34
845	Unc93a2	7466803	17	7467224	422	.	3.59121	1.06e-05	0.0182856	49
846	Ppp1r3f	7483656	X	7483950	295	.	3.1451	0.000234563	0.0956203	36
847	Tex47	7501443	5	7501911	469	.	3.2114	0.000187949	0.0862402	37
848	Zc2hc1a	7503224	3	7503647	424	.	3.32166	9.27e-05	0.0608457	40
849	Igfbp3	7504767	11	7505103	337	.	2.95283	0.000401837	0.1254	33
850	Gm20826	7524971	Y	7525270	300	.	3.07922	9.26e-05	0.0603045	40
851	Mpp7	7528577	18	7529039	463	.	2.86741	9.83e-05	0.0614356	40
852	Tac1	7554917	6	7555794	878	.	3.89539	9.24e-06	0.0169165	50
853	Ppp1r3f	7555460	X	7555771	312	.	3.04509	0.000375154	0.11928	34
854	Pla2g16	7557360	19	7557741	382	.	2.86521	0.000273949	0.10348	35
855	Lrp11	7589541	10	7590204	664	.	3.24901	7.63e-05	0.0559242	41
856	Gm10338	7603369	14	7604769	1401	.	3.12143	0.000253922	0.103485	35
857	Gm27545	7603936	8	7604214	279	.	3.69833	2.59e-05	0.0319934	45
858	Lgals12	7607402	19	7608257	856	.	3.36944	1.45e-05	0.0225035	48
859	Mpp7	7608859	18	7609339	481	.	3.40998	2.82e-05	0.0327484	45
860	Cacna1f	7610240	X	7611692	1453	.	3.13443	0.000221712	0.0962609	36
861	Tac1	7612683	6	7613017	335	.	2.91238	0.000422396	0.128301	33
862	Gm27545	7623456	8	7624401	946	.	3.43567	7.76e-05	0.0570663	41
863	Mpp7	7626499	18	7626871	373	.	3.19382	5.59e-05	0.048064	42
864	Car8	7628516	4	7629606	1091	.	3.28888	9.81e-05	0.0626498	40
865	Mmp20	7629148	9	7629546	399	.	3.87633	6.12e-06	0.0138112	52
866	Gdnf	7635933	15	7636353	421	.	3.64375	1.73e-05	0.0229985	47
867	Mmp20	7639884	9	7640327	444	.	3.1373	0.000292624	0.113955	35
868	Pcmt1	7648271	10	7648581	311	.	3.07946	0.000333649	0.111698	34
869	Prickle3	7657183	X	7657522	340	.	3.10328	0.0002828	0.105723	35
870	Gm10128	7658410	14	7660060	1651	.	3.24646	0.000101611	0.0626023	39
871	Apob	7661901	12	7662449	549	.	3.36685	0.000111122	0.0697365	39
872	Pcmt1	7662655	10	7663574	920	.	3.19078	0.000132382	0.0751069	38
873	Pcmt1	7680906	10	7681607	702	.	2.80667	0.000244467	0.0978678	36
874	Gdnf	7690271	15	7691432	1162	.	3.0819	0.000308333	0.109718	35
875	Mmp7	7716455	9	7717015	561	.	2.97185	0.000375985	0.122835	34
876	Asns	7717525	6	7717889	365	.	3.61173	2.59e-05	0.0308731	45
877	Katna1	7725991	10	7726268	278	.	3.47918	1.15e-05	0.0200993	49
878	Gm26661	7728245	14	7728708	464	.	2.89784	0.00023222	0.0961037	36
879	Asns	7728732	6	7729045	314	.	2.97856	0.000303131	0.108099	35
880	Gm26661	7745369	14	7745839	471	.	2.64495	0.000411301	0.125866	33
881	Gm26661	7752679	14	7753148	470	.	3.02663	0.000139399	0.0739776	38
882	Tmem123	7763807	9	7764241	435	.	2.82506	0.000203648	0.0900368	36
883	Gripap1	7814020	X	7814314	295	.	3.23625	0.000162544	0.0787463	37
884	Gdnf	7815106	15	7815587	482	.	3.02363	0.000238325	0.102677	36
885	Flnb	7817805	14	7818455	651	.	2.99826	0.00012944	0.0714085	38
886	Birc2	7836457	9	7837560	1104	.	3.8986	1.27e-06	0.00461424	58
887	Gdnf	7839562	15	7839891	330	.	2.88313	3.27e-05	0.0342476	44
888	C1galt1	7844578	6	7845095	518	.	3.23953	0.000178789	0.0839731	37
889	Birc3	7857750	9	7858876	1127	.	2.67029	0.000687417	0.164616	31
890	Tns3	7862261	11	7862830	570	.	3.25339	0.000162125	0.0766126	37
891	Zc3h12d	7864206	10	7864523	318	.	3.18612	8.99e-05	0.059499	40
892	Tns3	7865705	11	7866622	918	.	3.07968	0.00034011	0.109487	34
893	Wac	7868327	18	7869871	1545	.	3.76681	1.55e-05	0.0233668	48
894	Tagap	7887241	17	7888037	797	.	3.02342	0.000205244	0.0928453	36
895	Gm27545	7900977	8	7901374	398	.	2.86989	0.000187331	0.0859666	37
896	Birc3	7900997	9	7901490	494	.	3.0205	0.000199095	0.0883039	37
897	Tab2	7907368	10	7908496	1129	.	2.73691	0.000629332	0.157205	32
898	Gm10490	7912439	X	7913971	1533	.	3.04675	0.000332728	0.115796	34
899	Pcsk1n	7920033	X	7920340	308	.	3.0869	0.000347824	0.113955	34
900	Pcsk1n	7922310	X	7922882	573	.	3.17212	0.000247281	0.100139	36
901	Wac	7932379	18	7932781	403	.	3.19275	0.000150636	0.0778897	38
902	Flnb	7932855	14	7934352	1498	.	2.96831	0.000171419	0.0831132	37
903	Flnb	7935772	14	7936817	1046	.	3.12529	0.00012543	0.0723436	39
904	Hdac6	7947329	X	7947991	663	.	3.12376	0.000301689	0.115316	35
905	Wdr70	7953879	15	7954993	1115	.	3.11192	0.000319198	0.116658	34
906	Tab2	7955822	10	7956853	1032	.	3.59899	3.15e-05	0.0325634	45
907	Tab2	7961239	10	7961515	277	.	3.13627	0.00029365	0.113955	35
908	Gm29049	7988263	Y	7988570	308	.	4.1008	3.67e-06	0.00911213	54
909	Yap1	8003589	9	8004875	1287	.	3.0323	0.000112961	0.0675352	39
910	Tab2	8004231	10	8004605	375	.	3.55896	4.17e-05	0.0378852	43
911	Steap4	8009999	5	8010277	279	.	3.63261	3.01e-05	0.0343677	45
912	Abhd6	8018148	14	8018557	410	.	2.92627	0.000203189	0.0902693	36
913	Gm23476	8038846	16	8040117	1272	.	2.71879	0.000162469	0.0796544	37
914	Abhd6	8054210	14	8054918	709	.	2.72841	0.000639028	0.154112	31
915	Ust	8070553	10	8070830	278	.	3.43117	8.01e-05	0.056119	40
916	Col28a1	8073321	6	8073900	580	.	2.87604	0.000460161	0.134826	33
917	Gm23476	8084506	16	8084862	357	.	3.70494	1.94e-05	0.0267245	47
918	Adarb2	8108518	13	8108897	380	.	4.69319	1.84e-07	0.00155909	67
919	Wdr13	8132239	X	8132647	409	.	3.28316	0.000146602	0.0764628	38
920	Cep126	8134038	9	8134612	575	.	3.59596	2.04e-05	0.0265864	46
921	Adam22	8135336	5	8135921	586	.	4.15398	2.81e-06	0.00769715	55
922	Pxk	8163008	14	8163492	485	.	2.914	0.000237591	0.0979174	36
923	Pdhb	8168492	14	8168897	406	.	2.77767	0.000395749	0.12404	34
924	Pdhb	8173061	14	8173440	380	.	3.45856	2.53e-05	0.0291494	45
925	Gm24534	8189298	2	8190280	983	.	2.64061	0.000337031	0.115011	34
926	Gm24534	8191663	2	8191949	287	.	2.69095	0.000715369	0.166757	31
927	Porcn	8198147	X	8198447	301	.	3.65985	2.46e-05	0.0295679	46
928	Gm24534	8198172	2	8198562	391	.	2.94197	0.000164718	0.0817674	37
929	Kctd6	8205486	14	8207188	1703	.	2.94301	0.000247275	0.0969661	36
930	Porcn	8206235	X	8206656	422	.	3.52538	3.57e-05	0.03159	44
931	Fgfr1op	8210122	17	8210480	359	.	2.86597	0.000353948	0.11381	34
932	Cplane1	8211109	15	8211486	378	.	3.20571	0.000150872	0.0769963	38
933	Cep126	8245866	9	8246374	509	.	2.95744	0.000423438	0.128688	33
934	Rpa3	8246456	6	8246746	291	.	2.944	0.000382279	0.12485	34
935	Acox2	8256841	14	8257117	277	.	2.8455	0.000233954	0.0957018	36
936	Umad1	8259272	6	8259600	329	.	3.38705	7.32e-06	0.0144837	51
937	Cplane1	8266652	15	8267665	1014	.	2.82863	0.000620597	0.152457	32
938	Gm23476	8278141	16	8279543	1403	.	2.98251	0.000232975	0.0975753	36
939	Nipbl	8280004	15	8280331	328	.	2.8779	0.000262797	0.102976	35
940	Mpc1	8282997	17	8283296	300	.	2.86372	0.000278933	0.105091	35
941	Gdf7	8296795	12	8299059	2265	.	2.81044	0.000328269	0.11408	34
942	Fam107a	8317082	14	8318025	944	.	3.2271	5.46e-05	0.0456384	42
943	Hs1bp3	8331949	12	8332693	745	.	2.9965	9.19e-05	0.0582532	40
944	Gm5819	8348249	18	8348536	288	.	3.1754	0.000158172	0.0804137	38
945	Ust	8348649	10	8348987	339	.	2.88541	0.000423048	0.131334	33
946	Umad1	8364209	6	8364934	726	.	2.99493	0.000240697	0.0998734	36
947	Adam22	8367222	5	8368314	1093	.	2.99377	0.000103567	0.0631641	39
948	Hs1bp3	8385782	12	8386914	1133	.	3.24874	2.69e-05	0.0292968	45
949	Efnb2	8389867	8	8390160	294	.	3.74482	1.74e-05	0.0239403	47
950	Rab2a	8392290	4	8393544	1255	.	3.69183	4.8e-06	0.0105422	53
951	Hs1bp3	8398227	12	8398647	421	.	2.90141	0.000273836	0.103263	35
952	Tmem114	8399977	16	8400314	338	.	2.82477	0.000384654	0.121046	34
953	Tmem114	8405984	16	8408238	2255	.	2.89573	0.000213575	0.0928218	36
954	Tmem114	8409386	16	8409784	399	.	2.73434	0.000382226	0.122696	34
955	4930452B06Rik	8421635	14	8422073	439	.	2.80689	0.000665963	0.160729	31
956	Dbf4	8422145	5	8423125	981	.	3.14886	0.000205353	0.092151	36
957	Tmem114	8424596	16	8424994	399	.	3.41616	1.28e-05	0.0203554	48
958	Efnb2	8438939	8	8439520	582	.	3.13562	0.000153162	0.0778001	38
959	Nipbl	8443738	15	8444991	1254	.	3.47374	4.65e-06	0.0100503	53
960	4930452B06Rik	8466032	14	8467181	1150	.	2.84064	0.000594977	0.151375	32
961	Tns3	8468582	11	8470073	1492	.	2.95307	0.000220343	0.0933147	36
962	Sntg1	8471069	1	8471457	389	.	3.27753	0.000115534	0.0678219	39
963	Slc22a30	8473455	19	8473773	319	.	4.19073	1.75e-06	0.0055865	57
964	Rhob	8479354	12	8480145	792	.	2.89403	0.000158179	0.0785851	38
965	Mettl22	8487587	16	8488828	1242	.	2.62888	0.000667513	0.158685	31
966	Trpc6	8493037	9	8493352	316	.	2.94097	0.000240802	0.0996346	36
967	Rhob	8496255	12	8496548	294	.	3.12774	0.000101634	0.0638572	39
968	Rhob	8499233	12	8499771	539	.	2.82873	0.000208089	0.0895818	36
969	Tns3	8503654	11	8504033	380	.	3.03998	6.84e-05	0.0499827	41
970	Pde10a	8508439	17	8509286	848	.	3.04528	0.000111112	0.0667544	39
971	Gm45062	8509019	6	8510535	1517	.	3.34893	8.17e-05	0.0553121	40
972	Slc7a15	8517619	12	8518391	773	.	2.70408	0.000581621	0.148091	32
973	Slc22a8	8528498	19	8528831	334	.	3.57143	4.21e-05	0.0409251	43
974	Pde10a	8541624	17	8542615	992	.	3.24683	7.02e-05	0.0517905	41
975	Ust	8544179	10	8545301	1123	.	2.89726	9.03e-05	0.0578629	40
976	Ust	8550085	10	8550636	552	.	3.85307	6.23e-06	0.0125919	52
977	Slc7a15	8557551	12	8558042	492	.	3.14036	0.000175311	0.0838764	37
978	Rab2a	8560617	4	8560941	325	.	3.3153	0.000126698	0.068748	38
979	Gm2310	8568475	15	8569482	1008	.	2.67759	0.000549187	0.144525	32
980	Adarb2	8569950	13	8570416	467	.	3.11306	6.77e-05	0.0507621	41
981	Rab2a	8573574	4	8573901	328	.	3.3117	7.02e-05	0.0526757	41
982	Trpc6	8582377	9	8582666	290	.	3.22712	0.000194348	0.0880745	37
983	Slc7a15	8595621	12	8595911	291	.	2.8313	0.000329982	0.114552	34
984	4930452B06Rik	8595897	14	8596688	792	.	2.95942	0.0002922	0.108903	35
985	Ust	8600362	10	8600713	352	.	2.56683	0.00016239	0.0800663	37
986	Ica1	8615973	6	8617337	1365	.	2.98222	0.000153444	0.0789933	38
987	Hey1	8616140	3	8616456	317	.	3.34531	7.77e-05	0.05662	41
988	Rundc3b	8622187	5	8623237	1051	.	3.60704	2.02e-05	0.0256561	46
989	Tmem186	8623149	16	8623865	717	.	2.76954	0.000384725	0.119313	34
990	Hey1	8630685	3	8631684	1000	.	2.77156	0.000705879	0.168625	31
991	Pmm2	8637431	16	8638082	652	.	3.12224	3.6e-05	0.0357973	44
992	Pum2	8640973	12	8641257	285	.	2.71495	0.000358129	0.119056	34
993	Rab2a	8647051	4	8648485	1435	.	3.01354	5.09e-05	0.0439916	42
994	Pmm2	8648710	16	8649022	313	.	2.74883	0.000498506	0.144161	33
995	Sash1	8654875	10	8655163	289	.	3.02288	0.000206186	0.0926083	36
996	Efnb2	8660083	8	8661978	1896	.	3.02121	0.000224094	0.0930315	36
997	Carhsp1	8662970	16	8663809	840	.	2.50911	0.000473097	0.134912	33
998	Hey1	8664571	3	8667205	2635	.	3.2856	5.89e-05	0.0453743	42
999	Adarb2	8666352	13	8667677	1326	.	2.7425	0.000198756	0.0877061	37
1000	Hey1	8669599	3	8669998	400	.	3.22897	8.74e-05	0.0593212	40
1001	Carhsp1	8670078	16	8670813	736	.	2.70553	0.00031657	0.112447	34
1002	Pum2	8673387	12	8674141	755	.	3.00234	0.000173636	0.0837529	37
1003	Chrm1	8678018	19	8679780	1763	.	3.00702	0.000132181	0.0721041	38
1004	Chd7	8679749	4	8680027	279	.	3.07494	0.00016092	0.0825886	37
1005	Slc1a3	8681104	15	8682427	1324	.	3.15391	0.000200854	0.0884219	36
1006	Arglu1	8689749	8	8690343	595	.	3.37738	5.96e-05	0.0491994	42
1007	Chd7	8691884	4	8692311	428	.	3.53804	4.49e-05	0.0401236	43
1008	Slc3a2	8712226	19	8713818	1593	.	2.80777	0.00028572	0.105433	35
1009	Gm5819	8714918	18	8715338	421	.	2.85062	0.000779363	0.171927	31
1010	Adarb2	8731433	13	8731711	279	.	3.58798	1.98e-05	0.0248949	47
1011	Wdr74	8735568	19	8736305	738	.	3.07475	8.55e-05	0.0572849	40
1012	Usp7	8737724	16	8739159	1436	.	3.31641	2.07e-05	0.0262851	46
1013	Gm45736	8740536	19	8742480	1945	.	3.50604	1.97e-05	0.0256643	47
1014	Tns3	8740821	11	8741227	407	.	3.52365	4.99e-05	0.0435412	43
1015	4930452B06Rik	8742469	14	8743456	988	.	3.48128	6.07e-05	0.0477353	42
1016	Pum2	8745079	12	8745419	341	.	3.00921	0.000267917	0.10727	35
1017	Pde10a	8750309	17	8750605	297	.	2.70857	0.000666761	0.1565	31
1018	Chd7	8751888	4	8753098	1211	.	2.90998	0.000284833	0.103657	35
1019	Pkd1l1	8756826	11	8757408	583	.	2.92033	0.000560248	0.144571	32
1020	Nxf1	8757073	19	8757683	611	.	3.91252	1.89e-06	0.00535612	57
1021	Sdc1	8771663	12	8773208	1546	.	2.95349	0.000132733	0.0724286	38
1022	Taf6l	8774261	19	8774820	560	.	3.40997	1.15e-05	0.0179713	49
1023	Taf6l	8778504	19	8778897	394	.	2.79006	0.000710477	0.158016	31
1024	Chd7	8779568	4	8780362	795	.	2.78933	0.000533556	0.146461	32
1025	Gm20815	8782035	Y	8782938	904	.	2.92018	0.000206676	0.0926211	36
1026	Sdc1	8790290	12	8790670	381	.	2.79063	0.000451991	0.130943	33
1027	Abcb1b	8798291	5	8798635	345	.	2.99799	0.000166606	0.0807161	37
1028	Gm20815	8798433	Y	8798817	385	.	2.18463	0.000667145	0.159215	31
1029	Pde10a	8802149	17	8803639	1491	.	3.38663	3.73e-05	0.0373405	44
1030	Zbtb3	8802553	19	8803986	1434	.	2.66148	0.000346841	0.117582	34
1031	Arglu1	8812619	8	8812936	318	.	2.8399	0.000321936	0.113506	34
1032	Sash1	8816995	10	8818406	1412	.	2.92262	0.000228576	0.0975798	36
1033	Ttc9c	8819147	19	8820684	1538	.	3.43896	1.2e-05	0.0188465	49
1034	Gm20815	8826198	Y	8826542	345	.	4.31308	2.49e-07	0.00116397	66
1035	1810013L24Rik	8829930	16	8830443	514	.	2.85558	0.000143529	0.0749929	38
1036	Pde10a	8839508	17	8839811	304	.	2.78585	0.00042714	0.129986	33
1037	Chd7	8854104	4	8855387	1284	.	3.22619	7.28e-05	0.0532807	41
1038	Pde10a	8863659	17	8864303	645	.	2.93115	0.000213653	0.0925849	36
1039	Arglu1	8864305	8	8864664	360	.	3.17425	0.000190073	0.0879306	37
1040	Wdr37	8870906	13	8871495	590	.	2.80317	0.000275258	0.103269	35
1041	Ubxn1	8871952	19	8872307	356	.	2.7521	0.000415174	0.127627	33
1042	Ranbp3l	8879345	15	8879624	280	.	2.94663	0.000310284	0.113471	35
1043	Sash1	8885094	10	8886001	908	.	3.21352	6.05e-05	0.0473206	42
1044	Pkd1l1	8886306	11	8886638	333	.	3.65397	2.8e-05	0.0309478	45
1045	Lbhd1	8888995	19	8889323	329	.	3.12191	0.000132294	0.0729407	38
1046	Gm49416	8892977	19	8893368	392	.	3.31252	7.35e-05	0.0537242	41
1047	Pde10a	8895748	17	8896266	519	.	2.8841	0.000411898	0.130189	33
1048	Ranbp3l	8901864	15	8903292	1429	.	3.0381	0.000309443	0.110495	35
1049	Laptm4a	8921726	12	8922038	313	.	2.93041	0.000331169	0.118335	34
1050	Mrps28	8923528	3	8923973	446	.	2.76337	0.000331826	0.114458	34
1051	Ranbp3l	8928038	15	8928357	320	.	2.88876	0.00068429	0.160547	31
1052	Eml3	8940936	19	8942333	1398	.	2.70575	0.000319396	0.108751	34
1053	Matn3	8951131	12	8952353	1223	.	2.71745	0.000500369	0.135942	33
1054	Tpd52	8951708	3	8951995	288	.	2.81493	0.000651118	0.156817	31
1055	Tpd52	8953126	3	8953809	684	.	3.80644	4.16e-06	0.0103626	53
1056	Sash1	8955714	10	8956334	621	.	2.73978	0.000478156	0.13583	33
1057	Wdr35	8985959	12	8986418	460	.	2.67249	0.000355934	0.116626	34
1058	Ahnak	8990370	19	8990787	418	.	2.66983	0.000792556	0.171694	31
1059	Wdr35	8990631	12	8990923	293	.	3.8664	5.07e-06	0.0111337	52
1060	Wdr35	8992972	12	8993504	533	.	3.11192	0.000164361	0.081568	37
1061	Crot	8996949	5	8997689	741	.	3.6295	2.04e-05	0.0248296	46
1062	Hus1	9010828	11	9011234	407	.	2.99999	0.000216167	0.0919158	36
1063	Chd7	9011343	4	9011649	307	.	3.42202	2.32e-05	0.0280279	46
1064	Gtpbp4	9016790	13	9018385	1596	.	3.0194	0.000252098	0.0987052	35
1065	Chd7	9026203	4	9028185	1983	.	3.34074	4.38e-05	0.0390014	43
1066	1700010I14Rik	9030853	17	9031211	359	.	2.77099	2.73e-08	0.000154433	75
1067	Fam155a	9051546	8	9052041	496	.	3.25041	8.94e-05	0.0584629	40
1068	Gm21292	9067009	Y	9067314	306	.	3.25179	1.13e-05	0.0186385	49
1069	Larp4b	9093545	13	9094352	808	.	3.82536	5.96e-07	0.00254765	62
1070	Tpd52	9096360	3	9096664	305	.	2.98631	0.000114248	0.0673876	39
1071	Tmem243	9100363	5	9101732	1370	.	3.10094	0.000208838	0.0893758	36
1072	Upp1	9114385	11	9114709	325	.	3.24524	8.04e-05	0.0568866	40
1073	1700010I14Rik	9114664	17	9115006	343	.	3.06424	0.000368978	0.117032	34
1074	Upp1	9134932	11	9135463	532	.	3.08511	0.000145044	0.0782853	38
1075	Fam155a	9150584	8	9150899	316	.	2.99584	0.000345693	0.118858	34
1076	Dmtf1	9160839	5	9161886	1048	.	4.04361	1.55e-06	0.00425207	58
1077	1700010I14Rik	9167814	17	9168112	299	.	3.48405	3.5e-05	0.0351059	44
1078	Fam155a	9187246	8	9188341	1096	.	2.89328	0.000494812	0.136034	33
1079	Ttc32	9190898	12	9191887	990	.	3.12481	0.000220394	0.0969014	36
1080	Abca13	9191149	11	9191957	809	.	2.76848	0.000421726	0.129255	33
1081	1700010I14Rik	9194022	17	9194834	813	.	2.76395	6.03e-05	0.0474144	42
1082	Fam155a	9200773	8	9201129	357	.	3.53396	5.21e-05	0.0454287	42
1083	Zbtb10	9201119	3	9201659	541	.	2.90291	0.000192544	0.0866423	37
1084	Ttc32	9202122	12	9202474	353	.	3.47553	1.38e-05	0.0201762	48
1085	Fzd8	9212836	18	9213745	910	.	2.86471	0.000191007	0.0874219	37
1086	Gata3	9212925	2	9213663	739	.	3.80313	6.99e-06	0.0141237	51
1087	Ttc32	9225050	12	9225333	284	.	3.3886	2.28e-05	0.0279801	46
1088	Dip2c	9227428	13	9228505	1078	.	3.04944	0.000172373	0.085055	37
1089	Clvs1	9230574	4	9231003	430	.	3.06112	0.000270259	0.10226	35
1090	Arhgap42	9239000	9	9239362	363	.	3.52398	1.61e-05	0.0227929	47
1091	Zbtb10	9251351	3	9252128	778	.	3.55271	1e-05	0.0169352	49
1092	Ttc32	9251687	12	9252184	498	.	3.1652	0.000161666	0.0808128	37
1093	Clvs1	9269364	4	9269677	314	.	3.72263	1.36e-05	0.0219999	48
1094	Dip2c	9276531	13	9277046	516	.	2.8874	0.000245884	0.10005	36
1095	Gm21812	9290078	Y	9290831	754	.	2.46726	1.07e-06	0.00409355	59
1096	Nxph1	9297308	6	9297979	672	.	3.62662	1.2e-05	0.0205793	49
1097	Ccny	9340997	18	9341564	568	.	3.04896	0.000309371	0.110789	35
1098	Vmn2r37	9341861	7	9342195	335	.	3.7304	2.27e-05	0.0300096	46
1099	Fam155a	9357731	8	9358493	763	.	3.16619	3.81e-05	0.0368791	44
1100	Arhgap42	9403353	9	9403684	332	.	3.3626	8.06e-05	0.0555137	40
1101	Dip2c	9403586	13	9404239	654	.	2.86839	0.000715138	0.164746	31
1102	1700022H16Rik	9429213	12	9429591	379	.	3.43199	6.09e-05	0.0486586	42
1103	Zfp704	9432620	3	9433000	381	.	2.87417	0.000463063	0.133568	33
1104	Ccny	9449465	18	9450615	1151	.	2.99123	0.000209204	0.0905253	36
1105	Grin2a	9451738	16	9452287	550	.	2.78362	0.00030861	0.110835	35
1106	Rrs1	9469640	1	9469958	319	.	2.70718	0.000530322	0.142676	32
1107	Ccny	9509238	18	9509557	320	.	3.04729	0.000398236	0.122151	33
1108	Gm21874	9523706	Y	9523990	285	.	2.96249	6.97e-10	1.14e-05	91
1109	Abca13	9536925	11	9537298	374	.	3.20458	0.000213005	0.0913419	36
1110	Rrs1	9545608	1	9546228	621	.	3.15499	0.000127292	0.071834	38
1111	Pcna-ps2	9549592	19	9550252	661	.	2.7923	0.000505755	0.13776	32
1112	Cetn1	9554989	18	9555369	381	.	2.85111	0.000100925	0.0632004	39
1113	H2al1o	9556778	X	9557488	711	.	3.6099	2.06e-05	0.0273855	46
1114	Grm3	9570147	5	9570821	675	.	3.42938	3.48e-05	0.035841	44
1115	Asph	9574804	4	9575105	302	.	2.87715	0.000695425	0.159553	31
1116	Osr1	9579372	12	9582508	3137	.	2.90201	0.000244219	0.097958	36
1117	Nxph1	9596046	6	9596883	838	.	2.64126	0.00064619	0.154034	31
1118	Zfp704	9609153	3	9610234	1082	.	3.01131	0.000204626	0.0908385	36
1119	Grin2a	9628859	16	9629144	286	.	3.11742	0.000313264	0.113955	35
1120	Osr1	9631937	12	9632297	361	.	4.52389	1.6e-07	0.0012523	67
1121	Gata3	9642827	2	9643864	1038	.	2.84732	0.000579616	0.148746	32
1122	Gata3	9646490	2	9646787	298	.	3.92251	6.8e-06	0.0138535	51
1123	Osr1	9665670	12	9666008	339	.	2.97742	0.000117087	0.0684179	39
1124	Pabpc6	9668372	17	9669434	1063	.	3.06096	0.000272885	0.10964	35
1125	Asph	9668895	4	9669415	521	.	3.30791	7.47e-05	0.0541352	41
1126	Samd5	9674466	10	9676115	1650	.	2.89548	0.000503698	0.138405	32
1127	Pag1	9679525	3	9681079	1555	.	2.79832	0.00044579	0.130463	33
1128	Pag1	9708644	3	9709199	556	.	2.86842	0.000331063	0.115558	34
1129	Abca13	9734614	11	9734909	296	.	2.99287	0.000324721	0.114082	34
1130	Vcpip1	9747869	1	9748253	385	.	2.88738	0.000261276	0.101546	35
1131	Grin2a	9751185	16	9751850	666	.	2.94894	9.64e-05	0.061396	40
1132	Vmn2r46	9754108	7	9754476	369	.	3.66218	2.93e-05	0.032923	45
1133	Zmynd11	9763368	13	9764844	1477	.	3.91137	6.48e-06	0.0105784	51
1134	Vcpip1	9768543	1	9769067	525	.	3.13842	0.000211792	0.0951853	36
1135	Fam155a	9769942	8	9772749	2808	.	2.79234	0.00044093	0.12844	33
1136	Gdf6	9779060	4	9779523	464	.	3.06365	0.000231201	0.0928282	36
1137	Zmynd11	9785794	13	9786808	1015	.	2.84691	0.00058221	0.147608	32
1138	Gm10217	9797140	8	9797934	795	.	2.74406	0.000267375	0.100776	35
1139	Sgk3	9797888	1	9798642	755	.	3.15056	0.000246882	0.0965428	36
1140	Scgb2a2	9810198	19	9810518	321	.	2.89403	0.000201544	0.0894953	36
1141	Chrm3	9820059	13	9820848	790	.	3.00964	0.000175388	0.083184	37
1142	Pag1	9826879	3	9827817	939	.	2.92418	0.000172536	0.0822716	37
1143	Gata3	9832810	2	9833629	820	.	3.03161	0.00025828	0.0995658	35
1144	Pag1	9832990	3	9833386	397	.	2.95799	0.000217631	0.0923358	36
1145	Nxph1	9866604	6	9868236	1633	.	3.14227	0.000113506	0.0669684	39
1146	Incenp	9898924	19	9899745	822	.	2.93521	0.000305281	0.112706	35
1147	Stxbp5	9900376	10	9901052	677	.	2.98259	0.000158712	0.079748	37
1148	Osr1	9914434	12	9915334	901	.	3.03636	0.000370024	0.120465	34
1149	Mcmdc2	9942966	1	9944100	1135	.	2.94684	0.000218318	0.0916347	36
1150	Fth1	9954380	19	9954722	343	.	3.39189	1.42e-05	0.0219548	48
1151	Lig4	9962937	8	9963366	430	.	3.34349	8.48e-05	0.05671	40
1152	Tcf24	9966864	1	9968101	1238	.	3.24395	7.76e-05	0.055077	41
1153	Fabp5	9968782	3	9969141	360	.	3.1634	0.000108265	0.0671553	39
1154	Fabp5	9970428	3	9970825	398	.	2.7792	0.000685883	0.163919	31
1155	Fth1	9982765	19	9983130	366	.	2.84548	0.000257318	0.100076	35
1156	Grin2a	9994144	16	9995461	1318	.	3.15048	5.41e-05	0.0447837	42
1157	Rab3il1	10005479	19	10005804	326	.	3.3083	1.12e-05	0.0187607	49
1158	Rab3il1	10018144	19	10018443	300	.	2.70207	0.000384486	0.126995	34
1159	Stxbp5	10026878	10	10027263	386	.	3.69522	3.19e-07	0.00186986	64
1160	Cops5	10037574	1	10038099	526	.	3.36726	3.42e-05	0.036724	44
1161	Cspp1	10039749	1	10040069	321	.	3.36704	7.92e-05	0.0563793	41
1162	Fads3	10041693	19	10042016	324	.	3.18355	4.75e-05	0.0424287	43
1163	Fads3	10046951	19	10047750	800	.	2.89461	0.000245799	0.0994283	36
1164	Taf3	10047854	2	10048717	864	.	3.07594	0.000120246	0.0689271	39
1165	Chrm3	10061730	13	10062824	1095	.	3.58729	2.7e-05	0.0314492	45
1166	Atp5c1	10074750	2	10075504	755	.	2.76527	0.00032496	0.113047	34
1167	Atp5c1	10080095	2	10080862	768	.	2.87034	0.000226673	0.0943583	36
1168	Gm27894	10084573	6	10084855	283	.	3.42584	7.21e-05	0.055176	41
1169	Fads2	10091627	19	10092035	409	.	2.77346	0.000364083	0.121588	34
1170	Rpl39l	10098378	16	10098748	371	.	3.14123	0.000108198	0.0669653	39
1171	Fads2	10099826	19	10101979	2154	.	2.85394	0.000222295	0.0941976	36
1172	Cspp1	10101362	1	10101736	375	.	3.34524	1.71e-05	0.0243473	47
1173	Qk	10104044	17	10104341	298	.	3.05389	0.000224843	0.0949336	36
1174	Abca13	10106853	11	10107228	376	.	3.20957	0.00018801	0.0877587	37
1175	Gm9833	10111713	3	10112219	507	.	3.04865	0.000249787	0.0981138	36
1176	Myo16	10119101	8	10119384	284	.	3.19832	0.000175186	0.0837626	37
1177	Gm21310	10145058	Y	10146030	973	.	3.00644	0.000276911	0.105751	35
1178	Adgb	10146712	10	10147194	483	.	5.49661	1.18e-09	1.65e-05	89
1179	Itih5	10153246	2	10153785	540	.	3.13927	6.9e-05	0.0520607	41
1180	Myo16	10153283	8	10154341	1059	.	2.57035	0.000575162	0.147682	32
1181	Prlr	10164308	15	10164598	291	.	3.58852	2.24e-05	0.0278029	46
1182	Itih5	10166218	2	10166498	281	.	3.19134	7.59e-05	0.0530408	41
1183	Itih5	10178476	2	10178799	324	.	2.64863	5.65e-06	0.0117639	52
1184	Rock1	10181695	18	10182620	926	.	2.96142	0.000147296	0.074307	38
1185	Fads1	10182666	19	10184331	1666	.	2.90702	0.000236358	0.0965139	36
1186	Fads1	10189926	19	10190315	390	.	3.33029	2.06e-05	0.0276694	46
1187	Atf7ip2	10193041	16	10193379	339	.	3.58733	3.03e-05	0.0337629	45
1188	Myrf	10214998	19	10216575	1578	.	2.98547	6.14e-05	0.0450703	42
1189	Atf7ip2	10224230	16	10224690	461	.	2.78041	0.000597035	0.154133	32
1190	Arfgef1	10232233	1	10233390	1158	.	3.23272	7.61e-05	0.0502562	41
1191	Dagla	10249689	19	10251228	1540	.	2.89275	0.000142761	0.0749894	38
1192	Adgb	10250631	10	10250913	283	.	3.0856	0.000349374	0.113955	34
1193	Arfgef1	10255069	1	10255792	724	.	2.99757	0.000166318	0.0824594	37
1194	Dagla	10264336	19	10265301	966	.	2.62332	0.000940957	0.192581	30
1195	Dagla	10271338	19	10271682	345	.	2.55445	0.000622874	0.15368	32
1196	Cpa6	10285362	1	10285651	290	.	3.07091	0.0002717	0.103545	35
1197	Dagla	10290428	19	10291564	1137	.	2.67757	0.000470479	0.13554	33
1198	Dagla	10301814	19	10302965	1152	.	2.585	0.000584965	0.14678	32
1199	Emp2	10313461	16	10313909	449	.	3.14335	0.000113553	0.0680832	39
1200	Vmn1r66	10314942	7	10315397	456	.	3.05964	7.74e-05	0.0546122	41
1201	Sfmbt2	10316798	2	10317130	333	.	2.79476	0.000415547	0.127576	33
1202	Qk	10318295	17	10319643	1349	.	2.95618	0.000360446	0.12084	34
1203	Gm38303	10331099	3	10331446	348	.	3.22369	1.63e-05	0.0244703	47
1204	Qk	10338341	17	10338647	307	.	3.41667	4.26e-05	0.0392283	43
1205	Dagla	10341286	19	10343074	1789	.	2.80183	0.000315624	0.110106	35
1206	Vwc2	10345460	11	10345747	288	.	3.11558	0.000122829	0.0712164	39
1207	Tekt5	10349664	16	10352759	3096	.	3.08653	4.65e-05	0.0417734	43
1208	Zfand1	10350924	3	10351351	428	.	3.13108	7.13e-05	0.0515478	41
1209	Syt7	10354513	19	10354939	427	.	2.99932	0.000142718	0.0763502	38
1210	Gm20834	10366398	Y	10366757	360	.	2.56872	9.08e-08	0.000441967	70
1211	Tekt5	10366528	16	10366812	285	.	2.74874	0.000146811	0.075884	38
1212	Chmp4c	10366851	3	10367311	461	.	3.13839	0.00012026	0.0695425	39
1213	Sfmbt2	10372663	2	10373169	507	.	3.39377	1.1e-05	0.0175995	49
1214	Tekt5	10374485	16	10374908	424	.	2.92124	0.000153469	0.0772609	38
1215	Tekt5	10384193	16	10385695	1503	.	3.26985	3.32e-05	0.0342318	44
1216	Syt7	10389052	19	10390097	1046	.	2.79694	0.000355738	0.116032	34
1217	Myo16	10390445	8	10390773	329	.	3.14118	7.77e-05	0.055856	41
1218	Myo16	10393871	8	10394212	342	.	2.8027	0.000207477	0.0903254	36
1219	Tekt5	10394820	16	10395288	469	.	2.93019	0.000205731	0.0917149	36
1220	Gm27894	10398535	6	10399012	478	.	2.77049	0.000525073	0.140752	32
1221	Vwc2	10414498	11	10414946	449	.	3.50438	4.2e-05	0.0409336	43
1222	Syt7	10421655	19	10422399	745	.	2.61044	0.000300947	0.108597	35
1223	Syt7	10433091	19	10433690	600	.	2.95243	4.1e-05	0.0380041	43
1224	2610301B20Rik	10434170	4	10434480	311	.	2.98333	0.00049569	0.136898	33
1225	Snx16	10439915	3	10440320	406	.	3.7494	9.5e-06	0.0176958	50
1226	Pacrg	10449010	17	10449502	493	.	3.31075	3.48e-05	0.0349068	44
1227	Gm5152	10452208	5	10452619	412	.	3.32253	0.000116466	0.0672527	39
1228	Lrrc10b	10457112	19	10457522	411	.	2.79665	0.000276102	0.105547	35
1229	Ppp1r32	10474576	19	10474940	365	.	2.6297	0.000665028	0.15812	31
1230	Ciita	10480137	16	10481893	1757	.	2.84222	0.000258696	0.100902	35
1231	Brix1	10485823	15	10486227	405	.	2.77592	0.000518693	0.144834	32
1232	Zik1	10495272	7	10495841	570	.	3.3264	0.00011648	0.0658961	39
1233	Pacrg	10495812	17	10496493	682	.	3.11084	0.000161113	0.0805638	37
1234	Fhit	10496652	14	10496935	284	.	2.59398	0.000516892	0.140999	32
1235	Pacrg	10501220	17	10501708	489	.	3.0192	0.000299847	0.109821	35
1236	Greb1l	10508915	18	10509286	372	.	4.31336	1.16e-06	0.00468792	59
1237	Dexi	10531612	16	10532665	1054	.	2.75496	0.000231691	0.0934631	36
1238	Myo16	10540242	8	10541222	981	.	3.35495	6.42e-05	0.0490253	41
1239	Greb1l	10541516	18	10541799	284	.	2.80799	0.000341193	0.117033	34
1240	Clec16a	10544979	16	10545679	701	.	3.56048	9.1e-06	0.0174582	50
1241	Pacrg	10549906	17	10551448	1543	.	3.00147	0.00016719	0.0814798	37
1242	Rab32	10557987	10	10558308	322	.	2.91504	0.000164539	0.0809711	37
1243	Clec16a	10576341	16	10576771	431	.	3.01998	0.000109761	0.067428	39
1244	Clec16a	10595978	16	10596316	339	.	2.89376	0.000144647	0.0746947	38
1245	Ddb1	10605327	19	10606068	742	.	3.01245	0.000108335	0.064613	39
1246	Cntn5	10605614	9	10605923	310	.	3.73072	9.6e-06	0.0170742	50
1247	Vmn1r70	10619355	7	10619864	510	.	3.39796	7.97e-05	0.0559796	40
1248	Gm8871	10622267	5	10622957	691	.	2.79102	0.000238974	0.0978588	36
1249	Gm8871	10627405	5	10628380	976	.	2.71825	0.000456667	0.129373	33
1250	Gm8871	10631635	5	10631978	344	.	3.60649	3.44e-05	0.0357561	44
1251	Fhit	10652379	14	10652778	400	.	3.21942	0.000101801	0.0633257	39
1252	Gm10944	10678934	10	10679226	293	.	3.4916	4.97e-05	0.044692	43
1253	Vps37c	10688692	19	10689199	508	.	3.27633	3.39e-05	0.0363003	44
1254	Gm27894	10690718	6	10691160	443	.	3.34896	1.16e-05	0.0179469	49
1255	Cpa6	10695140	1	10695467	328	.	2.98228	0.000372658	0.126124	34
1256	Clec16a	10697965	16	10699919	1955	.	3.03821	0.000177865	0.0852334	37
1257	Rai14	10700223	15	10701427	1205	.	3.38165	6.82e-05	0.0499666	41
1258	Vwc2	10704313	11	10704598	286	.	2.50548	0.000614497	0.154198	32
1259	Vps37c	10712318	19	10713134	817	.	2.63954	0.000577218	0.149629	32
1260	Rai14	10713799	15	10714756	958	.	3.14318	4.84e-05	0.0424884	43
1261	Clec16a	10717592	16	10718409	818	.	2.62862	0.000427022	0.12784	33
1262	Mib1	10726222	18	10726558	337	.	3.40925	5.2e-05	0.0455093	42
1263	Clec16a	10730927	16	10731917	991	.	2.94496	6.32e-05	0.0487225	41
1264	Clec16a	10741688	16	10742240	553	.	3.25323	3.03e-05	0.0317673	45
1265	Mib1	10741732	18	10742298	567	.	3.0503	0.000385097	0.123441	34
1266	2610301B20Rik	10744384	4	10745132	749	.	2.91145	0.000391724	0.129956	34
1267	Fhit	10768950	14	10769465	516	.	3.16678	0.000258404	0.106989	35
1268	Cd6	10769214	19	10769544	331	.	3.05224	0.000170208	0.0832703	37
1269	Socs1	10771051	16	10771466	416	.	2.61123	0.000983988	0.19972	30
1270	Pacrg	10780135	17	10780544	410	.	3.36928	0.000107582	0.0663819	39
1271	Socs1	10784664	16	10785530	867	.	3.19111	2.5e-05	0.0278208	46
1272	Prm3	10790481	16	10790986	506	.	2.52313	0.00056048	0.144373	32
1273	Prm1	10802642	16	10802962	321	.	2.60543	0.000730617	0.161412	31
1274	Sfmbt2	10815400	2	10816530	1131	.	2.89507	0.000669484	0.16151	31
1275	Cd6	10828507	19	10828789	283	.	2.84328	0.000258887	0.100449	35
1276	Gm20777	10833054	Y	10833500	447	.	4.27269	1.76e-07	0.00122925	67
1277	Rmi2	10834943	16	10835344	402	.	3.11247	8.26e-05	0.0574381	40
1278	Mib1	10851674	18	10851966	293	.	2.75922	0.000561332	0.149969	32
1279	Tmem132a	10858114	19	10861376	3263	.	2.88439	0.000138271	0.0728434	38
1280	Rmi2	10862760	16	10863244	485	.	2.79369	0.000290656	0.108387	35
1281	Rmi2	10865995	16	10866343	349	.	2.78505	0.000287866	0.106807	35
1282	Tmem109	10871416	19	10871738	323	.	3.45842	1.06e-05	0.018974	49
1283	2610301B20Rik	10874132	4	10874576	445	.	3.50423	1.56e-05	0.0212696	48
1284	Snx16	10875873	3	10876530	658	.	3.04459	0.000135095	0.0739724	38
1285	Vwc2	10885023	11	10885334	312	.	3.16905	9.85e-05	0.0607925	40
1286	Rmi2	10886205	16	10886511	307	.	2.69765	0.000414648	0.126268	33
1287	Prpf19	10895187	19	10895632	446	.	2.85658	0.000130428	0.0714085	38
1288	Rmi2	10905545	16	10905978	434	.	2.66673	0.00080166	0.172653	30
1289	Rmi2	10914029	16	10914437	409	.	2.71233	0.000483092	0.134214	33
1290	Zp1	10917242	19	10917719	478	.	2.60918	0.000592079	0.149707	32
1291	Irs2	10923665	8	10925150	1486	.	2.88179	0.000225445	0.0927385	36
1292	Ptgdr2	10940465	19	10941095	631	.	3.32553	7.5e-06	0.0140657	51
1293	Cntn5	10942055	9	10942930	876	.	2.89358	0.000465211	0.135604	33
1294	Ccdc86	10944051	19	10945428	1378	.	3.06769	9.09e-05	0.0580617	40
1295	Gm27894	10944287	6	10945114	828	.	2.77945	0.000549933	0.146535	32
1296	Grm1	10961765	10	10962041	277	.	2.47849	0.000207568	0.0911696	36
1297	Cntn5	10963852	9	10964313	462	.	3.07241	0.000365494	0.117359	34
1298	Plekhf2	10964393	4	10965441	1049	.	2.99831	0.000342752	0.117352	34
1299	Plekhf2	10975947	4	10976298	352	.	2.80648	0.000479965	0.133836	33
1300	Prkn	10976464	17	10977400	937	.	2.759	0.000571229	0.148822	32
1301	Irs2	10979803	8	10980244	442	.	2.66094	0.000606806	0.151558	32
1302	Ms4a15	10983589	19	10984757	1169	.	2.73868	0.000615545	0.152411	32
1303	Irs2	10994413	8	10995623	1211	.	2.84889	0.000478377	0.137011	33
1304	Slc45a2	11000560	15	11000977	418	.	2.83182	0.000280776	0.105942	35
1305	Irs2	11004447	8	11006936	2490	.	3.11081	0.00010524	0.0641151	39
1306	Irs2	11008389	8	11009804	1416	.	3.15918	0.000113928	0.0670085	39
1307	Litaf	11018608	16	11019688	1081	.	2.84492	0.000199535	0.088245	36
1308	Kcns3	11027466	12	11027762	297	.	3.17026	0.00017793	0.0849532	37
1309	Litaf	11030600	16	11031072	473	.	2.44893	0.000795719	0.17596	30
1310	Rxfp3	11035965	15	11036409	445	.	2.87524	0.000255947	0.10002	35
1311	Vwc2	11048959	11	11050202	1244	.	3.47449	2.09e-05	0.0273974	46
1312	Irs2	11050558	8	11050867	310	.	3.60675	6.71e-06	0.0136367	51
1313	Prkn	11050591	17	11050937	347	.	3.18807	0.000229235	0.094879	36
1314	1010001N08Rik	11051913	18	11052248	336	.	2.87139	0.000192106	0.0862343	37
1315	Gata6	11053499	18	11055329	1831	.	3.16732	7.57e-05	0.0545833	41
1316	Snx16	11057341	3	11057667	327	.	2.96557	0.000377077	0.123016	34
1317	Irs2	11064347	8	11064813	467	.	2.90637	0.000106606	0.0637177	39
1318	Gm8871	11064769	5	11065054	286	.	4.1893	1.32e-07	0.000926488	68
1319	Snn	11066022	16	11066875	854	.	2.74925	0.000217215	0.0927983	36
1320	Grm1	11080580	10	11081857	1278	.	3.50313	8.08e-06	0.014205	50
1321	Ndufaf6	11093011	4	11093307	297	.	3.14412	0.00011376	0.0691465	39
1322	Ndufaf6	11099541	4	11100635	1095	.	3.3202	3.43e-05	0.0360969	44
1323	Prkcq	11100381	2	11101474	1094	.	3.06009	0.000261427	0.103587	35
1324	Prkn	11102559	17	11103101	543	.	3.32533	7.28e-05	0.05274	41
1325	Txndc11	11103881	16	11104993	1113	.	2.99701	0.000428993	0.127458	33
1326	Kcns3	11109559	12	11110855	1297	.	2.91055	3.03e-05	0.0308361	45
1327	Trp53inp1	11119412	4	11119763	352	.	3.02039	0.000220587	0.0941152	36
1328	Cntn5	11140380	9	11140981	602	.	3.12516	0.000305028	0.115636	35
1329	Zc3h7a	11143354	16	11144192	839	.	5.13786	1.05e-12	1.28e-08	119
1330	Shprh	11149209	10	11149578	370	.	2.79497	0.000112021	0.0660511	39
1331	Vwc2	11154222	11	11154516	295	.	3.48415	6.65e-05	0.0530787	41
1332	Prkcq	11172167	2	11173370	1204	.	2.94698	0.000387391	0.122869	34
1333	Zc3h7a	11175768	16	11176431	664	.	2.74461	0.000564846	0.14654	32
1334	Gm27894	11180521	6	11180914	394	.	3.17578	0.000177035	0.0829641	37
1335	Ccne2	11182875	4	11183198	324	.	2.70622	0.000333926	0.113482	34
1336	Ccne2	11191085	4	11192268	1184	.	3.44948	4.16e-05	0.0373113	43
1337	Col4a1	11221077	8	11221402	326	.	3.17936	3.74e-05	0.0378408	44
1338	Adamts12	11224502	15	11224946	445	.	2.65082	0.000375604	0.12121	34
1339	Gata6	11236193	18	11236992	800	.	3.04823	0.000265717	0.102948	35
1340	Ints8	11253749	4	11254248	500	.	3.15404	8.11e-05	0.0567322	40
1341	Ryr2	11254186	13	11256077	1892	.	2.75645	0.000352606	0.116922	34
1342	Ms4a1	11259615	19	11260882	1268	.	3.22128	0.000198463	0.0871766	37
1343	Gen1	11265592	12	11266479	888	.	3.07925	6.35e-05	0.048763	41
1344	Gm3839	11280626	14	11281688	1063	.	3.34856	2.5e-05	0.029847	46
1345	Gm3839	11307959	14	11308481	523	.	3.1261	0.000304074	0.113955	35
1346	Col4a2	11312556	8	11313769	1214	.	3.49053	1.71e-05	0.0218937	47
1347	Prkn	11313609	17	11314702	1094	.	2.97328	0.000506256	0.135649	32
1348	Prkcq	11338828	2	11339177	350	.	2.71751	0.000587625	0.149633	32
1349	Gata6	11351883	18	11352380	498	.	3.22364	5.81e-05	0.0475127	42
1350	Esrp1	11385681	4	11386681	1001	.	3.06942	0.000154785	0.0782907	38
1351	Col4a2	11392119	8	11393810	1692	.	2.84744	0.000202848	0.0895736	36
1352	Zpbp	11392923	11	11393525	603	.	3.16572	0.000143087	0.074027	38
1353	Col4a2	11394931	8	11395910	980	.	2.88595	0.000257276	0.101482	35
1354	Tars	11399384	15	11399690	307	.	3.52386	2.14e-05	0.0281962	46
1355	Snx16	11405813	3	11406099	287	.	3.29693	0.000149218	0.0809525	38
1356	Col4a2	11411563	8	11412505	943	.	2.92635	0.000154277	0.0779884	38
1357	Prkn	11412908	17	11413196	289	.	2.88147	0.000654847	0.159082	31
1358	Cntn5	11416899	9	11417286	388	.	4.47296	4.77e-07	0.00254642	63
1359	Snx29	11417519	16	11418151	633	.	3.00416	0.00014645	0.0764645	38
1360	Gm3839	11417536	14	11417999	464	.	2.91825	0.000278792	0.10681	35
1361	Cntn5	11418419	9	11418723	305	.	2.87004	0.000408809	0.131954	33
1362	Col4a2	11423715	8	11424950	1236	.	2.92932	0.000226131	0.0942302	36
1363	Col4a2	11438039	8	11438323	285	.	2.81603	0.00029257	0.105643	35
1364	Snx29	11447388	16	11447665	278	.	3.2139	2.95e-05	0.0332116	45
1365	Rab20	11476410	8	11476796	387	.	2.73124	0.000325132	0.113023	34
1366	Virma	11486005	4	11486338	334	.	2.65233	0.000803304	0.174426	30
1367	Snx29	11488825	16	11489446	622	.	2.99863	0.000356459	0.119691	34
1368	H2al1j	11489414	X	11490196	783	.	3.0215	0.000348578	0.118099	34
1369	Cntn5	11498747	9	11499221	475	.	3.12775	0.00027614	0.104018	35
1370	Prkn	11499454	17	11500097	644	.	3.65727	9.99e-06	0.0164479	50
1371	Pfkfb3	11501488	2	11501991	504	.	2.66406	0.000649561	0.156251	31
1372	Ndufa4	11503169	6	11504525	1357	.	3.26174	0.000172854	0.0869541	37
1373	Epm2a	11509209	10	11510296	1088	.	2.82946	0.000451471	0.134504	33
1374	Spata48	11516699	11	11517124	426	.	2.95814	0.000394494	0.123912	34
1375	Snx29	11517883	16	11518318	436	.	2.85174	0.000285674	0.106078	35
1376	Cars2	11518412	8	11518702	291	.	2.60022	0.000745607	0.163713	31
1377	Pfkfb3	11521728	2	11522101	374	.	3.3222	3e-05	0.0334911	45
1378	Cars2	11530178	8	11530705	528	.	3.07625	9.63e-05	0.0592884	40
1379	Cars2	11550360	8	11550731	372	.	2.77827	0.000267104	0.103154	35
1380	Pfkfb3	11552658	2	11553263	606	.	2.93435	0.000130464	0.0714924	38
1381	Ptprg	11553623	14	11554652	1030	.	2.84706	0.00030094	0.107387	35
1382	Ing1	11555672	8	11558367	2696	.	3.27946	4.24e-05	0.0384264	43
1383	Ryr2	11563104	13	11563468	365	.	2.8133	0.000504929	0.142358	32
1384	Ing1	11568991	8	11569862	872	.	2.69698	0.000578629	0.152951	32
1385	Ing1	11585836	8	11586410	575	.	2.83675	0.000171957	0.0822849	37
1386	Zscan4-ps3	11606494	7	11606875	382	.	2.83991	0.000389413	0.122863	34
1387	Ryr2	11613397	13	11613773	377	.	3.31937	7.6e-05	0.0541352	41
1388	Ankrd10	11625213	8	11625808	596	.	2.80898	0.000657446	0.155766	31
1389	Ankrd10	11634986	8	11636348	1363	.	2.70711	0.000206486	0.0904253	36
1390	Rbbp8	11646914	18	11647298	385	.	2.60255	0.000400544	0.125787	33
1391	Snx29	11648791	16	11649921	1131	.	2.7388	0.000430775	0.128376	33
1392	Rbbp8	11657224	18	11657987	764	.	2.88669	0.000175967	0.0843762	37
1393	Npr3	11660244	15	11660900	657	.	2.99249	0.000316614	0.109511	34
1394	H2al1j	11664610	X	11665378	769	.	3.28363	0.000155078	0.0794164	38
1395	Oosp1	11670058	19	11670849	792	.	2.80032	0.000467821	0.137769	33
1396	Ptprg	11684828	14	11685171	344	.	2.89924	0.000465919	0.135299	33
1397	Ryr2	11696881	13	11697186	306	.	4.07691	4.17e-06	0.0104011	53
1398	Gm23781	11703554	12	11703909	356	.	3.40046	7.71e-05	0.055115	41
1399	Il15ra	11705166	2	11705668	503	.	3.85617	1.46e-06	0.00533703	58
1400	Gm23781	11715497	12	11715776	280	.	3.11671	0.000272778	0.107757	35
1401	Arhgef7	11720940	8	11721784	845	.	2.80349	0.000390391	0.125354	34
1402	Snx29	11726634	16	11727320	687	.	3.09214	9.08e-05	0.0573416	40
1403	A830018L16Rik	11729447	1	11729839	393	.	3.5403	1.55e-05	0.0223321	48
1404	Gif	11731793	19	11732082	290	.	4.16891	1.84e-06	0.00638837	57
1405	Bcor	11734794	X	11735104	311	.	3.20037	0.000206957	0.0874521	36
1406	Ikzf1	11736827	11	11737113	287	.	3.0526	9.05e-05	0.0604603	40
1407	Ryr2	11737995	13	11738467	473	.	3.0978	0.000166594	0.0811559	37
1408	Snx29	11742056	16	11742393	338	.	2.77705	0.000514648	0.142238	32
1409	Cpped1	11757934	16	11758537	604	.	3.98685	9.25e-07	0.00421939	60
1410	Arhgef7	11758107	8	11758656	550	.	2.81349	0.000567989	0.150364	32
1411	Ryr2	11765777	13	11766294	518	.	3.07364	0.000300193	0.108901	35
1412	Ikzf1	11769065	11	11769947	883	.	2.98848	0.000486934	0.134822	33
1413	Arhgef7	11773911	8	11775277	1367	.	2.68824	0.000456562	0.133114	33
1414	Fbxo18	11777306	2	11778880	1575	.	3.75138	5.92e-06	0.00999701	52
1415	Ikzf1	11777498	11	11777810	313	.	3.13743	5.29e-05	0.0438753	42
1416	Rbbp8	11781682	18	11782055	374	.	3.3036	0.000141072	0.0765068	38
1417	Cdh17	11792643	4	11793077	435	.	3.25973	0.000145603	0.0783339	38
1418	Arhgef7	11807490	8	11810219	2730	.	3.04221	0.000102167	0.062761	39
1419	Fignl1	11808701	11	11809197	497	.	3.14362	6.01e-05	0.0481282	42
1420	Arhgef7	11816367	8	11816656	290	.	2.76461	0.000323802	0.110877	34
1421	Arhgef7	11818448	8	11819840	1393	.	3.00474	5.56e-05	0.043424	42
1422	Stx3	11818493	19	11819362	870	.	2.9374	0.000220419	0.0941998	36
1423	Ndufa4	11833431	6	11833721	291	.	3.35878	1.32e-06	0.00563897	58
1424	Arhgef7	11833868	8	11835078	1211	.	2.85471	0.00017029	0.0832607	37
1425	Ryr2	11836553	13	11836914	362	.	2.96801	0.000472183	0.134125	33
1426	Cables1	11839495	18	11840289	795	.	2.94211	0.00017281	0.0841046	37
1427	Cdh17	11848833	4	11850273	1441	.	2.93007	0.00031057	0.110352	35
1428	Prkn	11853025	17	11853406	382	.	3.95357	6.96e-06	0.0142239	51
1429	Bcor	11893584	X	11893860	277	.	3.34189	7.38e-05	0.0532231	41
1430	Ankrd16	11900015	2	11900291	277	.	3.9043	5.81e-06	0.0126526	52
1431	Phf14	11907498	6	11907925	428	.	2.95749	0.000175376	0.0844851	37
1432	Gm5144	11907545	15	11908394	850	.	2.9364	0.000425598	0.122515	33
1433	Patl1	11912286	19	11912778	493	.	2.97628	0.00012324	0.069645	39
1434	Cables1	11940639	18	11941373	735	.	2.59918	0.000460129	0.133939	33
1435	Itga8	11949025	2	11949306	282	.	3.7321	9.38e-06	0.0167931	50
1436	Prkn	11951036	17	11951988	953	.	2.9882	0.000138312	0.0738805	38
1437	Utrn	11962967	10	11963708	742	.	3.04873	0.000369054	0.122021	34
1438	Pdp1	11965575	4	11967060	1486	.	3.65888	1.41e-05	0.02146	48
1439	Osbp	11965641	19	11965943	303	.	3.21612	7.86e-05	0.0560893	41
1440	Osbp	11973700	19	11974258	559	.	2.88912	0.000466487	0.135194	33
1441	Ryr2	11977741	13	11978217	477	.	3.40406	3.1e-05	0.0351739	45
1442	Shisa9	11983299	16	11985086	1788	.	2.7613	0.00048415	0.136011	33
1443	Ptprg	11984988	14	11985823	836	.	2.84967	0.000781826	0.171464	31
1444	Bcor	11998051	X	11998421	371	.	3.61021	3.86e-05	0.0399374	44
1445	Ryr2	12003997	13	12004874	878	.	3.15578	0.000208478	0.0914977	36
1446	Itga8	12010842	2	12011478	637	.	2.92717	0.000408357	0.124562	33
1447	Grb10	12026334	11	12027003	670	.	2.86926	0.000400452	0.124884	33
1448	Olfr1423	12038311	19	12038591	281	.	3.22187	0.000138436	0.0742797	38
1449	Sub1	12039999	15	12040720	722	.	3.2948	4.97e-05	0.0442955	43
1450	Prkn	12050616	17	12051728	1113	.	3.15949	6.46e-05	0.0490343	41
1451	Tex29	12055831	8	12056335	505	.	2.93269	0.00019982	0.0895736	36
1452	Ryr2	12064892	13	12065395	504	.	3.56999	4.63e-06	0.0117163	53
1453	Tmem67	12080648	4	12081130	483	.	3.22963	8.01e-05	0.0564937	40
1454	Bcor	12087175	X	12087576	402	.	3.38176	0.000104352	0.0675476	39
1455	Ryr2	12092939	13	12093562	624	.	2.84589	0.000373396	0.120137	34
1456	Tmem241	12095245	18	12095529	285	.	2.68391	0.000377807	0.120417	34
1457	Ryr2	12105786	13	12106421	636	.	2.70623	0.00028267	0.105751	35
1458	Ptprg	12113773	14	12114775	1003	.	2.78568	0.000544854	0.143374	32
1459	Zfr	12117196	15	12117514	319	.	2.8927	0.000563729	0.145708	32
1460	Riok3	12128804	18	12129234	431	.	3.14036	8.89e-05	0.0581487	40
1461	Grb10	12129469	11	12129873	405	.	3.19037	0.000199398	0.0906275	37
1462	Gm25365	12143321	9	12143631	311	.	3.14582	0.000268504	0.105386	35
1463	Agpat4	12144349	17	12144625	277	.	3.02872	0.000111535	0.0666761	39
1464	Bcor	12159232	X	12159850	619	.	3.35613	0.00011144	0.0674419	39
1465	Agpat4	12159345	17	12160387	1043	.	2.96512	0.000128369	0.0711443	38
1466	Agpat4	12169227	17	12169580	354	.	3.9204	2.48e-06	0.00706155	56
1467	Fam92a	12171466	4	12171892	427	.	2.9201	0.000355083	0.121305	34
1468	Utrn	12175821	10	12176162	342	.	3.3267	0.000125072	0.0706269	39
1469	Mtr	12194416	13	12195479	1064	.	3.0683	0.000157656	0.0825258	38
1470	Mtr	12199958	13	12200258	301	.	2.71016	0.000506547	0.139534	32
1471	Mtmr12	12204777	15	12205301	525	.	3.38113	1.12e-05	0.019597	49
1472	Agpat4	12218626	17	12219509	884	.	2.71137	0.000311968	0.111097	35
1473	Npc1	12230170	18	12230538	369	.	2.46446	0.000571031	0.14802	32
1474	Sulf1	12234218	1	12234608	391	.	2.85735	0.000428144	0.129046	33
1475	Map3k4	12235871	17	12236939	1069	.	2.95823	0.000282586	0.109086	35
1476	Npc1	12236031	18	12236645	615	.	3.88651	1.43e-06	0.00509742	58
1477	A230072I06Rik	12238214	8	12238526	313	.	3.00626	0.000112779	0.0661302	39
1478	Fam49a	12241664	12	12242051	388	.	3.38902	4.05e-05	0.0387802	43
1479	Map3k4	12242704	17	12243495	792	.	3.03629	0.000212315	0.0911948	36
1480	Ralyl	12252368	3	12252931	564	.	2.80783	4.99e-05	0.0443864	43
1481	Mtr	12260813	13	12262056	1244	.	2.99918	0.00024996	0.102469	36
1482	Fam49a	12261821	12	12262818	998	.	3.04773	0.000226001	0.0935255	36
1483	Shisa9	12275472	16	12276245	774	.	2.84336	0.000411803	0.126182	33
1484	Actn2	12276248	13	12276705	458	.	3.58043	3.71e-06	0.0103207	54
1485	Cobl	12278278	11	12279636	1359	.	3.4142	7.18e-05	0.0536389	41
1486	Actn2	12278547	13	12278886	340	.	2.69903	0.000671413	0.160965	31
1487	Itga8	12283840	2	12284189	350	.	3.23962	0.000180688	0.0838205	37
1488	Actn2	12288429	13	12288803	375	.	3.3245	1.83e-05	0.025171	47
1489	Mtmr12	12295344	15	12295852	509	.	3.32247	2.37e-05	0.0286036	46
1490	Map3k4	12301292	17	12302391	1100	.	3.06135	0.00011947	0.0696129	39
1491	Utrn	12310534	10	12311541	1008	.	2.99367	0.000290804	0.108808	35
1492	Map3k4	12318261	17	12319082	822	.	2.99262	0.000135444	0.0734717	38
1493	Golph3	12321255	15	12322166	912	.	2.85455	0.000289741	0.107292	35
1494	Shisa9	12333150	16	12333505	356	.	2.97087	0.000102115	0.0632106	39
1495	Lama3	12337327	18	12337750	424	.	3.14671	0.000239983	0.0962543	36
1496	Heatr1	12356841	13	12357139	299	.	3.28673	0.000125615	0.0700213	39
1497	Fam92a	12361612	4	12362605	994	.	3.10582	0.000325972	0.114422	34
1498	Gm22207	12368257	8	12368565	309	.	2.95091	0.000168	0.0820729	37
1499	Pdzd2	12372748	15	12373814	1067	.	3.16789	4.53e-05	0.0420911	43
1500	Cobl	12373143	11	12373531	389	.	2.77685	0.000519864	0.137052	32
1501	Pdzd2	12377886	15	12378352	467	.	3.1929	3.77e-05	0.0354911	44
1502	Lama3	12384466	18	12385494	1029	.	2.71883	0.000467326	0.134951	33
1503	Sox1	12384561	8	12385471	911	.	2.64184	0.000356205	0.116585	34
1504	Sox1	12395352	8	12397586	2235	.	3.06802	0.000100995	0.0601534	39
1505	Utrn	12395772	10	12397063	1292	.	3.18708	0.000147574	0.0774337	38
1506	Fam49a	12400251	12	12401706	1456	.	2.9204	0.000450111	0.133369	33
1507	Sox1	12400833	8	12401761	929	.	2.77966	0.000281229	0.10519	35
1508	Utrn	12406467	10	12406743	277	.	2.95468	0.000351982	0.117621	34
1509	Ralyl	12409775	3	12410460	686	.	3.03793	0.000236293	0.0981093	36
1510	Fam49a	12421010	12	12421871	862	.	2.86564	0.000326332	0.112143	34
1511	Pdzd2	12424999	15	12425285	287	.	2.93284	0.000148286	0.0768847	38
1512	Fam92a	12431481	4	12431789	309	.	2.92622	0.000117052	0.0686389	39
1513	Sulf1	12440044	1	12440495	452	.	3.13328	0.000200286	0.088636	36
1514	Gm25365	12443847	9	12445567	1721	.	2.96687	0.000281307	0.108169	35
1515	Sema3d	12453431	5	12453707	277	.	3.59004	2.91e-05	0.0264996	45
1516	Lgals8	12461142	13	12461482	341	.	2.99551	0.00014126	0.0754571	38
1517	Lama3	12461947	18	12462402	456	.	2.59987	0.000746724	0.168024	31
1518	Lgals8	12463467	13	12464605	1139	.	3.06158	0.000144684	0.0736784	38
1519	Cobl	12464323	11	12464847	525	.	2.91506	0.000176799	0.0836065	37
1520	Sox1	12466412	8	12467369	958	.	2.75591	0.000442374	0.130539	33
1521	Ralyl	12467831	3	12469101	1271	.	3.10668	0.00022132	0.0938188	36
1522	Gm20812	12472427	Y	12472716	290	.	3.16713	0.000217992	0.0911612	36
1523	Cadps	12494471	14	12495191	721	.	3.01742	0.000301356	0.108979	35
1524	Lama3	12498752	18	12499098	347	.	3.11451	9.67e-05	0.0611575	40
1525	D630011A20Rik	12499667	8	12500845	1179	.	2.57671	0.000562536	0.147588	32
1526	Lama3	12501019	18	12501352	334	.	2.80488	0.000674512	0.156262	31
1527	Dtx4	12502122	19	12503324	1203	.	3.21481	1.39e-05	0.0220607	48
1528	Edaradd	12510424	13	12510730	307	.	2.73712	0.000618899	0.152794	32
1529	Slc22a3	12518504	17	12519661	1158	.	2.71877	0.000477716	0.13659	33
1530	D630011A20Rik	12521422	8	12521817	396	.	2.77918	0.000688272	0.158708	31
1531	D630011A20Rik	12529067	8	12529456	390	.	2.71367	0.000929373	0.190699	30
1532	D630011A20Rik	12544275	8	12544679	405	.	2.70232	0.000703234	0.161257	31
1533	Cobl	12546912	11	12547246	335	.	3.40209	6.41e-05	0.0501591	41
1534	Utrn	12548157	10	12548911	755	.	3.08843	0.000157174	0.0809991	38
1535	D630011A20Rik	12548448	8	12548734	287	.	2.79533	0.000500012	0.136758	33
1536	Thsd7a	12564969	6	12565259	291	.	3.47936	6.55e-05	0.0516	41
1537	Ero1lb	12565539	13	12566887	1349	.	3.06414	0.000167595	0.0821278	37
1538	Lama3	12566762	18	12568572	1811	.	2.93962	0.000355754	0.119346	34
1539	Pdzd2	12575533	15	12575864	332	.	3.13881	0.0001054	0.0632601	39
1540	Slc22a2	12596993	17	12597364	372	.	2.66846	0.000483437	0.134726	33
1541	Gm27952	12601776	12	12602065	290	.	3.32712	0.000103992	0.0631263	39
1542	Ralyl	12616306	3	12617138	833	.	3.64515	2.72e-05	0.0315704	45
1543	Cadps	12627186	14	12627717	532	.	3.57246	1.03e-05	0.018058	49
1544	Tubgcp3	12628571	8	12628890	320	.	2.52944	0.000863456	0.181744	30
1545	Tubgcp3	12632237	8	12632519	283	.	2.65968	0.000797848	0.175651	30
1546	Mindy3	12641198	2	12641650	453	.	3.69419	5.7e-06	0.0119141	52
1547	Ttc39c	12643924	18	12644375	452	.	2.59827	0.000751329	0.168058	31
1548	Tubgcp3	12648039	8	12648586	548	.	2.71688	0.000521807	0.140765	32
1549	Cobl	12649874	11	12650209	336	.	3.18982	0.000144897	0.0747791	38
1550	Ttc39c	12654065	18	12654353	289	.	2.99535	0.000209942	0.0918925	36
1551	Shisa9	12654431	16	12655202	772	.	3.6405	3.01e-05	0.0319433	45
1552	Pdzd2	12662887	15	12663574	688	.	2.9693	0.000171199	0.0825182	37
1553	Sema3d	12669657	5	12670453	797	.	2.78442	0.000467843	0.132226	33
1554	Tubgcp3	12671994	8	12672598	605	.	2.5979	0.000406462	0.122376	33
1555	Ralyl	12676778	3	12677058	281	.	3.57156	4.39e-05	0.0418215	43
1556	Igf2r	12687673	17	12688943	1271	.	2.76783	0.000398713	0.12497	33
1557	Gm27952	12693473	12	12694296	824	.	3.06765	0.000262476	0.107409	35
1558	Gm27952	12716744	12	12717327	584	.	2.84458	0.000417888	0.121193	33
1559	6030458C11Rik	12718286	15	12719092	807	.	2.91772	0.000377572	0.121229	34
1560	Vmn2r56	12720133	7	12720449	317	.	3.4846	2.85e-05	0.0326347	45
1561	Ttc39c	12727483	18	12727775	293	.	3.02802	8.43e-05	0.0579135	40
1562	6030458C11Rik	12738402	15	12740178	1777	.	3.17299	5.75e-05	0.0476892	42
1563	Gm27952	12752391	12	12753010	620	.	2.84198	0.000549136	0.149199	32
1564	Igf2r	12755550	17	12756045	496	.	2.91616	0.00014845	0.0759102	38
1565	Igf2r	12769347	17	12770650	1304	.	3.55994	1.16e-05	0.0184731	49
1566	Gm25365	12772324	9	12772609	286	.	2.78499	0.000274328	0.10496	35
1567	Zscan18	12778171	7	12780443	2273	.	3.08739	0.00015243	0.0787862	38
1568	Atp11a	12787985	8	12788393	409	.	2.91288	0.000141733	0.074755	38
1569	Zscan18	12792780	7	12793795	1016	.	3.013	0.000325552	0.113546	34
1570	Zfp91	12795373	19	12796845	1473	.	3.48954	1.85e-05	0.0232761	47
1571	Mas1	12816077	17	12816476	400	.	3.01567	5.74e-05	0.0460999	42
1572	Cadps	12821764	14	12823199	1436	.	2.84534	0.000365898	0.118984	34
1573	Utrn	12822896	10	12823564	669	.	2.85508	0.000249643	0.0999263	36
1574	6030458C11Rik	12824350	15	12824682	333	.	3.12268	3.4e-05	0.0350607	44
1575	n-R5s45	12829033	14	12829317	285	.	3.35533	0.000106311	0.0639249	39
1576	Drosha	12833811	15	12834328	518	.	2.73365	0.000553478	0.145285	32
1577	Zfp110	12834548	7	12835630	1083	.	3.44864	3.5e-05	0.0332193	44
1578	Mycn	12834794	12	12835086	293	.	3.1373	0.000292624	0.113955	35
1579	Mycn	12841031	12	12842439	1409	.	2.99138	0.00025672	0.101778	35
1580	Drosha	12843350	15	12843667	318	.	2.83363	0.000218178	0.0935513	36
1581	Med14	12843831	X	12844992	1162	.	3.10063	0.000331833	0.113955	34
1582	Drosha	12849975	15	12851400	1426	.	2.92912	0.000233099	0.097472	36
1583	Drosha	12853226	15	12854843	1618	.	3.19761	7.16e-05	0.050076	41
1584	Atp11a	12860537	8	12861855	1319	.	2.79834	0.000316432	0.111345	34
1585	Utrn	12869142	10	12869659	518	.	3.08291	0.000278285	0.106475	35
1586	Mcf2l	12874378	8	12875293	916	.	2.60757	0.000636884	0.155764	31
1587	Gm5087	12875457	14	12876493	1037	.	3.56718	4.38e-05	0.0417023	43
1588	Zfp128	12880822	7	12881403	582	.	2.86105	0.000347616	0.118048	34
1589	Mcf2l	12890090	8	12891842	1753	.	2.64148	0.000667667	0.161987	31
1590	Mcf2l	12898443	8	12899166	724	.	2.77734	0.000394884	0.126964	34
1591	Mcf2l	12915744	8	12916065	322	.	2.76295	0.00048827	0.135639	33
1592	Mrpl18	12915793	17	12916509	717	.	3.19616	1.62e-05	0.022428	47
1593	Drosha	12926255	15	12927207	953	.	2.9336	0.000189902	0.0856742	37
1594	Mcf2l	12926508	8	12928599	2092	.	3.04514	6.62e-05	0.0499528	41
1595	Rnf225	12928134	7	12928605	472	.	3.97204	1.19e-06	0.00469537	59
1596	Mcf2l	12933765	8	12934582	818	.	3.14061	4.73e-05	0.0407596	43
1597	Mcf2l	12938457	8	12938753	297	.	2.62894	0.000666868	0.157398	31
1598	Mcf2l	12944952	8	12945262	311	.	2.74732	0.000414887	0.121557	33
1599	Mcf2l	12947639	8	12948544	906	.	2.78358	0.000269495	0.101866	35
1600	Zfp324	12957072	7	12957386	315	.	2.92999	0.000322604	0.116071	34
1601	Acat2	12960237	17	12960887	651	.	3.49019	5.83e-05	0.0486049	42
1602	Mcf2l	12962074	8	12963330	1257	.	2.99699	9.46e-05	0.0608121	40
1603	Stx11	12964100	10	12964821	722	.	2.88589	0.00045437	0.131468	33
1604	Mcf2l	12965624	8	12966232	609	.	2.72	0.000618999	0.155913	32
1605	Impact	12967993	18	12968948	956	.	2.8262	0.000446848	0.131855	33
1606	Impact	12972733	18	12973589	857	.	2.8208	0.000193584	0.0866263	37
1607	Mcf2l	12984925	8	12985266	342	.	3.01735	0.000149672	0.0791626	38
1608	Slco5a1	12990947	1	12991922	976	.	2.73948	0.000429903	0.12906	33
1609	Wtap	12991831	17	12992845	1015	.	3.65036	7.4e-06	0.0143542	51
1610	Mcf2l	12996437	8	12996754	318	.	2.85541	0.000177828	0.0829373	37
1611	Mcf2l	12999719	8	13000126	408	.	2.80501	0.000175602	0.0824233	37
1612	Cdh6	13004855	15	13005597	743	.	2.83727	0.000397768	0.126753	34
1613	Zbtb45	13006604	7	13008227	1624	.	2.6936	0.000639381	0.156864	31
1614	Sod2	13007670	17	13008288	619	.	3.05754	0.000146275	0.0756519	38
1615	Sf3b5	13008422	10	13009069	648	.	2.85895	0.000281838	0.104916	35
1616	C1ql3	13010007	2	13011363	1357	.	3.07571	0.000167271	0.0818163	37
1617	Trim28	13023143	7	13024502	1360	.	2.75067	0.000452981	0.134624	33
1618	F7	13035061	8	13035765	705	.	2.84686	0.000222726	0.093547	36
1619	Cdh6	13051282	15	13051924	643	.	3.09986	0.000247953	0.100054	36
1620	Mzf1	13054256	7	13054546	291	.	2.91707	0.0001335	0.0718836	38
1621	Ercc4	13061201	16	13061580	380	.	2.78377	0.000418369	0.128911	33
1622	Usp9x	13071509	X	13072826	1318	.	3.26204	9.53e-05	0.0622902	40
1623	Proz	13072767	8	13073467	701	.	2.72893	0.000600178	0.149223	32
1624	Pcid2	13078151	8	13079246	1096	.	2.94168	0.000159893	0.0791717	37
1625	Plagl1	13090480	10	13091772	1293	.	3.09943	0.000156527	0.078361	38
1626	Pcid2	13105134	8	13106143	1010	.	2.74232	0.000261379	0.10209	35
1627	Olfr1458	13119870	19	13120868	999	.	2.94539	8.37e-05	0.0555047	40
1628	Ercc4	13121993	16	13122323	331	.	2.81651	0.000269762	0.103583	35
1629	Cul4a	13136005	8	13136309	305	.	2.87689	0.000360869	0.111777	34
1630	Prl2c5	13139442	13	13139833	392	.	3.18308	0.000154152	0.0804248	38
1631	Gm5087	13140626	14	13141868	1243	.	2.65837	0.000490648	0.136708	33
1632	Ddx1	13144002	12	13144364	363	.	3.25046	0.000123481	0.069078	39
1633	Zc2hc1b	13170995	10	13171337	343	.	2.99073	0.00030119	0.109315	35
1634	Rsu1	13175452	2	13175791	340	.	3.11733	0.000176295	0.0826685	37
1635	Grtp1	13178974	8	13179852	879	.	3.04874	9.71e-05	0.062177	40
1636	Ltv1	13192766	10	13193277	512	.	3.05077	0.000183189	0.0850041	37
1637	Hrh4	13193963	18	13194341	379	.	2.729	0.000500841	0.137347	33
1638	Ddx1	13202420	12	13202746	327	.	3.03343	0.000198121	0.0926659	37
1639	Vwde	13212334	6	13212635	302	.	3.75125	2.06e-05	0.0285273	46
1640	Adprhl1	13224236	8	13225552	1317	.	3.06726	7.93e-05	0.0546387	41
1641	Adprhl1	13226919	8	13227666	748	.	2.68912	0.000528944	0.141745	32
1642	n-R5s3	13242140	X	13242539	400	.	3.36786	0.000110294	0.0689763	39
1643	Ccdc82	13246906	9	13247281	376	.	3.12608	6.03e-05	0.0484273	42
1644	Rsu1	13249823	2	13251018	1196	.	3.36472	1.94e-05	0.0261084	47
1645	Mkl2	13256252	16	13256549	298	.	2.68053	0.000330179	0.1118	34
1646	Zswim9	13259855	7	13260379	525	.	2.81863	0.000266146	0.1025	35
1647	Dcun1d2	13265965	8	13267372	1408	.	3.09444	0.000104208	0.0640236	39
1648	Dcun1d2	13270025	8	13271362	1338	.	2.89347	0.000353582	0.12146	34
1649	Vwde	13271419	6	13272242	824	.	3.31213	4.16e-05	0.0401967	43
1650	Vwde	13278090	6	13278382	293	.	3.14486	0.000283433	0.112126	35
1651	Zswim9	13278236	7	13278566	331	.	3.2223	5.19e-05	0.0448828	42
1652	Ddx3x	13280102	X	13280471	370	.	3.46779	7.01e-05	0.0534183	41
1653	Dcun1d2	13287349	8	13287773	425	.	2.7938	0.000147686	0.0761658	38
1654	Maml2	13298077	9	13298597	521	.	3.02704	0.000165406	0.0828686	37
1655	Mkl2	13311572	16	13311850	279	.	3.3557	0.000113264	0.0669499	39
1656	Synpr	13313616	14	13313975	360	.	3.2134	7.38e-05	0.055625	41
1657	Ncoa2	13314301	1	13314778	478	.	3.16812	4.82e-05	0.0437572	43
1658	Cobl	13315605	11	13315899	295	.	2.65149	0.000332583	0.115495	34
1659	Tmco3	13319262	8	13320431	1170	.	2.75582	0.000543801	0.145865	32
1660	Ncoa2	13324316	1	13325202	887	.	2.85468	0.000486452	0.141968	33
1661	Synpr	13332826	14	13334373	1548	.	2.95607	0.000343092	0.119106	34
1662	Mkl2	13336935	16	13337249	315	.	3.48142	1.05e-05	0.018143	49
1663	Tfdp1	13355940	8	13356953	1014	.	3.26347	2.6e-05	0.0298112	45
1664	Ddx3x	13365451	X	13365727	277	.	3.30903	0.000133595	0.0730483	38
1665	Tfdp1	13366390	8	13367567	1178	.	3.18453	3.35e-05	0.0347664	44
1666	Ncoa2	13372544	1	13374446	1903	.	3.05928	0.000139563	0.0744663	38
1667	Atp4b	13386514	8	13386920	407	.	2.78879	0.0002103	0.0900347	36
1668	Mkl2	13401325	16	13401866	542	.	2.94094	0.000142646	0.07615	38
1669	Grk1	13402940	8	13403754	815	.	2.75059	0.000340769	0.116789	34
1670	Ncoa2	13407500	1	13407939	440	.	3.52127	1.11e-05	0.0183954	49
1671	Tmem168	13426090	6	13426390	301	.	3.50444	3.42e-05	0.0360861	44
1672	Tmem255b	13438371	8	13438811	441	.	2.68187	0.00074307	0.165268	31
1673	Tmem255b	13448688	8	13449031	344	.	3.2843	1.39e-05	0.0205897	48
1674	Mkl2	13451953	16	13452480	528	.	2.82912	0.000231739	0.0950495	36
1675	Nid1	13460075	13	13461841	1767	.	3.01146	0.000303452	0.107793	35
1676	Gas6	13463780	8	13464649	870	.	2.68897	0.000521363	0.140226	32
1677	Tcp10c	13488828	17	13489256	429	.	2.77913	0.000483916	0.135737	33
1678	Bsph2	13550724	7	13551100	377	.	3.10746	0.0002031	0.0917255	36
1679	Adat2	13552804	10	13553290	487	.	3.21859	9.13e-05	0.0577564	40
1680	Tmem168	13571901	6	13572499	599	.	2.66205	0.00058599	0.148612	32
1681	Vim	13573766	2	13574566	801	.	3.04253	8.85e-05	0.0596197	40
1682	Gm20773	13577396	Y	13578020	625	.	3.34683	0.000101305	0.0645476	39
1683	Rasa3	13579127	8	13579430	304	.	3.87137	1.26e-06	0.00519278	59
1684	Tram1	13589099	1	13590130	1032	.	3.06533	7.61e-05	0.053592	41
1685	Lyst	13590387	13	13590945	559	.	3.00849	8.85e-05	0.0599625	40
1686	Rasa3	13593010	8	13593872	863	.	2.94578	0.00013369	0.0715138	38
1687	Rasa3	13599916	8	13600624	709	.	3.01671	7.47e-05	0.0529127	41
1688	Tmem168	13607593	6	13608250	658	.	3.64715	1.98e-05	0.0243921	47
1689	Rasa3	13616433	8	13617518	1086	.	2.53124	0.000634249	0.155974	31
1690	Lyst	13637879	13	13638197	319	.	3.32036	0.000135201	0.07703	38
1691	Rasa3	13642999	8	13644389	1391	.	2.74495	0.000254197	0.101397	35
1692	Rasa3	13645624	8	13646079	456	.	2.69799	0.000331772	0.114998	34
1693	Rasa3	13651905	8	13652654	750	.	2.88182	0.000235972	0.0992796	36
1694	Bfar	13671891	16	13672408	518	.	2.97031	0.000239878	0.0977913	36
1695	Rasa3	13676294	8	13678183	1890	.	2.82178	0.000204258	0.0894788	36
1696	Sntn	13688727	14	13689004	278	.	3.32094	6.89e-05	0.0518836	41
1697	Pom121l12	13703583	11	13704654	1072	.	3.4382	8.04e-05	0.0571729	40
1698	St8sia6	13721162	2	13722324	1163	.	2.96233	0.000522408	0.139996	32
1699	Pla2g10	13729297	16	13730203	907	.	2.98286	0.000326325	0.111252	34
1700	Mtmr2	13748945	9	13749239	295	.	3.37587	8.29e-05	0.0573601	40
1701	Runx1t1	13750159	4	13751708	1550	.	3.15668	0.000130692	0.0729458	38
1702	Cdc16	13757597	8	13757941	345	.	2.63755	0.000345931	0.115471	34
1703	Tcte2	13760027	17	13761561	1535	.	3.65763	2.29e-05	0.0289108	46
1704	Gpr85	13767004	6	13767280	277	.	2.82222	0.000316891	0.113836	34
1705	Xkr9	13773392	1	13773800	409	.	2.74692	0.000463319	0.133537	33
1706	Runx1t1	13777525	4	13777803	279	.	3.27366	0.000163136	0.0832473	37
1707	Afdn	13787922	17	13788206	285	.	3.27009	0.00016592	0.0840969	37
1708	St8sia6	13792720	2	13793539	820	.	3.31789	0.000104417	0.0601894	39
1709	Xkr9	13802645	1	13803586	942	.	3.82799	1.18e-05	0.0191867	49
1710	Runx1t1	13806028	4	13806389	362	.	3.18035	0.000244028	0.103928	36
1711	Zfp521	13809217	18	13809671	455	.	2.97061	0.000358451	0.119366	34
1712	Ntan1	13818464	16	13819708	1245	.	3.08695	3.7e-05	0.0370016	44
1713	Ntan1	13825094	16	13825543	450	.	2.64411	0.000565392	0.146788	32
1714	Cep57	13826454	9	13827819	1366	.	3.18641	2.09e-05	0.0234374	46
1715	2610001J05Rik	13852591	6	13852912	322	.	3.97961	5.13e-06	0.0120382	52
1716	Nbas	13852986	12	13853476	491	.	3.25732	0.000122639	0.0704434	39
1717	Aig1	13861167	10	13861726	560	.	3.0739	0.000320841	0.111477	34
1718	Hacd1	13865547	2	13866179	633	.	2.93375	0.000218147	0.0926254	36
1719	Aig1	13868248	10	13868550	303	.	3.44764	5.14e-05	0.0446365	42
1720	Gm281	13873245	14	13873575	331	.	3.15822	0.000267904	0.108966	35
1721	Coprs	13889984	8	13890516	533	.	3.5509	5.77e-06	0.0128124	52
1722	Fam76b	13892012	9	13892326	315	.	3.90998	6.16e-06	0.0136521	52
1723	Fbxo25	13907589	8	13907956	368	.	3.41982	2.9e-05	0.0322055	45
1724	Fam84a	13908748	12	13909159	412	.	4.20337	7.02e-07	0.00320922	61
1725	Fbxo25	13914104	8	13915117	1014	.	2.74606	0.000567675	0.145336	32
1726	Fbxo25	13921119	8	13921413	295	.	2.81251	0.000399889	0.125584	33
1727	Hivep2	13928607	10	13929670	1064	.	4.34526	1.08e-06	0.0044456	59
1728	Tdrp	13947827	8	13948110	284	.	3.0624	9.93e-05	0.0635931	40
1729	Tdrp	13952653	8	13954838	2186	.	2.74109	0.000400977	0.123733	33
1730	Gm47884	13954028	13	13955167	1140	.	3.59084	1.45e-05	0.0202018	48
1731	B3galnt2	13965014	13	13965318	305	.	3.0248	0.000144198	0.075511	38
1732	Hivep2	13965537	10	13967488	1952	.	3.28757	3.75e-05	0.0369939	44
1733	Zfp521	13970678	18	13971371	694	.	3.07093	0.000217345	0.0952423	36
1734	Tdrp	13974441	8	13974718	278	.	2.76371	0.000501765	0.138585	32
1735	Tdrp	13982985	8	13983267	283	.	2.9398	0.000156625	0.0763519	38
1736	Fam84a	13997733	12	13998140	408	.	2.58795	0.000258976	0.099977	35
1737	Atxn7	14012981	14	14013582	602	.	3.18512	0.000210339	0.0903213	36
1738	Erich1	14017436	8	14018137	702	.	3.01584	0.000189308	0.0888505	37
1739	Hivep2	14018668	10	14018953	286	.	3.20925	0.000168349	0.0812999	37
1740	Tbce	14021110	13	14022167	1058	.	2.78365	0.000456825	0.132216	33
1741	Hivep2	14044172	10	14045067	896	.	2.90844	0.000216566	0.0933985	36
1742	Hacd1	14055338	2	14055719	382	.	3.72986	1.82e-05	0.0253396	47
1743	Atxn7	14061508	14	14061874	367	.	2.8925	0.000297831	0.108363	35
1744	Ggps1	14062929	13	14065048	2120	.	3.19265	3.16e-05	0.0327085	44
1745	Sesn3	14071852	9	14072186	335	.	3.01205	0.000274012	0.101343	35
1746	Stam	14073566	2	14074645	1080	.	3.05439	0.000197756	0.0877041	37
1747	Gm7356	14077256	17	14078339	1084	.	2.78196	0.000219771	0.0931151	36
1748	Sult2a3	14086481	7	14087582	1102	.	2.82118	6.59e-05	0.0490433	41
1749	Erich1	14089881	8	14090556	676	.	2.92338	0.000281358	0.104648	35
1750	Dlgap2	14095487	8	14096352	866	.	2.82706	0.000247982	0.0984215	36
1751	Zfp521	14102453	18	14103385	933	.	3.01974	0.00010848	0.0667068	39
1752	Hivep2	14118095	10	14118536	442	.	3.1222	0.000255835	0.099307	35
1753	Hivep2	14127863	10	14130201	2339	.	2.9041	0.000225871	0.0937886	36
1754	Dact2	14131006	17	14131509	504	.	2.80083	0.000490072	0.134808	33
1755	Arid4b	14136301	13	14136638	338	.	4.01904	5.73e-06	0.0129754	52
1756	Cdh6	14145597	15	14146572	976	.	3.07855	0.00032652	0.110803	34
1757	Fam84a	14149863	12	14150621	759	.	2.99836	0.000122899	0.0676924	39
1758	Zfp521	14151516	18	14152499	984	.	3.16072	0.000118727	0.0692325	39
1759	Dact2	14157023	17	14157407	385	.	2.80811	0.000335019	0.115015	34
1760	Nde1	14163316	16	14163713	398	.	3.19502	1.48e-05	0.0213393	48
1761	Cdh6	14169249	15	14170148	900	.	2.85264	0.00032381	0.112582	34
1762	Sesn3	14179464	9	14179937	474	.	2.65878	0.000593895	0.149504	32
1763	Dlgap2	14179549	8	14180340	792	.	3.07024	0.000188634	0.0848594	37
1764	Dact2	14195694	17	14196881	1188	.	2.70044	0.000505836	0.137314	32
1765	Dact2	14200654	17	14201538	885	.	3.14238	4.6e-05	0.0418244	43
1766	Gm5160	14202833	18	14203180	348	.	2.88357	0.000291676	0.112695	35
1767	Hecw1	14213855	13	14214155	301	.	3.12459	3.19e-05	0.034704	44
1768	Tmem236	14216484	2	14217589	1106	.	3.36923	6.01e-05	0.0482825	42
1769	Dlgap2	14229895	8	14231047	1153	.	3.14565	9.84e-05	0.0627278	40
1770	Smoc2	14244791	17	14245103	313	.	3.33727	4.11e-05	0.0393976	43
1771	Pom121l12	14245004	11	14245427	424	.	3.04034	0.000370544	0.122456	34
1772	Tle4	14246545	19	14246959	415	.	2.95712	0.000347224	0.11873	34
1773	Sesn3	14276242	9	14277216	975	.	3.068	0.000237804	0.0956974	36
1774	Obox8	14306756	7	14307594	839	.	2.95049	0.000554013	0.149012	32
1775	Slc26a7	14312745	4	14313029	285	.	3.77441	1.52e-05	0.0225061	48
1776	Fopnl	14317186	16	14317482	297	.	3.25081	2e-05	0.0269495	46
1777	Smoc2	14330507	17	14331000	494	.	2.95427	0.0003764	0.119682	34
1778	Mrc1	14332689	2	14332994	306	.	3.45323	7.59e-05	0.0568656	41
1779	Sesn3	14338407	9	14339556	1150	.	2.67763	0.000579069	0.146141	32
1780	Dlgap2	14339909	8	14340294	386	.	3.877	1.97e-06	0.00700793	57
1781	Sesn3	14343152	9	14343614	463	.	2.74769	0.000332338	0.112267	34
1782	Il3ra	14345919	14	14346252	334	.	3.05786	0.000179639	0.0832013	37
1783	Il3ra	14350559	14	14350998	440	.	3.09404	0.000124357	0.070718	39
1784	Abcc1	14358289	16	14358590	302	.	2.94794	0.000149005	0.0781322	38
1785	Smoc2	14363308	17	14364392	1085	.	3.0634	0.000117015	0.0675429	39
1786	Endod1	14363526	9	14363905	380	.	3.96463	1.06e-06	0.00443027	59
1787	Eya1	14364330	1	14364663	334	.	3.22333	0.000132102	0.0733534	38
1788	Smoc2	14375241	17	14377647	2407	.	2.79165	0.000268924	0.101707	35
1789	Abcc1	14377115	16	14377577	463	.	2.85946	0.000296531	0.110611	35
1790	Endod1	14380468	9	14380943	476	.	2.64932	0.000774676	0.170739	31
1791	Smoc2	14398786	17	14399341	556	.	2.77122	0.000490445	0.139366	33
1792	Smoc2	14420594	17	14420999	406	.	2.83975	0.000418119	0.130609	33
1793	Pom121l12	14442188	11	14442495	308	.	3.3974	8.86e-05	0.0591112	40
1794	Dlgap2	14453248	8	14454667	1420	.	3.17682	0.000125066	0.069894	39
1795	H2al1n	14459122	X	14459451	330	.	3.30622	0.000143509	0.0793963	38
1796	Hecw1	14470516	13	14471309	794	.	2.95402	0.000384043	0.124767	34
1797	H2al1n	14489474	X	14489759	286	.	3.0052	5.97e-05	0.0481659	42
1798	Dlgap2	14495070	8	14495934	865	.	3.11815	0.000148324	0.0767097	38
1799	Cwc15	14500674	9	14500978	305	.	3.14399	2.28e-05	0.02813	46
1800	Eya1	14506462	1	14507039	578	.	3.44022	4.33e-05	0.0403999	43
1801	Hecw1	14522281	13	14522961	681	.	3.14366	0.000112021	0.0673008	39
1802	Fam84a	14522520	12	14522954	435	.	3.42809	5.37e-05	0.0464162	42
1803	Amotl1	14524906	9	14525326	421	.	2.998	0.000112787	0.0669561	39
1804	Pclo	14540465	5	14540751	287	.	3.02957	8.98e-05	0.0597462	40
1805	Slc26a7	14542953	4	14543835	883	.	3.22454	8.13e-05	0.0557905	40
1806	Thbs2	14561658	17	14562223	566	.	3.01611	0.000288257	0.108495	35
1807	Pclo	14575759	5	14576185	427	.	2.76598	0.000576408	0.146807	32
1808	Amotl1	14575901	9	14576714	814	.	2.63984	0.000812456	0.174418	30
1809	E2f5	14578254	3	14579072	819	.	3.12356	0.000139576	0.0702975	38
1810	Tle4	14598012	19	14598999	988	.	3.54592	2.24e-05	0.0279537	46
1811	Cacnb2	14603277	2	14603949	673	.	3.08881	0.00022107	0.092762	36
1812	Dlgap2	14605579	8	14606792	1214	.	3.16816	4.97e-05	0.0438117	43
1813	1810022K09Rik	14611201	3	14611816	616	.	3.79069	1.22e-05	0.0198866	49
1814	Amotl1	14612263	9	14612566	304	.	2.9842	7.68e-05	0.055025	41
1815	Car13	14629026	3	14629311	286	.	3.8465	5.38e-06	0.0116651	52
1816	Vta1	14655759	10	14656883	1125	.	3.13583	0.000294097	0.113955	35
1817	Car13	14669703	3	14669982	280	.	3.39398	7.98e-06	0.0157051	50
1818	Piwil4	14675081	9	14675744	664	.	2.72003	9.26e-05	0.0601742	40
1819	Dlgap2	14678231	8	14678531	301	.	3.29379	0.000103927	0.0652905	39
1820	Thbs2	14681657	17	14683311	1655	.	3.02593	0.000146862	0.0758857	38
1821	Ss18	14682157	18	14683016	860	.	3.39598	5.29e-05	0.0443619	42
1822	Piwil4	14705887	9	14706178	292	.	2.81757	0.000383981	0.122315	34
1823	Thbs2	14709091	17	14709782	692	.	3.29395	2.9e-05	0.0323273	45
1824	Msc	14711714	1	14712025	312	.	3.96305	7.47e-06	0.0151817	51
1825	Cacnb2	14721658	2	14722239	582	.	2.94924	0.000345517	0.117842	34
1826	Dlgap2	14727412	8	14727951	540	.	3.26524	5.59e-05	0.0437935	42
1827	Piwil4	14731178	9	14731531	354	.	3.37678	1.91e-05	0.0245725	47
1828	Cacnb2	14739247	2	14739734	488	.	2.83191	0.000504847	0.139989	32
1829	Tle4	14769905	19	14770190	286	.	3.1829	0.000241418	0.103363	36
1830	Dlgap2	14777866	8	14778147	282	.	3.13271	0.000174787	0.084713	37
1831	Taf4b	14783096	18	14783834	739	.	3.2295	0.000125205	0.0694145	39
1832	Fam84a	14791074	12	14791797	724	.	2.85993	0.000149913	0.0772574	38
1833	Snai2	14799305	16	14800482	1178	.	2.97611	0.000372315	0.119827	34
1834	Nek10	14803894	14	14804720	827	.	2.81078	0.000394621	0.124246	34
1835	Efcab1	14825310	16	14825675	366	.	3.13993	0.00018933	0.0873977	37
1836	Cacnb2	14874593	2	14874873	281	.	3.26319	9.21e-05	0.0593882	40
1837	Cdh6	14877064	15	14877841	778	.	2.8438	0.000420059	0.129364	33
1838	Car2	14885935	3	14886334	400	.	2.94501	0.000362126	0.119812	34
1839	Cln8	14888875	8	14889438	564	.	3.05469	0.000126253	0.0719101	38
1840	Cln8	14894778	8	14896077	1300	.	2.8255	0.000279898	0.105005	35
1841	Arhgef10	14905726	8	14907123	1398	.	2.84034	0.00029222	0.108149	35
1842	Taf4b	14916993	18	14917623	631	.	3.13301	7.42e-05	0.0542238	41
1843	Gm9758	14921577	5	14921904	328	.	2.32072	4.54e-07	0.00242633	63
1844	Gm30737	14922622	Y	14922991	370	.	3.94093	2.01e-06	0.00641549	56
1845	Foxp2	14929325	6	14929913	589	.	2.96051	0.000399512	0.126556	33
1846	Wdr27	14942322	17	14943374	1053	.	3.54584	1.55e-05	0.0216197	48
1847	Nmbr	14943402	10	14943778	377	.	3.28875	6.34e-05	0.0499482	41
1848	Kctd1	14959558	18	14959882	325	.	3.38879	8.38e-05	0.0559513	40
1849	Gm10354	14970683	5	14971996	1314	.	2.14845	0.000400055	0.123373	33
1850	Arhgef10	14981057	8	14981529	473	.	3.3065	1.37e-05	0.0205074	48
1851	Arhgef10	14988031	8	14990567	2537	.	2.80931	0.000293833	0.104225	35
1852	Nmbr	15004566	10	15004958	393	.	3.54121	3.22e-05	0.0345239	44
1853	Kbtbd11	15010956	8	15011513	558	.	3.13182	3.2e-05	0.031787	44
1854	Kctd1	15016620	18	15017715	1096	.	2.87698	0.000326972	0.117373	34
1855	Panx1	15017265	9	15018963	1699	.	2.93874	0.000154693	0.0784892	38
1856	Kbtbd11	15026950	8	15028285	1336	.	2.90776	0.00011512	0.0657612	39
1857	Panx1	15031720	9	15032750	1031	.	2.78378	0.000353891	0.116954	34
1858	Panx1	15044877	9	15045711	835	.	2.68453	0.000489474	0.136057	33
1859	Arl5b	15055112	2	15055820	709	.	3.58762	3.45e-05	0.0354372	44
1860	Kctd1	15062106	18	15064945	2840	.	2.98715	0.00016141	0.0796746	37
1861	Necab1	15073759	4	15074257	499	.	3.21642	0.000128198	0.0720709	38
1862	Efcab1	15084837	16	15085754	918	.	2.93662	0.000299151	0.110414	35
1863	Efcab1	15092742	16	15093046	305	.	3.03226	0.000233335	0.0957745	36
1864	Arl5b	15104392	2	15105864	1473	.	3.2241	0.000107999	0.0649157	39
1865	Ermard	15108343	17	15108621	279	.	2.7706	0.000386225	0.116814	34
1866	Myom2	15108642	8	15109046	405	.	2.91238	0.000432474	0.128746	33
1867	Nmbr	15117666	10	15117981	316	.	3.16748	0.000139923	0.0754536	38
1868	Gli3	15125468	13	15125765	298	.	3.87149	1.14e-05	0.0200286	49
1869	Hephl1	15147127	9	15147881	755	.	2.98542	0.0002329	0.0970845	36
1870	Kctd1	15150244	18	15150958	715	.	2.74875	0.000209113	0.0914766	36
1871	Ermard	15157638	17	15158124	487	.	3.68007	1.76e-05	0.0244382	47
1872	Myom2	15167047	8	15167640	594	.	2.97277	0.000309956	0.109633	35
1873	Pom121l12	15168152	11	15169446	1295	.	2.95303	0.000376765	0.123395	34
1874	Dll1	15225877	17	15226984	1108	.	2.74297	0.000605689	0.153563	32
1875	Dll1	15238368	17	15238711	344	.	2.70285	0.000445143	0.130508	33
1876	Tmem64	15241733	4	15242221	489	.	3.89497	3.01e-06	0.00767892	55
1877	Gm9733	15254065	3	15254585	521	.	3.12399	5.55e-05	0.0445318	42
1878	Dll1	15259162	17	15259440	279	.	3.13294	9.22e-05	0.0605606	40
1879	Tmem64	15265388	4	15266790	1403	.	3.56767	2.54e-05	0.0288131	45
1880	Kcnb2	15268852	1	15269820	969	.	3.18265	0.000152174	0.0771987	38
1881	Kcnb2	15286729	1	15287068	340	.	3.78726	1.72e-05	0.0248548	47
1882	Gm21897	15314556	16	15316017	1462	.	3.06998	0.00025483	0.100036	35
1883	Dll1	15370112	17	15370525	414	.	3.34438	1.58e-05	0.023432	48
1884	Foxp2	15378385	6	15379629	1245	.	3.22983	0.00015326	0.0809357	38
1885	Gli3	15380042	13	15380334	293	.	3.41711	1.42e-05	0.021709	48
1886	Lrrc3b	15383126	14	15383486	361	.	3.40591	6.76e-05	0.0519685	41
1887	Cypt1	15399450	X	15400046	597	.	2.84717	0.000162555	0.0792757	37
1888	Psat1	15415543	19	15416087	545	.	2.90226	0.00030011	0.107211	35
1889	Lrrc3b	15437675	14	15438466	792	.	3.09318	0.000327869	0.112823	34
1890	Psmb1	15461226	17	15462873	1648	.	3.1835	9.05e-05	0.0590759	40
1891	Gli3	15463369	13	15463964	596	.	3.15158	0.00010677	0.0651733	39
1892	Cypt1	15474295	X	15476151	1857	.	3.23596	8.37e-05	0.0565067	40
1893	Gli3	15476963	13	15478232	1270	.	3.1231	0.00029766	0.108923	35
1894	Cypt1	15481033	X	15481405	373	.	3.22466	0.000155249	0.0788733	38
1895	Ube2v2	15493680	16	15494142	463	.	3.06647	0.00014034	0.0734446	38
1896	Gli3	15498174	13	15498589	416	.	3.36133	5.36e-05	0.0450039	42
1897	Psmb1	15499698	17	15500285	588	.	2.90358	0.000535895	0.144393	32
1898	Foxp2	15518516	6	15519161	646	.	3.13965	0.000211626	0.0901758	36
1899	Gm24222	15519815	8	15520108	294	.	3.54139	1e-15	5.45e-11	149
1900	Tbp	15527052	17	15527339	288	.	3.02345	0.000110286	0.0668944	39
1901	Smco4	15529007	9	15529407	401	.	2.79409	0.000417975	0.127674	33
1902	Chst9	15533068	18	15533496	429	.	3.51416	4.78e-05	0.0425765	43
1903	Smco4	15538795	9	15539141	347	.	3.08955	8.04e-05	0.0567937	40
1904	Ube2v2	15573353	16	15573662	310	.	3.25262	0.000174233	0.083253	37
1905	Gm21083	15578537	5	15580164	1628	.	2.56354	2.73e-05	0.0302552	45
1906	Psat1	15590332	19	15590663	332	.	3.20211	0.0002192	0.0955476	36
1907	Ube2v2	15594031	16	15594518	488	.	3.78361	4.59e-06	0.0112821	53
1908	Prdm9	15607610	17	15608113	504	.	2.92788	0.000339141	0.113932	34
1909	Nmbr	15625778	10	15626077	300	.	2.54512	0.000359335	0.11715	34
1910	Trib2	15628177	12	15628576	400	.	3.77932	7.37e-06	0.0138995	51
1911	Nmbr	15634730	10	15635090	361	.	3.94531	7.53e-06	0.0143896	51
1912	Gm20822	15636420	Y	15636803	384	.	4.84208	7.25e-08	0.000524662	71
1913	Prkdc	15641967	16	15642853	887	.	5.74993	2.64e-13	9.18e-09	125
1914	Kcnb2	15651183	1	15651872	690	.	2.86578	0.000545067	0.140335	32
1915	Vstm2a	15655230	11	15655804	575	.	2.91753	0.000569639	0.147286	32
1916	4930572O03Rik	15663752	5	15664126	375	.	2.19246	0.000189784	0.0858262	37
1917	4930572O03Rik	15670977	5	15671456	480	.	2.5614	0.000336822	0.116943	34
1918	4930572O03Rik	15681790	5	15683078	1289	.	3.04833	6.48e-06	0.0112266	51
1919	Malrd1	15684908	2	15685229	322	.	2.7752	0.000477485	0.138433	33
1920	Chd1	15704725	17	15705969	1245	.	3.20599	0.000102219	0.0612252	39
1921	Gli3	15724548	13	15724870	323	.	2.79563	0.00030564	0.109272	35
1922	Csmd1	15741640	8	15742299	660	.	3.03402	0.000344104	0.116363	34
1923	Gli3	15768142	13	15768442	301	.	3.64261	1.56e-05	0.0233916	48
1924	Nmbr	15780092	10	15780627	536	.	3.19103	2.51e-05	0.0287813	46
1925	Rgmb	15786067	17	15786740	674	.	2.98039	0.000320634	0.114206	34
1926	Trib2	15787648	12	15787945	298	.	4.49982	2.21e-07	0.00148368	66
1927	Rgmb	15804264	17	15804641	378	.	3.09197	0.000341822	0.114185	34
1928	Trib2	15815674	12	15817268	1595	.	3.04583	0.000158373	0.0790351	38
1929	Rgmb	15825677	17	15826648	972	.	3.18427	6.24e-05	0.0477419	42
1930	Rgmb	15830502	17	15831346	845	.	2.96589	0.000178669	0.0843374	37
1931	Obox6	15837525	7	15837934	410	.	3.54547	3.09e-05	0.0343337	45
1932	Calb1	15881095	4	15881430	336	.	2.85094	0.000208978	0.0906546	36
1933	Cacna2d1	15882727	5	15883267	541	.	3.10738	0.000273609	0.102081	35
1934	Cebpd	15887346	16	15888207	862	.	2.95292	0.0003185	0.11375	34
1935	Crxos	15887891	7	15888202	312	.	3.07467	0.000243265	0.0990763	36
1936	Sbspon	15892571	1	15892982	412	.	2.91154	0.000571584	0.146605	32
1937	Csmd1	15905997	8	15906441	445	.	3.02044	0.000436536	0.124319	33
1938	Rgmb	15909316	17	15909927	612	.	2.77355	0.000378373	0.121346	34
1939	Fat3	15922315	9	15922763	449	.	2.93375	0.000103894	0.0649456	39
1940	Psat1	15924671	19	15925299	629	.	2.79871	0.000449832	0.13289	33
1941	Rgmb	15927896	17	15928192	297	.	2.98877	0.000354511	0.118778	34
1942	Cacna2d1	15934111	5	15935377	1267	.	3.02242	0.000121952	0.0690876	39
1943	Fat3	15938008	9	15938285	278	.	3.19516	7.75e-05	0.0552179	41
1944	Gm22389	15942610	18	15943789	1180	.	3.57264	2.87e-05	0.0320295	45
1945	Cep78	15963288	19	15963858	571	.	2.75159	0.000525606	0.140914	32
1946	Bicra	15971715	7	15972760	1046	.	3.03838	8.61e-05	0.0576952	40
1947	Bicra	15979307	7	15979949	643	.	2.56914	0.000702005	0.165917	31
1948	Bicra	15988654	7	15989108	455	.	2.9357	0.000155185	0.0778753	38
1949	4930444P10Rik	15990768	1	15991090	323	.	3.29184	0.000115523	0.0662018	39
1950	Mdfic	15997599	6	15998106	508	.	3.40042	7.43e-05	0.0543425	41
1951	Gm5432	16006594	12	16007026	433	.	3.02574	0.000428776	0.125213	33
1952	Vstm2a	16012676	11	16013183	508	.	3.13358	0.00029432	0.111851	35
1953	Osgin2	16014004	4	16014311	308	.	3.41298	2.55e-05	0.0303452	45
1954	Malrd1	16022286	2	16023301	1016	.	3.23415	0.000138455	0.073404	38
1955	Malrd1	16027656	2	16028118	463	.	2.82747	0.000821145	0.180196	30
1956	4930444P10Rik	16028954	1	16029273	320	.	2.8363	0.000348129	0.118347	34
1957	Spidr	16036063	16	16036999	937	.	2.97411	0.000414171	0.122773	33
1958	Spidr	16039579	16	16039970	392	.	3.43756	4.31e-05	0.0419064	43
1959	Bicra	16046519	7	16047012	494	.	2.94319	0.000159217	0.0778144	37
1960	Zfp541	16048439	7	16048738	300	.	2.88148	0.000286952	0.10642	35
1961	Csmd1	16058838	8	16059142	305	.	3.1373	0.000292624	0.113955	35
1962	Zfp541	16061469	7	16062245	777	.	2.87495	0.000376626	0.121271	34
1963	Mdfic	16063603	6	16063997	395	.	3.44991	6.41e-05	0.0503176	41
1964	Cacna2d1	16072444	5	16072862	419	.	2.96918	0.000176689	0.0846993	37
1965	Gnaq	16074381	19	16074714	334	.	3.29645	8.82e-05	0.0596005	40
1966	Inhba	16082561	13	16083107	547	.	3.32297	6.58e-05	0.0502863	41
1967	4930444P10Rik	16093024	1	16093856	833	.	2.92157	0.000409053	0.125318	33
1968	Rdh10	16105639	1	16106425	787	.	3.41674	1.92e-05	0.0243282	47
1969	Napa	16108456	7	16109432	977	.	2.71367	0.00059283	0.147413	32
1970	Napa	16110577	7	16110989	413	.	2.75065	0.00037576	0.119941	34
1971	Malrd1	16111761	2	16112221	461	.	3.08772	0.00025049	0.0980393	36
1972	Rgmb	16117289	17	16117606	318	.	3.44357	2.55e-05	0.0308148	45
1973	Kptn	16122428	7	16123257	830	.	2.80716	0.000367959	0.119618	34
1974	Oxsm	16144232	14	16144863	632	.	2.84309	0.000366784	0.121886	34
1975	Slc8a2	16158866	7	16159612	747	.	2.68013	0.000495211	0.13691	33
1976	Ripk2	16162012	4	16163862	1851	.	3.03119	0.000147965	0.075005	38
1977	Cdh9	16180182	15	16180495	314	.	3.65969	3.12e-05	0.0355059	45
1978	Ythdf3	16182737	3	16183387	651	.	4.10401	3.49e-06	0.00837356	54
1979	Dhx34	16198560	7	16202359	3800	.	2.97933	7.58e-05	0.0527898	41
1980	Stau2	16205803	1	16206599	797	.	2.82183	0.000488517	0.140693	33
1981	Pkp2	16213106	16	16214130	1025	.	3.32061	6.05e-05	0.0478057	42
1982	Stau2	16214234	1	16214551	318	.	3.0308	7.34e-05	0.0520307	41
1983	Oxsm	16230907	14	16231264	358	.	2.93643	0.000556007	0.145928	32
1984	Malrd1	16232096	2	16232607	512	.	3.1373	0.000292624	0.113955	35
1985	C5ar2	16237226	7	16238070	845	.	2.86511	0.000203063	0.0881942	36
1986	Oxsm	16243010	14	16243425	416	.	3.14679	0.000173329	0.0823266	37
1987	Ripk2	16259095	4	16259625	531	.	3.1235	0.000306761	0.116192	35
1988	Vstm2a	16260948	11	16261394	447	.	3.21777	0.000202554	0.0888117	36
1989	Gnaq	16261510	19	16262589	1080	.	3.43794	6.83e-05	0.0521363	41
1990	Inafm1	16272831	7	16274504	1674	.	2.92885	0.000113478	0.0665794	39
1991	Ccdc9	16285504	7	16286435	932	.	2.64273	0.000208771	0.0903504	36
1992	Yars2	16302595	16	16303136	542	.	2.68493	0.000521459	0.142421	32
1993	Bbc3	16305566	7	16306270	705	.	2.86889	0.000324668	0.112332	34
1994	Bbc3	16308679	7	16309673	995	.	2.68785	0.000584373	0.150271	32
1995	Bbc3	16311370	7	16313907	2538	.	2.75831	0.000342563	0.116053	34
1996	Tfec	16317437	6	16318290	854	.	3.21755	0.000153575	0.0807495	38
1997	Fat3	16329293	9	16329645	353	.	3.26574	0.000126885	0.0706399	38
1998	Sae1	16331934	7	16332473	540	.	2.92344	0.000166223	0.0828667	37
1999	Cdh9	16351888	15	16352179	292	.	3.59393	3.54e-05	0.0359062	44
[truncated: 22,338 more rows]

## Sheet: Dataset EV3B legend
Dataset EV3B. CUT&RUN-seq data corresponding to Figure 5.
A total of 8510 H3K36me2-binding peaks were identified from the H3K36me2 CUT&RUN-seq data in c-KIT positive Kdm2a cKO cells.

## Sheet: Dataset EV3B
	GeneID	Start	Chr	End	Length	Strand	Fold_enrichment	PValue	FDR	Pileup
1	mt-Rnr1	118	MT	4370	4253	.	2.11393	2.22e-41	1.42e-36	413
2	AC125149.3	353	GL456210.1	981	629	.	3.59226	6.73e-06	0.0122484	58
3	AC125149.3	4223	GL456210.1	4567	345	.	2.74989	6.88e-05	0.0510905	48
4	AC149090.1	9222	JH584304.1	10562	1341	.	2.63126	1.16e-05	0.0166414	56
5	mt-Nd4	10980	MT	15225	4246	.	2.23762	2.13e-54	1.34e-49	543
6	AC133103.4	25164	GL456211.1	25488	325	.	2.88053	0.000797535	0.119904	37
7	AC168977.2	25457	GL456212.1	26409	953	.	3.00934	0.000347	0.0966652	41
8	AC149090.1	26487	JH584304.1	27214	728	.	2.70147	2.15e-06	0.00595456	63
9	AC149090.1	31444	JH584304.1	35501	4058	.	3.00399	1.21e-09	6.83e-06	96
10	AC132444.5	35811	GL456221.1	36934	1124	.	2.55178	0.000549946	0.101498	39
11	AC149090.1	43261	JH584304.1	45195	1935	.	3.00189	4.58e-06	0.009769	60
12	AC149090.1	47303	JH584304.1	48435	1133	.	4.14577	8.53e-08	0.000245414	77
13	AC132444.4	50594	GL456221.1	50879	286	.	3.2206	5.65e-06	0.0107788	59
14	AC149090.1	53436	JH584304.1	54302	867	.	3.55484	2.21e-08	0.000127968	83
15	AC125149.3	57331	GL456210.1	57645	315	.	3.33083	1.27e-05	0.0172393	55
16	AC168977.2	69593	GL456212.1	69916	324	.	2.97983	2.36e-05	0.0290369	53
17	AC132444.2	81446	GL456221.1	81874	429	.	2.81428	0.000496	0.102344	40
18	AC087559.3	88054	GL456350.1	90170	2117	.	2.97809	0.000620255	0.112737	39
19	Csprs	95739	GL456221.1	96119	381	.	2.40129	0.000637045	0.108723	38
20	AC168977.1	101445	GL456212.1	101770	326	.	2.5895	0.00092117	0.12762	37
21	AC133103.7	112350	GL456211.1	112985	636	.	2.41732	0.000417	0.0965228	40
22	Csprs	115663	GL456221.1	116314	652	.	2.55981	0.000347	0.0884606	41
23	AC168977.1	144009	GL456212.1	145811	1803	.	2.58822	0.000315	0.0878699	42
24	AC168977.1	152082	GL456212.1	152646	565	.	2.9584	0.000304	0.0870422	42
25	AC133103.1	175194	GL456211.1	176122	929	.	2.61192	4.98e-05	0.0405499	50
26	Ccl21c	192849	GL456350.1	193144	296	.	3.15786	0.000832185	0.14297	37
27	AC133103.3	220675	GL456211.1	221033	359	.	2.95042	0.000700939	0.112437	38
28	Ccl21c	223053	GL456350.1	224051	999	.	3.01832	0.00057678	0.108218	39
29	AC133103.3	230921	GL456211.1	231319	399	.	2.94328	0.000208	0.0729374	43
30	AC163611.2	617254	JH584299.1	617578	325	.	3.17486	0.000777625	0.140559	38
31	Rab10	3034105	12	3035481	1377	.	3.61265	8.66e-05	0.0566474	47
32	Vmn1r2	3050073	4	3050612	540	.	2.147	0.000166	0.0686815	44
33	Insr	3210303	8	3210698	396	.	3.29668	0.000397	0.103007	41
34	Insr	3211873	8	3213037	1165	.	3.50289	0.00016	0.0771365	44
35	Nlrp12	3225297	7	3225628	332	.	3.34814	0.000335	0.103779	41
36	Fam171a1	3235984	2	3236719	736	.	3.23365	0.000384	0.0935858	41
37	Vmn1r3	3239515	4	3239800	286	.	3.04964	0.000944387	0.127105	37
38	Fam171a1	3244068	2	3244590	523	.	3.35987	0.00032	0.102522	41
39	Crem	3267910	18	3268208	299	.	3.20703	0.000669052	0.13313	38
40	Ccdc152	3299960	15	3300326	367	.	3.10926	0.000911486	0.132673	37
41	Gm2956	3365898	14	3366171	274	.	3.32168	0.000157	0.0642614	45
42	Olah	3394021	2	3395558	1538	.	3.21839	0.000472	0.0993459	40
43	Tesmin	3399357	19	3399771	415	.	3.12562	0.000804489	0.11929	37
44	Tiam2	3402133	17	3402541	409	.	3.07863	0.000902734	0.114272	37
45	Ppp6r3	3446790	19	3447410	621	.	3.01014	0.000985349	0.146765	37
46	Ppp1r14c	3452498	10	3452772	275	.	3.25823	0.00053228	0.124027	39
47	Hnf4g	3494477	3	3494787	311	.	3.29179	0.000452	0.117217	40
48	Tarm1	3511510	7	3511778	269	.	3.1079	0.000940178	0.131292	37
49	Bambi	3553081	18	3553595	515	.	3.1973	0.000500899	0.103083	39
50	Iyd	3563468	10	3564645	1178	.	3.08245	0.000844578	0.120163	37
51	Iyd	3589847	10	3590292	446	.	3.40648	0.000258	0.095124	42
52	Pirb	3712621	7	3712983	363	.	3.26695	0.000483	0.115131	40
53	Pirb	3715823	7	3716172	350	.	3.07537	0.000898442	0.120836	37
54	Calml3	3729939	13	3730310	372	.	3.25155	0.000517154	0.11645	39
55	Fam107b	3758604	2	3759344	741	.	3.16197	0.000825258	0.143483	37
56	Fam107b	3762459	2	3763044	586	.	3.20351	0.000649367	0.125698	38
57	Gm15922	3765689	7	3765972	284	.	3.29559	0.000438	0.114564	40
58	Zfp263	3767066	16	3768084	1019	.	3.08538	0.000879164	0.121272	37
59	Plekhg1	3770107	10	3770806	700	.	3.0729	0.000464	0.101349	40
60	Lyn	3795074	4	3795455	382	.	3.03341	0.000625907	0.115786	39
61	Gm3002	3798232	14	3798521	290	.	3.14468	0.000768104	0.124124	38
62	Gm3002	3832451	14	3832720	270	.	3.16309	0.00043	0.106586	40
63	Gm3002	3834408	14	3836020	1613	.	3.41722	0.00012	0.0645015	46
64	Osbp2	3851567	11	3851920	354	.	3.08641	0.000880765	0.113304	37
65	Fam107b	3883618	2	3884075	458	.	3.33931	0.000285	0.0819842	42
66	Plekhg1	3894677	10	3897059	2383	.	3.14247	0.000888996	0.146598	37
67	Plekhg1	3904415	10	3904774	360	.	3.12466	0.000677595	0.112364	38
68	Frmd4a	3925060	2	3926510	1451	.	3.37733	0.000211	0.0779023	43
69	Nlrc3	3947412	16	3947714	303	.	3.32734	0.000379	0.110096	41
70	Unc93b1	3952036	19	3952393	358	.	3.2356	0.000421	0.0891887	40
71	Gm3002	3954658	14	3955002	345	.	3.33574	0.000146	0.0691751	45
72	Pes1	3981148	11	3981758	611	.	3.14145	0.000906066	0.148005	37
73	Gm3095	3981537	14	3981946	410	.	3.67886	1.3e-05	0.0167479	55
74	Ucn3	3981626	13	3982487	862	.	3.57	8.79e-05	0.0485903	47
75	Rp1	4004358	1	4004632	275	.	3.42312	0.000117	0.063119	46
76	Cd209c	4013147	8	4013900	754	.	3.34683	0.000298	0.0857077	42
77	Sdr16c5	4019929	4	4021336	1408	.	3.1768	0.000619199	0.122887	39
78	Gm5796	4048260	14	4050109	1850	.	2.93938	0.00054944	0.105626	39
79	Trap1	4048492	16	4048797	306	.	3.23413	0.000499	0.101119	40
80	Gstp2	4049197	19	4049467	271	.	3.27811	0.000249	0.0861172	43
81	Dnajc27	4085337	12	4085611	275	.	3.22031	0.000438	0.0964895	40
82	Mthfd1l	4094995	10	4095525	531	.	3.15791	0.00047	0.0997953	40
83	Gm8108	4101451	14	4101769	319	.	2.8646	0.00096485	0.129791	37
84	Leng8	4137046	7	4137442	397	.	2.83293	0.000422	0.0953894	40
85	Gm8108	4138944	14	4139242	299	.	3.27195	0.00029	0.087884	42
86	Lyzl1	4148466	18	4148762	297	.	3.35416	0.000334	0.105622	41
87	Tbc1d10c	4190977	19	4192216	1240	.	2.99148	0.000488	0.101778	40
88	Gm2974	4201039	14	4201368	330	.	2.59549	0.000372	0.0958253	41
89	Adcy3	4207885	12	4208886	1002	.	3.2093	0.000656599	0.1326	38
90	Akap12	4226885	10	4227195	311	.	3.23381	0.000239	0.0777804	43
91	Gm3138	4237914	14	4239091	1178	.	2.95707	0.000459	0.103685	40
92	Penk	4242050	4	4243002	953	.	3.352	0.000324	0.0995933	41
93	Gm3138	4250851	14	4251271	421	.	4.33962	4.91e-07	0.00141049	70
94	Frmd4a	4261240	2	4261917	678	.	3.13674	0.000786792	0.135459	38
95	Lif	4262934	11	4263391	458	.	3.07358	0.00045	0.10517	40
96	Penk	4290504	4	4291094	591	.	3.11967	0.000995428	0.151852	37
97	Akap12	4299516	10	4300231	716	.	3.09219	0.000774943	0.12088	38
98	Map3k8	4302308	18	4302887	580	.	3.27324	0.0004	0.107133	40
99	Akap12	4307854	10	4308266	413	.	3.91401	1.89e-05	0.02399	54
100	Kdm2a	4317717	19	4318218	502	.	3.43637	0.00019	0.0792319	44
101	Frmd4a	4319868	2	4320147	280	.	3.28735	0.000456	0.117192	40
102	Gm3149	4323986	14	4324567	582	.	2.91713	0.000807254	0.120642	37
103	2610042L04Rik	4335182	14	4335453	272	.	3.61621	6.91e-05	0.0412677	48
104	Hormad2	4342185	11	4342837	653	.	3.0273	0.000947916	0.129986	37
105	Ncr1	4350577	7	4351688	1112	.	3.15406	0.000845435	0.142766	37
106	Gm24442	4416339	6	4417377	1039	.	3.11402	0.000818314	0.124947	37
107	Adcy9	4420026	16	4420324	299	.	3.27568	0.000194	0.0739112	44
108	Rmnd1	4420308	10	4421187	880	.	3.11193	0.000994443	0.145849	37
109	Rhod	4432381	19	4432708	328	.	3.08346	0.000814667	0.12327	37
110	Adcy9	4447644	16	4449413	1770	.	3.31163	0.000358	0.0934007	41
111	Armt1	4451450	10	4451766	317	.	3.1462	0.000727579	0.112165	38
112	Cers4	4494045	8	4494547	503	.	3.10532	0.000627292	0.111468	39
113	Frmd4a	4497977	2	4498653	677	.	3.15493	0.000573588	0.104695	39
114	Ccdc170	4510980	10	4511336	357	.	3.1244	0.000741071	0.108496	38
115	Tfap4	4541572	16	4543689	2118	.	3.12643	0.000548138	0.100932	39
116	Pcx	4552525	19	4552893	369	.	3.45007	0.000213	0.0905858	43
117	Cers4	4553273	8	4553993	721	.	3.26924	0.000433	0.102323	40
118	Ptprh	4555099	7	4555935	837	.	3.08879	0.000716292	0.125898	38
119	Tfap4	4556826	16	4557137	312	.	3.37938	0.000123	0.0565106	46
120	Ccdc170	4561268	10	4561792	525	.	3.15789	0.000840737	0.144372	37
121	Jcad	4563349	18	4564093	745	.	3.21962	0.000622143	0.130044	39
122	Arid1b	4626166	17	4626578	413	.	23.3176	3.12e-92	5.93e-87	922
123	Prpf18	4640730	2	4641159	430	.	3.18917	0.000725521	0.137322	38
124	Jcad	4650639	18	4651290	652	.	3.18962	0.000727646	0.137609	38
125	Zfp958	4678069	8	4679528	1460	.	3.18799	0.000338	0.0887401	41
126	Bend7	4690133	2	4690440	308	.	3.3154	0.00037	0.0996483	41
127	Fam228a	4725920	12	4726215	296	.	3.4219	0.00023	0.0872429	43
128	Bend7	4769870	2	4770201	332	.	3.36349	0.000305	0.0961657	42
129	Nf2	4792901	11	4793221	321	.	3.5708	6.65e-05	0.0507388	48
130	Gm21992	4793936	19	4794603	668	.	3.16649	0.00079006	0.137797	38
131	Esr1	4818146	10	4818563	418	.	3.19695	0.000679908	0.129857	38
132	Gm3264	4859152	14	4861748	2597	.	3.19333	0.000572124	0.109841	39
133	Isoc2b	4869348	7	4870666	1319	.	3.01954	0.000858974	0.133491	37
134	Actn3	4870115	19	4870559	445	.	3.08194	0.000971382	0.124301	37
135	Cdk14	4871735	5	4872031	297	.	3.16978	0.000794182	0.141577	37
136	Mfsd2b	4872343	12	4872826	484	.	3.20865	0.000435	0.0979039	40
137	Ubald1	4879037	16	4881353	2317	.	3.2321	0.000261	0.0705992	42
138	Cdk14	4889722	5	4890042	321	.	3.14296	0.000773321	0.119181	38
139	Thoc5	4911622	11	4912110	489	.	3.22587	0.000281	0.0796379	42
140	Thoc5	4916292	11	4916632	341	.	3.22525	0.000211	0.0724703	43
141	Gm3278	4922725	14	4923234	510	.	4.35309	1.08e-06	0.00245641	66
142	Zfhx4	4923136	3	4923501	366	.	3.05151	0.000583754	0.111686	39
143	Rgs20	4925921	1	4926358	438	.	3.20507	0.000676441	0.134234	38
144	Gm3278	4926770	14	4927066	297	.	3.0134	0.000882694	0.129878	37
145	Gm3278	4937933	14	4938225	293	.	3.12071	0.000993985	0.152567	37
146	Esr1	4938045	10	4938418	374	.	3.07194	0.000619698	0.116109	39
147	Gm8297	4945124	14	4946459	1336	.	3.19872	0.000606457	0.12137	39
148	Phyh	4952792	2	4953062	271	.	3.21445	0.00053009	0.106695	39
149	Arid1b	4955185	17	4955605	421	.	3.33712	0.000321	0.095008	41
150	Mrpl11	4966524	19	4967778	1255	.	3.32686	0.000334	0.0986484	41
151	Sbk3	4978845	7	4979794	950	.	3.12145	0.000672884	0.11549	38
152	Fiz1	5003624	7	5003962	339	.	3.13983	0.000580297	0.117802	39
153	Ap1b1	5021218	11	5021945	728	.	2.91777	0.000432	0.0976855	40
154	Gm44973	5024884	7	5025196	313	.	3.22249	0.000496	0.0966563	40
155	B4gat1	5036711	19	5037603	893	.	3.30228	0.000271	0.0881029	42
156	Gm8281	5073040	14	5074208	1169	.	3.17799	0.00012	0.0577803	46
157	Klhl29	5103062	12	5104869	1808	.	3.24297	0.000569849	0.126833	39
158	Gm8281	5107816	14	5108749	934	.	2.81211	0.000990125	0.127059	37
159	Svil	5120158	18	5120705	548	.	3.2684	0.000332	0.0910626	41
160	Gm8279	5144868	14	5145307	440	.	3.15181	0.000756868	0.125709	38
161	Sec14l5	5147881	16	5149025	1145	.	3.14987	0.000736326	0.117746	38
162	Sec14l5	5155435	16	5155769	335	.	3.14666	0.000284	0.0845863	42
163	Klhl29	5161546	12	5161972	427	.	3.62814	5.25e-05	0.0403543	49
164	Kremen1	5181106	11	5182126	1021	.	2.72006	0.000949249	0.12564	37
165	Klhl29	5188317	12	5189569	1253	.	3.34966	0.0002	0.0706253	43
166	Gm8271	5189734	14	5190803	1070	.	3.15252	0.000861529	0.145548	37
167	Akr1e1	5201112	13	5202189	1078	.	3.26215	0.000513216	0.120003	39
168	Arid1b	5204163	17	5204471	309	.	3.10418	0.000352	0.0898959	41
169	Znrf3	5261871	11	5262295	425	.	3.27869	0.000378	0.0982811	41
170	Zfp438	5281648	18	5281941	294	.	3.29557	0.000429	0.112627	40
171	n-R5s30	5305275	16	5306361	1087	.	3.47663	5.78e-05	0.0422542	49
172	Klhl29	5310057	12	5310325	269	.	3.35812	0.000283	0.0835161	42
173	Syne1	5314025	10	5314360	336	.	3.60952	8.63e-05	0.0527618	47
174	Arid1b	5333557	17	5334873	1317	.	2.8958	0.000995108	0.134409	37
175	Asb4	5364914	6	5365228	315	.	3.31874	0.000375	0.103831	41
176	Camk1d	5367879	2	5369040	1162	.	3.29095	0.000399	0.102731	40
177	Znrf3	5368387	11	5369438	1052	.	3.13209	0.000888239	0.137822	37
178	Camk1d	5372130	2	5372469	340	.	3.18133	0.000426	0.0915061	40
179	Arid1b	5377452	17	5378947	1496	.	3.52884	0.00014	0.0727344	45
180	Gm3500	5381924	14	5382656	733	.	3.53716	0.000134	0.0724436	45
181	Klhl29	5395701	12	5396348	648	.	3.17522	0.000595511	0.0999816	39
182	Asb4	5409947	6	5410503	557	.	3.17536	0.000417	0.0962277	40
183	Drap1	5424196	19	5424803	608	.	2.92184	0.000839286	0.126336	37
184	Gm3194	5444188	14	5445481	1294	.	3.19525	0.000655164	0.123871	38
185	Zfp438	5446274	18	5446594	321	.	3.06857	0.000922444	0.116007	37
186	Gm3194	5455794	14	5456218	425	.	3.25503	0.000506291	0.118837	39
187	1700015F17Rik	5458138	5	5458965	828	.	3.19652	0.000521015	0.107331	39
188	Syne1	5492699	10	5493063	365	.	3.26841	0.000508358	0.122159	39
189	Cldn12	5495172	5	5495443	272	.	3.49414	0.000155	0.0743567	45
190	n-R5s30	5507845	16	5508899	1055	.	3.12942	0.000850374	0.129585	37
191	1700020D05Rik	5520133	19	5521007	875	.	3.32656	0.000232	0.0751969	43
192	Gtpbp10	5535424	5	5535966	543	.	3.51112	0.00015	0.0739129	45
193	Ccdc117	5545494	11	5546326	833	.	3.47334	8.75e-05	0.0496661	47
194	Klhl29	5553767	12	5554064	298	.	3.18686	0.000731611	0.137635	38
195	Zdhhc14	5555431	17	5556286	856	.	3.62463	4.19e-05	0.0414782	50
196	Zdhhc14	5581274	17	5581841	568	.	3.10989	0.000662247	0.111113	38
197	Rela	5627356	19	5628203	848	.	3.17232	0.000734514	0.131585	38
198	Rbfox1	5633592	16	5633978	387	.	3.18019	0.000619384	0.12215	39
199	Camk1d	5635479	2	5635941	463	.	3.11587	0.000432	0.0964007	40
200	Rbfox1	5677973	16	5678411	439	.	3.16985	0.000339	0.100822	41
201	Zdhhc14	5700701	17	5701853	1153	.	3.25605	0.000487	0.113325	40
202	Urgcp	5733172	11	5733659	488	.	3.06308	0.000946411	0.11551	37
203	Snx9	5814019	17	5814324	306	.	3.47025	0.00014	0.0602796	45
204	Gm27694	5816861	19	5817284	424	.	3.2804	5.55e-05	0.0432653	49
205	n-R5s94	5857989	8	5859419	1431	.	3.61287	9.15e-05	0.0589522	47
206	Gm8797	5860416	3	5860796	381	.	2.92234	5.54e-22	2e-17	219
207	Slc25a45	5885860	19	5886198	339	.	3.18728	0.000485	0.0956533	40
208	Rbfox1	5897206	16	5898081	876	.	3.124	0.000767132	0.116806	38
209	Gck	5914862	11	5915147	286	.	3.20304	0.000637529	0.12135	38
210	Pdgfd	5958193	9	5958954	762	.	3.30808	0.000389	0.103211	41
211	Synj2	5958290	17	5959298	1009	.	2.96655	0.000610366	0.11094	39
212	Rgs17	6031400	10	6031938	539	.	3.14149	0.00087271	0.142408	37
213	Upf2	6055261	2	6055556	296	.	2.99133	0.000709725	0.115785	38
214	Slc25a13	6074896	6	6076100	1205	.	3.14929	0.000866563	0.145538	37
215	Nudcd3	6107518	11	6107821	304	.	2.99182	0.000439	0.104123	40
216	Gm3468	6107712	14	6108261	550	.	3.23633	0.000254	0.0822527	42
217	Nlrp4c	6108203	7	6108516	314	.	3.34952	0.000326	0.099106	41
218	Gm3476	6111124	14	6112276	1153	.	3.4729	8.6e-05	0.0524348	47
219	Rbfox1	6128953	16	6129704	752	.	3.27645	0.000335	0.0835141	41
220	Arhgap12	6135988	18	6136485	498	.	2.72252	0.000669422	0.11767	38
221	Gm23752	6155484	12	6155773	290	.	3.30049	0.000379	0.105837	41
222	Gm21560	6168131	14	6168461	331	.	2.90824	0.000185	0.0719979	44
223	Gm21560	6169994	14	6170510	517	.	2.93329	0.000368	0.0934351	41
224	Rbfox1	6190447	16	6190823	377	.	3.3106	0.000364	0.0956753	41
225	Dab2	6197985	15	6198558	574	.	3.03335	0.000873876	0.12124	37
226	Gm21560	6206674	14	6206973	300	.	3.00654	0.000414	0.0942172	40
227	Npc1l1	6216914	11	6217247	334	.	3.07018	0.000740287	0.13325	38
228	Echdc3	6225555	2	6226449	895	.	3.1367	0.000577657	0.111612	39
229	Pitrm1	6241731	13	6242016	286	.	3.09358	0.000381	0.0953477	41
230	Epp13	6248824	7	6249226	403	.	3.13677	0.000615092	0.106962	39
231	Usp6nl	6273417	2	6273688	272	.	3.60481	4.93e-05	0.0413704	50
232	Pitrm1	6276670	13	6276984	315	.	3.16336	0.000815267	0.142717	37
233	Ogdh	6289625	11	6290709	1085	.	3.15269	0.00073855	0.118258	38
234	Zfp583	6316839	7	6317470	632	.	3.13114	0.000616311	0.113784	39
235	Gm3618	6334694	14	6337652	2959	.	3.00156	0.000301	0.0818408	42
236	Gm3594	6433282	14	6434770	1489	.	3.12802	0.000171	0.070372	44
237	Nrxn2	6438178	19	6438657	480	.	3.15512	0.00059676	0.105332	39
238	Gm3594	6439992	14	6440363	372	.	3.2224	0.000453	0.0967787	40
239	Epc1	6471870	18	6472449	580	.	3.24623	0.000381	0.0955542	41
240	Gm27585	6495675	8	6496033	359	.	2.69805	0.000834488	0.12553	37
241	Olfr1347	6497353	7	6497728	376	.	3.08991	0.000767945	0.127097	38
242	Gm27585	6506613	8	6506948	336	.	3.25613	0.000476	0.105751	40
243	Pitrm1	6564986	13	6565452	467	.	3.798	3.74e-05	0.0423321	51
244	Gm10945	6567907	10	6569137	1231	.	3.08369	0.000981251	0.130556	37
245	Gm3629	6575118	14	6575873	756	.	2.63742	0.000384	0.0939074	41
246	Celf2	6588104	2	6589193	1090	.	3.27006	0.0005	0.121102	40
247	Tbrg4	6628664	11	6629114	451	.	3.48408	8.43e-05	0.0538729	47
248	Tox	6657119	4	6658192	1074	.	3.30615	0.000389	0.10534	41
249	Zim1	6670678	7	6671243	566	.	3.12084	0.000980009	0.150746	37
250	Gm8362	6757958	14	6758447	490	.	3.55626	1.2e-05	0.0165337	56
251	Gm27699	6782481	6	6782757	277	.	4.07862	8.68e-06	0.0177497	57
252	Osmr	6824842	15	6825735	894	.	3.30336	0.000414	0.110354	40
253	Gm11983	6835267	11	6835900	634	.	3.4536	0.000183	0.0741959	44
254	Osmr	6872795	15	6873395	601	.	3.42571	0.000122	0.0621155	46
255	1700008P02Rik	6913820	3	6914701	882	.	3.31748	0.000398	0.111701	40
256	Rbfox1	6946342	16	6947115	774	.	3.08749	0.000587462	0.112402	39
257	Pfkp	6957387	13	6957695	309	.	3.1085	0.000856742	0.123017	37
258	Adcy1	6982243	11	6982871	629	.	3.50839	0.000163	0.0822527	44
259	Gm10406	6993346	14	6993678	333	.	2.97787	0.000947611	0.127998	37
260	Zfp804b	7000634	5	7000995	362	.	3.18373	0.000747412	0.138839	38
261	Sdhaf3	7006493	6	7006781	289	.	3.07108	0.000875951	0.124068	37
262	Adcy1	7031595	11	7032372	778	.	3.12474	0.0009122	0.139191	37
263	Dync2h1	7037594	9	7038019	426	.	3.13139	0.000914555	0.14261	37
264	Gm3685	7056579	14	7056994	416	.	3.05257	0.000303	0.0840969	42
265	Gm3696	7072536	14	7072814	279	.	2.91287	0.000276	0.0835718	42
266	Adcy1	7073956	11	7074505	550	.	3.22705	0.0005709	0.118557	39
267	Adcy1	7077205	11	7077487	283	.	3.13667	0.000834276	0.12839	37
268	Gm3696	7081257	14	7081546	290	.	3.39285	2.81e-06	0.00649382	62
269	Adcy1	7100576	11	7100874	299	.	3.10366	0.000786738	0.112719	38
270	Sdhaf3	7141270	6	7141648	379	.	3.40436	0.000264	0.0975102	42
271	Celf2	7144338	2	7144796	459	.	3.3941	0.000152	0.0623577	45
272	Macrod1	7171684	19	7171985	302	.	3.0191	0.000748307	0.108777	38
273	Gm3512	7174088	14	7174386	299	.	3.80683	2.45e-05	0.0310978	53
274	Gm16434	7199478	14	7200382	905	.	3.31793	0.000178	0.0685772	44
275	Otub1	7202002	19	7202284	283	.	3.53359	3.42e-05	0.0375344	51
276	Gm3727	7251519	14	7251823	305	.	2.85287	0.000544766	0.101561	39
277	Egflam	7256063	15	7256766	704	.	3.22203	0.000505557	0.0969393	39
278	Gm3727	7274528	14	7275321	794	.	2.81772	0.000867022	0.125495	37
279	Rps6ka2	7281578	17	7281988	411	.	3.35048	0.000193	0.0734193	44
280	Igfbp3	7282363	11	7283040	678	.	3.48681	0.000162	0.0734768	44
281	Armc4	7284237	18	7284510	274	.	3.19387	0.000614342	0.111041	39
282	Gm3739	7314666	14	7316150	1485	.	2.83028	0.00079314	0.12368	37
283	Gm3739	7317696	14	7318090	395	.	2.79804	0.000550605	0.104245	39
284	Mark2	7337904	19	7338421	518	.	3.19965	0.00044	0.108665	40
285	Apob	7342840	12	7343170	331	.	3.22043	0.000515787	0.101548	39
286	Gm8374	7380009	14	7381563	1555	.	3.13074	0.000227	0.0734074	43
287	Egflam	7381159	15	7382272	1114	.	3.25285	0.000537972	0.12408	39
288	Mpp7	7381406	18	7381876	471	.	3.22681	0.000587503	0.124972	39
289	Gm8374	7400346	14	7402991	2646	.	3.05095	0.000580363	0.104241	39
290	Gm3755	7425354	14	7425680	327	.	2.93394	0.000543889	0.106345	39
291	Gm27585	7464023	8	7464348	326	.	3.41996	0.000244	0.0946717	43
292	Egflam	7479678	15	7479986	309	.	3.34462	0.000335	0.101008	41
293	Gm3752	7486141	14	7486676	536	.	3.10991	0.000692197	0.117115	38
294	Atl3	7493667	19	7494179	513	.	3.08557	0.00071555	0.122019	38
295	Gm3558	7529564	14	7530699	1136	.	2.81495	0.000655451	0.111734	38
296	Gm3558	7552501	14	7552801	301	.	3.3487	2.67e-05	0.031057	52
297	Pla2g16	7561922	19	7562363	442	.	3.1542	0.00045	0.106012	40
298	Egflam	7587353	15	7587667	315	.	3.36555	0.000279	0.0874943	42
299	Apob	7589556	12	7590706	1151	.	3.24489	0.000471	0.106454	40
300	Mmp20	7607837	9	7608157	321	.	3.49729	0.000129	0.0589671	45
301	Fndc1	7661657	17	7661946	290	.	3.00265	0.000903587	0.126733	37
302	Gm10128	7662108	14	7662785	678	.	3.10618	0.000956908	0.140675	37
303	Il7	7678708	3	7679127	420	.	3.43257	0.000224	0.0886462	43
304	Gdnf	7683210	15	7683691	482	.	3.67427	5.24e-05	0.0356074	49
305	Mmp7	7683295	9	7683927	633	.	3.10592	0.000881313	0.133487	37
306	Mmp7	7717711	9	7718482	772	.	3.18099	0.000756815	0.139416	38
307	Gdnf	7724147	15	7724554	408	.	3.28325	0.000351	0.0951568	41
308	Slc22a26	7748152	19	7748455	304	.	3.15236	0.000799816	0.130405	37
309	Fndc1	7779117	17	7779453	337	.	3.03794	0.000604116	0.106317	39
310	Fndc1	7800107	17	7800794	688	.	3.17326	0.00073952	0.129533	38
311	Gm26661	7803589	14	7803977	389	.	3.37292	0.000259	0.0808184	42
312	Tmem123	7804361	9	7804677	317	.	2.81215	0.000820276	0.123918	37
313	Birc2	7824840	9	7825282	443	.	3.23249	0.000498	0.10058	40
314	Birc3	7877020	9	7877344	325	.	3.0965	0.000720742	0.122939	38
315	Flnb	7915310	14	7916891	1582	.	3.24956	0.000457	0.102713	40
316	Gm23476	7950678	16	7951877	1200	.	3.14186	0.000904066	0.147844	37
317	Flnb	7950946	14	7951457	512	.	3.23847	0.00034	0.10231	41
318	Tab2	7954887	10	7955225	339	.	3.17616	0.000724736	0.129595	38
319	Yap1	7970547	9	7972377	1831	.	3.1983	0.000692676	0.134339	38
320	Yap1	7974056	9	7974671	616	.	3.26291	0.000495	0.117461	40
321	Gm23476	7988379	16	7989147	769	.	3.33921	0.000347	0.10596	41
322	Car8	8034848	4	8035393	546	.	3.11089	0.000984283	0.14319	37
323	Wdr70	8057946	15	8058214	269	.	3.23356	0.000528384	0.108681	39
324	Pxk	8133173	14	8133470	298	.	3.12705	0.000964406	0.150997	37
325	Car8	8136323	4	8136746	424	.	3.24764	0.000552815	0.124554	39
326	Ldah	8147901	12	8148284	384	.	3.4537	0.0002	0.0821145	43
327	Pdhb	8167025	14	8167393	369	.	3.36108	0.00016	0.0668775	44
328	Gm23476	8184634	16	8184903	270	.	3.17285	0.000781826	0.140786	38
329	Mios	8201604	6	8201900	297	.	3.19502	0.000703947	0.135519	38
330	Mios	8208963	6	8209501	539	.	3.33423	0.000252	0.0842461	42
331	Tns3	8217911	11	8218210	300	.	3.26458	0.000513263	0.121458	39
332	Nipbl	8288178	15	8288936	759	.	3.34736	0.000293	0.084349	42
333	Gm23476	8288431	16	8288705	275	.	3.04343	0.000842015	0.138971	37
334	Fam107a	8323122	14	8323471	350	.	3.16112	0.000712328	0.118264	38
335	Efnb2	8325567	8	8326258	692	.	3.1261	0.000971628	0.151479	37
336	Gm24534	8353527	2	8353861	335	.	3.45427	0.000197	0.0810942	44
337	Efnb2	8363633	8	8364837	1205	.	3.17783	0.000695761	0.132257	38
338	Hs1bp3	8372714	12	8373691	978	.	3.16517	0.000634702	0.102196	38
339	Hs1bp3	8381119	12	8381417	299	.	3.36919	0.000103	0.0576368	46
340	T2	8389205	17	8390175	971	.	3.48039	0.000178	0.0822943	44
341	Efnb2	8398926	8	8399270	345	.	3.26742	0.000501383	0.121099	39
342	T2	8408477	17	8408863	387	.	3.12085	0.00072624	0.112398	38
343	Ust	8416713	10	8417995	1283	.	3.11504	0.000853945	0.120222	37
344	Rab2a	8453044	4	8453492	449	.	3.68993	6.38e-05	0.0523637	48
345	Tns3	8501836	11	8502961	1126	.	3.36861	0.000213	0.0785688	43
346	Rhob	8507254	12	8507634	381	.	3.24733	0.000552573	0.125105	39
347	Tns3	8526987	11	8527303	317	.	3.24898	0.000327	0.0920344	41
348	Slc7a15	8529735	12	8530310	576	.	3.18846	0.000542838	0.099481	39
349	Tns3	8532828	11	8533396	569	.	3.24148	0.000247	0.0725571	43
350	Rundc3b	8543351	5	8543803	453	.	3.43448	0.000229	0.0925508	43
351	Pde10a	8556085	17	8556967	883	.	3.18333	0.000695761	0.125898	38
352	Gm2310	8572189	15	8572650	462	.	3.45747	0.000121	0.0523769	46
353	Rab2a	8612224	4	8613059	836	.	3.27648	0.000476	0.117207	40
354	Slc22a6	8617908	19	8619012	1105	.	2.99978	0.000918777	0.126989	37
355	Pum2	8626487	12	8626855	369	.	2.95045	0.000203	0.0744835	43
356	Pde10a	8639750	17	8640303	554	.	3.45357	0.000212	0.090757	43
357	Ica1	8666524	6	8666800	277	.	3.28422	0.000471	0.118927	40
358	Adarb2	8672166	13	8672470	305	.	3.25898	0.000211	0.0711263	43
359	Arglu1	8689841	8	8690237	397	.	3.10053	0.000791043	0.128024	38
360	Chd7	8702420	4	8702767	348	.	3.23505	0.000504057	0.102951	39
361	Pde10a	8703007	17	8703276	270	.	3.22908	0.000599777	0.128241	39
362	Usp7	8705536	16	8705959	424	.	3.98243	7.35e-06	0.00986143	58
363	Arglu1	8710026	8	8711012	987	.	3.30868	0.000279	0.0810326	42
364	Chd7	8711386	4	8711792	407	.	2.98375	0.000494	0.0996552	40
365	Chd7	8723126	4	8723471	346	.	3.20869	0.000371	0.0944409	41
366	Slc1a3	8736603	15	8736912	310	.	3.34218	0.000295	0.0906505	42
367	Adarb2	8755318	13	8755751	434	.	3.80886	2.53e-06	0.00699133	62
368	Pkd1l1	8758985	11	8759369	385	.	3.42853	0.00024	0.094304	43
369	Usp7	8761051	16	8762952	1902	.	3.13041	0.000824119	0.123396	37
370	Chd7	8761242	4	8762476	1235	.	3.14363	0.000879063	0.143277	37
371	Pde10a	8761748	17	8762019	272	.	3.28329	0.00027	0.0855756	42
372	Usp7	8782903	16	8783278	376	.	3.36601	0.000228	0.0725805	43
373	Pkd1l1	8792246	11	8793475	1230	.	3.18778	0.000678328	0.122616	38
374	Ttc9c	8818382	19	8818668	287	.	3.06703	0.000656417	0.112581	38
375	Wdr37	8839791	13	8840152	362	.	3.46496	0.000155	0.0708484	45
376	Abcb1b	8853750	5	8854141	392	.	3.17584	0.000717365	0.12877	38
377	Pde10a	8856546	17	8856928	383	.	3.54187	9.58e-05	0.0603504	47
378	Sntg1	8859696	1	8860015	320	.	3.28877	0.000421	0.105088	40
379	Pkd1l1	8866859	11	8867286	428	.	3.17314	0.000689827	0.118024	38
380	Gm22224	8932378	16	8933239	862	.	3.1336	0.000884525	0.139012	37
381	Laptm4a	8937055	12	8937914	860	.	3.23855	0.000506046	0.107579	39
382	Tpd52	8943367	3	8944566	1200	.	3.1299	0.000724152	0.106175	38
383	Matn3	8969585	12	8970005	421	.	3.19462	0.000446	0.101618	40
384	Crot	8970486	5	8971309	824	.	3.39519	0.000277	0.0991174	42
385	Nxph1	8995240	6	8995711	472	.	3.17815	0.000697236	0.123443	38
386	Hus1	8998314	11	8998590	277	.	3.76105	4.45e-05	0.0464366	50
387	1700010I14Rik	8999866	17	9000150	285	.	3.70124	6.34e-05	0.057405	48
388	Gm22224	9013839	16	9014186	348	.	3.14624	0.000884749	0.146504	37
389	Gtpbp4	9022639	13	9023961	1323	.	3.27496	0.000414	0.106784	40
390	Gm22224	9028557	16	9029001	445	.	3.11497	0.000709676	0.114863	38
391	1700010I14Rik	9030816	17	9031191	376	.	3.02618	4.83e-07	0.00163065	70
392	Gm24534	9084904	2	9085201	298	.	3.18981	0.000520667	0.10824	39
393	Gm11992	9085283	11	9085558	276	.	3.64137	7.28e-05	0.0552879	48
394	Larp4b	9085515	13	9085820	306	.	3.60605	8.98e-05	0.05426	47
395	1700010I14Rik	9100465	17	9101336	872	.	3.32208	0.00039	0.111346	41
396	Ttc32	9102685	12	9103820	1136	.	3.26278	0.000463	0.10442	40
397	Ttc32	9170583	12	9171500	918	.	3.15004	0.000715616	0.115093	38
398	Lmbrd2	9219744	15	9220397	654	.	3.17642	0.000673504	0.124771	38
399	Abca13	9228955	11	9229420	466	.	3.20701	0.000662262	0.131915	38
400	Zbtb10	9237834	3	9238269	436	.	3.77795	3.68e-05	0.0364544	51
401	Dip2c	9274988	13	9276869	1882	.	3.11565	0.000513902	0.104615	39
402	Zbtb10	9317447	3	9318049	603	.	3.48215	0.000162	0.0800627	44
403	Zbtb10	9319574	3	9320316	743	.	3.46273	0.000165	0.0695969	44
404	Samd5	9332387	10	9333123	737	.	3.13224	0.000907444	0.147394	37
405	Samd5	9344122	10	9344550	429	.	3.13086	0.0008682	0.134056	37
406	1700022H16Rik	9353971	12	9354357	387	.	3.20987	0.000660724	0.13314	38
407	Grin2a	9389008	16	9389987	980	.	3.22405	0.000403	0.0944953	40
408	Fam155a	9422305	8	9423585	1281	.	3.09692	0.000918502	0.130544	37
409	Zfp704	9425067	3	9425437	371	.	3.1598	0.000668467	0.114007	38
410	Rrs1	9474971	1	9475566	596	.	3.30338	0.000181	0.0689081	44
411	Rrs1	9518476	1	9518765	290	.	3.03631	0.000740594	0.122778	38
412	Fhit	9542577	14	9543326	750	.	3.10315	0.000820805	0.13011	37
413	Zfp704	9608981	3	9609435	455	.	3.2401	0.000534343	0.116579	39
414	Zfp704	9621794	3	9623073	1280	.	3.19509	0.000516024	0.107114	39
415	Pag1	9636068	3	9636922	855	.	2.85758	0.000802177	0.120184	37
416	Gata3	9686112	2	9686655	544	.	3.25519	0.000495	0.110346	40
417	Pag1	9708984	3	9709632	649	.	3.03421	0.000787789	0.120519	38
418	Pabpc6	9728519	17	9729059	541	.	3.09085	0.000967743	0.126444	37
419	Abca13	9733143	11	9733513	371	.	3.29681	0.000437	0.115654	40
420	Zmynd11	9770626	13	9770992	367	.	3.17127	0.000609874	0.105209	39
421	Pag1	9820811	3	9821165	355	.	3.07436	0.000681099	0.123351	38
422	Gata3	9826770	2	9827547	778	.	3.13231	0.00086443	0.143677	37
423	Gata3	9848138	2	9848645	508	.	3.43271	0.000179	0.0594936	44
424	Spef2	9896199	15	9896626	428	.	3.40892	0.000255	0.0950911	42
425	Fhit	9899415	14	9899755	341	.	3.27149	0.0004	0.100551	40
426	Fhit	9927851	14	9928120	270	.	3.66758	6.88e-05	0.0515086	48
427	Abca13	9977835	11	9978128	294	.	3.18965	0.000675134	0.125704	38
428	Grin2a	10072797	16	10073865	1069	.	3.11014	0.000916621	0.144291	37
429	Rpl39l	10100659	16	10100956	298	.	3.28955	0.000419	0.105626	40
430	Myo16	10143552	8	10143965	414	.	3.04122	0.000916537	0.122213	37
431	Pmp2	10157606	3	10159154	1549	.	3.2471	0.000539883	0.121898	39
432	Qk	10166494	17	10166776	283	.	3.26196	0.000516428	0.122423	39
433	Gm21310	10170580	Y	10171177	598	.	3.25143	0.000312	0.0888198	42
434	Itih5	10182895	2	10183243	349	.	2.92475	0.000898028	0.138581	37
435	Myo16	10195058	8	10195502	445	.	3.22521	0.000589739	0.122901	39
436	Tmem258	10206677	19	10206988	312	.	3.14976	0.000674652	0.103581	38
437	Arfgef1	10211431	1	10213203	1773	.	3.06225	0.000892853	0.130702	37
438	Cntn5	10284915	9	10285251	337	.	3.13383	0.000914871	0.144279	37
439	Adgb	10293306	10	10293625	320	.	3.44921	0.00018	0.0744372	44
440	Dagla	10313831	19	10314113	283	.	3.13949	0.000469	0.103402	40
441	Cntn5	10324778	9	10325223	446	.	3.15356	0.000833739	0.139519	37
442	Chmp4c	10366907	3	10367315	409	.	3.23157	0.000554932	0.117022	39
443	Tekt5	10370971	16	10371601	631	.	3.18127	0.000353	0.0929309	41
444	Sfmbt2	10372677	2	10372991	315	.	2.97131	0.000606625	0.106991	39
445	Gm5152	10422399	5	10422702	304	.	3.42464	0.00018	0.0682716	44
446	Rdh14	10432978	12	10433328	351	.	3.2174	0.000625706	0.130161	39
447	Tvp23a	10434764	16	10435193	430	.	3.30185	0.000395	0.102755	41
448	Syt7	10445538	19	10445855	318	.	3.12371	0.000314	0.084095	42
449	Pacrg	10447586	17	10448132	547	.	3.54044	0.000122	0.0670888	46
450	Ciita	10502916	16	10503478	563	.	3.17742	0.000593772	0.107358	39
451	Greb1l	10535634	18	10535947	314	.	3.0923	0.000760624	0.124	38
452	Cyb561a3	10577820	19	10578994	1175	.	3.13457	0.000516464	0.103693	39
453	Myo16	10589643	8	10590589	947	.	3.0638	0.000857472	0.128026	37
454	Clec16a	10610061	16	10610467	407	.	3.37404	0.000189	0.0759416	44
455	Clec16a	10629326	16	10629904	579	.	3.26395	0.000461	0.107278	40
456	Sfmbt2	10643781	2	10644202	422	.	3.10831	0.000667375	0.107281	38
457	Myo16	10667278	8	10667720	443	.	3.61907	6.21e-05	0.043724	49
458	Abhd3	10667684	18	10668556	873	.	3.19731	0.00060062	0.110837	39
459	Pacrg	10670447	17	10670805	359	.	3.02019	0.000924123	0.121267	37
460	Vps37c	10698495	19	10701535	3041	.	3.4125	0.000193	0.0644807	44
461	Clec16a	10761100	16	10761514	415	.	3.2398	0.000292	0.0847013	42
462	4930556M19Rik	10761437	15	10762296	860	.	3.27103	0.000426	0.101444	40
463	Fhit	10784509	14	10784796	288	.	3.15758	0.000841918	0.144439	37
464	Irs2	10835691	8	10836006	316	.	3.18375	0.000503222	0.0999563	39
465	C1qtnf3	10866187	15	10868136	1950	.	3.28176	0.000453	0.112748	40
466	Irs2	10886589	8	10886891	303	.	3.18623	0.000644451	0.115891	38
467	Irs2	10888036	8	10888474	439	.	3.1427	0.000900886	0.147723	37
468	C1qtnf3	10888442	15	10888767	326	.	3.72433	5.27e-05	0.0448208	49
469	Mib1	10901736	18	10902967	1232	.	3.45562	0.000176	0.0784766	44
470	Zp1	10917101	19	10917590	490	.	3.42873	0.000195	0.0705391	44
471	Prkcq	10920260	2	10920948	689	.	3.17756	0.00050953	0.100007	39
472	1010001N08Rik	10957828	18	10958215	388	.	3.40914	0.000209	0.0733635	43
473	Ryr2	10959373	13	10960281	909	.	3.12967	0.000853513	0.12765	37
474	Ms4a10	10968764	19	10969345	582	.	3.24013	0.000484	0.110954	40
475	Plekhf2	10972223	4	10973176	954	.	3.28291	0.000357	0.0870202	41
476	Prex2	10979324	1	10979606	283	.	3.2371	0.000364	0.093767	41
477	Prkn	11005273	17	11005768	496	.	3.09811	0.000737191	0.119328	38
478	Irs2	11056127	8	11056398	272	.	3.1042	0.000714282	0.114667	38
479	Snx16	11075250	3	11075662	413	.	3.39605	0.000268	0.0950014	42
480	Ndufaf6	11092238	4	11092525	288	.	3.0359	0.000681177	0.113155	38
481	Col4a1	11186662	8	11187503	842	.	3.10927	0.00051213	0.105336	39
482	Prkcq	11204293	2	11204616	324	.	3.13637	0.000927235	0.149144	37
483	Gata6	11217495	18	11217847	353	.	3.49633	0.000171	0.0839943	44
484	Adamts12	11224555	15	11225274	720	.	3.22979	0.000324	0.0933405	41
485	Prkcq	11255191	2	11255881	691	.	3.14341	0.000880136	0.143369	37
486	Prkcq	11264534	2	11265032	499	.	3.33739	0.000288	0.0899829	42
487	Adamts12	11290537	15	11290854	318	.	3.34661	0.000216	0.0752714	43
488	Ryr2	11338425	13	11338800	376	.	3.26792	0.000497	0.118523	40
489	Cntn5	11377530	9	11377882	353	.	3.28892	0.00046	0.117974	40
490	Vsnl1	11379622	12	11380138	517	.	3.20048	0.000429	0.100194	40
491	Esrp1	11395553	4	11395885	333	.	3.43573	0.000157	0.0671382	45
492	Col4a2	11400161	8	11400489	329	.	3.03792	0.000855953	0.139355	37
493	Rbbp8	11438492	18	11439442	951	.	3.24067	0.000477	0.101992	40
494	Cntn5	11455269	9	11455826	558	.	3.10395	0.000905983	0.140224	37
495	Virma	11458774	4	11459110	337	.	3.48347	0.000157	0.0675165	45
496	Rab20	11473435	8	11474386	952	.	3.24295	0.000194	0.0751311	44
497	E230013L22Rik	11484605	8	11484949	345	.	2.98202	0.000963851	0.135815	37
498	A830018L16Rik	11515410	1	11515684	275	.	3.11253	0.000629622	0.104457	38
499	Cars2	11523019	8	11523574	556	.	3.05603	0.000543864	0.0985984	39
500	Ryr2	11525358	13	11525759	402	.	3.44874	0.000205	0.0860736	43
501	Prkn	11557377	17	11557906	530	.	3.18952	0.000714858	0.134011	38
502	Snx29	11587269	16	11588750	1482	.	3.23458	0.000583647	0.127436	39
503	Rbm17	11609315	2	11610759	1445	.	3.67951	6.8e-05	0.0553478	48
504	Snx29	11617713	16	11618020	308	.	3.31149	0.000405	0.112156	40
505	Prkn	11627777	17	11628856	1080	.	3.13534	0.000893902	0.140532	37
506	Snx29	11666824	16	11667142	319	.	3.24714	0.000442	0.0971449	40
507	Prkn	11684047	17	11685280	1234	.	3.20893	0.000597751	0.115657	39
508	Prkn	11707148	17	11707645	498	.	2.91709	0.000851824	0.125404	37
509	Gm27854	11709902	8	11710252	351	.	3.08333	0.000531765	0.105872	39
510	Ptprg	11727236	14	11727891	656	.	3.15314	0.000747773	0.127121	38
511	Snx29	11755202	16	11755498	297	.	3.09898	0.000656916	0.117491	38
512	Ptprg	11755885	14	11756172	288	.	3.33534	0.000331	0.0945867	41
513	Ankrd16	11777661	2	11778757	1097	.	3.10583	0.000810326	0.11655	37
514	Fignl1	11787294	11	11787731	438	.	3.27597	0.000272	0.0833969	42
515	Cdh17	11815234	4	11815527	294	.	3.08251	0.000954333	0.120137	37
516	Ndufa4	11825347	6	11825675	329	.	3.51934	0.000146	0.0740645	45
517	Npr3	11854033	15	11854859	827	.	3.20904	0.000655919	0.130803	38
518	Epm2a	11870865	10	11872032	1168	.	3.10552	0.000659402	0.128924	38
519	Ddc	11882085	11	11882805	721	.	3.20242	0.000678922	0.134143	38
520	Patl1	11907410	19	11908657	1248	.	3.11239	0.000704531	0.110655	38
521	Patl1	11911778	19	11912692	915	.	3.08038	0.000639426	0.118479	38
522	Phf14	11925264	6	11925996	733	.	3.27507	0.000464	0.111992	40
523	4933402N22Rik	11927955	5	11928226	272	.	3.60789	0.0001	0.0683691	46
524	Ryr2	11948163	13	11948706	544	.	3.05768	0.000965317	0.125169	37
525	Ryr2	11968317	13	11969130	814	.	3.4883	0.000165	0.0755875	44
526	Vmn1r76	11979255	7	11980385	1131	.	3.13332	0.000918481	0.145835	37
527	Osbp	12002449	19	12003228	780	.	3.04212	0.0006461	0.105823	38
528	Ryr2	12004791	13	12005908	1118	.	3.11537	0.000808966	0.115613	37
529	Tmem241	12007182	18	12007474	293	.	3.49776	0.00013	0.0608934	45
530	Tmem67	12017618	4	12018353	736	.	3.13087	0.000816959	0.125172	37
531	Grb10	12034854	11	12035707	854	.	3.12999	0.000893635	0.136966	37
532	Shisa9	12035245	16	12035556	312	.	3.14957	0.000793542	0.128533	37
533	Grb10	12043032	11	12043415	384	.	3.13164	0.000487	0.106722	40
534	Itga8	12045233	2	12046823	1591	.	3.63051	7.96e-05	0.0541614	47
535	Tmem241	12045962	18	12047258	1297	.	3.29363	0.000426	0.108273	40
536	Itga8	12056198	2	12057065	868	.	3.56253	9.84e-05	0.0575533	47
537	Ryr2	12080716	13	12081634	919	.	3.17152	0.000644006	0.114915	38
538	Ptprg	12084796	14	12086329	1534	.	3.19595	0.000642333	0.120335	38
539	Agpat4	12094881	17	12095846	966	.	3.26718	0.000488	0.116472	40
540	Shisa9	12128771	16	12130093	1323	.	3.12901	0.000676597	0.123424	38
541	Riok3	12142460	18	12142775	316	.	3.13056	0.000920619	0.143204	37
542	Gm26171	12147236	12	12147804	569	.	3.43876	0.000129	0.0588735	45
543	Ptprg	12194660	14	12195204	545	.	3.16606	0.000729105	0.124019	38
544	Mtmr12	12204644	15	12205018	375	.	3.64476	3.34e-05	0.028837	51
545	Cobl	12233117	11	12233861	745	.	3.20897	0.000659462	0.1326	38
546	Fam92a	12233521	4	12234089	569	.	3.23598	0.000385	0.0958937	41
547	Npc1	12233614	18	12233948	335	.	3.21235	0.000377	0.0949489	41
548	Sulf1	12235956	1	12236309	354	.	3.28425	0.000433	0.107729	40
549	Olfr235	12258391	19	12259128	738	.	3.16631	0.000771792	0.139297	38
550	Mtr	12263164	13	12263472	309	.	3.09075	0.000916917	0.124251	37
551	A230072I06Rik	12290293	8	12291346	1054	.	3.18915	0.000369	0.0944191	41
552	Fam92a	12305210	4	12305700	491	.	3.15717	0.000748393	0.121359	38
553	Actn2	12335305	13	12335611	307	.	3.9439	1.26e-05	0.0188291	56
554	Utrn	12363348	10	12364620	1273	.	3.48312	0.000166	0.0744766	44
555	Fam49a	12367283	12	12368289	1007	.	3.33541	0.000281	0.0850825	42
556	Cobl	12373155	11	12374160	1006	.	3.16341	0.000794255	0.136786	37
557	Heatr1	12377904	13	12378318	415	.	3.19436	0.000556763	0.0994993	39
558	Mindy3	12423706	2	12424567	862	.	4.0584	9.63e-06	0.019433	57
559	Cadps	12439426	14	12439791	366	.	3.3272	0.000283	0.0766284	42
560	Lama3	12449379	18	12449836	458	.	3.24257	0.000557083	0.125191	39
561	Dtx4	12467011	19	12467388	378	.	3.11663	0.000983467	0.147068	37
562	Sox1	12468225	8	12468743	519	.	3.13484	0.000933749	0.149491	37
563	Dtx4	12512888	19	12513197	310	.	3.42431	0.000231	0.0890759	43
564	Shisa9	12517212	16	12517551	340	.	3.56499	0.00011	0.0640885	46
565	D630011A20Rik	12531106	8	12531661	556	.	3.09839	0.000762658	0.11596	38
566	Cadps	12548481	14	12550872	2392	.	3.00612	0.000816376	0.120587	37
567	Utrn	12566435	10	12568246	1812	.	3.01315	0.000825125	0.128986	37
568	Mindy3	12593813	2	12594101	289	.	3.17232	0.000783466	0.140875	38
569	6030458C11Rik	12689575	15	12690296	722	.	3.09334	0.000903545	0.141992	37
570	Igf2r	12699268	17	12699656	389	.	3.35665	0.00027	0.0883853	42
571	6030458C11Rik	12715419	15	12716083	665	.	3.08095	0.000793177	0.11792	37
572	Igf2r	12720195	17	12720618	424	.	3.19681	0.000564118	0.112414	39
573	Igf2r	12735991	17	12736572	582	.	3.1839	0.000721539	0.133545	38
574	Cobl	12743458	11	12743738	281	.	3.27225	0.00019	0.0675912	44
575	Atp11a	12753438	8	12754224	787	.	3.13746	0.000899001	0.143753	37
576	Mas1	12816899	17	12818238	1340	.	3.18909	0.000650774	0.122403	38
577	Osbpl1a	12820977	18	12821554	578	.	3.11485	0.0009834	0.145501	37
578	Atp11a	12846664	8	12848705	2042	.	3.14426	0.000878577	0.144597	37
579	Pter	12865820	2	12866466	647	.	3.18349	0.000748238	0.138891	38
580	Stx11	12894212	10	12894484	273	.	3.06495	0.000968858	0.117703	37
581	Slco5a1	12933511	1	12934063	553	.	3.20375	0.000651058	0.126912	38
582	Stx11	12963308	10	12964389	1082	.	3.06622	0.000758351	0.117733	38
583	Stx11	12979004	10	12979308	305	.	3.18403	0.000738533	0.136673	38
584	Zfp446	12985110	7	12985738	629	.	3.18291	0.000572387	0.0989282	39
585	Mycn	13025475	12	13025776	302	.	3.17701	0.000483	0.103065	40
586	Hrh4	13041319	18	13041597	279	.	3.14988	0.000871927	0.146129	37
587	F10	13052553	8	13053498	946	.	3.10798	0.000889775	0.130602	37
588	Triqk	13077526	4	13078074	549	.	3.29826	0.000422	0.111051	40
589	Plagl1	13081003	10	13081271	269	.	3.21094	0.000367	0.102341	41
590	Vwde	13133687	6	13134522	836	.	3.26023	0.000496	0.115804	40
591	Ncoa2	13145491	1	13146575	1085	.	3.12508	0.000650789	0.114609	38
592	Ncoa2	13168288	1	13168685	398	.	3.27874	0.00037	0.0895612	41
593	Jrkl	13168481	9	13169428	948	.	3.14406	0.000578655	0.109629	39
594	Vmn1r88	13188215	7	13188494	280	.	3.34733	0.000259	0.0753928	42
595	Ercc4	13201874	16	13202184	311	.	3.15038	0.000737734	0.118116	38
596	Adprhl1	13215857	8	13216131	275	.	3.56321	0.000114	0.0651658	46
597	Smok2b	13230146	17	13231643	1498	.	2.88811	0.000115	0.0552077	46
598	Cdh6	13237543	15	13238054	512	.	3.39225	0.00023	0.0755075	43
599	Adprhl1	13242503	8	13242817	315	.	3.13211	0.000780675	0.11461	38
600	Hrh4	13248981	18	13249383	403	.	3.59825	8.05e-05	0.0526611	47
601	Lig1	13292192	7	13292784	593	.	3.12384	0.000805267	0.119088	37
602	Phactr2	13314266	10	13315151	886	.	3.19538	0.000667283	0.125716	38
603	Phactr2	13327336	10	13327839	504	.	3.16569	0.000688938	0.123996	38
604	Pla2g4c	13333765	7	13334040	276	.	3.43951	0.000209	0.0837105	43
605	Mkl2	13342321	16	13343185	865	.	3.09452	0.000888751	0.139048	37
606	Sema3a	13399411	5	13399741	331	.	3.26066	0.000188	0.0776211	44
607	Sema3a	13412838	5	13413825	988	.	3.15006	0.000745058	0.126339	38
608	Fuca2	13504893	10	13505197	305	.	3.15377	0.000856209	0.14516	37
609	Fuca2	13514470	10	13514763	294	.	3.26916	0.000467	0.110129	40
610	Nid1	13516301	13	13516732	432	.	3.22408	0.000548466	0.112846	39
611	Ralyl	13520573	3	13521929	1357	.	3.44562	0.000207	0.0849846	43
612	1700029H14Rik	13527811	8	13528363	553	.	3.21933	0.000633665	0.131341	38
613	1700029H14Rik	13558547	8	13559006	460	.	3.30006	0.000283	0.0713034	42
614	Rasa3	13598473	8	13598839	367	.	3.153	0.000771418	0.126453	38
615	Lactb2	13607344	1	13608238	895	.	3.36813	0.000312	0.103166	42
616	Lactb2	13619324	1	13619725	402	.	3.14074	0.000516036	0.109829	39
617	Aig1	13619513	10	13620360	848	.	3.18855	0.000659265	0.120493	38
618	Rasa3	13628030	8	13629004	975	.	3.19502	0.00067613	0.128215	38
619	Olfr1490	13657678	19	13658002	325	.	3.13561	0.000920831	0.147281	37
620	Maml2	13665007	9	13665970	964	.	3.22143	0.000492	0.101111	40
621	Zfp521	13704648	18	13705386	739	.	3.2709	0.000467	0.112874	40
622	Speer3	13736424	5	13736833	410	.	3.12264	0.000974496	0.150111	37
623	Bmt2	13749122	6	13749629	508	.	3.03161	0.000643058	0.11157	38
624	Cdc16	13776194	8	13776473	280	.	3.13814	0.000402	0.0951262	40
625	Lyst	13777023	13	13778064	1042	.	3.21963	0.000623634	0.128225	39
626	Gm281	13788348	14	13788678	331	.	3.22979	0.000532145	0.118505	39
627	Zfp521	13845458	18	13846496	1039	.	3.44748	0.000182	0.0685536	44
628	Afdn	13845937	17	13846317	381	.	3.20797	0.000389	0.108643	41
629	Fam76b	13856569	9	13857378	810	.	3.47871	0.000183	0.08342	44
630	Champ1	13879969	8	13881378	1410	.	3.34305	0.000348	0.105221	41
631	Coprs	13887324	8	13888113	790	.	3.1888	0.000617206	0.120045	39
632	Fam84a	13905814	12	13906137	324	.	3.31225	0.000345	0.0887401	41
633	Gm25491	13914546	1	13915004	459	.	3.11335	0.000957128	0.139531	37
634	Afdn	13919604	17	13920723	1120	.	3.11026	0.000900555	0.133199	37
635	Hivep2	13919977	10	13920317	341	.	3.24017	0.000497	0.11248	40
636	Fam76b	13934993	9	13935653	661	.	3.45538	0.000138	0.0609411	45
637	Zfp521	13955210	18	13955956	747	.	3.16975	0.000632499	0.103013	38
638	Hacd1	13957836	2	13958333	498	.	3.19525	0.000709251	0.136444	38
639	Atxn7	13985938	14	13986244	307	.	3.67089	2.12e-05	0.0244501	53
640	2900011O08Rik	14030671	16	14030970	300	.	3.2835	0.000462	0.115748	40
641	Hivep2	14056963	10	14057375	413	.	3.20137	0.000646205	0.125211	38
642	Ggps1	14060602	13	14060871	270	.	3.30906	0.000292	0.0801937	42
643	Stam	14074459	2	14074818	360	.	3.59962	9.91e-05	0.0641106	47
644	Sesn3	14156955	9	14157793	839	.	3.28186	0.000437	0.109058	40
645	Zfp521	14167989	18	14168638	650	.	3.17874	0.000681522	0.120369	38
646	Dact2	14168914	17	14169847	934	.	3.21969	0.000540219	0.105584	39
647	Dlgap2	14222243	8	14222779	537	.	3.07487	0.000780872	0.122005	38
648	Mrc1	14228897	2	14229221	325	.	3.17282	0.000677485	0.125857	38
649	Myh11	14237973	16	14238283	311	.	3.22224	0.000213	0.0712426	43
650	Smoc2	14247865	17	14248187	323	.	3.08605	0.000523263	0.107432	39
651	Eya1	14257168	1	14257533	366	.	3.11437	0.000985099	0.145463	37
652	Dlgap2	14289412	8	14289700	289	.	3.8969	1.67e-05	0.0211427	54
653	Smoc2	14293645	17	14294028	384	.	3.42991	0.00015	0.0643176	45
654	Endod1	14363477	9	14364863	1387	.	3.02354	0.000816695	0.122116	37
655	Endod1	14373205	9	14373650	446	.	3.27663	0.00048	0.119248	40
656	Abcc1	14415205	16	14416808	1604	.	3.21739	0.000633914	0.130593	38
657	Abcc1	14430501	16	14431344	844	.	3.19402	0.000471	0.106051	40
658	Gm5160	14431663	18	14431975	313	.	3.10347	0.000735089	0.108972	38
659	Cdh6	14436467	15	14437481	1015	.	3.09371	0.000875972	0.119865	37
660	Smoc2	14478979	17	14479266	288	.	3.43348	0.000215	0.0856426	43
661	Smoc2	14486598	17	14488745	2148	.	3.12466	0.000925167	0.140096	37
662	Sult2a7	14522149	7	14522519	371	.	3.22316	0.000600855	0.123676	39
663	Thbs2	14531448	17	14531848	401	.	3.28108	0.000299	0.0822546	42
664	Slc26a7	14544483	4	14544834	352	.	3.48355	0.000177	0.0816582	44
665	Dlgap2	14596816	8	14597168	353	.	3.14027	0.000897656	0.145171	37
666	Dlgap2	14623430	8	14623767	338	.	3.24438	0.000555303	0.1252	39
667	Dlgap2	14633788	8	14634790	1003	.	3.64975	7.21e-05	0.0585679	48
668	Slc4a7	14638009	14	14638279	271	.	3.29301	0.000209	0.075753	43
669	Slc4a7	14669689	14	14670110	422	.	3.14819	0.000738669	0.118618	38
670	Obox7	14672687	7	14673098	412	.	3.38785	0.000252	0.0865187	42
671	Pclo	14678411	5	14679455	1045	.	3.54927	0.000113	0.0655934	46
672	Pclo	14681955	5	14682223	269	.	3.47686	0.000176	0.0784639	44
673	Piwil4	14687827	9	14688460	634	.	3.14307	0.000734582	0.130885	38
674	Nmbr	14770088	10	14770403	316	.	3.18879	0.000730416	0.137782	38
675	Nek10	14821134	14	14822417	1284	.	3.14566	0.000811839	0.129572	37
676	Nek10	14824007	14	14824901	895	.	3.21782	0.000551303	0.11671	39
677	Gpr83	14865350	9	14866685	1336	.	3.40965	0.000223	0.0787971	43
678	Izumo1r	14886971	9	14888039	1069	.	3.03135	0.000922826	0.118546	37
679	Car2	14896151	3	14896483	333	.	3.15842	0.000838706	0.144256	37
680	Izumo1r	14900447	9	14901608	1162	.	3.1102	0.000706659	0.122798	38
681	Gm9758	14914471	5	14915052	582	.	2.33763	2.36e-06	0.00674435	63
682	Gm9758	14918765	5	14921822	3058	.	2.22097	2.38e-05	0.021971	53
683	Trpa1	14931315	1	14931608	294	.	3.1925	0.00070325	0.133623	38
684	Speer4e	14934240	5	14934704	465	.	2.9021	7.3e-05	0.0456478	48
685	Speer4e	14942107	5	14943227	1121	.	2.02742	0.000648948	0.112017	38
686	Gm10354	14970561	5	14972107	1547	.	3.06896	2.44e-08	7.87e-05	83
687	Kctd1	14973145	18	14973525	381	.	3.11284	0.000736072	0.114712	38
688	Gm10354	14974482	5	14975791	1310	.	2.79519	4.99e-08	7.85e-05	80
689	Gm10354	14978350	5	14979391	1042	.	2.14688	0.00060906	0.111005	39
690	Gm10354	14980613	5	14982909	2297	.	2.1996	1.25e-05	0.014941	56
691	Gm10354	14984275	5	14985574	1300	.	2.68409	1.88e-07	0.000398575	74
692	AW209491	14998474	13	14998853	380	.	3.15356	0.00082638	0.137818	37
693	Gm10354	15003455	5	15004098	644	.	2.42614	0.000805471	0.122412	37
694	Panx1	15014402	9	15015067	666	.	3.21649	0.000427	0.0869621	40
695	Gm17019	15023510	5	15025169	1660	.	2.38692	3.92e-05	0.0275131	51
696	Efcab1	15026689	16	15027034	346	.	3.28781	0.000368	0.0872047	41
697	Gm17019	15031239	5	15031785	547	.	3.1172	7.1e-12	5.16e-08	118
698	AW209491	15032550	13	15032874	325	.	3.18336	0.000388	0.0985394	41
699	Gm17019	15034940	5	15035336	397	.	2.16208	0.000501372	0.105014	39
700	Gm17019	15036963	5	15037842	880	.	2.4086	9.25e-07	0.00232113	67
701	Gm17019	15039042	5	15039996	955	.	2.81509	7.65e-08	0.000330468	78
702	Gm17019	15041843	5	15042909	1067	.	2.33646	1.69e-05	0.0220328	54
703	Nsun6	15046957	2	15047286	330	.	3.17855	0.000720493	0.129531	38
704	Ermard	15062579	17	15062898	320	.	3.21461	0.00048	0.0979896	40
705	Hephl1	15069831	9	15070791	961	.	3.25487	0.000482	0.107434	40
706	Myom2	15124990	8	15125392	403	.	2.99247	0.000834738	0.124023	37
707	Kcnb2	15147030	1	15147510	481	.	3.21149	0.000645788	0.130852	38
708	Kctd1	15147092	18	15147365	274	.	3.21131	0.000655315	0.132726	38
709	Obox2	15174401	7	15175402	1002	.	2.91963	0.000422	0.0950846	40
710	Vstm5	15186329	9	15186650	322	.	3.23384	0.000544929	0.116194	39
711	Myom2	15192316	8	15192673	358	.	4.02031	1.21e-05	0.0255141	56
712	Obox2	15220871	7	15221915	1045	.	3.33568	6.52e-05	0.0457604	48
713	Myom2	15224295	8	15225325	1031	.	3.61433	7.93e-05	0.056286	47
714	Myom2	15235979	8	15237048	1070	.	3.22532	0.00060033	0.126714	39
715	Obox2	15254560	7	15254953	394	.	3.0285	0.000334	0.0935061	41
716	Tmem64	15265219	4	15266014	796	.	3.18478	0.000583338	0.11318	39
717	Aqp4	15268106	18	15268616	511	.	3.23124	0.000592079	0.126745	39
718	Gm21897	15323179	16	15323478	300	.	3.35074	0.000346	0.107185	41
719	Gm9733	15331882	3	15332303	422	.	3.72331	1.15e-05	0.0203704	56
720	Gli3	15462106	13	15463685	1580	.	3.17502	0.00071069	0.134567	38
721	Gm21149	15472091	5	15473545	1455	.	2.07051	2.58e-06	0.00710673	62
722	Gm21149	15474701	5	15474978	278	.	2.58445	5.62e-07	0.00259932	69
723	Gm21149	15483373	5	15484358	986	.	2.30143	0.000550744	0.106395	39
724	Gli3	15511227	13	15512274	1048	.	3.40016	0.000191	0.0756067	44
725	Gm21190	15527582	5	15529876	2295	.	2.03055	2.54e-05	0.0169219	52
726	Gm21190	15533054	5	15533322	269	.	2.48731	8.02e-05	0.0443343	47
727	Gm21190	15541936	5	15542653	718	.	3.10751	0.000129	0.0601464	45
728	Gm21190	15551627	5	15552664	1038	.	2.49182	0.000354	0.0928133	41
729	Gm24222	15576696	8	15577009	314	.	3.23383	0.000595018	0.128714	39
730	Gm21083	15578861	5	15580655	1795	.	2.56685	4.2e-06	0.00787989	60
731	Gm21083	15582568	5	15582923	356	.	2.45054	0.000124	0.0560648	46
732	Speer4d	15612220	5	15616900	4681	.	2.57931	0.000171	0.0661561	44
733	Speer4d	15620656	5	15622128	1473	.	2.14769	6.65e-05	0.0323318	48
734	Prdm9	15623899	17	15624269	371	.	3.34814	0.000225	0.0745435	43
735	Prkdc	15642131	16	15642852	722	.	4.73528	9.64e-10	3.49e-06	97
736	4930572O03Rik	15646002	5	15646485	484	.	2.43813	1.12e-06	0.00304299	66
737	4930572O03Rik	15651297	5	15651589	293	.	2.96276	1.75e-09	1.48e-05	94
738	4930572O03Rik	15652873	5	15655736	2864	.	2.42483	1.51e-07	0.000359932	75
739	4930572O03Rik	15659638	5	15660927	1290	.	2.0631	0.000396	0.0945998	41
740	4930572O03Rik	15671151	5	15672338	1188	.	2.76702	1.35e-05	0.0207989	55
741	Slc36a4	15685218	9	15685493	276	.	3.07498	0.000977035	0.141244	37
742	Speer4c	15686968	5	15687319	352	.	2.2051	0.000478	0.102313	40
743	Speer4c	15703386	5	15704537	1152	.	2.58053	1.05e-08	4.83e-05	86
744	Speer4c	15713504	5	15714482	979	.	2.3527	9.31e-06	0.00968055	57
745	Slc36a4	15730997	9	15732612	1616	.	3.18937	0.000689731	0.13057	38
746	Terf1	15774301	1	15774679	379	.	3.21088	0.000656659	0.132341	38
747	Gm10036	15852511	18	15852830	320	.	3.13189	0.000594758	0.107022	39
748	Crxos	15895426	7	15896099	674	.	4.01291	1.62e-06	0.00366657	64
749	Spidr	15905011	16	15905742	732	.	3.79466	2.76e-05	0.0320236	52
750	Cdh9	15914811	15	15915090	280	.	3.13402	0.000606066	0.107677	39
751	Fat3	15915209	9	15916039	831	.	3.08194	0.000882064	0.126459	37
752	Gm23259	15935146	1	15935561	416	.	3.01052	0.000690812	0.110594	38
753	Cacna2d1	15942278	5	15943114	837	.	3.23393	0.000594744	0.128694	39
754	Csmd1	15944938	8	15945342	405	.	3.3809	0.000172	0.0716325	44
755	Gm5432	15954454	12	15955648	1195	.	3.24377	0.000318	0.0907235	41
756	Fat3	15967123	9	15968591	1469	.	3.88159	2.22e-05	0.026676	53
757	Mdfic	15974784	6	15975289	506	.	3.12784	0.00096394	0.151079	37
758	Gm5432	15984996	12	15985402	407	.	3.22493	0.00057136	0.11741	39
759	Vstm2a	15988503	11	15988832	330	.	3.13142	0.000948375	0.150264	37
760	Osgin2	16011011	4	16011493	483	.	3.35014	0.000336	0.1042	41
761	Oxsm	16011851	14	16012216	366	.	3.45962	0.000197	0.0834104	44
762	Gm5150	16069265	3	16070404	1140	.	3.46579	0.000163	0.0627899	44
763	Gm5150	16075158	3	16075433	276	.	3.78952	3.71e-05	0.0371612	51
764	Ythdf3	16137528	3	16138016	489	.	3.12742	0.000779866	0.112937	38
765	Slc8a2	16141088	7	16141387	300	.	3.10247	0.000570086	0.111432	39
766	Csmd1	16154672	8	16154949	278	.	3.25807	0.000305	0.0887176	42
767	Ripk2	16161984	4	16163949	1966	.	3.14666	0.000209	0.0767768	43
768	Ccdc9	16288513	7	16288952	440	.	2.85202	0.000721008	0.119304	38
769	Plxdc2	16321360	2	16321686	327	.	3.01589	0.000971964	0.137263	37
770	Sae1	16343804	7	16344213	410	.	3.27644	0.000483	0.119618	40
771	Sae1	16347789	7	16349660	1872	.	3.3178	0.000327	0.0942844	41
772	Lpin1	16370368	12	16370699	332	.	3.14051	0.000909913	0.148213	37
773	Stau2	16371635	1	16372704	1070	.	3.28768	0.000423	0.104944	40
774	Hgf	16448034	5	16448316	283	.	3.44352	0.000178	0.0755753	44
775	Lpin1	16465784	12	16467089	1306	.	3.07144	0.000894891	0.127527	37
776	Lpin1	16503600	12	16504148	549	.	2.97672	0.000964007	0.130714	37
777	Lpin1	16561078	12	16562277	1200	.	3.05897	0.000601298	0.102519	39
778	Gna14	16591139	19	16591497	359	.	3.49322	0.000171	0.0828533	44
779	Ceacam15	16653378	7	16654259	882	.	3.67942	5.7e-05	0.0378774	49
780	Ceacam15	16669701	7	16670126	426	.	3.10477	0.000797829	0.123254	37
781	Greb1	16699535	12	16701237	1703	.	3.08892	0.000906672	0.115722	37
782	Ceacam9	16701703	7	16701975	273	.	3.28315	0.000461	0.115888	40
783	Csmd1	16705271	8	16705854	584	.	3.236	0.000583674	0.127625	39
784	Gm28710	16727953	5	16728525	573	.	3.21343	0.000652905	0.132744	38
785	Egfr	16728587	11	16729022	436	.	3.09955	0.000634775	0.125451	38
786	Fat3	16768608	9	16769896	1289	.	3.07889	0.000808277	0.121891	37
787	Greb1	16782215	12	16782537	323	.	3.50445	6.15e-05	0.0476793	49
788	Slc1a5	16794167	7	16795591	1425	.	3.0805	0.000921489	0.122472	37
789	Rarb	16853373	14	16853997	625	.	3.45862	0.000207	0.0900161	43
790	Gng8	16899694	7	16900916	1223	.	3.24434	0.000247	0.0801789	43
791	Sugct	16907759	13	16908711	953	.	3.10165	0.000596486	0.12315	39
792	Ppm1f	16914099	16	16914384	286	.	3.14252	0.000811017	0.129651	37
793	Zfp960	16950296	17	16950594	299	.	3.17149	0.000699713	0.122393	38
794	Mapk1	16971598	16	16972772	1175	.	3.08054	0.000942909	0.14243	37
795	Gm42372	16987338	7	16987740	403	.	3.071	0.000867042	0.12404	37
796	Csmd1	17021193	8	17021476	284	.	3.47982	0.000184	0.0861668	44
797	Ppp5c	17025950	7	17026404	455	.	3.11916	0.000504487	0.101756	39
798	2410004P03Rik	17029982	12	17030270	289	.	3.17501	0.000660998	0.113136	38
799	Csmd1	17077050	8	17077339	290	.	3.27373	0.000406	0.0916115	40
800	2410004P03Rik	17083503	12	17086067	2565	.	2.96817	0.000972277	0.136041	37
801	Kcnf1	17124573	12	17124847	275	.	3.04577	0.000962654	0.128822	37
802	Ube2l3	17181465	16	17181738	274	.	3.16872	0.000591534	0.0997562	39
803	Hic2	17232830	16	17233131	302	.	3.04743	0.00055129	0.113026	39
804	Tmem191c	17270153	16	17270764	612	.	3.23357	0.000366	0.088483	41
805	Atp6v1c2	17287069	12	17287422	354	.	3.12863	0.000501765	0.106501	39
806	Nebl	17290718	2	17291011	294	.	3.18449	0.000734666	0.135967	38
807	Cav1	17347025	6	17347991	967	.	3.24447	0.00037	0.100165	41
808	Gcnt1	17358445	19	17358951	507	.	3.56636	8.85e-05	0.0456047	47
809	Pi4ka	17400328	16	17400795	468	.	3.2556	0.000523576	0.121447	39
810	Chordc1	17400909	9	17401232	324	.	3.31852	0.000321	0.0938037	41
811	Snap29	17420688	16	17421091	404	.	3.10357	0.000577245	0.112067	39
812	Speer4f1	17427098	5	17427372	275	.	3.31339	0.000375	0.101778	41
813	Speer4f1	17466226	5	17466511	286	.	3.53379	6.69e-05	0.0502609	48
814	Speer4f1	17468690	5	17470153	1464	.	3.02546	5.86e-06	0.0113198	59
815	Pcsk5	17472787	19	17473137	351	.	3.35641	0.000323	0.100915	41
816	Csmd1	17486874	8	17487178	305	.	3.54246	0.000106	0.0562691	46
817	Gm23959	17496212	11	17496480	269	.	3.30766	0.000368	0.0964251	41
818	Lrrc74b	17547681	16	17548172	492	.	3.09825	0.000824499	0.110881	37
819	Cited2	17586717	10	17587076	360	.	3.36667	0.000299	0.0958562	42
820	Nebl	17651953	2	17653203	1251	.	3.30531	0.000374	0.104198	41
821	Sugct	17664840	13	17665149	310	.	3.12974	0.000872228	0.131961	37
822	Nebl	17689710	2	17690072	363	.	3.00575	0.000769556	0.126165	38
823	Chordc1	17712246	9	17712568	323	.	3.18107	0.000253	0.0828686	42
824	Hpcal1	17758582	12	17759070	489	.	3.13321	0.000938837	0.149612	37
825	St7	17800791	6	17801774	984	.	3.13048	0.000948266	0.15011	37
826	Txlnb	17831013	10	17831640	628	.	3.17703	0.000770584	0.140254	38
827	Txlnb	17836266	10	17836578	313	.	3.65293	7.54e-05	0.0566657	48
828	St7	17861073	6	17861565	493	.	3.2309	0.000428	0.0994214	40
829	Rala	17888599	13	17888885	287	.	3.3251	0.000382	0.109885	41
830	Dgcr2	17891155	16	17892503	1349	.	3.11191	0.000795463	0.123091	37
831	Dusp21	17902169	X	17902936	768	.	3.47529	0.000158	0.0678547	45
832	Yae1d1	18004376	13	18006035	1660	.	2.58296	0.000459	0.100856	40
833	Chordc1	18021884	9	18022357	474	.	3.27547	0.000467	0.114575	40
834	Dgcr6	18057404	16	18057858	455	.	3.072	0.000814535	0.131435	37
835	Gnat3	18069479	5	18069768	290	.	3.17923	0.000762904	0.139788	38
836	Mmp16	18081314	4	18081584	271	.	3.3683	0.000238	0.0789278	43
837	Ect2l	18128970	10	18129274	305	.	3.24307	0.000527169	0.115772	39
838	Pou6f2	18153555	13	18153956	402	.	3.22482	0.00058776	0.121813	39
839	Ccdc188	18206956	16	18207863	908	.	3.045	0.000594005	0.117019	39
840	Kdm6a	18296924	X	18297482	559	.	3.59776	0.000102	0.0658977	46
841	Ube2e1	18314850	14	18316223	1374	.	3.48759	0.000168	0.0758036	44
842	Pou6f2	18397665	13	18398067	403	.	3.25945	0.000522565	0.122916	39
843	Gnai1	18447435	5	18448430	996	.	3.20588	0.000675725	0.134268	38
844	Ube2e2	18468500	14	18468834	335	.	3.09471	0.000986734	0.135357	37
845	Ube2e2	18476875	14	18477169	295	.	3.13066	0.000769219	0.11309	38
846	Gnb1l	18483573	16	18483890	318	.	3.38686	0.000239	0.0759469	43
847	Psg26	18489597	7	18489872	276	.	3.25794	0.000484	0.110766	40
848	Psg26	18492124	7	18492406	283	.	3.01617	0.000739061	0.118117	38
849	Mcph1	18562243	8	18563468	1226	.	3.15411	0.000850139	0.14428	37
850	Tbx1	18573707	16	18574070	364	.	3.15798	0.000445	0.100371	40
851	Tbx1	18575666	16	18576118	453	.	3.10391	0.000870563	0.117158	37
852	Mcph1	18597154	8	18597476	323	.	3.14775	0.0006468	0.105002	38
853	Gnai1	18609053	5	18609412	360	.	3.2961	0.000438	0.115666	40
854	Vmn2r96	18616867	17	18617159	293	.	3.46243	0.000194	0.0832051	44
855	Gnai1	18626308	5	18626590	283	.	3.12062	0.000996162	0.152738	37
856	Mcph1	18671196	8	18671967	772	.	3.24197	0.000474	0.103281	40
857	Muc16	18674457	9	18674783	327	.	3.64525	5.56e-05	0.0407333	49
858	Mcph1	18761707	8	18763013	1307	.	3.16313	0.000808574	0.141163	37
859	Cldn5	18774104	16	18774748	645	.	3.1186	0.000479	0.0950605	40
860	Pip4k2a	18839652	2	18840997	1346	.	3.14254	0.000753998	0.119653	38
861	Ube2e2	18839771	14	18840274	504	.	3.21802	0.000443	0.0978633	40
862	Gm28539	18845881	16	18846659	779	.	3.28629	0.000394	0.0955498	41
863	Agpat5	18846581	8	18847033	453	.	3.27505	0.000363	0.0893223	41
864	Pip4k2a	18865967	2	18866393	427	.	3.22221	0.000581126	0.119288	39
865	Agpat5	18870908	8	18871192	285	.	3.22573	0.000584723	0.122763	39
866	Perp	18885956	10	18886976	1021	.	3.10071	0.000827904	0.125046	37
867	Xkr5	18922564	8	18923251	688	.	3.21121	0.000656024	0.132174	38
868	Cnbd1	18957231	4	18957587	357	.	3.23547	0.000514588	0.111306	39
869	Hira	18958485	16	18959055	571	.	2.59817	0.000782979	0.124243	38
870	Pip4k2a	18959488	2	18959756	269	.	3.40236	0.000251	0.0922402	42
871	Pip4k2a	18961230	2	18961506	277	.	3.21984	0.000634147	0.131466	38
872	Magi2	18973195	5	18974077	883	.	2.97428	0.000691258	0.119447	38
873	Pip4k2a	18984385	2	18984756	372	.	3.21557	9.61e-05	0.0565783	47
874	Mypop	18991046	7	18991529	484	.	2.90609	0.000307	0.0860478	42
875	Tnfaip3	19028082	10	19028384	303	.	3.3874	0.000215	0.0734717	43
876	Dmwd	19076758	7	19078095	1338	.	3.3418	0.000222	0.0716869	43
877	Gm4969	19107485	7	19108064	580	.	3.45853	0.000133	0.0457078	45
878	Amph	19114510	13	19114974	465	.	3.30181	0.00042	0.111721	40
879	Rorb	19150804	19	19151175	372	.	3.21574	0.000644258	0.132075	38
880	Armc1	19153326	3	19153754	429	.	3.19937	0.000696065	0.135596	38
881	Armc3	19320345	2	19321261	917	.	3.42111	0.000177	0.065001	44
882	Fosb	19320682	7	19321020	339	.	3.14622	0.000445	0.0972501	40
883	Ercc1	19326843	7	19327572	730	.	2.95529	0.000882775	0.129578	37
884	Msrb2	19344209	2	19345542	1334	.	3.13093	0.00093901	0.147787	37
885	Tfap2b	19403835	1	19404899	1065	.	2.86062	0.000403	0.0996391	40
886	4921504E06Rik	19457813	2	19458109	297	.	3.73562	5.35e-05	0.0531716	49
887	Defb7	19535416	8	19536393	978	.	3.25599	0.000518346	0.120111	39
888	Defb7	19540468	8	19540769	302	.	3.4061	0.000177	0.0725454	44
889	Ifngr1	19569589	10	19569954	366	.	3.04785	0.000957437	0.141977	37
890	Gm5458	19588837	14	19589404	568	.	3.26954	0.000227	0.0770087	43
891	Spred2	19667454	11	19667841	388	.	3.37523	0.000303	0.101704	42
892	Otud1	19677741	2	19680430	2690	.	3.17578	0.000667206	0.127228	38
893	Apoe	19696544	7	19696849	306	.	2.86922	0.000524047	0.104431	39
894	Nectin2	19722368	7	19723386	1019	.	2.96663	0.000677454	0.109363	38
895	Spred2	19729506	11	19729784	279	.	3.68154	6.82e-05	0.0569456	48
896	4930467E23Rik	19737089	8	19737442	354	.	2.76983	0.000124	0.0622487	46
897	Spred2	19770611	11	19770976	366	.	3.41476	0.000248	0.092856	43
898	Spred2	19774304	11	19774692	389	.	3.35546	0.000268	0.082336	42
899	4930467E23Rik	19775528	8	19776396	869	.	3.28114	5.52e-06	0.00820276	59
900	4930467E23Rik	19786429	8	19786922	494	.	3.62412	8.01e-05	0.0506547	47
901	Cblc	19790251	7	19790525	275	.	3.29699	6.33e-05	0.0476541	48
902	Rtraf	19832566	14	19833616	1051	.	3.20122	0.000475	0.0946281	40
903	Rtraf	19835706	14	19836076	371	.	3.20339	0.000431	0.0928603	40
904	Gm19345	19844628	7	19844933	306	.	3.46517	0.000169	0.0683723	44
905	Pex7	19866712	10	19867054	343	.	3.5344	0.000115	0.0570821	46
906	Gng2	19883476	14	19884457	982	.	3.07794	0.000788134	0.123127	38
907	Gpr141	19889943	13	19890290	348	.	3.18169	0.000754397	0.139269	38
908	Klhl6	19892673	16	19893032	360	.	3.21682	0.000632528	0.13036	38
909	Pvr	19902598	7	19903365	768	.	2.99999	0.000984736	0.12934	37
910	Gm31371	19933059	8	19935237	2179	.	2.09436	0.000512413	0.104709	39
911	Anxa1	19948852	19	19949170	319	.	3.50959	0.000154	0.0758124	45
912	Gm24213	19953112	6	19954531	1420	.	3.40571	0.000237	0.0838282	43
913	Map3k5	19959397	10	19959670	274	.	3.31649	0.000384	0.106157	41
914	Elmo1	19983017	13	19983312	296	.	3.25922	0.000476	0.108337	40
915	Map3k5	19992444	10	19992764	321	.	3.68888	5.77e-05	0.0459716	49
916	Vmn2r104	20011915	17	20012299	385	.	3.15753	0.000842093	0.144448	37
917	Gm31371	20024385	8	20025696	1312	.	3.25023	7.41e-05	0.0461063	48
918	Gm31371	20041397	8	20043010	1614	.	2.67849	0.000748187	0.118554	38
919	Gm31371	20099959	8	20100857	899	.	2.64889	7.82e-05	0.0421764	48
920	Elmo1	20136234	13	20136769	536	.	3.45055	0.000184	0.0772663	44
921	Dsc1	20149200	18	20150614	1415	.	3.11227	0.000543488	0.108722	39
922	Kcnk5	20175179	14	20175893	715	.	3.18856	0.000646949	0.117813	38
923	Pkhd1	20179296	1	20180051	756	.	3.07067	0.00088369	0.13344	37
924	Yeats2	20180336	16	20181777	1442	.	3.44554	0.000135	0.0589291	45
925	Kcnk5	20206072	14	20206366	295	.	3.20207	0.00028	0.0850178	42
926	Yeats2	20211192	16	20211691	500	.	3.21957	0.00044	0.0955344	40
927	Map7	20256885	10	20257154	270	.	3.5668	0.00012	0.0728014	46
928	Gm15319	20269445	8	20270837	1393	.	2.86232	0.000940611	0.129228	37
929	Bclaf1	20283649	10	20285684	2036	.	3.39338	0.000265	0.090315	42
930	Slc1a4	20300766	11	20301104	339	.	3.15892	0.000634731	0.121776	38
931	Nudt13	20310378	14	20310703	326	.	3.03125	0.000855933	0.134751	37
932	Elmo1	20317780	13	20318272	493	.	3.4859	0.000159	0.0778879	44
933	Ecd	20345845	14	20346187	343	.	3.17969	0.000728417	0.132252	38
934	Gm4133	20346069	7	20346869	801	.	3.13547	0.000139	0.0684873	45
935	Fam149b	20365203	14	20366438	1236	.	3.12822	0.000842539	0.126465	37
936	Gm15319	20368129	8	20369120	992	.	2.98119	4.11e-05	0.0381233	50
937	Slc1a4	20368470	11	20368756	287	.	3.30329	0.000346	0.087688	41
938	Abcc5	20382347	16	20382627	281	.	3.15847	0.000818088	0.139786	37
939	Jade3	20425698	X	20426114	417	.	3.13548	0.000928603	0.148792	37
940	Cfap70	20432583	14	20432930	348	.	3.12334	0.000885258	0.135934	37
941	Gm23332	20446578	16	20446959	382	.	3.58435	7.77e-05	0.0471726	48
942	Elmo1	20464801	13	20465137	337	.	3.12113	0.000993848	0.152621	37
943	Sertad2	20489451	11	20489976	526	.	3.18269	0.000720178	0.132285	38
944	Pde7b	20507185	10	20507526	342	.	3.11276	0.000992887	0.147057	37
945	Dsg3	20511381	18	20511730	350	.	3.14445	0.000734328	0.111664	38
946	Gm21119	20512121	8	20512438	318	.	2.95836	1.43e-13	1.85e-09	135
947	Etl4	20522169	2	20522671	503	.	3.29096	0.000312	0.0843335	42
948	Dsg2	20564153	18	20565410	1258	.	3.1015	0.000993482	0.139789	37
949	Pkhd1	20590326	1	20590924	599	.	3.2573	0.000525618	0.121198	39
950	Etl4	20593186	2	20593587	402	.	3.52195	0.000144	0.0736444	45
951	Gm21119	20608968	8	20609980	1013	.	2.99742	3.73e-05	0.026711	51
952	Gm21119	20621104	8	20621398	295	.	2.62949	0.000298	0.0873514	42
953	Rbm10	20637700	X	20638156	457	.	3.30106	0.000429	0.114929	40
954	Aoah	20646634	13	20647164	531	.	3.14254	0.00089043	0.145204	37
955	Gm21119	20663090	8	20664400	1311	.	2.27879	0.000579402	0.109228	39
956	Magi2	20674640	5	20675069	430	.	3.12925	0.000814085	0.12388	37
957	Gm21119	20677578	8	20678889	1312	.	2.14898	0.000168	0.0669993	44
958	Gm21119	20684077	8	20684751	675	.	2.08887	0.00041	0.0947654	40
959	Fut11	20695297	14	20695963	667	.	3.24668	0.000276	0.086034	42
960	Gm21119	20704442	8	20706781	2340	.	2.00651	0.000561177	0.106141	39
961	Aoah	20712906	13	20713284	379	.	3.11632	0.000877142	0.124704	37
962	Camk2g	20761279	14	20761720	442	.	3.33866	0.000248	0.0787771	43
963	Mcm3	20799411	1	20799698	288	.	3.94984	1.86e-05	0.0346617	54
964	Plau	20800693	14	20801133	441	.	3.50266	0.000136	0.0653131	45
965	Mcm3	20801765	1	20802512	748	.	3.09323	0.000991243	0.134439	37
966	Mcm3	20821317	1	20821760	444	.	3.37873	0.000288	0.0975978	42
967	Phtf2	20828467	5	20828801	335	.	3.32214	0.000393	0.111813	41
968	Defb33	20835163	8	20835504	342	.	2.9068	8.61e-05	0.045006	47
969	Kcnd2	20847524	6	20848119	596	.	3.75926	4.36e-05	0.0418495	50
970	Lgalsl	20847858	11	20848291	434	.	3.2607	0.000432	0.0993436	40
971	Asap2	20869323	12	20869993	671	.	3.19614	0.000706383	0.13626	38
972	Phtf2	20881485	5	20882189	705	.	3.11646	0.000991288	0.148527	37
973	Tmem60	20883691	5	20884211	521	.	3.29699	0.000376	0.0985984	41
974	Lgalsl	20889897	11	20890657	761	.	3.07419	0.000804618	0.122385	37
975	Arhgap21	20899861	2	20900161	301	.	4.01473	7.14e-12	1.1e-07	118
976	Arhgap21	20937423	2	20938951	1529	.	3.11008	0.000990649	0.144918	37
977	Arhgap21	20944365	2	20945058	694	.	3.15733	0.000395	0.0978318	41
978	Efhc1	20950297	1	20950598	302	.	3.24993	0.000536822	0.120921	39
979	Teddm3	20954158	16	20955361	1204	.	3.23616	0.000564534	0.123491	39
980	Rsbn1l	20962665	5	20962953	289	.	2.99918	0.000695809	0.110308	38
981	Nkain3	20969401	4	20969907	507	.	3.31107	0.000374	0.102218	41
982	Vcl	20974120	14	20974515	396	.	3.56515	0.000117	0.0683015	46
983	Ptpn12	20978774	5	20979281	508	.	3.93694	6.27e-09	3.64e-05	89
984	Cdh12	20991086	15	20991503	418	.	3.14727	0.000855362	0.140227	37
985	Ahi1	20994528	10	20995505	978	.	3.22241	0.000539362	0.114429	39
986	Vcl	21020762	14	21021854	1093	.	3.18611	0.000485	0.0996506	40
987	Vmn1r119	21028421	7	21029178	758	.	3.18599	0.000483	0.104684	40
988	Tram2	21032805	1	21033130	326	.	3.1894	0.000595223	0.104751	39
989	Olfr1370	21033431	13	21034993	1563	.	3.1287	0.000950583	0.149504	37
990	Tmc1	21044512	19	21044830	319	.	3.29392	0.000449	0.116959	40
991	Agtr1b	21090998	3	21091404	407	.	3.15472	0.000837279	0.141604	37
992	Tram2	21117671	1	21118079	409	.	3.26322	0.000261	0.0768847	42
993	Gm25368	21133757	2	21134340	584	.	3.17013	0.000795152	0.141723	37
994	Olfr1368	21156062	13	21156418	357	.	3.23885	0.000581581	0.127741	39
995	Pde4a	21160566	9	21161274	709	.	3.23559	0.000175	0.0760046	44
996	Tmem14a	21162338	1	21162674	337	.	3.5913	9.04e-05	0.0501845	47
997	Garem1	21172340	18	21172651	312	.	3.34367	0.000338	0.103069	41
998	Gm25368	21175632	2	21176137	506	.	3.08855	0.000911213	0.116711	37
999	Tmem14a	21201880	1	21202171	292	.	3.28633	6.11e-05	0.0455365	49
1000	Tmem14a	21208153	1	21208556	404	.	3.13655	0.000919793	0.147558	37
1001	Gsap	21248755	5	21249050	296	.	4.03929	1.01e-05	0.0165863	56
1002	Gsap	21258521	5	21259023	503	.	3.52789	0.000124	0.0658218	46
1003	Atg4d	21258769	9	21260061	1293	.	3.01115	0.00097268	0.141903	37
1004	Gm21876	21261197	X	21261493	297	.	3.17075	0.000128	0.062064	45
1005	Ccdc146	21366833	5	21367136	304	.	3.18401	0.00060717	0.105565	39
1006	Ccdc146	21378825	5	21379321	497	.	3.08486	0.000563313	0.107784	39
1007	Aldh8a1	21404205	10	21405475	1271	.	3.33889	0.000347	0.102914	41
1008	Ywhaq	21407614	12	21407967	354	.	3.30913	0.000221	0.0804452	43
1009	Dnm2	21474120	9	21475438	1319	.	3.11572	0.000352	0.0877284	41
1010	Ywhaq	21478346	12	21479413	1068	.	3.29367	0.000245	0.044458	43
1011	Fbxl13	21512765	5	21513125	361	.	3.11074	0.000623534	0.126216	39
1012	1700020N01Rik	21534905	10	21536723	1819	.	3.30397	0.000412	0.110205	40
1013	Carm1	21545830	9	21546549	720	.	2.99071	0.000756206	0.125599	38
1014	Fbxl13	21546640	5	21547360	721	.	3.29692	0.000411	0.105058	40
1015	Kat6b	21566610	14	21567475	866	.	3.3564	0.000265	0.0748169	42
1016	Cdh12	21569032	15	21569793	762	.	3.19229	0.000655254	0.126339	38
1017	Kat6b	21579609	14	21580175	567	.	3.19529	0.000704044	0.13589	38
1018	1700020N01Rik	21581751	10	21582070	320	.	3.7932	3.76e-05	0.0396378	51
1019	Fbxl13	21607430	5	21607762	333	.	2.95989	0.000605383	0.113209	39
1020	1700020N01Rik	21644056	10	21644480	425	.	3.10521	0.000706741	0.117066	38
1021	1700020N01Rik	21656936	10	21657886	951	.	3.13781	0.000720742	0.124832	38
1022	Dupd1	21705731	14	21706701	971	.	3.26116	0.000506396	0.120057	39
1023	Kcnd2	21726059	6	21726368	310	.	3.23413	0.000588573	0.127975	39
1024	Dusp13	21730430	14	21730712	283	.	3.16822	0.000790296	0.140965	38
1025	Ldlr	21751394	9	21752565	1172	.	3.09998	0.000476	0.104967	40
1026	Hist1h2br	21875569	13	21875868	300	.	3.23609	0.000478	0.0972053	40
1027	Zfp995	21895582	17	21896746	1165	.	3.27965	0.000454	0.113556	40
1028	Rab3d	21900948	9	21901643	696	.	3.07106	0.000956643	0.120054	37
1029	Comtd1	21904607	14	21905560	954	.	3.14546	0.000792264	0.135341	38
1030	Map3k13	21932652	16	21933201	550	.	3.09863	0.000864848	0.122301	37
1031	Fam90a1a	21964783	8	21965114	332	.	3.16157	0.000826761	0.14357	37
1032	Faxc	21967598	4	21967896	299	.	3.11763	0.000756624	0.108266	38
1033	Atp7b	22025610	8	22025900	291	.	3.16844	0.000632164	0.105117	38
1034	Gm49318	22051795	9	22052198	404	.	2.91142	0.000887544	0.123276	37
1035	Lrmda	22053517	14	22054733	1217	.	3.17767	0.000756484	0.138631	38
1036	Ecsit	22083734	9	22084257	524	.	2.97382	0.000992476	0.127774	37
1037	E030030I06Rik	22142547	10	22143083	537	.	3.10887	2.57e-05	0.0301752	52
1038	Cped1	22183306	6	22183684	379	.	4.15359	5.09e-06	0.00982879	59
1039	Vmn1r143	22193451	7	22193787	337	.	3.51886	3.81e-05	0.0375837	51
1040	Ehbp1	22274525	11	22274873	349	.	3.27264	0.000458	0.108625	40
1041	Tra2b	22293525	16	22293946	422	.	3.29786	0.000439	0.116086	40
1042	Zfp810	22316159	9	22317315	1157	.	3.30889	0.000257	0.0883873	42
1043	Lrmda	22368816	14	22369185	370	.	3.1073	0.000828133	0.123356	37
1044	Trpm3	22380567	19	22380841	275	.	3.44149	0.000179	0.0732116	44
1045	Mrps31	22427099	8	22428430	1332	.	3.22605	0.000466	0.0985757	40
1046	Dgkg	22469163	16	22470765	1603	.	3.18482	0.000569207	0.119447	39
1047	Tbl1xr1	22469381	3	22469728	348	.	3.1625	0.00081758	0.142816	37
1048	Dgkg	22489803	16	22490464	662	.	3.10837	0.000425	0.0968992	40
1049	Pou3f2	22492100	4	22492382	283	.	3.19956	0.00031	0.0805416	42
1050	Vmn1r152	22518318	7	22518646	329	.	3.21769	0.000634337	0.131199	38
1051	Bbs9	22555075	9	22555745	671	.	3.24824	0.000475	0.101645	40
1052	Gm4565	22579446	7	22579847	402	.	3.20041	0.000565067	0.114828	39
1053	Cdh18	22606022	15	22606292	271	.	3.50552	0.00016	0.0789078	44
1054	Dgkg	22628112	16	22628380	269	.	3.69443	6.1e-05	0.0499344	49
1055	Rims1	22657403	1	22657707	305	.	3.24931	0.000375	0.0957547	41
1056	Gad2	22659793	2	22660141	349	.	3.32462	0.000236	0.086451	43
1057	Gad2	22673830	2	22674109	280	.	3.55633	0.000111	0.0632907	46
1058	Slc2a12	22697225	10	22697557	333	.	3.26885	0.000496	0.120144	40
1059	Lrmda	22709874	14	22710605	732	.	3.11393	0.000604352	0.107039	39
1060	Lhfpl3	22714142	5	22714729	588	.	3.05841	0.000561759	0.109943	39
1061	Gm4567	22718155	7	22718443	289	.	3.09897	0.000695857	0.123511	38
1062	Tbpl1	22730894	10	22731209	316	.	3.258	0.000151	0.0669607	45
1063	Gm4567	22734263	7	22734877	615	.	3.05436	0.000806622	0.125466	37
1064	Tcf21	22778119	10	22778483	365	.	3.43737	0.000141	0.0654832	45
1065	Ap3m2	22819381	8	22819725	345	.	3.21503	0.00063314	0.128905	38
1066	Gm28048	22826922	11	22827219	298	.	3.16384	0.000664645	0.107946	38
1067	Nol4	22864084	18	22864692	609	.	3.13267	0.000925742	0.146058	37
1068	Lhfpl3	22867728	5	22868579	852	.	3.28607	0.000461	0.117741	40
1069	Gm28048	22872194	11	22874562	2369	.	3.16134	0.000781592	0.133718	38
1070	Bbs9	23024345	9	23025696	1352	.	3.41626	0.0002	0.0771117	43
1071	Abi1	23040712	2	23041128	417	.	3.02641	0.000941348	0.134959	37
1072	4933415F23Rik	23049660	1	23050032	373	.	3.36105	0.000305	0.0969125	42
1073	Ank1	23072566	8	23073422	857	.	3.18845	0.000419	0.098392	40
1074	Lhfpl3	23083993	5	23084651	659	.	3.0297	0.000784639	0.118824	38
1075	Ank1	23092822	8	23093709	888	.	3.13866	0.000696033	0.105228	38
1076	Pou3f2	23101386	4	23101656	271	.	3.24225	0.000425	0.0977822	40
1077	Rfc4	23120388	16	23120744	357	.	3.21066	0.000489	0.0927278	40
1078	Aass	23128828	6	23129151	324	.	3.17977	0.00073658	0.133499	38
1079	Bmper	23139417	9	23139894	478	.	3.36908	0.000307	0.101357	42
1080	Xpo1	23181578	11	23181963	386	.	3.10783	0.000994375	0.14277	37
1081	Bmper	23188085	9	23188392	308	.	3.14736	0.000882003	0.146688	37
1082	Naaladl2	23246091	3	23246725	635	.	3.39543	0.000242	0.0862125	43
1083	Gm6902	23270590	7	23270994	405	.	3.757	4.65e-05	0.0476859	50
1084	Smc5	23274013	19	23274967	955	.	2.73497	0.0006475	0.113133	38
1085	Usp34	23329889	11	23330173	285	.	3.87358	2.53e-05	0.0331711	52
1086	Sfrp1	23360318	8	23361303	986	.	3.20217	0.000685504	0.134833	38
1087	Sfrp1	23370280	8	23370729	450	.	3.30323	0.000424	0.114384	40
1088	Bmper	23407031	9	23407372	342	.	3.29463	0.000382	0.0949664	41
1089	Abt1	23412064	13	23412862	799	.	2.82879	0.000982834	0.128166	37
1090	Kmt2e	23433146	5	23435406	2261	.	3.21766	0.000335	0.0879832	41
1091	Btn1a1	23445629	13	23446076	448	.	3.38965	0.000113	0.0605927	46
1092	Cadps2	23485908	6	23486309	402	.	3.472	0.00018	0.0794273	44
1093	Btn2a2	23488728	13	23489099	372	.	3.44639	0.000202	0.0828839	43
1094	Sfrp1	23493043	8	23493347	305	.	3.46889	0.000197	0.0883466	44
1095	1700028P14Rik	23522332	19	23522607	276	.	3.04022	0.000674466	0.115256	38
1096	Sfrp1	23522996	8	23523328	333	.	3.41921	0.000152	0.0614752	45
1097	Srpk2	23524184	5	23524521	338	.	3.13599	0.000513405	0.109073	39
1098	Kcnma1	23626165	14	23626843	679	.	3.34115	0.000359	0.108502	41
1099	Srpk2	23669979	5	23670251	273	.	3.40306	0.000187	0.067338	44
1100	Kcnma1	23720411	14	23721504	1094	.	3.30161	0.000317	0.0822015	41
1101	Rps12	23731639	10	23732358	720	.	3.16537	0.000741088	0.127037	38
1102	Gm26323	23772339	2	23773405	1067	.	3.08472	0.000774141	0.117979	38
1103	Rel	23773511	11	23773853	343	.	3.11305	0.000719234	0.112947	38
1104	B3gat2	23776604	1	23777548	945	.	3.1477	0.000782492	0.123839	38
1105	Srrm2	23791728	17	23792037	310	.	3.10639	0.000522348	0.107967	39
1106	Mapre2	23812551	18	23813576	1026	.	3.14016	0.000911402	0.148293	37
1107	Zmat4	23814755	8	23815423	669	.	3.48034	0.000107	0.0598467	46
1108	B3gat2	23833037	1	23833347	311	.	3.16096	0.000829049	0.143702	37
1109	Apba1	23860866	19	23862040	1175	.	3.08942	0.000947851	0.121598	37
1110	Mapre2	23877856	18	23878176	321	.	3.22777	0.000544377	0.110526	39
1111	Sbp	23936211	17	23937570	1360	.	3.27539	0.000479	0.117786	40
1112	Sdhaf4	23958447	1	23959490	1044	.	3.29892	0.000297	0.0777911	42
1113	Prss30	23974146	17	23974514	369	.	3.44062	0.000113	0.0648918	46
1114	Vmn1r181	23987026	7	23987482	457	.	3.31475	0.0004	0.111377	40
1115	Vmn1r181	23993681	7	23993953	273	.	3.57012	6.95e-05	0.0507657	48
1116	Fam189a2	24008816	19	24009109	294	.	3.09165	0.000674544	0.114618	38
1117	Carmil1	24017166	13	24017594	429	.	3.25118	0.000402	0.0977485	40
1118	Prss27	24044994	17	24046054	1061	.	3.14026	0.000553707	0.116176	39
1119	Zfp180	24074790	7	24075116	327	.	3.13435	0.000935793	0.1496	37
1120	Carmil1	24082819	13	24083095	277	.	3.20126	0.00068935	0.134989	38
1121	Dlg5	24106791	14	24108199	1409	.	3.5703	0.000116	0.0687607	46
1122	Npsr1	24140160	9	24141143	984	.	2.94974	0.000694448	0.111609	38
1123	Carmil1	24144154	13	24144578	425	.	3.29653	0.000434	0.115078	40
1124	Gm43796	24170837	17	24171397	561	.	3.47418	0.000139	0.0590215	45
1125	Stx7	24172717	10	24173205	489	.	3.33839	0.000343	0.0997447	41
1126	Gm43796	24174154	17	24174462	309	.	3.34399	0.000168	0.0711115	44
1127	Zfp111	24190280	7	24190906	627	.	3.41696	0.000163	0.0550668	44
1128	Tjp2	24190441	19	24191203	763	.	3.20246	0.000643902	0.128619	38
1129	Col9a1	24197566	1	24198697	1132	.	3.19658	0.000521507	0.100107	39
1130	Tjp2	24211117	19	24211510	394	.	3.29951	0.000282	0.0776837	42
1131	Dlg5	24239705	14	24240012	308	.	3.33893	0.000324	0.0932073	41
1132	Fxn	24268373	19	24268786	414	.	3.2056	0.000668159	0.132698	38
1133	Kcnh2	24273181	5	24273650	470	.	2.99775	0.000817297	0.121677	37
1134	Galnt1	24306889	18	24308703	1815	.	3.12881	0.000718075	0.105708	38
1135	Col19a1	24311026	1	24311796	771	.	3.62232	9e-05	0.061994	47
1136	Tcim	24326660	8	24327165	506	.	3.14853	0.000877324	0.146428	37
1137	Pip5k1b	24343557	19	24343858	302	.	3.15137	0.000442	0.0952708	40
1138	Iqub	24366434	6	24366920	487	.	3.74755	4.63e-05	0.0447538	50
1139	Psd4	24392316	2	24392664	349	.	3.3302	0.000375	0.109845	41
1140	Psd4	24396376	2	24396668	293	.	3.40902	0.000262	0.0975326	42
1141	Pip5k1b	24405498	19	24405788	291	.	3.87068	1.65e-05	0.0233394	54
1142	Polr3a	24429153	14	24429868	716	.	3.19948	0.000656281	0.124523	38
1143	Iqub	24453741	6	24454079	339	.	3.33284	0.000365	0.108117	41
1144	Irgc1	24454741	7	24455236	496	.	3.15648	0.000557417	0.103818	39
1145	Plaur	24468531	7	24469566	1036	.	3.08261	0.000779292	0.128812	38
1146	Pax8	24526477	2	24528766	2290	.	3.2367	0.000540692	0.119373	39
1147	Ido2	24529253	8	24529666	414	.	3.32362	0.000383	0.109269	41
1148	Gm25455	24566401	2	24567452	1052	.	3.17654	0.000767839	0.139194	38
1149	Ido2	24572734	8	24573152	419	.	3.06851	0.000593923	0.104721	39
1150	Ctgf	24578062	10	24578602	541	.	3.40977	0.000168	0.0665886	44
1151	Ethe1	24590922	7	24591595	674	.	3.1875	0.000398	0.101593	40
1152	Gm25455	24591910	2	24592695	786	.	3.20753	0.000543438	0.106358	39
1153	Naaladl2	24602073	3	24603379	1307	.	3.17952	0.00063684	0.112874	38
1154	Smarcd3	24602966	5	24603790	825	.	2.95497	0.000892237	0.122588	37
1155	Klhl32	24606620	4	24607012	393	.	3.18133	0.000508991	0.111864	39
1156	Grhl1	24608112	12	24608474	363	.	3.01548	0.000363	0.0962676	41
1157	Cacna1b	24609546	2	24610245	700	.	3.1407	0.000753234	0.125617	38
1158	Cacna1b	24617425	2	24617997	573	.	3.15017	0.000870803	0.146066	37
1159	Adam18	24628786	8	24629120	335	.	3.16844	0.000797866	0.14121	37
1160	Klhl32	24636709	4	24637004	296	.	3.18619	0.000655632	0.120415	38
1161	Adam18	24639019	8	24639628	610	.	2.99145	0.000368	0.0919094	41
1162	Klf11	24645812	12	24646134	323	.	3.10266	0.000690749	0.110382	38
1163	Npw	24652206	17	24652555	350	.	3.24247	0.000308	0.0974743	42
1164	Cacna1b	24665942	2	24666220	279	.	3.39823	0.000202	0.0731931	43
1165	Nub1	24676105	5	24677569	1465	.	3.27338	0.000461	0.111493	40
1166	Mocos	24677144	18	24677460	317	.	5.71563	3.29e-15	3.78e-11	151
1167	Adam3	24681890	8	24682264	375	.	3.49377	4.76e-05	0.0421745	50
1168	Ripor2	24686109	13	24687788	1680	.	3.13364	0.000867162	0.135038	37
1169	Ripor2	24722674	13	24723030	357	.	3.15511	0.000628275	0.101824	39
1170	Cacna1b	24730927	2	24731873	947	.	3.12393	0.000495	0.104681	40
1171	Fhod3	24731738	18	24732478	741	.	3.10676	0.000792282	0.131109	38
1172	Rpl3l	24735877	17	24736985	1109	.	3.24677	0.000507972	0.115401	39
1173	Rheb	24793200	5	24794279	1080	.	3.06886	0.00094615	0.11756	37
1174	Gm24062	24824895	3	24825182	288	.	3.5719	0.000116	0.07011	46
1175	Rps24	24833006	14	24834574	1569	.	3.20619	0.000656644	0.130752	38
1176	Lypd4	24863396	7	24864372	977	.	3.07013	0.0008202	0.125525	37
1177	Ndufaf4	24916778	4	24917157	380	.	3.28169	0.000223	0.0746552	43
1178	Zmynd19	24952181	2	24952693	513	.	3.25623	0.000398	0.0922423	40
1179	Adam9	24953815	8	24954306	492	.	3.12616	0.000889693	0.139305	37
1180	Gm36172	24967021	10	24967509	489	.	3.24057	0.000371	0.0998895	41
1181	Dph7	24967585	2	24968511	927	.	3.22584	0.000481	0.1095	40
1182	Lpp	24983515	16	24984476	962	.	3.20511	0.000601257	0.115951	39
1183	Gm10181	24985825	9	24986297	473	.	3.33644	0.000327	0.0953147	41
1184	Dock8	25000601	19	25000871	271	.	3.1142	0.000906192	0.12819	37
1185	Adam9	25001712	8	25002196	485	.	3.37031	0.000216	0.0706659	43
1186	Prkag2	25011754	5	25013175	1422	.	3.08021	0.000906985	0.11467	37
1187	Dock8	25012394	19	25013929	1536	.	3.20878	0.000428	0.0903629	40
1188	Lpp	25013869	16	25014151	283	.	3.37233	0.000291	0.0946782	42
1189	Zmiz1	25017013	14	25018073	1061	.	2.97998	0.000995933	0.135073	37
1190	Prkag2	25020139	5	25021451	1313	.	3.13658	0.000872549	0.136834	37
1191	Pnpla7	25021708	2	25021990	283	.	3.04251	0.000794164	0.12556	37
1192	Gm10181	25024959	9	25025616	658	.	3.04205	0.000852472	0.125759	37
1193	Pnpla7	25026415	2	25026783	369	.	3.27226	0.000446	0.106771	40
1194	Pnpla7	25036348	2	25037268	921	.	3.25017	0.000427	0.0924847	40
1195	Pnpla7	25040384	2	25041576	1193	.	3.25517	0.00031	0.0917339	42
1196	Plekha2	25044366	8	25044708	343	.	3.39995	0.000219	0.0706399	43
1197	Kidins220	25056788	12	25057815	1028	.	3.08404	0.000961546	0.123513	37
1198	Prkag2	25060340	5	25062109	1770	.	3.05564	0.000907361	0.121917	37
1199	Adgrb3	25066789	1	25067057	269	.	3.19849	0.000530542	0.101844	39
1200	Fhod3	25085385	18	25085712	328	.	3.01234	0.000807514	0.120379	37
1201	Zmiz1	25097975	14	25100265	2291	.	3.17911	0.000761062	0.139582	38
1202	Telo2	25112834	17	25113901	1068	.	3.22139	0.00036	0.101079	41
1203	Dock8	25122065	19	25122488	424	.	3.09418	0.000915609	0.130274	37
1204	Galntl5	25122767	5	25124226	1460	.	3.28368	0.00036	0.0909871	41
1205	Tacc1	25131654	8	25132991	1338	.	3.22308	0.000559345	0.113289	39
1206	Id2	25141916	12	25142345	430	.	3.0936	0.000683093	0.115946	38
1207	Akap7	25144206	10	25145287	1082	.	3.11462	0.000970823	0.142585	37
1208	Tacc1	25150870	8	25151269	400	.	3.29251	0.000143	0.0573271	45
1209	Akap7	25156640	10	25156944	305	.	3.5502	0.000127	0.0729458	45
1210	Tacc1	25168785	8	25169141	357	.	3.18427	0.000644689	0.121731	38
1211	Basp1	25237988	15	25238355	368	.	3.38919	0.000255	0.0883182	42
1212	Zmiz1	25245917	14	25246970	1054	.	3.17422	0.000513949	0.105458	39
1213	Baiap3	25256421	17	25256708	288	.	3.22435	0.000304	0.0848555	42
1214	Nrsn1	25263990	13	25264329	340	.	3.19943	0.000683912	0.13428	38
1215	Id2	25276792	12	25277468	677	.	3.15705	0.000755927	0.126188	38
1216	Akap7	25297930	10	25298226	297	.	3.17275	0.000616354	0.101953	39
1217	Zmiz1	25299785	14	25301313	1529	.	3.20281	0.000504278	0.101389	39
1218	Id2	25301453	12	25303080	1628	.	3.49848	0.00016	0.0752489	44
1219	Akap7	25306229	10	25306957	729	.	3.00012	0.000748359	0.121116	38
1220	Prss29	25329113	17	25329600	488	.	3.3648	0.000223	0.0739214	43
1221	Zmiz1	25345499	14	25345934	436	.	3.2876	0.000319	0.084033	41
1222	Tpsab1	25350217	17	25351164	948	.	3.25104	0.0003	0.0888464	42
1223	Basp1	25402114	15	25402392	279	.	3.63025	8.7e-05	0.0616978	47
1224	Nlgn1	25418794	3	25419155	362	.	3.0224	0.000974002	0.122989	37
1225	Celf4	25476188	18	25477430	1243	.	3.0988	0.000885034	0.117223	37
1226	Lcn12	25493444	2	25493769	326	.	3.33405	0.000154	0.0745418	45
1227	5730522E02Rik	25493990	11	25494650	661	.	3.12707	0.000907235	0.140748	37
1228	Eepd1	25512492	9	25513533	1042	.	3.23586	0.000371	0.0935384	41
1229	Sstr5	25519543	17	25519920	378	.	2.99747	0.000658112	0.124227	38
1230	Gpr37	25528797	6	25529234	438	.	3.04228	0.000944017	0.132149	37
1231	Myo10	25530158	15	25530543	386	.	3.26514	0.000346	0.0848907	41
1232	Eepd1	25559986	9	25560405	420	.	3.50865	0.000155	0.0775658	45
1233	Fgfr1	25565646	8	25565929	284	.	3.12056	0.000711623	0.108747	38
1234	Dmrt1	25585261	19	25585622	362	.	3.16423	0.000613479	0.112956	39
1235	Zmiz1	25590520	14	25590897	378	.	3.10394	0.000748773	0.117176	38
1236	Zmiz1	25608255	14	25609048	794	.	3.00236	0.000972882	0.13608	37
1237	Ccdc183	25615151	2	25615475	325	.	3.12405	0.000980754	0.151949	37
1238	Tmem141	25619188	2	25620073	886	.	3.17586	0.000774712	0.140503	38
1239	Nsd3	25622102	8	25622674	573	.	3.16603	0.000679282	0.112214	38
1240	Bckdha	25639404	7	25640482	1079	.	3.00344	0.000642392	0.115808	38
1241	Smlr1	25648046	10	25648464	419	.	3.1883	0.000732049	0.137885	38
1242	Lcn8	25650322	2	25653073	2752	.	3.04474	0.000963385	0.132257	37
1243	Dmrt2	25660496	19	25660790	295	.	3.2932	0.000355	0.090392	41
1244	5730522E02Rik	25668113	11	25668643	531	.	3.01288	0.000867861	0.125146	37
1245	Ppif	25694003	14	25694322	320	.	2.98146	0.000322	0.0935449	41
1246	Celf4	25752866	18	25753137	272	.	3.23294	0.000329	0.0865326	41
1247	Msln	25760158	17	25760458	301	.	3.05858	0.000704628	0.117919	38
1248	Bag4	25785244	8	25786171	928	.	3.24849	0.000344	0.0882328	41
1249	Nrsn1	25793796	13	25794169	374	.	3.33563	0.000364	0.107907	41
1250	Cyp2s1	25794387	7	25794852	466	.	3.61948	7.12e-05	0.0413266	48
1251	Anxa11	25824473	14	25825759	1287	.	3.27658	0.000283	0.0862005	42
1252	5730522E02Rik	25855507	11	25856746	1240	.	3.11432	0.000908594	0.13106	37
1253	Gm23921	25860125	7	25860548	424	.	3.54298	0.000133	0.0746054	45
1254	Eepd1	25860917	9	25861692	776	.	3.23096	0.000504824	0.104641	39
1255	Gm23921	25863233	7	25863676	444	.	4.10847	7.54e-06	0.0174755	58
1256	Kcnu1	25899255	8	25899531	277	.	3.07397	0.000516583	0.10357	39
1257	Gm22527	25926564	12	25926899	336	.	3.17971	0.000643917	0.114274	38
1258	Ubac1	26008402	2	26009878	1477	.	3.09552	0.000795573	0.111857	37
1259	Nacc2	26047507	2	26048295	789	.	3.38718	0.000277	0.0962764	42
1260	Zfp622	26047517	15	26048167	651	.	3.26694	0.000503362	0.121305	39
1261	Zfp622	26074496	15	26075955	1460	.	3.18638	0.000618201	0.113208	39
1262	Nme4	26092322	17	26093020	699	.	3.09819	0.000857926	0.12412	37
1263	Rnf144a	26114403	12	26115717	1315	.	3.14061	0.000850805	0.134134	37
1264	Gm45692	26156988	8	26159017	2030	.	3.35877	0.000269	0.0791863	42
1265	Samd3	26166957	10	26167750	794	.	3.25101	0.000401	0.0861926	40
1266	Smarca2	26185037	19	26185444	408	.	3.25516	0.000409	0.0886135	40
1267	Lhx3	26198529	2	26199199	671	.	3.16293	0.000297	0.085257	42
1268	Gm22227	26203239	8	26203575	337	.	3.40219	0.000259	0.0942671	42
1269	Pot1a	26219744	6	26220046	303	.	3.14961	0.000873012	0.146189	37
1270	Fancl	26244723	11	26245101	379	.	3.1387	0.000732825	0.116261	38
1271	B3gat1	26254620	9	26254972	353	.	3.1356	0.00092323	0.147646	37
1272	Ccdc187	26303238	2	26303607	370	.	3.1607	0.000464	0.110143	40
1273	Duxbl3	26303336	14	26303719	384	.	3.28741	0.000374	0.0876859	41
1274	Luc7l	26320213	17	26320570	358	.	3.08197	0.000773767	0.120557	38
1275	B3gat1	26364644	9	26364915	272	.	3.22773	0.000496	0.10121	40
1276	Slmap	26427170	14	26427498	329	.	3.34299	0.000225	0.0757897	43
1277	Gm22227	26446938	8	26447304	367	.	3.21131	0.000659235	0.13317	38
1278	Notch1	26451370	2	26451660	291	.	3.13118	0.000731476	0.106295	38
1279	Vrk2	26570557	11	26571137	581	.	3.34722	0.000195	0.0713493	44
1280	Grm8	26614402	6	26614928	527	.	3.20123	0.000690192	0.135215	38
1281	Ergic1	26626457	17	26628468	2012	.	3.14585	0.000796251	0.131246	37
1282	B3gat1	26631962	9	26632420	459	.	3.12858	0.000653146	0.112577	38
1283	Ergic1	26640592	17	26641010	419	.	3.14466	0.000673845	0.105405	38
1284	Arhgap18	26643040	10	26643561	522	.	3.29792	0.000428	0.112756	40
1285	Cmpk2	26674841	12	26676683	1843	.	3.17129	0.000700906	0.126979	38
1286	Manea	26687854	4	26688137	284	.	3.12942	0.000957062	0.15072	37
1287	4931408C20Rik	26687994	1	26688332	339	.	2.42107	5.73e-05	0.0419459	49
1288	Smarca2	26700389	19	26700714	326	.	3.11797	0.000995291	0.150478	37
1289	Lcn4	26736761	2	26737133	373	.	3.12412	0.000654862	0.109343	38
1290	Hdgfl1	26761491	13	26762168	678	.	3.22018	0.000615262	0.127927	39
1291	Arhgap18	26774274	10	26774695	422	.	3.19386	0.00053255	0.0963474	39
1292	Glb1l2	26794404	9	26794706	303	.	3.00131	0.000826019	0.128747	37
1293	Smarca2	26797249	19	26798509	1261	.	3.38244	0.000276	0.0927107	42
1294	Surf6	26878793	2	26879278	486	.	3.55618	0.000119	0.0675398	46
1295	Appl1	26923861	14	26924413	553	.	4.22265	3.76e-06	0.00938253	61
1296	Dpp6	26951212	5	26952029	818	.	3.09291	0.000799926	0.117591	37
1297	Zfp703	26952866	8	26953169	304	.	3.13257	0.000933663	0.149137	37
1298	Rexo4	26957998	2	26958268	271	.	3.39536	0.000275	0.0971181	42
1299	Dpp6	26983712	5	26984566	855	.	3.11452	0.000911129	0.131152	37
1300	Zfp703	26997779	8	26998096	318	.	3.14328	0.000595525	0.109058	39
1301	Erlin2	27006283	8	27006578	296	.	3.52849	0.000121	0.0627943	46
1302	Hesx1	27018272	14	27019050	779	.	3.07957	0.000998435	0.125044	36
1303	Lama2	27024449	10	27024790	342	.	3.32546	0.000382	0.11037	41
1304	Grm8	27026387	6	27026835	449	.	3.57294	0.000106	0.0635609	46
1305	Il17rd	27057665	14	27058048	384	.	3.25538	0.000451	0.100685	40
1306	Itpr3	27059062	17	27059991	930	.	3.28616	0.00032	0.0738975	41
1307	Lama2	27074284	10	27074600	317	.	3.18923	0.000707701	0.133873	38
1308	Adgra2	27084850	8	27085604	755	.	3.29693	0.000203	0.0716226	43
1309	Fam163b	27115274	2	27115827	554	.	2.98989	0.000969683	0.133446	37
1310	Cyp2f2	27127107	7	27128673	1567	.	3.07874	0.00092357	0.12547	37
1311	Arhgef3	27130481	14	27130892	412	.	3.27745	0.000423	0.1026	40
1312	Ect2	27130969	3	27131319	351	.	3.08541	0.000930743	0.116513	37
1313	Arhgef3	27166162	14	27166470	309	.	3.2956	0.000201	0.068943	43
1314	Rab11fip1	27181768	8	27182905	1138	.	3.14651	0.000885421	0.146876	37
1315	Arhgef3	27182810	14	27183121	312	.	3.34797	0.000203	0.0732976	43
1316	BC024978	27197428	7	27197815	388	.	3.57282	6.87e-05	0.0485389	48
1317	Sardh	27202631	2	27204455	1825	.	3.19276	0.000347	0.0909243	41
1318	Sardh	27211062	2	27211676	615	.	2.96477	0.000789242	0.134534	38
1319	Sardh	27231228	2	27233371	2144	.	3.41482	0.000228	0.0820805	43
1320	Igsf9b	27242381	9	27242687	307	.	3.39102	0.000137	0.0659903	45
1321	Eif4ebp1	27263972	8	27264590	619	.	3.84101	1.85e-05	0.0154796	54
1322	Eif4ebp1	27270109	8	27270566	458	.	3.91722	1.27e-05	0.0183857	55
1323	Igsf9b	27278285	9	27278665	381	.	3.25346	0.000403	0.0953235	40
1324	Arhgef3	27285744	14	27286399	656	.	3.2999	0.000418	0.110762	40
1325	Vav2	27305367	2	27306583	1217	.	3.25544	0.000526696	0.12254	39
1326	Tnfsf10	27318976	3	27319894	919	.	3.24356	0.000248	0.0779292	43
1327	Igsf9b	27338804	9	27339801	998	.	3.23191	0.000384	0.086274	41
1328	Chrnb3	27362994	8	27363419	426	.	3.32936	0.000374	0.109344	41
1329	Sptbn4	27386583	7	27387005	423	.	3.44391	9.14e-05	0.0519481	47
1330	Ghsr	27388723	3	27389216	494	.	3.61583	8.23e-05	0.0561281	47
1331	Spata19	27390673	9	27390982	310	.	3.22405	0.000603782	0.126955	39
1332	Grm4	27414575	17	27415043	469	.	2.99758	0.000763748	0.113947	38
1333	Sptbn4	27421819	7	27422895	1077	.	2.9481	0.000905378	0.122344	37
1334	Vav2	27422228	2	27422548	321	.	3.40503	7.11e-05	0.0478178	48
1335	Vav2	27426632	2	27426951	320	.	3.39908	8.62e-05	0.0505778	47
1336	Sptbn4	27428057	7	27428427	371	.	3.44129	0.000112	0.0578229	46
1337	Fndc3b	27450114	3	27450602	489	.	3.26936	0.000371	0.0880745	41
1338	Brd3	27472968	2	27474311	1344	.	3.07933	0.000599929	0.108429	39
1339	Sox11	27491504	12	27492370	867	.	3.14895	0.00082779	0.134939	37
1340	Wdr5	27525535	2	27526761	1227	.	3.30623	0.000335	0.0886421	41
1341	Dpp6	27527318	5	27528324	1007	.	3.19904	0.00057593	0.121224	39
1342	Wdr5	27531264	2	27531639	376	.	3.34678	0.000196	0.0764029	44
1343	Ccdc66	27536405	14	27536868	464	.	3.29357	0.000438	0.11237	40
1344	Sox11	27548299	12	27549064	766	.	3.18084	0.000735851	0.133705	38
1345	Dpp6	27554056	5	27555133	1078	.	3.17431	0.000766337	0.139435	38
1346	Gm45861	27578345	8	27578775	431	.	3.17892	0.000681601	0.119367	38
1347	Ank	27590217	15	27590977	761	.	2.99277	0.000731324	0.120795	38
1348	Dpp6	27638501	5	27638888	388	.	3.3071	0.000413	0.112927	40
1349	Sox11	27638818	12	27639089	272	.	3.24366	0.000479	0.114588	40
1350	Fndc3b	27651793	3	27652855	1063	.	3.15122	0.000849024	0.14153	37
1351	Dpp6	27654348	5	27655298	951	.	3.28425	0.000464	0.117984	40
1352	Poteg	27681401	8	27682008	608	.	3.28939	0.000229	0.0755266	43
1353	Erc2	27693956	14	27694376	421	.	3.11345	0.000789423	0.119076	38
1354	Prl7d1	27705606	13	27705880	275	.	3.24222	0.000572717	0.127091	39
1355	Epha7	27706372	4	27706685	314	.	3.05067	0.000948113	0.130215	37
1356	Ccdc50	27729818	16	27730097	280	.	3.92006	2.12e-05	0.0351043	53
1357	Ccdc50	27749304	16	27749832	529	.	3.16366	0.000785019	0.1357	38
1358	Trio	27754799	15	27755998	1200	.	3.10283	0.000666577	0.116523	38
1359	Trio	27799070	15	27799355	286	.	3.26495	0.000516428	0.122799	39
1360	Gm6685	27823051	11	27823521	471	.	3.22211	3.7e-05	0.0370869	51
1361	Tmem212	27831610	3	27832146	537	.	3.28758	0.000307	0.076122	42
1362	Erc2	27836026	14	27837203	1178	.	3.21747	0.000409	0.0992088	40
1363	Col5a1	27855740	2	27856025	286	.	3.3833	0.00023	0.0796581	43
1364	Htr5a	27856041	5	27856369	329	.	3.11876	0.000727595	0.118949	38
1365	Uhrf1bp1	27863868	17	27864155	288	.	3.21753	0.000352	0.0940827	41
1366	Tmem212	27867133	3	27867626	494	.	3.03603	0.000904565	0.122954	37
1367	Erc2	27876084	14	27876643	560	.	3.15287	0.000860162	0.145471	37
1368	Htr5a	27887311	5	27889088	1778	.	3.26355	0.000515965	0.121782	39
1369	Rfx3	27945205	19	27945480	276	.	3.09873	0.000677236	0.117661	38
1370	Col5a1	27951193	2	27951498	306	.	3.03062	0.000929073	0.144367	37
1371	Col5a1	28001240	2	28002129	890	.	3.34958	0.000151	0.0646949	45
1372	Col5a1	28021303	2	28022295	993	.	3.00355	0.000519625	0.101928	39
1373	Anks1	28039507	17	28040266	760	.	2.99585	0.000817636	0.113284	37
1374	Col5a1	28039677	2	28039960	284	.	3.34784	0.000288	0.082448	42
1375	Psmc4	28039858	7	28040142	285	.	3.30076	0.000432	0.115398	40
1376	Col5a1	28048720	2	28049470	751	.	3.59906	6.09e-05	0.0418312	49
1377	Pld1	28102923	3	28103227	305	.	3.28786	0.000417	0.104079	40
1378	Pld1	28131615	3	28132046	432	.	3.58127	0.0001	0.0638631	46
1379	Dyrk1b	28187693	7	28188045	353	.	3.1048	0.000683266	0.115768	38
1380	Dyrk1b	28194126	7	28195030	905	.	3.15671	0.00059016	0.11074	39
1381	Glis3	28200040	19	28200325	286	.	3.14797	0.000468	0.0998412	40
1382	Ptprk	28242946	10	28243453	508	.	3.57348	0.000116	0.0705196	46
1383	Epha7	28254975	4	28255325	351	.	3.9542	1.68e-05	0.0266674	54
1384	Gm11361	28261432	13	28261717	286	.	3.68405	4.01e-05	0.0225471	50
1385	Epha7	28276188	4	28276477	290	.	3.71405	4.83e-05	0.0452335	50
1386	Olfm1	28284903	2	28286654	1752	.	3.0564	0.000933448	0.126317	37
1387	Olfm1	28297219	2	28297800	582	.	3.43301	0.000223	0.0882409	43
1388	Zfp800	28310884	6	28311625	742	.	3.02629	0.000534958	0.104404	39
1389	Olfm1	28312408	2	28312922	515	.	3.15011	0.000841783	0.139122	37
1390	Dcdc2c	28331666	12	28332124	459	.	3.30828	0.000389	0.105333	41
1391	Erc2	28332429	14	28332914	486	.	3.41522	0.000237	0.0881414	43
1392	Tnik	28388974	3	28389406	433	.	3.37455	0.000264	0.0832434	42
1393	Glis3	28425829	19	28426191	363	.	3.5795	8.85e-05	0.0526914	47
1394	Unc5d	28456602	8	28456978	377	.	3.35926	0.000327	0.104398	41
1395	Dnah5	28460308	15	28461568	1261	.	3.17214	0.00077775	0.139495	38
1396	Samd4b	28539368	7	28539636	269	.	3.86608	1.37e-05	0.0213422	55
1397	Wnt5a	28540036	14	28540473	438	.	3.77094	3.21e-05	0.0321603	51
1398	Opcml	28546726	9	28546999	274	.	3.75936	4.75e-05	0.0511364	50
1399	Clpsl2	28551975	17	28552872	898	.	3.27529	0.000325	0.0800848	41
1400	Glis3	28572734	19	28573285	552	.	3.12706	0.000967364	0.151258	37
1401	Glis3	28600881	19	28601411	531	.	3.37565	0.000272	0.0899933	42
1402	Tsc1	28640196	2	28641161	966	.	3.07543	0.000698265	0.114987	38
1403	Sox4	28666927	13	28667688	762	.	3.31507	0.000297	0.0894335	42
1404	Sox4	28695556	13	28695895	340	.	3.36409	0.000296	0.0937994	42
1405	Efemp1	28721673	11	28722013	341	.	3.1371	0.000801586	0.123346	37
1406	Gm597	28726162	1	28726443	282	.	3.17261	0.000780477	0.139689	38
1407	Shh	28745204	5	28745514	311	.	3.87054	2.71e-05	0.0389628	52
1408	Shh	28772171	5	28772504	334	.	3.33638	0.000365	0.108917	41
1409	Ak8	28786775	2	28787173	399	.	3.24038	0.000266	0.0833643	42
1410	Ak8	28798773	2	28799470	698	.	3.50332	0.000153	0.0704661	45
1411	Cacna2d3	28829441	14	28830255	815	.	3.13432	0.000641269	0.109007	38
1412	Slc1a1	28839532	19	28839919	388	.	3.07867	0.000504011	0.104088	39
1413	Brpf3	28846133	17	28846477	345	.	3.11958	0.000447	0.0928111	40
1414	Snd1	28863802	6	28864369	568	.	3.55593	8.17e-05	0.0457636	47
1415	Snd1	28869211	6	28869578	368	.	3.11313	0.000782708	0.108958	38
1416	Ddx31	28886032	2	28886421	390	.	3.17377	0.000759626	0.136752	38
1417	Snd1	28889876	6	28890510	635	.	3.13531	0.000513228	0.112751	39
1418	Rnf32	28898613	5	28899069	457	.	3.1566	0.000701972	0.121991	38
1419	Ddx31	28900507	2	28901071	565	.	3.19187	0.000477	0.106543	40
1420	Sox4	28919210	13	28919493	284	.	3.62934	8.48e-05	0.0592216	47
1421	Mb21d2	28920944	16	28921794	851	.	3.32564	0.000383	0.110605	41
1422	Cfap77	28928462	2	28929660	1199	.	3.2158	0.000635068	0.130264	38
1423	2310057J18Rik	28940134	10	28940502	369	.	2.87342	0.000999102	0.129104	36
1424	Lep	28947457	6	28948443	987	.	3.16568	0.000811447	0.142681	37
1425	CT025867.1	28951538	17	28951888	351	.	3.12628	0.000621498	0.122007	39
1426	Cfap77	28964982	2	28965393	412	.	3.2693	0.000493	0.118651	40
1427	Gm23342	28970959	12	28971329	371	.	3.09934	0.000596033	0.113787	39
1428	Cacna2d3	29015997	14	29016294	298	.	3.13004	0.000954355	0.150579	37
1429	Gm23342	29053688	12	29053957	270	.	3.28636	0.000232	0.0835969	43
1430	Cacna2d3	29062366	14	29062653	288	.	3.23911	0.000415	0.0957679	40
1431	Lep	29088327	6	29088836	510	.	3.3949	0.000191	0.0693953	44
1432	Cacna2d3	29096490	14	29097139	650	.	3.12746	0.000965628	0.151168	37
1433	Ttf1	29104635	2	29104933	299	.	3.02033	0.000879974	0.124314	37
1434	Rbm28	29115427	6	29116395	969	.	3.14331	0.000803045	0.126464	37
1435	Gm25586	29125431	1	29125722	292	.	3.45566	0.000205	0.0871646	43
1436	Spred3	29162503	7	29162774	272	.	2.92851	0.000598839	0.110416	39
1437	Ntng2	29286626	2	29286964	339	.	3.09434	0.000921128	0.118359	37
1438	Dpf1	29310359	7	29310645	287	.	3.42314	5.62e-05	0.0402318	49
1439	Cacna2d3	29324445	14	29326159	1715	.	3.21112	0.00065292	0.132432	38
1440	Ccdc88a	29373605	11	29374103	499	.	3.48255	7.21e-05	0.0448539	48
1441	Ntm	29400724	9	29401889	1166	.	3.49799	0.000158	0.0743481	44
1442	Sipa1l3	29433109	7	29433467	359	.	3.23461	0.000288	0.0843179	42
1443	Pim1	29450923	17	29451224	302	.	2.98749	0.000755075	0.120293	38
1444	Med27	29460486	2	29460784	299	.	3.13418	0.000624986	0.115424	39
1445	Cdkal1	29468789	13	29469089	301	.	3.17953	0.00074225	0.134537	38
1446	Med27	29484386	2	29485003	618	.	3.15083	0.000556506	0.111626	39
1447	Pim1	29485928	17	29486271	344	.	3.12921	0.000491	0.102471	40
1448	Mnx1	29503071	5	29504861	1791	.	3.20789	0.000411	0.102601	40
1449	Atp13a4	29506833	16	29507277	445	.	3.14242	0.00090207	0.147787	37
1450	Epha7	29522544	4	29523074	531	.	3.13321	0.000940654	0.149858	37
1451	Ube3c	29532664	5	29533169	506	.	3.47815	0.000166	0.0752697	44
1452	Atp13a4	29534701	16	29535063	363	.	3.47968	0.00011	0.05423	46
1453	Cacna2d3	29540325	14	29540680	356	.	3.38674	0.000263	0.0899746	42
1454	Atp13a4	29541240	16	29541508	269	.	3.35719	0.000315	0.0964739	42
1455	Cacna2d3	29544422	14	29544714	293	.	3.39946	0.000269	0.0979806	42
1456	Rapgef1	29560818	2	29561103	286	.	3.1048	0.000631059	0.116428	38
1457	Tbc1d22b	29576634	17	29577040	407	.	3.48226	0.000158	0.0687432	44
1458	Rapgef1	29622870	2	29623635	766	.	3.2213	0.000363	0.0968612	41
1459	Ube3c	29636655	5	29637058	404	.	3.23424	0.000533851	0.111005	39
1460	Rnf8	29639581	17	29639899	319	.	3.04806	0.00086908	0.142546	37
1461	Ube3c	29642431	5	29643032	602	.	3.22005	0.000503675	0.0970287	39
1462	Myt1l	29648388	12	29648778	391	.	3.10718	0.000871606	0.117958	37
1463	Cacna2d3	29653615	14	29653899	285	.	3.38811	0.00027	0.0931194	42
1464	Ermp1	29658896	19	29659179	284	.	3.17029	0.000775497	0.137677	38
1465	Cdkal1	29684817	13	29685095	279	.	3.3134	0.00041	0.113474	40
1466	Myt1l	29694231	12	29694614	384	.	3.46061	0.0002	0.085842	43
1467	Tspan33	29694667	6	29694937	271	.	3.38868	0.000135	0.0649501	45
1468	Gm26346	29699818	5	29700274	457	.	3.13621	0.000818766	0.12548	37
1469	Mlana	29699995	19	29701389	1395	.	3.59826	0.000102	0.0669946	46
1470	Mlana	29702547	19	29703412	866	.	3.27522	0.000438	0.104075	40
1471	Opa1	29703569	16	29703995	427	.	3.13546	0.000897553	0.143063	37
1472	Rapgef1	29709123	2	29709496	374	.	3.07171	0.000808891	0.121924	37
1473	Gm26346	29716997	5	29717914	918	.	3.07909	0.000980618	0.131892	37
1474	Ntm	29724668	9	29724957	290	.	3.57241	4.79e-05	0.0363045	50
1475	Opa1	29738648	16	29739041	394	.	2.98977	0.000947611	0.126646	37
1476	Eml6	29760233	11	29760522	290	.	3.18273	0.000736461	0.136038	38
1477	Eml6	29797184	11	29797749	566	.	3.36311	0.000265	0.0822811	42
1478	Ntm	29822742	9	29823945	1204	.	3.14781	0.000880197	0.146587	37
1479	Pik3c3	29824698	18	29825007	310	.	3.13921	0.000900845	0.145066	37
1480	Mdga1	29854843	17	29855481	639	.	3.06402	0.000736088	0.128025	38
1481	Zfp940	29855720	7	29856334	615	.	3.15063	0.000800442	0.129277	37
1482	Mdga1	29935144	17	29936534	1391	.	3.23313	0.00056286	0.119773	39
1483	Pxdn	29944833	12	29945599	767	.	3.15157	0.000695409	0.120925	38
1484	Mdga1	29944906	17	29945561	656	.	3.17991	0.000508897	0.103328	39
1485	Actr8	29991213	14	29991553	341	.	3.23655	0.000482	0.101533	40
1486	Mecom	29994679	3	29995420	742	.	3.41221	0.000166	0.0620798	44
1487	Sptan1	30002005	2	30002380	376	.	3.10632	0.000845512	0.115845	37
1488	Pxdn	30016507	12	30017237	731	.	3.2667	0.000408	0.102963	40
1489	Nrf1	30018839	6	30019143	305	.	3.58511	0.0001	0.0573694	46
1490	Hes1	30028432	16	30028769	338	.	3.41483	0.000169	0.064152	44
1491	Zfp14	30030690	7	30031029	340	.	3.17538	0.000514648	0.103797	39
1492	E2f3	30032150	13	30032696	547	.	3.59287	0.000101	0.0635653	46
1493	Zfp14	30045931	7	30046513	583	.	3.26702	0.000344	0.0897429	41
1494	Zfand3	30054323	17	30054968	646	.	3.44156	0.000155	0.0634118	45
1495	Nrf1	30102268	6	30102783	516	.	3.79067	2.9e-05	0.0332239	52
1496	Endog	30163433	2	30163771	339	.	3.44783	0.000212	0.0895117	43
1497	Zfand3	30204638	17	30204939	302	.	3.02123	0.000543013	0.117039	39
1498	Gm28035	30264839	2	30265259	421	.	3.1445	0.000428	0.0938426	40
1499	Sptbn1	30267593	11	30268699	1107	.	3.45205	9.4e-05	0.0492561	47
1500	Btbd9	30294978	17	30295813	836	.	3.20312	0.000581393	0.113386	39
1501	Epha7	30297012	4	30297360	349	.	3.50493	0.000122	0.054235	46
1502	Gm24883	30308700	19	30309144	445	.	3.40946	0.000241	0.0863873	43
1503	Nup188	30311260	2	30312379	1120	.	3.27793	0.000298	0.0804785	42
1504	Btbd9	30322073	17	30322983	911	.	3.43054	0.000219	0.0869861	43
1505	Nup188	30344094	2	30344431	338	.	3.06892	0.000686151	0.122125	38
1506	Zc3hc1	30387274	6	30388033	760	.	3.12436	0.000957679	0.147066	37
1507	Atp13a3	30390030	16	30390394	365	.	3.25404	0.000178	0.0749687	44
1508	Gm24883	30398778	19	30399048	271	.	3.52783	0.000147	0.0797958	45
1509	Btbd9	30405309	17	30405608	300	.	3.15742	0.000839595	0.143749	37
1510	Phf3	30408138	1	30408627	490	.	3.6638	7.16e-05	0.0561087	48
1511	Snx19	30427532	9	30428598	1067	.	3.55371	0.000123	0.067747	46
1512	Mecom	30430791	3	30431286	496	.	3.19267	0.000494	0.0992179	40
1513	Btbd9	30445692	17	30445990	299	.	3.19323	0.000620512	0.111483	39
1514	Klhdc10	30446931	6	30447773	843	.	3.23685	0.000463	0.105274	40
1515	Agtr1a	30451207	13	30451691	485	.	3.6362	7.4e-05	0.0520032	48
1516	Snx19	30477429	9	30477734	306	.	3.19793	0.000664294	0.127745	38
1517	Tmem44	30496480	16	30497072	593	.	2.99321	0.000936915	0.138655	37
1518	Tmem18	30509609	12	30509956	348	.	3.28675	0.000398	0.105687	40
1519	Ssmem1	30517066	6	30517703	638	.	3.20586	0.000556083	0.102677	39
1520	Btbd9	30521609	17	30522858	1250	.	3.25029	0.000547444	0.124964	39
1521	Snx19	30530530	9	30531535	1006	.	3.22674	0.000579335	0.120362	39
1522	Uqcrfs1	30533840	13	30535173	1334	.	3.4875	0.000147	0.0703008	45
1523	Proser3	30538380	7	30540132	1753	.	3.21126	0.000393	0.0982449	41
1524	Uqcrfs1	30548872	13	30549519	648	.	3.17127	0.000783267	0.139484	38
1525	Lin37	30557652	7	30557938	287	.	3.25895	0.000194	0.0658567	44
1526	Tmem18	30578613	12	30578950	338	.	2.24775	1.12e-08	8.91e-05	86
1527	Lsg1	30578667	16	30579742	1076	.	3.18909	0.00071223	0.133317	38
1528	Kcnk3	30587473	5	30587850	378	.	3.00259	0.000701148	0.117239	38
1529	Kmt2b	30588179	7	30588560	382	.	3.27451	0.00017	0.0691831	44
1530	1600017P15Rik	30592597	3	30593893	1297	.	3.18866	0.000557019	0.0979174	39
1531	Kcnk3	30625387	5	30625818	432	.	3.14071	0.000582707	0.103958	39
1532	Fam43a	30643968	16	30644647	680	.	3.14141	0.000861747	0.138417	37
1533	Fam43a	30648399	16	30648690	292	.	3.34294	0.000162	0.0640103	44
1534	Snx19	30669471	9	30669761	291	.	3.19236	0.000716391	0.136802	38
1535	Pmis2	30679621	7	30679989	369	.	3.1876	0.000734395	0.138031	38
1536	2200002J24Rik	30698912	7	30700224	1313	.	3.11808	0.000425	0.090849	40
1537	Dusp22	30703801	13	30704124	324	.	3.01115	0.000842287	0.126016	37
1538	Ctnnd2	30707117	15	30707467	351	.	3.10284	0.000572466	0.112793	39
1539	Dusp22	30718120	13	30719401	1282	.	3.49128	0.000147	0.0659736	45
1540	Prkg1	30726473	19	30726798	326	.	3.50307	0.000163	0.0806696	44
1541	Alkal2	30792463	12	30793064	602	.	3.46239	0.000191	0.0829602	44
1542	Ffar2	30836228	7	30836617	390	.	3.2815	0.000469	0.118235	40
1543	Dnah8	30859721	17	30860101	381	.	3.00361	0.000673271	0.109427	38
1544	Adamts15	30864143	9	30864578	436	.	3.1631	0.000821032	0.143239	37
1545	Dusp26	30867086	8	30867384	299	.	3.3353	0.000296	0.0808016	42
1546	Xxylt1	30886527	16	30886973	447	.	3.08202	0.000422	0.101428	40
1547	Adamts15	30896980	9	30897481	502	.	2.98211	0.000585059	0.112829	39
1548	Phc3	30900069	3	30900395	327	.	3.60909	8.22e-05	0.0504685	47
1549	Dusp26	30905593	8	30906138	546	.	3.31477	0.0004	0.112071	40
1550	Phc3	30906325	3	30907610	1286	.	3.04681	0.000948135	0.124533	37
1551	Khk	30922287	5	30923310	1024	.	2.93704	0.000966741	0.120302	37
1552	Xxylt1	30947073	16	30947812	740	.	3.0772	0.000914619	0.113087	37
1553	Umodl1	30973869	17	30974181	313	.	3.43635	0.000178	0.0652469	44
1554	Fam187b	30977236	7	30978003	768	.	3.18367	0.000719913	0.131353	38
1555	Tcf23	30986354	5	30987464	1111	.	3.38182	0.00024	0.0827923	43
1556	Glt8d1	31006849	14	31007197	349	.	3.1365	0.00056577	0.120683	39
1557	Dap	31059851	15	31060194	344	.	3.58563	9.51e-05	0.0575281	47
1558	Prkci	31060773	3	31061543	771	.	3.26045	0.000494	0.116567	40
1559	Prkci	31064570	3	31065396	827	.	3.59565	9.68e-05	0.0598935	47
1560	Fnbp1	31076471	2	31076940	470	.	3.10714	0.000856308	0.115863	37
1561	Gm5447	31080716	13	31081010	295	.	3.1459	0.000659432	0.124218	38
1562	Abcg1	31086802	17	31087108	307	.	3.32385	0.000385	0.110778	41
1563	Pbrm1	31093419	14	31093793	375	.	3.22399	0.000607729	0.128931	39
1564	Fam110c	31100184	12	31100516	333	.	3.11092	0.000876496	0.121937	37
1565	Klf14	31119840	6	31120230	391	.	3.17522	0.00066581	0.116532	38
1566	Rnf122	31129977	8	31130348	372	.	3.19901	0.000693713	0.135009	38
1567	Gm5447	31147958	13	31148909	952	.	3.07756	0.000843704	0.120727	37
1568	Cldn11	31149931	3	31150767	837	.	3.15349	0.000592175	0.10534	39
1569	Mpv17	31151630	5	31152216	587	.	3.27286	0.000466	0.111327	40
1570	Btbd35f29	31158078	X	31159270	1193	.	2.79214	0.000959401	0.133426	37
1571	Tff1	31167751	17	31168148	398	.	3.10135	0.000686815	0.10829	38
1572	Gpr107	31181112	2	31181648	537	.	3.09869	0.000830941	0.130659	37
1573	Gm17332	31194797	11	31195156	360	.	3.66881	6.85e-05	0.0509918	48
1574	Mkln1	31234109	6	31234594	486	.	3.17681	0.000756624	0.138801	38
1575	Nrbp1	31243955	5	31246796	2842	.	3.05901	0.000718803	0.114253	38
1576	Ncs1	31268264	2	31268773	510	.	3.04399	0.000473	0.0952292	40
1577	Dap	31273618	15	31274982	1365	.	3.27141	0.000251	0.0792538	42
1578	Ncs1	31279444	2	31280459	1016	.	3.07725	0.000538977	0.0970577	39
1579	Dnah1	31279961	14	31281781	1821	.	3.04896	0.000941456	0.127721	37
1580	Dnah1	31299277	14	31300048	772	.	3.1817	0.000497	0.106499	40
1581	Mkln1	31325504	6	31326184	681	.	3.41755	0.0002	0.0696819	43
1582	Bdh1	31384297	16	31384608	312	.	3.41494	0.000154	0.0695264	45
1583	Stc2	31386367	11	31386757	391	.	3.28014	0.000463	0.115448	40
1584	Ankrd33b	31389576	15	31389957	382	.	3.04201	0.000935556	0.134309	37
1585	Mkln1	31390464	6	31391428	965	.	3.21704	0.000633359	0.130026	38
1586	Stc2	31400136	11	31401224	1089	.	3.02133	0.000767097	0.127643	38
1587	Map3k7	31408141	4	31408725	585	.	3.92953	1.8e-05	0.02756	54
1588	Stc2	31428758	11	31429091	334	.	3.19934	0.000695569	0.135537	38
1589	Slc26a3	31450691	12	31451018	328	.	3.29413	0.000227	0.0827523	43
1590	Foxq1	31452827	13	31453184	358	.	3.3375	0.000305	0.0961767	42
1591	Pde9a	31477665	17	31479749	2085	.	3.14652	0.000589006	0.100032	39
1592	Wdr4	31485877	17	31486310	434	.	3.2402	0.000578016	0.127481	39
1593	Cbll1	31506753	12	31507106	354	.	3.6385	8.48e-05	0.0626773	47
1594	Bcap29	31594266	12	31594571	306	.	3.24612	0.000546487	0.122902	39
1595	Kcnmb2	31598983	3	31599260	278	.	3.24749	0.000487	0.109306	40
1596	Fam173b	31624890	15	31625210	321	.	3.37013	0.000296	0.096024	42
1597	Bod1	31632452	11	31632880	429	.	3.25652	0.000508101	0.117232	39
1598	Prdm12	31642236	2	31643528	1293	.	2.91508	0.000894417	0.128403	37
1599	Foxf2	31646466	13	31646778	313	.	3.25552	0.000462	0.100531	40
1600	Mrpl33	31657046	5	31657406	361	.	3.17262	0.000779686	0.140539	38
1601	Btbd35f25	31678903	X	31679381	479	.	3.0905	0.000777786	0.12154	38
1602	Btbd35f25	31682274	X	31682553	280	.	3.80902	9.88e-06	0.0175926	57
1603	Foxf2	31690174	13	31690522	349	.	3.25546	0.000416	0.0895818	40
1604	Ankrd28	31692552	14	31692837	286	.	3.76326	3.79e-05	0.0315878	51
1605	Babam2	31724578	5	31724864	287	.	3.38247	0.000161	0.0693953	44
1606	Cryaa	31726297	17	31727604	1308	.	2.98016	0.000962787	0.135984	37
1607	Bod1	31733416	11	31734255	840	.	3.11099	0.00068492	0.113863	38
1608	Babam2	31800482	5	31800808	327	.	3.32874	0.000382	0.110693	41
1609	Nrg1	31809781	8	31810051	271	.	3.26952	0.000477	0.11366	40
1610	Cpeb4	31820457	11	31820920	464	.	3.43007	0.000227	0.0888935	43
1611	Sik1	31826286	17	31826594	309	.	2.98678	0.000958539	0.140018	37
1612	Kcnmb2	31847900	3	31848171	272	.	3.12097	0.000975192	0.149013	37
1613	1700012A03Rik	31851848	6	31852129	282	.	3.21184	0.00018	0.0692102	44
1614	Kcnmb2	31862623	3	31864205	1583	.	3.30487	0.000392	0.103956	41
1615	Barx2	31868781	9	31869050	270	.	3.04189	0.000540978	0.112312	39
1616	Gmds	31871881	13	31872151	271	.	3.6395	7.48e-05	0.0549389	48
1617	Lamc3	31912651	2	31913257	607	.	3.59532	6.92e-05	0.0482525	48
1618	Nrg1	31921600	8	31922531	932	.	3.4345	0.000196	0.0747705	44
1619	Gm22876	31924387	14	31924730	344	.	3.26244	0.000509753	0.121598	39
1620	Hsf2bp	31942074	17	31942374	301	.	3.17268	0.00055529	0.0994077	39
1621	Gm26045	31953152	14	31953568	417	.	3.04904	0.000950473	0.132481	37
1622	Asah2	31964562	19	31965709	1148	.	3.18363	0.000547646	0.113642	39
1623	Prkar2b	32013876	12	32014361	486	.	3.1211	0.000909746	0.135246	37
1624	Gm26045	32015974	14	32016437	464	.	3.35548	0.000232	0.0764927	43
1625	Nrg1	32031135	8	32031422	288	.	3.25016	0.000491	0.108129	40
1626	Arhgap32	32031378	9	32031780	403	.	3.165	0.000733078	0.121985	38
1627	Nup214	32050220	2	32050688	469	.	3.23473	0.000511906	0.112051	39
1628	Galnt15	32066693	14	32067015	323	.	3.52333	8.35e-05	0.050508	47
1629	Rrp1b	32066979	17	32067270	292	.	3.15166	0.000659326	0.112409	38
1630	Pak2	32067453	16	32068009	557	.	3.11069	0.000935341	0.1331	37
1631	Galnt15	32068324	14	32070173	1850	.	3.36037	0.000272	0.0804952	42
1632	Asah2	32072838	19	32073934	1097	.	3.40369	0.000255	0.0912074	42
1633	Asah2	32078190	19	32078476	287	.	3.12176	0.000692787	0.11304	38
1634	Prkar2b	32078638	12	32079000	363	.	4.22044	2.94e-06	0.00716919	62
1635	Pak2	32080059	16	32080760	702	.	3.2726	0.000271	0.0838861	42
1636	Btbd35f22	32088987	X	32089439	453	.	3.54415	0.000134	0.0751554	45
1637	Fosl2	32093862	5	32094200	339	.	3.14112	0.00045	0.104195	40
1638	Map3k7	32100425	4	32100780	356	.	3.43247	0.00023	0.092871	43
1639	Plxna4	32101252	6	32102093	842	.	3.14013	0.000862621	0.136913	37
1640	Sgms1	32163418	19	32163697	280	.	3.37337	0.000288	0.0946935	42
1641	Bach2	32205399	4	32205729	331	.	3.76295	3.83e-05	0.0366674	51
1642	Plxna4	32215736	6	32216100	365	.	3.17123	0.000523878	0.112537	39
1643	Plb1	32242566	5	32242855	290	.	3.42802	0.000226	0.0862263	43
1644	Bach2	32251754	4	32252124	371	.	3.17854	0.000503338	0.10532	39
1645	Plb1	32258099	5	32258598	500	.	3.11239	0.000812007	0.127361	37
1646	Plb1	32274441	5	32274892	452	.	3.01333	0.000831649	0.128344	37
1647	Kcnj5	32286843	9	32287211	369	.	3.74731	1.75e-05	0.019593	54
1648	Gm22325	32287170	18	32287738	569	.	3.11471	0.000399	0.0949489	40
1649	Hbq1b	32287735	11	32288077	343	.	3.38746	0.000189	0.0689192	44
1650	Sema5a	32288517	15	32288821	305	.	3.18125	0.00072934	0.133104	38
1651	Bach2	32289798	4	32291176	1379	.	3.40797	0.000203	0.0713608	43
1652	Plb1	32291735	5	32292098	364	.	3.71559	5.91e-05	0.0559577	49
1653	Sgms1	32292260	19	32293899	1640	.	3.14916	0.000874802	0.146288	37
1654	Gm23875	32301851	12	32302119	269	.	3.32993	0.000311	0.0870182	42
1655	Rnf168	32302738	16	32303104	367	.	3.318	0.000256	0.0791681	42
1656	Kcnj5	32304954	9	32306160	1207	.	3.00056	0.00082678	0.117195	37
1657	Sgms1	32316256	19	32316788	533	.	3.22698	0.000604895	0.128498	39
1658	Plxna4	32318997	6	32319593	597	.	3.30956	0.00037	0.0976855	41
1659	Akap8	32320123	17	32320425	303	.	3.04653	0.000556212	0.106931	39
1660	Gm22325	32332854	18	32333255	402	.	3.89264	2.16e-05	0.0277677	53
1661	Akap8l	32333735	17	32334599	865	.	2.88653	0.000932631	0.124565	37
1662	Plxna4	32342180	6	32342633	454	.	3.15772	0.000609719	0.105723	39
1663	Gmds	32343783	13	32344200	418	.	3.16347	0.000778323	0.135081	38
1664	Kcnj5	32354618	9	32356371	1754	.	3.47473	1.08e-07	0.00025743	76
1665	Zmat3	32367581	3	32369388	1808	.	3.14254	0.000755353	0.120679	38
1666	Bach2	32383610	4	32384142	533	.	3.05068	0.000970287	0.127705	37
1667	Sh3pxd2b	32384172	11	32384637	466	.	3.12354	0.000593895	0.103308	39
1668	Sema5a	32402511	15	32402870	360	.	3.27361	0.000468	0.113353	40
1669	Ptges2	32402890	2	32403328	439	.	3.32215	0.000305	0.0820068	42
1670	Sh3pxd2b	32403757	11	32404788	1032	.	3.29354	0.000436	0.113456	40
1671	Gmds	32412410	13	32412816	407	.	3.13365	0.00047	0.10463	40
1672	Fli1	32427024	9	32428267	1244	.	3.43816	0.000224	0.0912053	43
1673	Slc25a25	32430596	2	32431504	909	.	3.13909	0.000904857	0.145926	37
1674	Pik3ca	32438875	3	32439833	959	.	3.12998	0.000902672	0.138621	37
1675	Ubtd2	32441606	11	32442530	925	.	3.10681	0.000659037	0.114892	38
1676	Naif1	32450943	2	32452048	1106	.	3.34255	0.000234	0.0656644	43
1677	Khdrbs2	32451017	1	32451937	921	.	3.15835	0.000761237	0.125744	38
1678	Fli1	32456517	9	32457062	546	.	3.3246	0.000324	0.0866403	41
1679	Bach2	32464768	4	32465909	1142	.	3.20497	0.000637162	0.122678	38
1680	Slc18a3	32478704	14	32480177	1474	.	3.07651	0.00097165	0.119519	37
1681	Cyp4f39	32488162	17	32489133	972	.	3.13504	0.000401	0.0958407	40
1682	Cyp4f39	32491708	17	32492008	301	.	3.08579	0.000773642	0.127978	38
1683	Gmds	32494791	13	32495163	373	.	3.77327	1.61e-05	0.0233367	54
1684	Plxna4	32498953	6	32499380	428	.	3.45391	0.000207	0.0883833	43
1685	Fli1	32514239	9	32514627	389	.	3.13006	0.00086282	0.132243	37
1686	Gmds	32516632	13	32517239	608	.	3.19489	0.000329	0.0849474	41
1687	Gypc	32537650	18	32537971	322	.	4.04934	8.49e-06	0.0145949	57
1688	Mylk4	32556911	13	32557242	332	.	3.23939	0.000560428	0.123456	39
1689	Gnb4	32587545	3	32587896	352	.	3.11708	0.00094615	0.139726	37
1690	Stk10	32629044	11	32629638	595	.	3.35431	0.000164	0.0718754	44
1691	Plxna4	32639162	6	32639470	309	.	3.4357	0.000228	0.0927812	43
1692	Scgb2b15	32640441	7	32640908	468	.	3.13655	0.000885095	0.146089	37
1693	Prrxl1	32642933	14	32643858	926	.	3.12042	0.000701132	0.121064	38
1694	3425401B19Rik	32668730	14	32669276	547	.	3.53635	9.66e-05	0.0526599	47
1695	Tslp	32707829	18	32708126	298	.	3.45551	7.99e-05	0.053454	47
1696	Cdk9	32708305	2	32708580	276	.	2.92533	0.000964007	0.126982	37
1697	Nampt	32714770	12	32716027	1258	.	3.26538	0.000505347	0.120556	39
1698	3425401B19Rik	32717480	14	32717805	326	.	3.28205	0.000381	0.088638	41
1699	Muc4	32724653	16	32725007	355	.	3.16571	0.000792702	0.138907	37
1700	Sh2d3c	32726324	2	32726753	430	.	3.02548	0.000675647	0.111409	38
1701	Mdn1	32735490	4	32735955	466	.	3.24339	0.00033	0.0867042	41
1702	Ndufb5	32752875	3	32753334	460	.	3.14831	0.00056637	0.105296	39
1703	Smim23	32771798	11	32772078	281	.	3.20734	0.000421	0.0941933	40
1704	Ttc16	32772779	2	32773335	557	.	2.95462	0.000808146	0.135246	37
1705	Pten	32785618	19	32786245	628	.	3.26077	0.000487	0.112255	40
1706	Muc20	32789276	16	32789752	477	.	3.25219	0.000269	0.088182	42
1707	Smim23	32797961	11	32799302	1342	.	3.0592	0.000983377	0.141133	37
1708	Muc20	32798587	16	32799414	828	.	2.97922	0.000690542	0.118698	38
1709	Stxbp1	32820621	2	32821258	638	.	3.42352	0.000236	0.0915567	43
1710	Chchd3	32837460	6	32837744	285	.	3.2607	0.000484	0.115415	40
1711	Usp13	32838874	3	32839699	826	.	3.29991	0.000355	0.102475	41
1712	Ankrd6	32841406	4	32842430	1025	.	3.28116	0.000444	0.108865	40
1713	Rubcn	32849710	16	32850173	464	.	3.07849	0.000925103	0.116934	37
1714	Usp13	32859896	3	32860602	707	.	3.17064	0.000769538	0.138549	38
1715	Serpinb1a	32863169	13	32863725	557	.	3.1889	0.00053801	0.100276	39
1716	Smim23	32889271	11	32889618	348	.	3.06995	0.00075209	0.113653	38
1717	Usp13	32890515	3	32891497	983	.	3.08124	0.000808891	0.112143	37
1718	Smim23	32897560	11	32899072	1513	.	3.49324	0.000156	0.0713263	45
1719	Serpinb1c	32898295	13	32898565	271	.	3.52853	0.000126	0.0611055	45
1720	Camk4	32903778	18	32904836	1059	.	3.19003	0.000569482	0.103888	39
1721	Fyttd1	32909110	16	32909501	392	.	3.28369	0.000378	0.0900824	41
1722	Vstm4	32913055	14	32914043	989	.	3.24927	0.00055096	0.124547	39
1723	Lrch3	32935937	16	32936515	579	.	3.40241	0.000239	0.0843937	43
1724	Vstm4	32942192	14	32943177	986	.	3.05892	0.00097663	0.127475	37
1725	Gm22482	32957290	19	32958105	816	.	3.0921	0.000447	0.102889	40
1726	Wdfy4	32983468	14	32985642	2175	.	3.15255	0.000831974	0.13898	37
1727	Depdc5	32989116	5	32989484	369	.	3.31797	0.000315	0.081568	42
1728	Rragd	32998152	4	32998631	480	.	3.15289	0.00085935	0.145399	37
1729	Fgf18	33041305	11	33041662	358	.	3.2636	0.000373	0.0916284	41
1730	Garnl3	33055157	2	33055508	352	.	3.32778	0.000212	0.0776605	43
1731	Btbd35f5	33055721	X	33056375	655	.	3.27397	0.000465	0.113341	40
1732	Fgf18	33063991	11	33065429	1439	.	3.12575	0.000970555	0.151312	37
1733	Cdhr3	33064930	12	33065378	449	.	3.27001	0.000375	0.0851491	41
1734	Wdfy4	33066055	14	33067215	1161	.	3.03728	0.000735191	0.122625	38
1735	Garnl3	33067189	2	33067544	356	.	3.39803	0.000268	0.0962897	42
1736	Wrn	33071658	8	33073136	1479	.	3.47203	0.000169	0.0649606	44
1737	Wdfy4	33076388	14	33076795	408	.	3.30975	0.000393	0.105173	41
1738	Fgf18	33081950	11	33082245	296	.	3.39656	0.000217	0.0736835	43
1739	Pex5l	33092185	3	33092662	478	.	3.68587	6.25e-05	0.0479689	49
1740	Wdfy4	33092224	14	33092579	356	.	3.02849	0.000584682	0.108966	39
1741	F730043M19Rik	33141088	12	33141371	284	.	3.27745	0.00044	0.103636	40
1742	Wdfy4	33150640	14	33151657	1018	.	3.11245	0.00056194	0.0986211	39
1743	Ralgps1	33151215	2	33153044	1830	.	3.43017	0.000135	0.0648814	45
1744	Ralgps1	33160250	2	33161495	1246	.	3.05394	0.000666761	0.111934	38
1745	Ralgps1	33166160	2	33167555	1396	.	3.38026	0.000254	0.0795078	42
1746	Ralgps1	33171952	2	33173044	1093	.	3.01768	0.000796544	0.129308	37
1747	Camk4	33178330	18	33178677	348	.	3.14217	0.000830768	0.135161	37
1748	Ralgps1	33204401	2	33205205	805	.	3.3895	0.000257	0.0881576	42
1749	Exoc4	33225416	6	33225941	526	.	3.03147	0.000775247	0.119951	38
1750	Wrn	33269841	8	33270200	360	.	3.23596	0.000589278	0.128301	39
1751	Ctbp1	33273579	5	33274715	1137	.	2.974	0.000826095	0.126888	37
1752	Ralgps1	33291506	2	33291816	311	.	3.30736	0.000384	0.100589	41
1753	Snx4	33294394	16	33294702	309	.	3.15696	0.000843199	0.144308	37
1754	Snx4	33322151	16	33322478	328	.	3.13177	0.000912326	0.142764	37
1755	Prim2	33351151	1	33351768	618	.	3.13386	0.000937886	0.149711	37
1756	Arhgap22	33354515	14	33355036	522	.	3.40203	6.8e-05	0.0400544	48
1757	5930422O12Rik	33424608	8	33426085	1478	.	3.10985	0.000945562	0.137982	37
1758	Zbtb34	33432855	2	33433776	922	.	3.21373	0.000537118	0.111181	39
1759	Zbtb43	33481237	2	33481531	295	.	3.11858	0.000680143	0.117632	38
1760	Rngtt	33520174	4	33520835	662	.	3.13639	0.000911024	0.145413	37
1761	Rngtt	33534178	4	33534485	308	.	3.14813	0.000785109	0.123691	38
1762	Cpq	33565542	15	33565952	411	.	3.29231	1.5e-07	0.00112207	75
1763	Tex15	33582356	8	33582711	356	.	3.56525	0.000102	0.062454	46
1764	Prim2	33625946	1	33626461	516	.	3.35756	0.000254	0.0762202	42
1765	Prim2	33636587	1	33637125	539	.	3.14011	0.000875447	0.139684	37
1766	Prim2	33656744	1	33657040	297	.	3.22023	0.000629231	0.130845	39
1767	Hnrnpm	33659935	17	33660360	426	.	3.17382	0.000647888	0.118138	38
1768	Kcnip1	33671716	11	33672554	839	.	3.17558	0.000605355	0.118746	39
1769	Ptpn20	33711329	14	33712263	935	.	3.04754	0.000812625	0.134963	37
1770	Gtf2e2	33730670	8	33732547	1878	.	3.42368	0.000166	0.0752974	44
1771	Heg1	33738598	16	33739600	1003	.	3.1875	0.000515454	0.0971404	39
1772	Letm1	33744233	5	33744835	603	.	3.07908	0.000908887	0.12714	37
1773	Kcnip1	33754940	11	33755864	925	.	3.04957	0.000682905	0.120592	38
1774	Kank3	33795817	17	33796977	1161	.	3.09276	0.000469	0.0999194	40
1775	Scgb1b24	33798399	7	33798799	401	.	3.11929	0.000840621	0.12543	37
1776	Epb41l4a	33820199	18	33820984	786	.	3.155	0.00071748	0.113267	38
1777	Cnr1	33822216	4	33822594	379	.	3.03844	0.000695809	0.110293	38
1778	Epb41l4a	33834636	18	33835100	465	.	3.56086	0.000121	0.0699198	46
1779	Itgb5	33840654	16	33841100	447	.	3.06096	0.000995016	0.118578	37
1780	Nsd2	33885061	5	33885356	296	.	3.24017	0.000404	0.0832396	40
1781	Kifc1	33889021	17	33889334	314	.	3.32061	0.000268	0.0839673	42
1782	Rbpms	33890801	8	33891296	496	.	3.15061	0.00086906	0.145969	37
1783	Btbd35f6	33917247	X	33917584	338	.	3.62188	9.05e-05	0.0623304	47
1784	Gdf10	33933777	14	33934673	897	.	3.41497	0.000209	0.0721058	43
1785	Itgb5	33946707	16	33947212	506	.	3.10292	0.000794822	0.111923	37
1786	Epb41l4a	33955411	18	33956737	1327	.	3.5791	8.44e-05	0.0450869	47
1787	Scgb2b26	33963529	7	33964204	676	.	3.12806	0.000957811	0.149864	37
1788	Mtdh	33986533	15	33986822	290	.	3.18771	0.0005659	0.116725	39
1789	Gm30083	33993184	14	33993541	358	.	3.22343	0.000443	0.102765	40
1790	Gm30083	34001423	14	34001720	298	.	3.48878	0.000132	0.0593076	45
1791	Lrguk	34043629	6	34043954	326	.	3.76121	2.72e-05	0.0243534	52
1792	A630023A22Rik	34057360	14	34057788	429	.	3.33679	0.000275	0.079693	42
1793	Dctn6	34064242	8	34064519	278	.	3.26807	0.000454	0.106779	40
1794	Lcp2	34065715	11	34066478	764	.	3.10414	0.000946281	0.133056	37
1795	Pbx3	34083011	2	34083308	298	.	3.33962	0.000137	0.0596444	45
1796	Pbx3	34090510	2	34091149	640	.	3.25229	0.000427	0.095876	40
1797	Dctn6	34090892	8	34091203	312	.	3.33262	0.00037	0.108723	41
1798	Pbx3	34095684	2	34096546	863	.	3.22194	0.000502609	0.0989373	39
1799	Dctn6	34100690	8	34101500	811	.	3.34841	0.000227	0.071182	43
1800	Trappc3l	34102315	10	34102657	343	.	3.42106	0.000238	0.0910584	43
1801	Kalrn	34121036	16	34121426	391	.	3.24152	0.000344	0.0868001	41
1802	Uba2	34160837	7	34161166	330	.	2.92205	0.000941413	0.132262	37
1803	Foxi1	34167343	11	34167630	288	.	3.18689	0.000736767	0.138179	38
1804	Foxi1	34199923	11	34200373	451	.	3.34629	0.000318	0.100776	41
1805	Gpi1	34208972	7	34209340	369	.	3.25017	0.00039	0.0890759	41
1806	Zfyve28	34224286	5	34224567	282	.	3.1635	0.00054325	0.0966073	39
1807	Slc35b4	34239477	6	34239919	443	.	3.14281	0.000897842	0.147461	37
1808	Tspyl1	34246161	10	34247982	1822	.	3.44071	0.000213	0.0857709	43
1809	Laptm4b	34278682	15	34278983	302	.	3.06551	0.000617462	0.110656	39
1810	Akr1b3	34281724	6	34282026	303	.	3.62421	8.64e-05	0.058684	47
1811	Lsm14a	34315952	7	34316584	633	.	3.50432	9.38e-05	0.0447548	47
1812	Gm23466	34329228	4	34330112	885	.	3.1571	0.000817147	0.137942	37
1813	Dock2	34333936	11	34334206	271	.	2.92845	0.000664722	0.113516	38
1814	Lsm14a	34338889	7	34339576	688	.	3.24526	0.000564846	0.126509	39
1815	Gm24530	34356802	13	34357390	589	.	3.25068	0.000542875	0.124432	39
1816	Btnl2	34368395	17	34368881	487	.	3.21208	0.000550465	0.104642	39
1817	Ch25h	34428420	19	34428746	327	.	3.35826	0.000288	0.0887462	42
1818	Gm24530	34439622	13	34440537	916	.	3.26956	0.000433	0.100266	40
1819	Kirrel3	34472636	9	34473834	1199	.	3.29106	0.000372	0.0906358	41
1820	Gm23466	34480078	4	34480682	605	.	3.87391	2.27e-05	0.0260922	53
1821	Dock2	34497159	11	34497692	534	.	3.13515	0.000755075	0.113367	38
1822	Dusp4	34517245	8	34517591	347	.	3.68653	6.63e-05	0.0554141	48
1823	Pop1	34526196	15	34527091	896	.	3.14597	0.000529383	0.105655	39
1824	Sh3bp2	34537628	5	34537929	302	.	3.36475	0.000199	0.0760204	43
1825	Kirrel3	34541908	9	34542307	400	.	3.16159	0.000554077	0.105836	39
1826	Pxdc1	34560292	13	34560695	404	.	3.18264	0.000704969	0.127861	38
1827	Cald1	34564708	6	34565850	1143	.	3.53847	0.000136	0.0743361	45
1828	Ropn1	34573491	16	34573784	294	.	3.96476	3.34e-06	0.00751813	61
1829	Opn4	34594182	14	34594501	320	.	2.9827	0.000959644	0.130606	37
1830	Kirrel3	34603687	9	34604113	427	.	3.25508	0.000456	0.105963	40
1831	Kctd15	34607906	7	34608311	406	.	3.336	0.000188	0.0743105	44
1832	Pxdc1	34645943	13	34647634	1692	.	3.25581	0.000484	0.109965	40
1833	Atf6b	34659154	17	34660204	1051	.	3.21279	0.000424	0.098211	40
1834	Slc35a1	34664279	4	34664613	335	.	3.07248	0.000923719	0.133075	37
1835	Kirrel3	34677330	9	34677617	288	.	3.43669	0.000212	0.0834411	43
1836	Chst8	34679691	7	34680056	366	.	3.03399	0.000581728	0.107422	39
1837	Chst8	34697373	7	34697773	401	.	3.14676	0.000866543	0.144593	37
1838	Cfap206	34720874	4	34721187	314	.	3.34226	0.000342	0.102507	41
1839	Slc16a12	34730968	19	34731349	382	.	3.0305	0.000600261	0.110572	39
1840	Fam50b	34750356	13	34750739	384	.	3.10175	0.000974765	0.13477	37
1841	Fam50b	34761686	13	34762586	901	.	3.21948	0.000627914	0.130696	39
1842	Chst8	34774982	7	34775267	286	.	3.21885	0.00042	0.102507	40
1843	Fam50b	34788783	13	34789157	375	.	3.14129	0.000778897	0.119634	38
1844	Pank1	34791472	19	34791752	281	.	3.3464	0.000342	0.106026	41
1845	Arhgef4	34797342	1	34799772	2431	.	3.09999	0.000934114	0.133057	37
1846	Chst8	34798906	7	34799313	408	.	3.1258	0.000752974	0.108613	38
1847	Fam168b	34815599	1	34817926	2328	.	3.10129	0.000956753	0.137599	37
1848	Fam168b	34820800	1	34821192	393	.	3.58425	0.000107	0.0653326	46
1849	Spdl1	34826556	11	34826991	436	.	3.35712	0.000145	0.0617334	45
1850	Agbl3	34829316	6	34829851	536	.	3.18616	0.000510917	0.104093	39
1851	Gm34653	34835481	2	34836544	1064	.	3.1624	0.000808165	0.139531	37
1852	Kirrel3	34839031	9	34839417	387	.	3.88972	1.75e-05	0.0222869	54
1853	Htt	34870685	5	34871019	335	.	3.18481	0.00072041	0.132306	38
1854	Kirrel3	34874209	9	34874671	463	.	3.19329	0.000454	0.103883	40
1855	Pepd	34876707	7	34877182	476	.	3.28197	0.000356	0.0834911	41
1856	Htt	34879687	5	34880053	367	.	3.35921	0.000248	0.0745058	43
1857	Tnks	34886891	8	34888102	1212	.	3.27951	0.000475	0.118921	40
1858	Grid1	34894107	14	34894809	703	.	3.07929	0.000753963	0.128705	38
1859	Htt	34894300	5	34895508	1209	.	3.33728	0.000358	0.106876	41
1860	Stra8	34938894	6	34939164	271	.	3.30782	0.000412	0.113187	40
1861	Stk3	34942832	15	34943261	430	.	2.79256	1.39e-05	0.0232183	55
1862	Tnks	34961456	8	34962674	1219	.	2.87003	0.000863754	0.12667	37
1863	Rgs12	34961462	5	34961972	511	.	3.3341	0.000151	0.0645075	45
1864	Mylk	34967432	16	34970152	2721	.	3.18217	0.000559088	0.1048	39
1865	Kirrel3	34970186	9	34970684	499	.	3.51572	0.000152	0.0765985	45
1866	Pepd	34971829	7	34972586	758	.	3.21092	0.000543425	0.102868	39
1867	Hc	34974725	2	34975155	431	.	3.08256	0.000960108	0.120655	37
1868	Rgs12	34976291	5	34977319	1029	.	3.18875	0.00056369	0.106419	39
1869	Mylk	34982079	16	34982458	380	.	3.09757	0.000917424	0.12084	37
1870	Plekhb2	34984680	1	34985044	365	.	3.15469	0.000767202	0.12625	38
1871	Kirrel3	34989406	9	34989730	325	.	2.97252	0.000840137	0.123192	37
1872	Eci2	34993440	13	34994435	996	.	3.20408	0.000462	0.0989259	40
1873	Mylk	34998197	16	34999090	894	.	3.25437	0.000284	0.0769201	42
1874	Rgs12	35017336	5	35017898	563	.	3.07893	0.000574169	0.101698	39
1875	Hspa9	35020788	18	35021101	314	.	3.14109	0.000893985	0.14569	37
1876	Grid1	35026793	14	35027174	382	.	3.12946	0.000896603	0.143308	37
1877	Hspa9	35027882	18	35028627	746	.	3.36316	0.000272	0.0822318	42
1878	Hc	35029408	2	35030391	984	.	3.16884	0.000722504	0.122415	38
1879	Hacd2	35049158	16	35049497	340	.	3.12855	0.000841182	0.130107	37
1880	Grid1	35052038	14	35052872	835	.	3.28093	0.000465	0.116375	40
1881	Slit3	35075265	11	35075962	698	.	3.25989	0.000467	0.111811	40
1882	Gm22535	35087453	7	35087808	356	.	3.04743	0.000846447	0.132119	37
1883	AI182371	35100950	2	35101748	799	.	3.14868	0.000624727	0.108837	39
1884	Mob3b	35128008	4	35128375	368	.	3.25814	0.000438	0.0957569	40
1885	Gm9939	35141269	8	35141931	663	.	3.14664	0.000884871	0.146846	37
1886	Adcy5	35154294	16	35154833	540	.	3.16808	0.000424	0.101457	40
1887	Lrpap1	35165482	5	35165953	472	.	3.72147	2.89e-05	0.027019	52
1888	Aif1	35167877	17	35168193	317	.	3.49677	9.44e-05	0.0644021	47
1889	Adcy5	35176790	16	35178080	1291	.	3.17255	0.00056939	0.111442	39
1890	Lrpap1	35182160	5	35182495	336	.	3.12933	0.000668775	0.111822	38
1891	Eci2	35188485	13	35189545	1061	.	3.40721	0.000237	0.0873313	43
1892	Adra2c	35199669	5	35200228	560	.	3.45179	0.0002	0.08241	43
1893	Adcy5	35226721	16	35227251	531	.	3.07784	0.000875447	0.117522	37
1894	Adra2c	35232959	5	35234358	1400	.	3.01516	0.000590473	0.106358	39
1895	Ctnna1	35235439	18	35236254	816	.	3.04795	0.000936095	0.123223	37
1896	Slit3	35240113	11	35240812	700	.	3.1937	0.00069952	0.13356	38
1897	Slit3	35247251	11	35248547	1297	.	3.10206	0.000880177	0.122023	37
1898	Slit3	35268269	11	35268579	311	.	3.31062	0.000355	0.102266	41
1899	Slit3	35270069	11	35270927	859	.	3.20566	0.000676426	0.134314	38
1900	Gsn	35274738	2	35275036	299	.	3.54378	0.00013	0.0691847	45
1901	Adra2c	35290996	5	35291276	281	.	3.2576	0.000524095	0.121568	39
1902	Slit3	35306922	11	35308402	1481	.	3.39453	0.000228	0.0807923	43
1903	Slit3	35335041	11	35335697	657	.	3.15283	0.000723719	0.124332	38
1904	Sec22a	35344199	16	35344539	341	.	3.38964	0.000283	0.0992453	42
1905	Grid1	35360076	14	35360515	440	.	3.12046	0.000695216	0.110315	38
1906	C9orf72	35383719	4	35384059	341	.	3.28232	0.000467	0.116696	40
1907	Cdon	35408541	9	35409104	564	.	3.07723	0.000982969	0.123692	37
1908	Slit3	35421111	11	35421460	350	.	3.36512	0.00024	0.0731594	43
1909	Eri1	35433713	8	35434017	305	.	3.44288	0.000217	0.0896499	43
1910	Mtpn	35439516	6	35439789	274	.	3.45439	8.23e-05	0.0509331	47
1911	Vps13b	35440245	15	35441375	1131	.	3.08176	0.000978701	0.123087	37
1912	Pdia5	35456872	16	35457185	314	.	3.24372	0.000273	0.0369352	42
1913	Pdia5	35461302	16	35461608	307	.	3.34284	0.000125	0.0649636	46
1914	Slc7a9	35461975	7	35462420	446	.	2.96008	0.000929715	0.12452	37
1915	Pdia5	35470269	16	35470562	294	.	3.59265	5.87e-05	0.0520283	49
1916	Cdon	35480570	9	35480979	410	.	3.26122	0.000433	0.0951481	40
1917	Grid1	35488910	14	35489260	351	.	3.81073	3.45e-05	0.0393768	51
1918	Pdia5	35501829	16	35502655	827	.	2.83487	0.000908281	0.124375	37
1919	Vps13b	35502334	15	35502613	280	.	3.27919	0.000397	0.0923528	41
1920	Cdyl	35505488	13	35505893	406	.	3.22789	0.000396	0.0942649	41
1921	Mtpn	35506690	6	35507344	655	.	3.14861	0.000747377	0.118283	38
1922	Hs6st1	35507695	1	35508669	975	.	3.16433	0.000758141	0.132881	38
1923	Gm22853	35525125	19	35525434	310	.	3.25071	0.000540978	0.124193	39
1924	Ddx25	35549322	9	35549610	289	.	3.34832	0.000334	0.102153	41
1925	Dab2ip	35551250	2	35552705	1456	.	2.96621	0.000860974	0.12944	37
1926	Sema5b	35553948	16	35554395	448	.	2.9937	0.000634074	0.125073	38
1927	Ddx25	35556375	9	35556854	480	.	3.64607	6.22e-05	0.0427661	49
1928	Gm16793	35581394	8	35581674	281	.	3.21762	0.000625994	0.129756	39
1929	Slit3	35593993	11	35594459	467	.	3.12953	0.000879974	0.134945	37
1930	Dab2ip	35607869	2	35608229	361	.	3.28357	0.000236	0.0818295	43
1931	Acox3	35618099	5	35618821	723	.	3.13495	0.00078426	0.115798	38
1932	Slit3	35629857	11	35630240	384	.	3.12	0.000551836	0.113042	39
1933	Dab2ip	35640009	2	35640932	924	.	2.99156	0.000669191	0.113759	38
1934	Pdcd5	35654248	7	35654708	461	.	3.05673	0.000668606	0.115383	38
1935	Sema5b	35654350	16	35654629	280	.	3.29271	0.000317	0.0799208	41
1936	Pate2	35661531	9	35661833	303	.	3.74895	3.35e-05	0.038824	51
1937	Slit3	35678163	11	35679331	1169	.	3.18417	0.00072139	0.133459	38
1938	Cdyl	35690761	13	35691040	280	.	3.24921	0.000551328	0.125318	39
1939	Amd2	35741061	10	35741520	460	.	3.22861	0.000603045	0.127945	39
1940	Atp11b	35741816	3	35742206	391	.	3.33438	0.000345	0.101252	41
1941	Cdyl	35755174	13	35756635	1462	.	3.22163	0.000601922	0.12492	39
1942	Cdyl	35797424	13	35797785	362	.	3.40081	0.000267	0.096525	42
1943	Ttll11	35828558	2	35829076	519	.	3.10833	0.000785778	0.127245	38
1944	Mdc1	35841296	17	35841753	458	.	2.71668	0.000911402	0.125484	37
1945	Wwc1	35843946	11	35844691	746	.	3.59748	9.78e-05	0.0613607	47
1946	Mdc1	35847444	17	35848118	675	.	3.19756	0.000681334	0.131516	38
1947	Ttll11	35850414	2	35851269	856	.	3.16047	0.00082798	0.143083	37
1948	Ablim2	35878474	5	35880148	1675	.	3.0271	0.000935901	0.13518	37
1949	Rpp40	35894582	13	35895993	1412	.	3.10692	0.000970912	0.142374	37
1950	2310061I04Rik	35897234	17	35897506	273	.	3.2779	0.000287	0.0863376	42
1951	Cox6c	35952712	15	35953874	1163	.	3.11146	0.00098392	0.1433	37
1952	Prag1	35963811	8	35964097	287	.	3.16907	0.000719979	0.126277	38
1953	Hs6st1	35972797	1	35974086	1290	.	3.10084	0.000999379	0.140129	36
1954	Ttll11	35985032	2	35985643	612	.	3.04135	0.000788315	0.127225	38
1955	H2-T24	36014693	17	36015145	453	.	3.45815	0.000166	0.0658931	44
1956	Hs6st1	36019971	1	36021428	1458	.	3.06988	0.000966852	0.118872	37
1957	Prag1	36052684	8	36053058	375	.	3.36288	0.00032	0.102855	41
1958	Morn5	36058566	2	36059082	517	.	3.10472	0.000883019	0.121999	37
1959	Nrg2	36061437	18	36061865	429	.	3.09813	0.00047	0.0958584	40
1960	Zfp507	36069132	7	36069764	633	.	3.22466	0.00061833	0.13027	39
1961	Zfp507	36075796	7	36076137	342	.	3.3059	0.000309	0.0877627	42
1962	Hs6st1	36079705	1	36084098	4394	.	3.28492	0.000327	0.0902111	41
1963	Zfp507	36085711	7	36086267	557	.	3.35237	0.000315	0.0950999	42
1964	Bzw2	36089049	12	36089404	356	.	3.26537	0.000504812	0.121304	39
1965	Ankrd1	36115230	19	36115562	333	.	3.14456	0.000813879	0.128848	37
1966	Sorcs2	36126347	5	36126805	459	.	3.07583	0.000994466	0.121026	37
1967	Zfp507	36129846	7	36130440	595	.	3.17157	0.000588532	0.108153	39
1968	Uggt1	36130149	1	36130445	297	.	3.31893	0.000365	0.100503	41
1969	Prag1	36147071	8	36147425	355	.	3.19739	0.000654938	0.124253	38
1970	Nrg2	36155335	18	36155618	284	.	3.50081	0.000136	0.0587882	45
1971	Tenm2	36163972	11	36164299	328	.	3.28007	0.000472	0.118559	40
1972	Ankrd1	36183129	19	36183423	295	.	3.24834	0.000499	0.108671	40
1973	Tenm2	36195296	11	36196322	1027	.	3.79243	3.23e-05	0.0355615	51
1974	Ankrd1	36227958	19	36228823	866	.	3.18816	0.0006498	0.117531	38
1975	Gm22453	36231260	17	36231601	342	.	2.10625	1.76e-17	4.62e-13	174
1976	Uggt1	36235463	1	36236061	599	.	3.11498	0.00079367	0.115715	37
1977	Sostdc1	36339195	12	36339473	279	.	2.8954	0.000432	0.101323	40
1978	Fer1l5	36391354	1	36392311	958	.	3.2273	0.000357	0.0894829	41
1979	Trmt9b	36400884	8	36401170	287	.	3.81065	3.19e-05	0.0370664	51
1980	Trmt9b	36412376	8	36412665	290	.	3.27587	0.000213	0.0729642	43
1981	Tshz3	36412526	7	36412797	272	.	3.4134	0.00025	0.0946935	43
1982	Ankrd46	36413898	15	36414167	270	.	3.56974	0.000118	0.0715138	46
1983	Pfdn1	36416096	18	36416758	663	.	3.53569	8.55e-05	0.0468026	47
1984	Fer1l5	36417945	1	36418802	858	.	3.27711	0.000321	0.0883466	41
1985	Pfdn1	36441555	18	36442078	524	.	2.99376	0.000417	0.0963385	40
1986	Lman2l	36444749	1	36445927	1179	.	3.49386	0.000127	0.0592639	45
1987	Ankrd46	36445888	15	36447080	1193	.	3.0303	0.0009517	0.137617	37
1988	Lman2l	36449746	1	36451293	1548	.	3.66961	5.27e-05	0.0408846	49
1989	Pcgf5	36463303	19	36464241	939	.	3.23307	0.000584588	0.126127	39
1990	Tbc1d14	36502192	5	36502567	376	.	3.32339	0.000371	0.103575	41
1991	Tenm2	36512308	11	36513151	844	.	3.17355	0.000721589	0.125219	38
1992	Ankrd23	36532075	1	36533298	1224	.	3.07408	0.000554766	0.103895	39
1993	Snx31	36569376	15	36569751	376	.	3.20624	0.000428	0.0980686	40
1994	Tshz3	36591104	7	36591880	777	.	3.11791	0.000904857	0.1351	37
1995	Pabpc1	36609140	15	36609688	549	.	2.87809	0.000321	0.0879346	41
1996	Dlc1	36614193	8	36614560	368	.	3.13481	0.000731476	0.127146	38
1997	Tshz3	36630657	7	36632640	1984	.	3.33286	0.000341	0.0986438	41
1998	Pabpc1	36636192	15	36637834	1643	.	3.12719	0.00074583	0.131082	38
1999	Ptn	36641068	6	36641339	272	.	3.09568	0.00097645	0.141107	37
[truncated: 6,511 more rows]

## Sheet: Dataset EV3C legend
Dataset EV3C. CUT&RUN-seq data corresponding to Figure 5.
A total of 22319 H3K36me3-binding peaks in 10937 genes were identified from the H3K36me3 CUT&RUN-seq data in c-KIT positive control cells.

## Sheet: Dataset EV3C
	GeneID	Start	Chr	End	Length	Strand	Fold_enrichment	PValue	FDR	Pileup
1	mt-Tf	0	MT	4834	4835	.	232.089	0	0	19694
2	AC133103.4	1245	GL456211.1	2427	1183	.	3.52357	0.000888301	0.0315769	40
3	AC149090.1	2336	JH584304.1	2688	353	.	4.00219	3.07185e-13	2.89e-10	135
4	AC168977.2	2708	GL456212.1	3077	370	.	5.84261	1.96449e-08	9.13e-06	87
5	AC168977.2	5207	GL456212.1	5718	512	.	3.81712	0.000215278	0.0119853	46
6	AC149090.1	5584	JH584304.1	5881	298	.	7.18128	2.1732e-24	4.32e-21	246
7	mt-Co1	5765	MT	6509	745	.	7.03123	2.21462e-12	2.53e-09	126
8	AC149090.1	9243	JH584304.1	9508	266	.	3.31941	2.13969e-07	5.27e-05	76
9	mt-Nd4	10922	MT	16299	5378	.	203.759	0	0	15814
10	AC149090.1	12994	JH584304.1	13183	190	.	4.41337	1.40485e-05	0.00191814	58
11	AC164084.2	14541	JH584296.1	14863	323	.	4.54532	7.40133e-06	0.00116204	61
12	AC149090.1	15775	JH584304.1	16120	346	.	4.44282	1.62443e-13	1.77e-10	137
13	CAAA01118383.1	15926	GL456216.1	17038	1113	.	3.28149	0.000309179	0.0147959	45
14	AC132444.1	17284	GL456221.1	17543	260	.	3.82915	6.55451e-05	0.00540879	51
15	AC133103.4	17303	GL456211.1	17541	239	.	4.26905	3.8824e-05	0.00373904	54
16	AC125178.1	19249	JH584298.1	20273	1025	.	3.18544	0.000762974	0.0269215	41
17	Ccl27a	21347	JH584293.1	21596	250	.	3.71564	0.000424219	0.0194496	43
18	AC133103.4	21847	GL456211.1	22125	279	.	4.8103	2.04428e-06	0.000392157	66
19	AC133103.4	23281	GL456211.1	24334	1054	.	3.83329	0.00019055	0.0110645	47
20	AC087559.4	23967	GL456350.1	26610	2644	.	3.52463	0.0001065	0.00786738	49
21	AC133103.4	25456	GL456211.1	25684	229	.	3.44554	0.000644362	0.0262198	41
22	AC149090.1	26446	JH584304.1	27211	766	.	5.57968	3.18493e-15	3.34e-12	154
23	AC132444.3	30299	GL456221.1	30512	214	.	3.16458	0.000355026	0.0171775	44
24	AC149090.1	31425	JH584304.1	31820	396	.	6.68432	1.15372e-36	4.21e-33	369
25	AC133103.4	31883	GL456211.1	32125	243	.	3.53668	0.000692038	0.0267153	41
26	AC149090.1	32656	JH584304.1	33130	475	.	2.97612	3.17739e-08	1.07e-05	84
27	AC087559.4	32697	GL456350.1	33016	320	.	3.65981	0.000466993	0.01892	43
28	AC149090.1	34072	JH584304.1	34476	405	.	7.95748	3.7949e-22	1.13e-18	224
29	AC133103.4	34938	GL456211.1	35272	335	.	4.16599	6.48634e-05	0.00518382	51
30	AC133103.4	36652	GL456211.1	36889	238	.	4.67222	9.91311e-07	0.000233835	70
31	AC123873.3	38414	JH584299.1	39148	735	.	3.41974	0.000947742	0.0317907	40
32	AC149090.1	40079	JH584304.1	40307	229	.	7.16859	2.84971e-13	3.6e-10	135
33	AC133103.6	44170	GL456211.1	45388	1219	.	3.61968	0.000470663	0.0198715	43
34	AC149090.1	44766	JH584304.1	45078	313	.	3.48895	1.55761e-06	0.000314311	68
35	AC168977.2	45453	GL456212.1	45658	206	.	3.57109	5.90867e-05	0.00512673	52
36	AC149090.1	47344	JH584304.1	48452	1109	.	5.02051	1.21714e-08	3.65e-06	89
37	AC168977.2	48447	GL456212.1	48691	245	.	3.26549	0.000648993	0.0251466	41
38	AC087559.4	48860	GL456350.1	49336	477	.	3.82956	7.787e-05	0.0059484	51
39	Ccl21c	51998	JH584293.1	53781	1784	.	5.19065	1.51548e-07	3.09e-05	78
40	Il11ra2	52723	JH584294.1	52914	192	.	3.64212	0.000361918	0.0177529	44
41	AC149090.1	53435	JH584304.1	54278	844	.	3.91697	6.77127e-09	2.91e-06	91
42	Gm3286	55538	GL456354.1	55783	246	.	3.9191	0.000192788	0.0121314	47
43	AC125178.1	55839	JH584298.1	56032	194	.	4.00955	9.4202e-05	0.00708778	50
44	AC149090.1	58946	JH584304.1	60191	1246	.	2.74837	8.64371e-24	2.34e-20	240
45	Ccl21c	59835	JH584293.1	60863	1029	.	3.54567	0.000668652	0.0258589	41
46	Ccl19	61273	JH584294.1	62163	891	.	3.47737	0.000290918	0.0144381	45
47	AC168977.2	61337	GL456212.1	61527	191	.	4.00656	0.000122132	0.00871606	49
48	AC164084.2	62126	JH584296.1	62536	411	.	3.70291	9.28304e-05	0.00684353	50
49	AC149090.1	65649	JH584304.1	65868	220	.	2.11325	1.23845e-07	3.77e-05	79
50	AC125178.1	67279	JH584298.1	68628	1350	.	3.89349	7.97168e-05	0.00623046	50
51	AC234645.1	67873	JH584303.1	68089	217	.	3.9708	0.000159111	0.010877	47
52	Ccl21c	67943	JH584293.1	68605	663	.	3.56891	0.000724436	0.0272019	41
53	AC149090.1	68552	JH584304.1	71102	2551	.	2.1258	4.31618e-55	8.69e-52	553
54	AC149090.1	72130	JH584304.1	73243	1114	.	2.49611	4.7841e-37	1.59e-33	373
55	AC149090.1	74927	JH584304.1	76656	1730	.	2.91161	7.01294e-43	2.79e-39	431
56	AC149090.1	77878	JH584304.1	79484	1607	.	2.38527	5.34195e-66	1.47e-62	662
57	AC149090.1	81446	JH584304.1	84090	2645	.	2.86243	1.4897e-31	2e-28	318
58	AC165294.3	81534	JH584297.1	81782	249	.	3.83213	0.000257241	0.0142279	45
59	AC132444.2	81556	GL456221.1	81802	247	.	3.5146	0.000437804	0.020246	43
60	AC087559.4	83030	GL456350.1	84036	1007	.	4.07112	2.49276e-05	0.00263057	56
61	AC149090.1	84981	JH584304.1	85870	890	.	2.4179	2.27196e-25	2.87e-22	256
62	CR974586.6	85149	JH584293.1	86842	1694	.	3.90341	2.97208e-06	0.000437482	65
63	Ccl19	85366	JH584294.1	85577	212	.	4.1263	2.72615e-05	0.00289581	55
64	AC087559.3	86240	GL456350.1	86931	692	.	4.60491	1.18195e-06	0.000161135	69
65	AC149090.1	86930	JH584304.1	88435	1506	.	4.0447	6.74373e-36	1.95e-32	361
66	CR974586.6	87880	JH584293.1	88130	251	.	4.62011	3.57429e-06	0.000674047	64
67	AC087559.3	87953	GL456350.1	89019	1067	.	3.61142	0.000117563	0.0083699	49
68	Csprs	88772	GL456221.1	89008	237	.	3.61655	7.80082e-05	0.00607869	51
69	AC149090.1	89303	JH584304.1	89836	534	.	2.52797	2.48714e-10	1.67e-07	106
70	AC087559.3	90087	GL456350.1	90450	364	.	4.79725	9.52467e-07	0.0002464	70
71	AC149090.1	90645	JH584304.1	94993	4349	.	3.05299	1.09623e-31	1.97e-28	319
72	Ccl19	91443	JH584294.1	91652	210	.	3.60287	0.000604408	0.0250998	42
73	CR974586.6	91837	JH584293.1	92810	974	.	3.5089	0.000825144	0.0297948	40
74	Ccl19	92486	JH584294.1	92966	481	.	3.61297	0.000523805	0.0228134	42
75	Csprs	94169	GL456221.1	94358	190	.	4.22144	2.2043e-05	0.00259406	56
76	AC149090.1	99962	JH584304.1	101900	1939	.	2.18524	1.06782e-52	4.14e-49	529
77	AC149090.1	103025	JH584304.1	104319	1295	.	2.45409	1.84757e-93	3.89e-90	937
78	CR974586.5	106032	JH584293.1	107671	1640	.	3.59082	0.000629999	0.0242627	42
79	AC125178.1	106537	JH584298.1	106814	278	.	3.65914	0.000404995	0.0186849	43
80	AC149090.1	107356	JH584304.1	109466	2111	.	3.26607	7.2144e-44	9.07e-41	441
81	AC125149.5	108330	GL456210.1	108600	271	.	4.38741	1.01349e-05	0.00134444	59
82	AC149090.1	110231	JH584304.1	111122	892	.	2.39528	9.34545e-25	9.97e-22	250
83	AC149090.1	112176	JH584304.1	113440	1265	.	4.40945	2.66563e-42	1.02e-38	425
84	AC133103.7	113118	GL456211.1	114345	1228	.	3.56016	0.000396205	0.018093	44
85	AC125178.1	120222	JH584298.1	120433	212	.	3.88392	0.000196264	0.0111017	47
86	AC168977.1	122164	GL456212.1	122360	197	.	3.30243	0.000224176	0.0126675	46
87	AC133103.5	125353	GL456211.1	125565	213	.	3.6153	5.90323e-05	0.00502285	52
88	AC165294.3	126638	JH584297.1	126838	201	.	3.5745	0.000450008	0.0209831	43
89	AC140325.3	127081	GL456354.1	127362	282	.	4.24662	5.09601e-05	0.00484864	52
90	AC165294.3	127845	JH584297.1	128062	218	.	3.45702	0.000134785	0.00878335	48
91	AC165294.3	129098	JH584297.1	129493	396	.	4.43213	1.09686e-06	0.000267646	69
92	CR974586.2	131275	JH584293.1	131569	295	.	3.68995	0.00045546	0.0202582	43
93	AC087559.3	131652	GL456350.1	131845	194	.	3.83786	0.000265137	0.0149841	45
94	AC140325.3	133425	GL456354.1	134103	679	.	3.61665	0.000383645	0.0180061	44
95	AC087559.3	134395	GL456350.1	134601	207	.	4.14706	6.8593e-05	0.00577857	51
96	AC125149.2	135790	GL456210.1	136529	740	.	4.13008	1.32654e-05	0.00180389	58
97	CR974586.2	142905	JH584293.1	143165	261	.	3.73109	0.000100515	0.00725688	49
98	AC168977.1	143176	GL456212.1	143444	269	.	3.23373	2.39651e-05	0.00282176	56
99	CR974586.2	145940	JH584293.1	146569	630	.	3.72132	7.28031e-05	0.00557596	51
100	AC125149.4	146255	GL456210.1	146499	245	.	3.96603	5.40319e-05	0.0044412	52
101	CR974586.2	147355	JH584293.1	147791	437	.	3.43763	0.00082718	0.0288642	40
102	AC133103.5	149812	GL456211.1	150007	196	.	3.30772	0.000973576	0.0329564	40
103	CR974586.2	149838	JH584293.1	150220	383	.	5.11213	1.34178e-07	4.64e-05	78
104	Csprs	157197	GL456221.1	157395	199	.	4.22113	5.56916e-05	0.00498379	52
105	AC133103.5	160436	GL456211.1	161649	1214	.	3.53269	3.80329e-05	0.00358014	54
106	Csprs	161716	GL456221.1	161921	206	.	4.48822	1.51901e-05	0.00206077	58
107	AC087559.2	162625	GL456350.1	163252	628	.	3.9868	0.000128307	0.00886727	48
108	Csprs	162850	GL456221.1	163134	285	.	4.05812	4.02207e-05	0.00367147	53
109	AC132444.6	180507	GL456221.1	181023	517	.	3.38889	0.000769768	0.0284512	41
110	AC087559.2	182082	GL456350.1	182812	731	.	3.85854	0.000110278	0.00801733	49
111	AC133103.1	186483	GL456211.1	187496	1014	.	3.57531	0.000439764	0.0203053	43
112	AC133103.1	191797	GL456211.1	192024	228	.	3.35648	0.000797278	0.0288118	40
113	AC132444.6	199506	GL456221.1	200428	923	.	3.57556	0.000237307	0.0127485	46
114	AC132444.6	201618	GL456221.1	201825	208	.	3.75304	0.00033787	0.0173544	44
115	AC132444.6	204071	GL456221.1	204318	248	.	3.28931	0.000498919	0.0211734	43
116	Ccl21c	204895	GL456350.1	205706	812	.	3.74394	0.000170742	0.0100244	47
117	AC132444.6	206204	GL456221.1	206452	249	.	3.93436	2.61571e-05	0.00293123	55
118	Ccl21c	211542	GL456350.1	211990	449	.	3.51663	0.000737734	0.0279673	41
119	Ccl21c	220830	GL456350.1	221182	353	.	3.79751	2.15303e-05	0.00256892	56
120	Ccl21c	223157	GL456350.1	225146	1990	.	3.38533	0.000143661	0.00863416	48
121	Gm16367	442473	JH584299.1	442667	195	.	4.17774	5.65653e-05	0.00500611	52
122	AC163611.2	668254	JH584299.1	668546	293	.	4.53876	7.33196e-06	0.00100337	61
123	AC140365.1	670866	JH584299.1	671184	319	.	3.70712	0.000413828	0.0184404	43
124	Zfy1	692702	Y	693010	309	.	4.04881	0.0001079	0.00779471	49
125	AC140365.1	704522	JH584299.1	704732	211	.	4.16214	7.16787e-05	0.00619869	51
126	AC140365.1	742301	JH584299.1	743191	891	.	4.25266	4.71987e-05	0.0043477	53
127	Zfy1	752412	Y	752729	318	.	3.65074	0.000472302	0.0209204	43
128	AC124606.2	771539	JH584299.1	771762	224	.	4.02755	6.87005e-05	0.0057759	51
129	AC124606.2	782980	JH584299.1	783312	333	.	3.5478	0.000665626	0.0264417	41
130	AC124606.1	854500	JH584299.1	855365	866	.	3.71434	0.000352233	0.0171514	44
131	AC133095.2	912077	JH584299.1	912394	318	.	4.55569	1.20806e-05	0.00160924	59
132	AC133095.1	937605	JH584299.1	938046	442	.	3.63483	0.000547381	0.0234099	42
133	n-R5s1	986242	Y	986453	212	.	3.63768	0.000560157	0.0235099	42
134	n-R5s1	988565	Y	988796	232	.	4.52592	1.68986e-05	0.00234051	57
135	Usp9y	1480389	Y	1480989	601	.	4.0404	0.000112153	0.00793012	49
136	Usp9y	1561274	Y	1561542	269	.	3.73565	0.000395913	0.0195187	44
137	Zfy2	1852908	Y	1853807	900	.	4.76471	2.68992e-06	0.000360164	65
138	Zfy2	2203812	Y	2204099	288	.	3.86626	0.000194563	0.0115141	47
139	H2al2c	2583532	Y	2584026	495	.	3.81505	0.000267769	0.0147526	45
140	H2al2c	2606592	Y	2606838	247	.	3.80247	0.000225268	0.0130404	46
141	Gm4064	2778233	Y	2780356	2124	.	4.57375	4.39754e-06	0.000584279	63
142	Gm4064	2795026	Y	2796384	1359	.	4.43604	1.85609e-05	0.00184914	57
143	Rbmy	2830109	Y	2831879	1771	.	4.43744	2.1229e-05	0.0024498	56
144	Gm10256	2845190	Y	2845422	233	.	3.73676	0.000399016	0.0199825	43
145	Gm10256	2852920	Y	2853353	434	.	3.51226	0.000928304	0.0330088	40
146	Gm10256	2861999	Y	2863289	1291	.	4.30469	3.29147e-05	0.00321544	54
147	Gm10256	2879183	Y	2880432	1250	.	4.66622	4.62094e-06	0.000653341	63
148	Gm10352	2900836	Y	2902186	1351	.	5.46024	1.82339e-07	4.57e-05	77
149	Gm29289	2923181	Y	2923641	461	.	3.53379	0.000870222	0.0325957	40
150	Gm29289	2933214	Y	2933762	549	.	4.41617	2.34763e-05	0.00258089	56
151	Gm10722	3000325	9	3002294	1970	.	2.51872	0	0	5298
152	Gm11168	3003307	9	3004762	1456	.	2.49621	2.3014e-200	1.92e-196	2006
153	Rab10	3004002	12	3004732	731	.	3.62219	5.20475e-05	0.0043847	52
154	Vmn1r238	3004970	18	3005995	1026	.	3.12924	7.87136e-06	0.00109946	61
155	Gm11168	3006679	9	3006905	227	.	2.72613	0	0	4161
156	Gm11168	3008004	9	3010048	2045	.	2.01518	1.57181e-19	7.11e-17	198
157	Scaf8	3010216	17	3010451	236	.	2.98304	6.03379e-05	0.00489249	52
158	Gm10721	3012251	9	3016113	3863	.	2.9322	3.9994e-223	1.29e-219	2233
159	AU018091	3013161	7	3013438	278	.	4.49895	1.76677e-05	0.00224507	57
160	Gm2888	3015195	14	3015791	597	.	4.3983	1.29426e-05	0.0016883	58
161	Gm10720	3016967	9	3018704	1738	.	3.70008	1.1455e-223	1.33e-219	2239
162	Scaf8	3020144	17	3020778	635	.	2.53234	7.0385e-06	0.000930015	61
163	Gm10719	3020215	9	3021145	931	.	3.21339	0	0	5207
164	Scaf8	3022811	17	3023804	994	.	4.36053	1.08343e-17	2.34e-14	179
165	Gm10718	3023449	9	3024616	1168	.	2.09909	0	0	5894
166	Gm10717	3025668	9	3025965	298	.	2.38371	1.02731e-94	9.15e-91	949
167	Gm10717	3029657	9	3032761	3105	.	2.98967	5.60402e-33	1.62e-29	332
168	Scaf8	3029719	17	3029993	275	.	2.00935	3.34911e-08	8.21e-06	84
169	Ighmbp2	3033477	19	3033878	402	.	3.42556	0.000391616	0.01844	44
170	Gm17535	3033708	9	3036280	2573	.	2.99522	1.28056e-96	3.14e-93	968
171	Rab10	3035879	12	3037085	1207	.	3.60269	3.59609e-05	0.0035465	54
172	Ighmbp2	3036245	19	3037383	1139	.	3.59852	0.00016095	0.00949926	47
173	Gm10715	3037192	9	3038268	1077	.	2.98441	2.45076e-20	4.75e-17	206
174	Ighmbp2	3038243	19	3038636	394	.	3.99853	0.000126745	0.00845376	48
175	Olfr161	3039476	16	3040099	624	.	4.11645	4.74067e-05	0.00364049	53
176	Ighmbp2	3039608	19	3040377	770	.	4.75992	4.96524e-06	0.000865765	63
177	Olfr161	3042805	16	3043393	589	.	3.66804	0.000148659	0.0096292	48
178	Btbd35f23	3050065	X	3050258	194	.	4.11541	8.62363e-05	0.00691306	50
179	Btbd35f23	3051266	X	3051460	195	.	3.81663	0.000290583	0.016069	45
180	Vmn1r238	3056768	18	3058082	1315	.	3.55624	0.000492765	0.0199072	43
181	Vmn1r2	3058526	4	3058719	194	.	3.35233	0.000393423	0.0190792	44
182	Btbd35f23	3059867	X	3060124	258	.	3.6542	0.0005339	0.0231852	42
183	Scaf8	3076550	17	3076740	191	.	3.6398	0.000571992	0.0242594	42
184	Gm10715	3080437	9	3081675	1239	.	3.27911	0.000518597	0.0210296	42
185	Vmn1r2	3083220	4	3085757	2538	.	2.44812	0.000183836	0.0106952	47
186	Gm2897	3089130	14	3089363	234	.	3.77208	0.000328163	0.0169196	44
187	Vmn1r238	3092384	18	3092601	218	.	3.54025	0.000813036	0.0295509	40
188	Cdk6	3099436	5	3100204	769	.	3.64591	0.000524965	0.0223697	42
189	Olfr161	3100385	16	3101522	1138	.	3.45663	0.000266048	0.0138637	45
190	Scaf8	3101256	17	3101607	352	.	3.49548	0.000453419	0.0191867	43
191	Vmn1r238	3101851	18	3102061	211	.	3.67964	0.00050158	0.0234018	42
192	Fam171a1	3104368	2	3105009	642	.	3.48116	0.000751692	0.0281067	41
193	Gm10340	3107876	14	3108075	200	.	3.70676	0.000317147	0.0158986	44
194	Vmn1r2	3109032	4	3109867	836	.	3.62652	0.000337047	0.0162772	44
195	H60c	3109507	10	3110385	879	.	2.87836	5.60015e-11	2.74e-08	112
196	Gdi2	3109777	13	3111101	1325	.	3.67117	0.000128455	0.00839363	48
197	Rab10	3109881	12	3110086	206	.	2.41309	0	0	4104
198	H60c	3111418	10	3113934	2517	.	2.01538	7.59959e-05	0.00557276	51
199	H60c	3114854	10	3115050	197	.	2.38499	2.94171e-08	1.3e-05	85
200	Scaf8	3114980	17	3115752	773	.	3.40704	0.000980302	0.0319705	40
201	H60c	3116142	10	3117089	948	.	2.56071	1.38115e-09	6.98e-07	98
202	Gm10340	3124536	14	3124728	193	.	3.75192	0.000360496	0.0175146	44
203	Gm10340	3131878	14	3132080	203	.	3.82537	0.000273792	0.0149194	45
204	Gdi2	3138776	13	3139744	969	.	3.62001	0.000586206	0.0240597	42
205	Fam171a1	3140541	2	3140819	279	.	4.0273	0.000112163	0.00853906	49
206	Gm10715	3145771	9	3146094	324	.	5.36613	2.09209e-07	6.61e-05	76
207	Sfi1	3151903	11	3152108	206	.	3.60377	0.000672388	0.0279467	41
208	Ighmbp2	3164806	19	3166187	1382	.	4.76878	1.58384e-06	0.000313914	68
209	Gm5795	3166911	14	3167144	234	.	3.96009	0.000149775	0.00976405	48
210	Selenop	3167002	15	3167885	884	.	3.29339	0.000389682	0.0179829	44
211	Gdi2	3179587	13	3180523	937	.	3.8305	9.91859e-05	0.0069472	50
212	Gm5795	3179590	14	3180489	900	.	3.57585	0.000685662	0.0271713	41
213	Vmn1r3	3180208	4	3180460	253	.	3.03713	0.000142059	0.00954113	48
214	Samd9l	3182632	6	3183347	716	.	2.83061	0.00050038	0.0209976	43
215	Sfi1	3189193	11	3189396	204	.	2.13498	9.32825e-09	4.66e-06	90
216	Samd9l	3191496	6	3191722	227	.	3.93209	1.63102e-05	0.00199237	57
217	Drg1	3192215	11	3193669	1455	.	2.01547	8.85319e-11	5.37e-08	110
218	Vmn1r3	3193449	4	3193698	250	.	3.37315	0.000296149	0.0150425	45
219	Btbd35f24	3210991	X	3211184	194	.	4.44401	2.30669e-05	0.0028284	56
220	Btbd35f24	3213317	X	3213634	318	.	3.64087	0.000545959	0.0218112	42
221	Btbd35f24	3216319	X	3217752	1434	.	3.63341	0.000562652	0.0231734	42
222	Selenop	3217454	15	3218437	984	.	3.57888	0.00070445	0.0268016	41
223	Rab10	3226209	12	3226470	262	.	3.98525	3.74533e-05	0.00369547	54
224	Ighmbp2	3227603	19	3228067	465	.	3.44065	0.00057215	0.0234185	42
225	Vmn1r3	3227692	4	3228816	1125	.	3.14373	0.00017963	0.0104227	47
226	Vmn1r3	3229615	4	3229832	218	.	4.17936	1.01683e-05	0.00145821	59
227	Olfr161	3231604	16	3231950	347	.	3.21165	4.39764e-06	0.000763959	63
228	Nlrp12	3232828	7	3233901	1074	.	3.5399	0.000541315	0.0227018	42
229	Rab10	3235352	12	3235902	551	.	3.72281	0.000136176	0.00879225	48
230	Btbd35f24	3239740	X	3240057	318	.	5.22123	4.26098e-07	0.000125418	73
231	Btbd35f24	3245285	X	3245505	221	.	5.33128	4.41398e-07	0.000127588	73
232	Btbd35f24	3249099	X	3249366	268	.	3.85803	0.000243602	0.0141638	46
233	Samd9l	3249641	6	3250058	418	.	4.02337	0.000122357	0.00861033	49
234	Samd9l	3251032	6	3252058	1027	.	3.59143	0.000384335	0.0172016	44
235	Hnf4g	3257600	3	3258376	777	.	3.57087	0.00071448	0.0274897	41
236	Hnf4g	3261850	3	3262223	374	.	3.96583	0.000118225	0.00841686	49
237	Drg1	3266251	11	3266733	483	.	3.87756	8.16808e-05	0.00651463	50
238	Samd9l	3268496	6	3269185	690	.	3.98223	0.000131187	0.00813954	48
239	D830030K20Rik	3270590	14	3271371	782	.	4.055	0.00010695	0.00774373	49
240	D830030K20Rik	3275537	14	3276263	727	.	4.58252	1.11299e-05	0.00139428	59
241	Tiam2	3276657	17	3276853	197	.	3.6354	0.000563858	0.0236619	42
242	Btbd35f24	3277561	X	3278275	715	.	4.63096	3.77537e-06	0.000641608	64
243	D830030K20Rik	3278715	14	3280246	1532	.	4.50081	1.40217e-05	0.00146909	58
244	Insr	3279069	8	3279514	446	.	3.65327	0.000268701	0.0138701	45
245	D830030K20Rik	3281453	14	3282664	1212	.	4.98479	1.62338e-06	0.000315428	67
246	Ighmbp2	3282702	19	3283060	359	.	3.35168	0.000948244	0.0302406	40
247	Tiam2	3282702	19	3283060	359	.	3.35168	0.000948244	0.0302406	40
248	Nmt2	3283586	2	3284622	1037	.	4.84228	3.71929e-07	8.72e-05	74
249	Samd9l	3290635	6	3291134	500	.	3.51917	0.000859746	0.0294659	40
250	Samd9l	3292066	6	3292374	309	.	3.65688	0.000297269	0.0151799	45
251	Gm21677	3292533	Y	3293547	1015	.	4.31182	3.80636e-05	0.00386518	54
252	Btbd35f24	3293888	X	3294921	1034	.	3.84306	0.000124572	0.0084561	49
253	Patz1	3295921	11	3296129	209	.	3.59029	0.00036216	0.0174663	44
254	Myadm	3296956	7	3297190	235	.	3.68524	0.000356739	0.0173265	44
255	Hnf4g	3297442	3	3298262	821	.	3.83092	0.000265406	0.0139685	45
256	Gm21677	3305265	Y	3305777	513	.	5.236	7.28803e-07	0.000197319	71
257	Rab10	3309505	12	3310434	930	.	4.4897	3.54014e-06	0.00059148	64
258	A430078G23Rik	3309648	8	3309877	230	.	3.46649	0.000827256	0.0292079	40
259	Gm2956	3311394	14	3311633	240	.	4.24075	3.45295e-05	0.00328277	54
260	Tiam2	3314258	17	3314544	287	.	3.45623	0.000529871	0.0215616	42
261	Gm21693	3315200	Y	3315845	646	.	3.8655	0.000229029	0.0130107	46
262	Samd9l	3319495	6	3320922	1428	.	4.21853	2.03685e-05	0.0021706	56
263	Cpt1a	3325072	19	3325692	621	.	4.31307	1.24122e-05	0.00154764	59
264	Btbd35f11	3327067	X	3327964	898	.	4.67996	6.29347e-06	0.000772805	62
265	Gm2956	3331046	14	3332100	1055	.	3.90097	0.000157148	0.0101032	48
266	Gm21693	3335406	Y	3337723	2318	.	4.22807	1.81719e-05	0.00199164	57
267	Rab10	3335558	12	3336927	1370	.	3.61618	0.000184769	0.0104419	47
268	Crem	3336829	18	3337812	984	.	3.94184	0.000125317	0.0080523	49
269	A430078G23Rik	3338438	8	3338714	277	.	3.18969	0.000784675	0.0283616	41
270	A430078G23Rik	3339753	8	3340760	1008	.	4.15807	3.31345e-05	0.00316753	54
271	Cdk6	3340976	5	3341592	617	.	3.51544	0.000929309	0.0337614	40
272	Gm21693	3341839	Y	3343249	1411	.	3.59385	0.000513216	0.0220146	42
273	Gm21693	3344144	Y	3345635	1492	.	4.54443	1.35285e-05	0.00169918	58
274	Cacng7	3345090	7	3345315	226	.	3.38617	0.000984487	0.0333396	40
275	Gm21704	3352570	Y	3352775	206	.	4.04871	0.000111756	0.00815962	49
276	Cpt1a	3356036	19	3356266	231	.	3.36384	0.000740525	0.0274536	41
277	Kif3c	3357406	12	3357622	217	.	3.71249	0.000267719	0.0140394	45
278	Tiam2	3357480	17	3357681	202	.	3.3226	0.00063441	0.0253875	41
279	Gm2956	3357723	14	3358697	975	.	4.01801	5.46135e-05	0.00424297	52
280	Gm21704	3358611	Y	3358910	300	.	5.17078	8.55559e-07	0.000194451	70
281	Gdi2	3359905	13	3361011	1107	.	4.55789	1.27233e-05	0.0016778	58
282	Olfr161	3360084	16	3361437	1354	.	4.48465	4.44386e-06	0.000504266	63
283	Ghr	3362740	15	3363284	545	.	3.61879	0.000274827	0.0140394	45
284	Gm21704	3364343	Y	3365461	1119	.	3.57211	0.000721656	0.0273156	41
285	Olfr161	3365268	16	3366144	877	.	3.61206	0.000334218	0.0165147	44
286	Btbd35f11	3369440	X	3369716	277	.	3.91099	0.000196237	0.0118771	47
287	A430078G23Rik	3376911	8	3377275	365	.	3.414	0.000688414	0.0262773	41
288	Gm21704	3377585	Y	3379052	1468	.	4.09979	6.63147e-05	0.00530726	51
289	Tmem68	3377992	4	3378727	736	.	3.54082	0.000576235	0.0232622	42
290	Gm10413	3380113	14	3380363	251	.	4.22182	5.45243e-05	0.00507622	52
291	Cul2	3382972	18	3383752	781	.	3.53718	0.000775229	0.0289975	41
292	Gm10413	3386652	14	3387625	974	.	4.59573	4.37411e-06	0.000750343	63
293	Gm21704	3387658	Y	3388078	421	.	3.65529	0.000526623	0.022517	42
294	Kif3c	3388182	12	3388534	353	.	3.9072	7.79938e-05	0.00607533	51
295	Tesmin	3388705	19	3389403	699	.	3.76666	9.59843e-05	0.00693426	50
296	Gm21704	3396430	Y	3397673	1244	.	3.54297	0.000761325	0.0266993	41
297	Cul2	3405941	18	3406191	251	.	3.59314	0.000658476	0.0257614	41
298	Btbd35f11	3406995	X	3408448	1454	.	3.96488	0.000134567	0.00883182	48
299	Limk2	3408796	11	3409279	484	.	3.52552	0.000672435	0.0247275	41
300	Gm21704	3408999	Y	3410252	1254	.	3.58245	0.000705846	0.0276109	41
301	Cdk6	3412148	5	3412419	272	.	4.01465	0.000132584	0.00954905	48
302	Gm10409	3412799	14	3413808	1010	.	3.46892	0.000742951	0.0275302	41
303	Cacng8	3414832	7	3415528	697	.	4.36055	1.75675e-05	0.0021148	57
304	Ppp1r14c	3416523	10	3416727	205	.	3.91172	0.000117306	0.00810103	49
305	Dclre1c	3423835	2	3424405	571	.	4.05336	3.67232e-05	0.00303983	54
306	Gal	3431706	19	3431909	204	.	3.32632	0.000836007	0.0294422	40
307	Cdk6	3436121	5	3437117	997	.	4.49996	9.44365e-06	0.00123908	60
308	Ppp6r3	3440335	19	3440565	231	.	3.84547	9.55498e-05	0.0070018	50
309	Arhgef18	3450760	8	3451151	392	.	4.46685	6.91019e-06	0.00106677	61
310	Rnf185	3451780	11	3452540	761	.	3.54316	0.000341869	0.0168651	44
311	Cwf19l2	3464944	9	3465137	194	.	4.09599	3.61219e-05	0.00346043	54
312	Btbd35f11	3465031	X	3466468	1438	.	3.4795	0.000280369	0.0138446	45
313	Cdk6	3473036	5	3473238	203	.	3.38811	0.000546185	0.0230065	42
314	Suv39h2	3474990	2	3475188	199	.	3.89363	4.50941e-05	0.00407174	53
315	Gm3005	3480690	14	3481705	1016	.	3.97891	0.000119152	0.0075706	49
316	Mcoln1	3500274	8	3500861	588	.	3.45444	0.000687686	0.026543	41
317	Bambi	3507129	18	3508149	1021	.	3.22442	0.000972098	0.032028	40
318	Mcoln1	3512526	8	3512915	390	.	4.01552	3.1684e-05	0.00301599	54
319	Hspa14	3512665	2	3513051	387	.	4.77463	6.092e-07	0.000141111	72
320	Gm3005	3512834	14	3513065	232	.	3.78918	0.000315791	0.0160524	45
321	Gm3005	3515905	14	3516102	198	.	4.54557	1.28804e-05	0.00169387	58
322	Olfr161	3517867	16	3518068	202	.	3.98937	0.000125441	0.00913188	49
323	Gm3005	3520047	14	3520812	766	.	3.65726	0.000421687	0.0188231	43
324	Pnpla6	3522288	8	3522492	205	.	3.67846	0.000287118	0.0147123	45
325	Fam133b	3543808	5	3544179	372	.	3.68865	0.000207606	0.0117352	46
326	Tfb1m	3557394	17	3557955	562	.	3.38468	0.000862442	0.030987	40
327	Gm3005	3571393	14	3572822	1430	.	4.4403	2.00503e-05	0.00216043	56
328	Dtnb	3571839	12	3572932	1094	.	3.51395	0.000596705	0.024027	42
329	Tmem68	3574582	4	3574918	337	.	3.5839	0.000417446	0.0188656	43
330	Ppp6r3	3575714	19	3576077	364	.	4.56155	5.26793e-06	0.000887728	62
331	Camsap3	3587251	8	3588166	916	.	3.7601	0.000126707	0.00864172	48
332	Gm3005	3594679	14	3594891	213	.	3.71546	0.000399954	0.0185892	43
333	Pex1	3595961	5	3596733	773	.	4.19018	1.91527e-05	0.00202018	57
334	Lrp5	3596798	19	3597563	766	.	3.43186	0.00047049	0.0188443	43
335	Dtnb	3599715	12	3600343	629	.	3.55985	0.000755805	0.0282605	41
336	Gm3005	3602720	14	3602934	215	.	3.84061	0.00016836	0.00996208	47
337	Gm3005	3604664	14	3605424	761	.	4.09096	8.81901e-05	0.00670625	50
338	Iyd	3605782	10	3606755	974	.	2.90875	0.000995589	0.0329382	40
339	Lrp5	3612283	19	3612489	207	.	3.49351	0.000472096	0.0211013	43
340	Xab2	3613441	8	3613653	213	.	3.4233	0.00027135	0.0146977	45
341	Pex1	3613908	5	3614339	432	.	4.46247	5.52675e-06	0.000796416	62
342	Fam107b	3614507	2	3614821	315	.	3.47138	0.000476903	0.0196607	43
343	Gm3012	3619493	14	3620093	601	.	4.29181	2.19847e-05	0.00233771	56
344	Bambi	3620761	18	3622277	1517	.	3.3465	0.000577976	0.0223769	42
345	Iyd	3620976	10	3621356	381	.	3.62242	0.000230744	0.0121627	46
346	Xab2	3621312	8	3621553	242	.	3.93189	8.72128e-05	0.00682119	50
347	Gm3012	3625947	14	3627092	1146	.	4.89655	2.57537e-06	0.000435081	65
348	Pex1	3631564	5	3631756	193	.	3.67969	0.000333426	0.0171716	44
349	Cnot3	3644684	7	3645874	1191	.	3.75855	0.000140708	0.00854771	48
350	Gatad1	3647185	5	3647743	559	.	3.79236	0.000244456	0.0130737	46
351	Morc2a	3648658	11	3649429	772	.	4.45042	4.19064e-06	0.000664232	63
352	Gm3020	3651757	14	3653227	1471	.	3.66539	0.000512625	0.0220206	42
353	Calcr	3655017	6	3655315	299	.	3.64378	0.000430041	0.0198637	43
354	Nox3	3669660	17	3669858	199	.	3.63174	0.000578882	0.0240458	42
355	Dtnb	3674954	12	3675155	202	.	4.62563	5.87422e-06	0.000967431	62
356	Btbd35f18	3677131	X	3677530	400	.	3.73337	0.000386652	0.0182738	44
357	Lyn	3678325	4	3678563	239	.	3.47591	0.000750551	0.0281294	41
358	Lrp5	3686485	19	3686933	449	.	3.81221	0.000145915	0.00968412	48
359	Btbd35f18	3687235	X	3688326	1092	.	3.6837	0.000468695	0.0209493	43
360	Hnf4g	3687390	3	3687678	289	.	3.66788	0.000170059	0.0106965	47
361	Ankib1	3692083	5	3692273	191	.	3.49939	0.000812007	0.028342	40
362	Tsen34	3692851	7	3694173	1323	.	3.66281	0.000357001	0.0174261	44
363	Clec4g	3700647	8	3700844	198	.	3.46392	0.000825848	0.0286642	40
364	1810055G02Rik	3707900	19	3708531	632	.	3.81371	4.83994e-05	0.0041462	53
365	Btbd35f18	3716857	X	3717933	1077	.	4.30368	3.28912e-05	0.00303054	54
366	Calml3	3726277	13	3726756	480	.	3.73387	0.00032961	0.0161395	44
367	Dtnb	3733634	12	3734093	460	.	3.66971	0.000417513	0.0162151	43
368	Gm3376	3733874	Y	3734794	921	.	4.94064	2.04805e-06	0.000327869	66
369	Gm3376	3738679	Y	3738886	208	.	4.26818	4.29734e-05	0.00394394	53
370	Btbd35f10	3740992	X	3741280	289	.	3.62208	0.000601021	0.0246524	42
371	Btbd35f10	3742930	X	3743236	307	.	4.03367	0.000110197	0.00754849	49
372	Zfp263	3743691	16	3744761	1071	.	3.8864	9.43604e-05	0.00589495	50
373	Btbd35f10	3747028	X	3747217	190	.	4.04614	0.000113765	0.00832204	49
374	Gm3002	3755211	14	3755566	356	.	3.67796	0.000482081	0.0210291	43
375	Cd209a	3759618	8	3761226	1609	.	4.01331	1.70028e-05	0.001726	57
376	Kmt5b	3760356	19	3760563	208	.	3.67214	0.000452418	0.0208603	43
377	Fam107b	3767033	2	3767256	224	.	4.03069	0.000101035	0.00641919	49
378	Kmt5b	3767560	19	3768859	1300	.	3.67402	0.000326415	0.0153947	44
379	Zfp263	3767652	16	3767855	204	.	3.64983	0.000216327	0.0116912	46
380	Gm15922	3768710	7	3770745	2036	.	4.44563	2.58714e-06	0.000370911	65
381	Btbd35f10	3769507	X	3770003	497	.	7.28104	1.55812e-11	1.08e-08	118
382	Gm3376	3771525	Y	3772891	1367	.	5.36221	2.70047e-07	5.73e-05	75
383	Dtnb	3772689	12	3773743	1055	.	3.31284	0.000847871	0.0302887	40
384	Lyn	3780972	4	3781165	194	.	4.20726	3.01919e-05	0.00342949	55
385	Calcr	3787599	6	3787832	234	.	3.82577	0.000240519	0.013168	46
386	Gm15448	3789376	7	3789625	250	.	3.26963	0.000669129	0.0265522	41
387	Gm3376	3791598	Y	3791835	238	.	3.52505	0.000899104	0.0332223	40
388	Ankib1	3802534	5	3803478	945	.	3.77175	0.000148518	0.00886237	48
389	Calml3	3804016	13	3804482	467	.	3.47569	0.000896066	0.0320981	40
390	Dnmt3a	3805911	12	3808428	2518	.	3.52684	0.000356189	0.0164441	44
391	Gm3002	3809440	14	3809817	378	.	4.18999	5.78655e-05	0.00505988	52
392	Btbd35f10	3812786	X	3812976	191	.	3.98738	0.000131501	0.00894314	48
393	Osbp2	3819827	11	3820043	217	.	3.41242	0.000356385	0.0168531	44
394	Rps20	3826696	4	3826918	223	.	4.08307	8.88935e-05	0.00625302	50
395	Rps20	3835136	4	3835823	688	.	3.56148	0.000293305	0.0142233	45
396	Btbd35f10	3837092	X	3837535	444	.	3.97677	0.000135351	0.00890615	48
397	Zfp174	3846973	16	3847534	562	.	3.49094	0.000453179	0.0210281	43
398	Btbd35f10	3847590	X	3848259	670	.	3.66322	0.000488529	0.0203883	43
399	Osbp2	3849446	11	3849684	239	.	4.01117	4.72487e-05	0.00458965	53
400	Chka	3851020	19	3852518	1499	.	4.02276	2.25954e-05	0.00241796	56
401	Btbd35f16	3858690	X	3858891	202	.	4.41723	2.46882e-05	0.00283792	56
402	Chka	3864129	19	3864344	216	.	4.23775	3.20147e-05	0.00309799	54
403	Btbd35f16	3870008	X	3871025	1018	.	3.59905	0.00065613	0.0260459	41
404	Fam107b	3873074	2	3873363	290	.	3.94383	0.000125762	0.00886972	49
405	Gm24632	3874850	18	3875703	854	.	3.96941	0.000140256	0.00898566	48
406	Mos	3874853	4	3875402	550	.	3.88645	0.000179585	0.0103176	47
407	Net1	3877310	13	3877613	304	.	3.42496	0.000957459	0.0325672	40
408	Gm14548	3887206	7	3888102	897	.	4.3053	1.98875e-05	0.00223625	57
409	Dnmt3a	3894608	12	3895493	886	.	3.35389	0.000841356	0.0302099	40
410	4921536K21Rik	3894930	11	3895426	497	.	3.5834	0.000319529	0.0161306	44
411	Gm3002	3897187	14	3898804	1618	.	3.68075	0.000251194	0.0134113	45
412	Net1	3898149	13	3898415	267	.	3.46965	0.000632528	0.0254179	41
413	Dnmt3a	3905662	12	3906067	406	.	3.61625	0.000224089	0.0120876	46
414	Ndufs8	3908762	19	3909251	490	.	4.96798	1.04042e-07	3.18e-05	79
415	Ndufs8	3912416	19	3912750	335	.	3.45779	0.000621126	0.0233642	42
416	Cd209b	3913427	8	3914548	1122	.	4.29671	3.88678e-06	0.000555277	64
417	Slc35e4	3914241	11	3914722	482	.	3.47487	0.000548479	0.0219589	42
418	Gm3376	3921073	Y	3921383	311	.	4.09861	9.25934e-05	0.00731594	50
419	Dnmt3a	3924325	12	3924531	207	.	3.73003	0.00025872	0.0144334	45
420	Frmd4a	3934469	2	3935681	1213	.	3.69798	0.000178636	0.0111658	47
421	Gm3376	3934748	Y	3934949	202	.	4.27008	3.87864e-05	0.00391913	54
422	Hnf4g	3935038	3	3935575	538	.	3.50378	0.000975484	0.0347096	40
423	Gm3376	3936268	Y	3936601	334	.	3.6906	0.000465479	0.0212349	43
424	Plag1	3937509	4	3939420	1912	.	4.66135	6.33972e-06	0.000777678	61
425	Btbd35f16	3941761	X	3943381	1621	.	4.84603	2.84885e-06	0.000387954	65
426	Btbd35f16	3944943	X	3945954	1012	.	3.75759	0.000341672	0.016401	44
427	Cd209c	3946283	8	3946479	197	.	3.99298	4.93628e-05	0.00459589	53
428	Nlrc3	3946876	16	3947125	250	.	3.59239	0.000466595	0.0195551	43
429	4930556J24Rik	3952196	11	3952474	279	.	4.12202	7.7922e-05	0.00605522	51
430	Frmd4a	3966080	2	3966626	547	.	5.10107	3.37054e-10	2.02e-07	104
431	Tfpi2	3967856	6	3968448	593	.	3.61472	0.000374205	0.0179655	44
432	Btbd35f16	3972790	X	3972980	191	.	3.62136	0.000632485	0.0266391	41
433	Btbd35f16	3976201	X	3976543	343	.	4.03816	0.000117595	0.00855855	49
434	Gm11808	3978339	4	3978626	288	.	3.40254	0.000908908	0.0316738	40
435	Efr3b	3983013	12	3983252	240	.	3.66257	0.000267843	0.0147938	45
436	Efr3b	3984563	12	3985668	1106	.	3.51728	0.000477254	0.0207912	43
437	Acy3	3986051	19	3986245	195	.	3.74771	0.000121574	0.0086862	49
438	Gm3099	3986155	14	3986496	342	.	4.5577	1.13198e-05	0.00155529	59
439	Akap9	3987710	5	3988808	1099	.	4.03488	4.10393e-05	0.00357092	53
440	Cd209c	3996873	8	3997194	322	.	3.58316	0.000583445	0.0246553	42
441	Tbx10	3999306	19	4000359	1054	.	3.57282	0.000272345	0.0131662	45
442	Cd209c	4015137	8	4015403	267	.	3.67893	0.000454674	0.0206386	43
443	Lair1	4018057	7	4018711	655	.	3.2929	0.000146484	0.00920492	48
444	Lyzl1	4022020	18	4023407	1388	.	3.88367	0.000119542	0.00830769	49
445	Btbd35f3	4033992	X	4034395	404	.	4.30226	3.7894e-05	0.00392934	54
446	Btbd35f3	4043350	X	4043557	208	.	4.17022	6.74388e-05	0.00569889	51
447	Trap1	4045694	16	4046162	469	.	3.64577	0.000383283	0.0176356	44
448	Btbd35f3	4049136	X	4050664	1529	.	4.30036	3.14e-05	0.00292287	55
449	Sec14l4	4051282	11	4051684	403	.	3.72121	0.000125055	0.00860419	49
450	Btbd35f3	4052014	X	4052958	945	.	5.13518	7.21705e-07	0.000136899	71
451	Cd209f	4066226	8	4066969	744	.	3.69798	0.000433202	0.0200946	43
452	Akr1c14	4066486	13	4066998	513	.	3.60169	0.000616879	0.0229652	42
453	Btbd35f3	4067333	X	4067522	190	.	3.76923	0.000349848	0.0182087	44
454	Gm3115	4070079	14	4070932	854	.	4.29289	1.07379e-05	0.00116525	59
455	Cd209f	4075382	8	4075696	315	.	4.55275	3.03096e-06	0.000588207	65
456	Btbd35f3	4077038	X	4078173	1136	.	4.94335	2.03287e-06	0.000326129	66
457	Rp1	4079560	1	4081314	1755	.	3.84031	0.000120559	0.00818653	49
458	Nox3	4082157	17	4082349	193	.	3.88199	7.06822e-05	0.00579295	51
459	Rp1	4085447	1	4085739	293	.	4.54921	3.34989e-06	0.000593909	64
460	Bet1	4086756	6	4087083	328	.	3.46907	0.00096485	0.0333273	40
461	Cd209f	4087068	8	4087492	425	.	3.88018	0.000206571	0.0115321	46
462	Cyp51	4087185	5	4087396	212	.	4.33645	2.75835e-05	0.00300573	55
463	Sec14l2	4096557	11	4097480	924	.	3.52526	0.000646279	0.0253367	41
464	Cdk2ap2	4096866	19	4097508	643	.	3.53212	0.000339344	0.0167849	44
465	Cyp51	4104502	5	4104975	474	.	4.51056	1.06603e-05	0.0014171	59
466	Ttyh1	4104571	7	4104823	253	.	3.80628	0.000211714	0.0123492	46
467	Btbd35f3	4107510	X	4107785	276	.	4.6996	7.6535e-06	0.00122769	61
468	Btbd35f3	4110855	X	4111099	245	.	6.70593	7.12033e-10	5.44e-07	101
469	Penk	4120537	4	4121237	701	.	4.38372	9.57128e-06	0.00119369	60
470	Lyzl1	4121649	18	4121894	246	.	3.4979	0.000749981	0.0280021	41
471	Adcy3	4128712	12	4129031	320	.	3.34498	0.000699681	0.0261282	41
472	Cabp4	4131212	19	4132017	806	.	3.40223	0.000736173	0.0266925	41
473	Rnf215	4134885	11	4135561	677	.	3.87976	0.000109537	0.00779687	49
474	Leng8	4136834	7	4137524	691	.	3.72783	0.000104486	0.00666377	49
475	Penk	4137850	4	4138953	1104	.	3.58383	0.000660085	0.0249362	41
476	Leng8	4144098	7	4145608	1511	.	3.42803	0.000768652	0.02732	41
477	Aasdhppt	4147026	9	4147248	223	.	3.53078	0.000709398	0.026775	41
478	Leng8	4147208	7	4147445	238	.	3.40838	0.000734801	0.0261306	41
479	Leng9	4148631	7	4149321	691	.	3.44019	0.000660922	0.0249609	41
480	Gm3127	4155504	14	4156377	874	.	3.81535	0.00028064	0.0147972	45
481	Carns1	4169496	19	4169935	440	.	3.94017	3.95312e-05	0.00271444	54
482	n-R5s194	4170225	3	4170720	496	.	4.58016	8.56979e-06	0.00114012	60
483	Tbc1d10a	4186338	11	4187721	1384	.	4.08576	2.78696e-05	0.00264065	55
484	n-R5s194	4190146	3	4190749	604	.	3.56974	0.000445123	0.0180078	43
485	Ppp1ca	4191863	19	4192823	961	.	3.79546	0.000132151	0.0084713	48
486	Cdc42ep5	4192140	7	4193015	876	.	3.85449	0.000112235	0.00761553	49
487	Frmd4a	4197397	2	4198542	1146	.	3.47181	0.000267467	0.0135332	45
488	Cdc42ep5	4197746	7	4199002	1257	.	3.66728	0.000138112	0.00919708	48
489	Rad9a	4201255	19	4201718	464	.	3.59771	0.000325664	0.016205	44
490	Tbc1d10a	4202115	11	4202352	238	.	3.82049	0.000121949	0.00781502	49
491	Crebbp	4212969	16	4214794	1826	.	4.04395	6.58355e-05	0.0049601	51
492	Gm2974	4223048	14	4223290	243	.	3.56448	0.00075471	0.0277045	41
493	Frmd4a	4226705	2	4227825	1121	.	3.82451	0.000157765	0.00977102	48
494	Osm	4236599	11	4236970	372	.	3.57826	0.000362301	0.0171775	44
495	Gm3138	4237976	14	4238214	239	.	4.15516	6.84116e-05	0.0055307	51
496	Map2k7	4238716	8	4239275	560	.	4.25301	2.55041e-05	0.00269507	55
497	Gm3138	4239832	14	4241285	1454	.	4.05405	6.38425e-05	0.00470956	51
498	Adcy9	4245266	16	4245477	212	.	3.61769	0.000573812	0.0241802	42
499	Lif	4257429	11	4259777	2349	.	3.46502	0.000519398	0.0203423	42
500	Timm44	4260237	8	4260484	248	.	3.72385	0.000197802	0.0117533	47
501	Aasdhppt	4260381	9	4260852	472	.	3.8316	5.43338e-05	0.0046794	52
502	Lif	4262556	11	4263398	843	.	4.43986	5.89671e-06	0.000973935	62
503	Btbd35f20	4275556	X	4277567	2012	.	4.21903	5.41514e-05	0.00477309	52
504	Btbd35f20	4278761	X	4280006	1246	.	4.09939	8.57531e-05	0.00667298	50
505	Btbd35f20	4281349	X	4281545	197	.	4.12467	8.04285e-05	0.00636781	50
506	Btbd35f20	4285377	X	4285578	202	.	4.02207	0.000121961	0.00850433	49
507	n-R5s194	4305737	3	4306021	285	.	4.51635	2.25658e-07	5.84e-05	76
508	Btbd35f20	4306184	X	4306615	432	.	4.56409	1.13188e-05	0.0015854	59
509	Btbd35f20	4309625	X	4309850	226	.	3.56701	0.000753234	0.0290128	41
510	Btbd35f20	4314065	X	4314414	350	.	3.8382	0.000255552	0.0140618	45
511	Elavl1	4324481	8	4325487	1007	.	3.65322	0.00038507	0.0177566	44
512	Akr1c12	4338509	13	4340802	2294	.	3.61385	0.000124865	0.00762184	49
513	Frmd4a	4340829	2	4341083	255	.	3.61365	0.000557751	0.0244112	42
514	Akr1c12	4345142	13	4345363	222	.	3.28166	0.000312745	0.0161655	45
515	Adcy9	4345694	16	4345964	271	.	3.93411	6.55239e-05	0.00529152	51
516	Btbd35f17	4353423	X	4354138	716	.	6.87679	1.06905e-10	6.53e-08	109
517	Akap12	4355409	10	4356162	754	.	3.57095	0.000560958	0.0220968	42
518	Kdm2a	4356174	19	4356571	398	.	3.64581	0.000536241	0.0228734	42
519	Btbd35f17	4373809	X	4374138	330	.	3.71894	0.000329375	0.0169328	44
520	Msantd4	4376214	9	4376917	704	.	3.60936	0.000426265	0.0192438	43
521	Btbd35f17	4380194	X	4380545	352	.	5.7116	8.02823e-08	3.06e-05	80
522	Btbd35f17	4382084	X	4386009	3926	.	3.83945	0.000207673	0.0115422	46
523	Zbtb2	4386225	10	4388337	2113	.	4.20717	2.62114e-05	0.00225959	55
524	Gm3376	4391721	Y	4391995	275	.	4.8674	3.2664e-06	0.000619684	64
525	Btbd35f17	4392168	X	4393324	1157	.	4.80277	4.39835e-06	0.000714151	63
526	Kdm2a	4396109	19	4398267	2159	.	3.66239	0.000144467	0.00884953	48
527	Btbd35f17	4410720	X	4411049	330	.	6.99974	6.32557e-12	5.14e-09	121
528	Adcy9	4419497	16	4420705	1209	.	3.6574	0.000320974	0.0155632	44
529	Gm3164	4419569	14	4419888	320	.	3.60619	0.000669037	0.0276904	41
530	Plcxd3	4419805	15	4420697	893	.	4.14964	2.99461e-06	0.000406125	65
531	Btbd35f17	4420307	X	4420595	289	.	3.88346	0.000195695	0.0118222	47
532	Btbd35f17	4421796	X	4422095	300	.	4.11044	7.35902e-05	0.00582573	51
533	Rdh13	4427676	7	4428436	761	.	3.29796	0.000574765	0.0226908	42
534	Rmnd1	4432062	10	4432933	872	.	4.02898	8.05341e-05	0.00614497	50
535	Btbd35f17	4434624	X	4435004	381	.	5.30203	5.27096e-07	0.000149861	72
536	Gm3164	4436891	14	4438324	1434	.	4.07602	2.53344e-05	0.00252825	55
537	Arid1b	4443478	17	4443717	240	.	3.98026	0.000153356	0.0106204	48
538	Mtpap	4444375	18	4444683	309	.	4.26602	2.88676e-05	0.00292968	55
539	Rdh13	4445451	7	4445750	300	.	3.66098	0.000376556	0.017818	44
540	Btbd35f17	4454460	X	4454954	495	.	3.64829	0.000423341	0.0194084	43
541	Frmd4a	4474149	2	4474397	249	.	3.91431	0.000126716	0.0086874	48
542	Ncoa1	4476366	12	4477269	904	.	3.63426	0.000526029	0.02088	42
543	Mtpap	4479753	18	4480256	504	.	3.48437	0.000806678	0.0292025	40
544	Mtpap	4481304	18	4482721	1418	.	3.88398	7.36343e-05	0.00548454	51
545	Frmd4a	4481321	2	4481618	298	.	3.64885	0.000501591	0.0219685	42
546	Frmd4a	4483708	2	4484012	305	.	3.60799	0.000563534	0.0235424	42
547	Srl	4487603	16	4487925	323	.	3.99456	0.000101104	0.00716506	49
548	Srl	4489456	16	4489685	230	.	3.58825	0.000300206	0.0151656	45
549	Ppp1r12c	4493176	7	4493433	258	.	3.80389	0.000136597	0.00894067	48
550	Ppp1r12c	4501369	7	4501766	398	.	3.64327	0.000352201	0.0174369	44
551	Frmd4a	4506236	2	4507069	834	.	3.70478	0.00023827	0.0128908	46
552	Itsn2	4507295	12	4507703	409	.	4.18389	5.68251e-05	0.00487731	52
553	Itsn2	4509223	12	4509536	314	.	3.71604	0.000394766	0.0185528	44
554	Pcx	4510163	19	4511003	841	.	4.37201	1.02511e-05	0.00129945	59
555	Fzd1	4516169	5	4516812	644	.	3.61086	0.000152947	0.00952292	48
556	Fzd1	4517985	5	4518251	267	.	3.64309	0.000439866	0.0201136	43
557	Cers4	4520482	8	4520678	197	.	3.34282	0.000986734	0.0332675	40
558	Itsn2	4524253	12	4524829	577	.	3.53611	0.000734024	0.0281851	41
559	Sox17	4531792	1	4531991	200	.	3.63857	0.000579295	0.0248119	42
560	Gm3047	4539801	14	4540552	752	.	3.73104	0.000286959	0.0141827	45
561	Tfap4	4541776	16	4542125	350	.	3.89729	0.00010287	0.00751104	49
562	Btbd35f17	4543512	X	4543915	404	.	4.72982	5.05173e-06	0.000694193	62
563	Btbd35f17	4549252	X	4551103	1852	.	3.65375	0.000397329	0.0186741	44
564	Btbd35f17	4552117	X	4552325	209	.	5.65986	1.27761e-07	5.81e-05	78
565	Btbd35f17	4553290	X	4553802	513	.	3.99915	9.28881e-05	0.00640487	50
566	Sox17	4557021	1	4557597	577	.	4.16511	1.97319e-05	0.00230893	57
567	Sox17	4560055	1	4561054	1000	.	3.6989	1.0355e-05	0.0012034	59
568	Sox17	4566735	1	4567574	840	.	3.68835	8.91661e-05	0.00664492	50
569	Gm3047	4572378	14	4572604	227	.	4.24713	2.71113e-05	0.00286708	55
570	Gm3047	4579554	14	4579785	232	.	4.23682	5.01707e-05	0.00473587	52
571	Arid1b	4582074	17	4582315	242	.	3.67084	0.000437966	0.0204254	43
572	n-R5s194	4584679	3	4585132	454	.	5.17039	9.38469e-07	0.000229509	70
573	Itsn2	4592876	12	4593249	374	.	3.4553	0.00096859	0.0326287	40
574	Gm3047	4593831	14	4595371	1541	.	3.49022	0.000860677	0.0300504	40
575	Mtmr3	4594235	11	4594923	689	.	3.53818	0.000559139	0.0224058	42
576	Casd1	4600664	6	4601265	602	.	4.03308	0.000111758	0.00780441	49
577	Fzd1	4601352	5	4601803	452	.	3.68054	0.000388016	0.0181715	44
578	Gm8159	4603281	14	4603489	209	.	3.67254	0.00047895	0.021691	43
579	Pam16	4624515	16	4625087	573	.	3.36552	0.00096159	0.0323705	40
580	Rce1	4625021	19	4626138	1118	.	3.38579	0.000781772	0.0279583	41
581	Esr1	4625400	10	4625849	450	.	3.55922	0.000697991	0.0265033	41
582	Arid1b	4626166	17	4626595	430	.	57.2366	8.1846e-175	8.53e-171	1750
583	Esr1	4627267	10	4627582	316	.	3.94864	0.000128387	0.00871445	48
584	Btbd35f4	4631183	X	4631411	229	.	3.93299	0.000181836	0.011615	47
585	Esr1	4632556	10	4632764	209	.	3.72053	0.000366067	0.0167776	44
586	Impad1	4653370	4	4654593	1224	.	3.61247	0.000158869	0.00969773	47
587	Casd1	4653649	6	4653881	233	.	4.45364	1.98253e-05	0.00226345	57
588	Mrpl15	4653966	1	4654309	344	.	3.41172	0.000798381	0.0293137	40
589	Coro7	4654808	16	4655151	344	.	3.35549	0.000865605	0.0304067	40
590	Zfp958	4656532	8	4656757	226	.	4.02428	2.31334e-05	0.00274195	56
591	Btbd35f4	4656762	X	4656963	202	.	4.10171	9.60838e-05	0.00790843	50
592	Btbd35f4	4657878	X	4658072	195	.	3.50705	0.000946738	0.0333995	40
593	Impad1	4658448	4	4658805	358	.	4.10358	7.03024e-05	0.00596046	51
594	Ppp6r1	4658582	7	4659228	647	.	3.58441	0.000428479	0.0195736	43
595	Itsn2	4661369	12	4661576	208	.	3.63818	0.000412895	0.0192637	43
596	C6	4672306	15	4673026	721	.	3.36622	0.000747412	0.0266667	41
597	Btbd35f4	4673172	X	4673931	760	.	5.13277	2.76834e-07	5.8e-05	75
598	Zfp958	4676580	8	4678623	2044	.	3.50982	0.000451658	0.0203906	43
599	Shcbp1	4686087	8	4686367	281	.	4.52953	1.03252e-05	0.00151412	59
600	Shcbp1	4687579	8	4687800	222	.	3.34494	0.000373603	0.0172274	44
601	Gm7876	4694353	14	4694789	437	.	3.61857	0.000570992	0.0234812	42
602	Itsn2	4700924	12	4701344	421	.	3.72759	0.000104229	0.00746913	49
603	Gm7876	4701227	14	4701527	301	.	3.57108	0.00075511	0.0285996	41
604	Uqcr10	4704213	11	4704421	209	.	3.92513	5.28129e-05	0.00463767	52
605	Nmral1	4716251	16	4716575	325	.	3.621	0.000345342	0.0171258	44
606	n-R5s194	4724015	3	4725217	1203	.	3.58872	0.000493162	0.021252	43
607	Impad1	4729875	4	4730065	191	.	3.81695	0.000141381	0.00940914	48
608	Sptbn2	4731995	19	4732484	490	.	3.25828	0.000766126	0.0283367	41
609	Arid1b	4738954	17	4739265	312	.	3.59657	0.000511128	0.022109	42
610	Kmt5c	4740113	7	4741264	1152	.	3.53584	0.000383054	0.0181585	44
611	Kmt5c	4746630	7	4746836	207	.	3.55325	0.000233453	0.0135416	46
612	Fzd1	4754159	5	4756014	1856	.	3.57242	0.000633286	0.0252255	41
613	Hmox2	4756196	16	4756429	234	.	3.09022	0.00080809	0.0293164	40
614	Gm21992	4756476	19	4756959	484	.	4.15459	4.60129e-05	0.00412753	53
615	Fzd1	4756897	5	4757723	827	.	3.46001	0.000998688	0.0319154	40
616	Mrpl15	4762921	1	4763130	210	.	3.59841	0.000627755	0.0255023	42
617	n-R5s194	4769159	3	4769401	243	.	4.27681	4.08404e-05	0.0040863	53
618	Shcbp1	4769694	8	4769887	194	.	3.6273	0.00058479	0.0239442	42
619	Shcbp1	4779203	8	4779639	437	.	3.59385	0.000683439	0.0273269	41
620	Tmem238	4789369	7	4789652	284	.	3.71979	0.000117948	0.00794658	49
621	Impad1	4792374	4	4793374	1001	.	3.71327	0.000286999	0.0122696	45
622	Gm21992	4793640	19	4794382	743	.	3.47578	0.000741123	0.0266981	41
623	Pfn4	4794255	12	4794484	230	.	3.63376	0.000541602	0.0230584	42
624	Gria4	4795662	9	4796232	571	.	3.47377	0.000921467	0.0314094	40
625	C6	4801422	15	4801738	317	.	3.45539	0.000733956	0.0278882	41
626	Lypla1	4807502	1	4808128	627	.	3.74239	0.000248536	0.0133995	46
627	Rbm14	4810811	19	4812008	1198	.	3.67178	0.000140249	0.00846291	48
628	Btbd35f4	4811559	X	4812684	1126	.	3.82114	0.000265338	0.013913	45
629	Ube2s	4811633	7	4812898	1266	.	3.65888	0.000302482	0.0153045	45
630	Peg10	4814418	6	4815060	643	.	4.5763	4.90479e-06	0.000828285	63
631	Btbd35f4	4814554	X	4816063	1510	.	4.87027	2.76624e-06	0.000416869	65
632	Shisa7	4822255	7	4822534	280	.	3.81245	0.000212564	0.0114942	46
633	Btbd35f4	4832251	X	4832460	210	.	3.55878	0.000776623	0.0295277	41
634	Lypla1	4835206	1	4835683	478	.	3.59877	0.000381233	0.0181251	44
635	Btbd35f4	4839585	X	4840753	1169	.	4.9884	1.52233e-06	0.000233249	68
636	Shisa7	4843589	7	4845019	1431	.	3.44327	0.000891395	0.0315101	40
637	Nf2	4848843	11	4849602	760	.	3.32675	0.000970868	0.0326987	40
638	Btbd35f4	4850578	X	4850852	275	.	4.05159	0.000105696	0.00748721	49
639	Btbd35f4	4852090	X	4852290	201	.	3.9241	0.00016463	0.0103982	47
640	Gm3264	4855284	14	4856258	975	.	5.38844	1.29634e-07	3.41e-05	78
641	Ppp1r9a	4856994	6	4857349	356	.	3.89701	0.000166479	0.00990649	47
642	Mroh2b	4859486	15	4859716	231	.	5.12128	6.81915e-07	0.000174273	71
643	Actn3	4863977	19	4864748	772	.	4.06937	3.02594e-05	0.00298552	55
644	Btbd35f4	4870123	X	4870929	807	.	3.6173	0.000610604	0.0247622	42
645	Isoc2a	4876934	7	4877166	233	.	3.6869	0.000188565	0.0114167	47
646	Ubald1	4877546	16	4878344	799	.	3.71607	0.000263979	0.0140815	45
647	Ubald1	4879647	16	4880793	1147	.	3.52218	0.000207836	0.0110724	46
648	Cdk14	4880301	5	4880527	227	.	4.36144	3.25567e-05	0.0036578	54
649	Btbd35f27	4881372	X	4881787	416	.	7.407	8.2054e-12	6.71e-09	120
650	Mroh2b	4885651	15	4886044	394	.	4.12795	7.40764e-05	0.00556481	51
651	Shcbp1	4886269	8	4886666	398	.	3.343	0.000484395	0.0207444	43
652	Impad1	4888224	4	4889586	1363	.	3.4544	0.000119911	0.00750654	49
653	Ubxn2a	4907177	12	4907837	661	.	3.87709	0.000188023	0.0114628	47
654	Arid1b	4908139	17	4908842	704	.	3.4377	0.000913188	0.0300269	40
655	Gm36210	4909042	7	4909468	427	.	3.74399	0.000224331	0.0126389	46
656	Esr1	4911324	10	4912375	1052	.	4.05836	2.57757e-05	0.00263979	55
657	Thoc5	4912331	11	4912534	204	.	3.46914	0.00069923	0.0271838	41
658	Thoc5	4914321	11	4914544	224	.	3.48344	0.00045247	0.0205362	43
659	Atad2b	4917007	12	4918487	1481	.	3.66396	0.000338969	0.0163738	44
660	Gm3278	4924293	14	4924742	450	.	3.62631	0.00054305	0.02274	42
661	Gm3278	4937699	14	4937928	230	.	4.31373	2.32697e-05	0.00280324	56
662	Btbd35f27	4939623	X	4939847	225	.	4.85849	3.48907e-06	0.000652394	64
663	Gm8297	4943524	14	4943751	228	.	3.52698	0.000811241	0.0302573	40
664	Nefh	4945103	11	4945846	744	.	3.49732	0.000587922	0.0242756	42
665	Nefh	4946841	11	4947611	771	.	3.43123	0.000544377	0.0225372	42
666	Btbd35f27	4957752	X	4957961	210	.	3.98481	0.000150093	0.0104131	48
667	Sbk2	4958896	7	4959191	296	.	3.58491	0.000511646	0.0207687	42
668	Gm8297	4961562	14	4962034	473	.	3.49718	0.0005319	0.0224807	42
669	Gm8297	4972268	14	4972721	454	.	3.98516	5.58175e-05	0.00449087	52
670	Sbk3	4972717	7	4972913	197	.	3.70575	0.000178756	0.0110164	47
671	Gm8297	4973641	14	4973842	202	.	3.84115	0.000246252	0.0135803	46
672	Svil	4980213	18	4980843	631	.	3.36761	0.000814836	0.0292119	40
673	Akr1e1	4983614	13	4984049	436	.	3.76371	0.000264582	0.0144348	45
674	Ucma	4985275	2	4985495	221	.	3.43792	0.000853532	0.0310492	40
675	Npas4	4986121	19	4986349	229	.	4.03532	5.51938e-05	0.00482481	52
676	Npas4	4989157	19	4989778	622	.	3.4558	0.000512779	0.021745	42
677	Arid1b	4991745	17	4992039	295	.	3.78722	0.000279062	0.0150003	45
678	Arid1b	4993846	17	4996625	2780	.	3.65984	0.000418688	0.0176258	43
679	Gm8297	5000711	14	5001085	375	.	3.61151	0.000627581	0.023775	42
680	Rogdi	5011263	16	5013834	2572	.	3.6552	0.000239994	0.0115766	46
681	Zfp524	5014347	7	5015786	1440	.	3.44345	0.000570112	0.0230871	42
682	Ap1b1	5017980	11	5018190	211	.	3.39898	0.000834411	0.0299889	40
683	Rgs20	5018375	1	5019674	1300	.	3.57094	0.000550744	0.022517	42
684	B4gat1	5038638	19	5039407	770	.	3.32838	0.000891415	0.0300213	40
685	Glyr1	5049657	16	5050896	1240	.	3.98071	5.79375e-05	0.00477815	52
686	Zfhx4	5055135	3	5055666	532	.	4.45212	9.02963e-06	0.00144026	60
687	Gas2l1	5059617	11	5060097	481	.	3.38704	0.000673116	0.0258048	41
688	Cd248	5068127	19	5068593	467	.	3.4852	0.000283094	0.0137012	45
689	Atp6v1h	5072166	1	5072986	821	.	3.06444	0.000126721	0.00842074	48
690	Syne1	5081873	10	5082705	833	.	3.47325	0.000117869	0.00823285	49
691	Syne1	5090373	10	5090659	287	.	3.16533	0.000109486	0.00783051	49
692	Arid1b	5091564	17	5092994	1431	.	3.43822	0.000796746	0.0277696	40
693	Akr1e1	5092247	13	5092442	196	.	3.94148	0.000120307	0.00866443	49
694	Cnih2	5094236	19	5094543	308	.	3.48234	0.000575149	0.0238534	42
695	Gm8281	5096217	14	5096468	252	.	4.51169	1.41847e-05	0.00187689	58
696	Svil	5097507	18	5097697	191	.	3.40312	0.000939918	0.0325484	40
697	Akr1e1	5098244	13	5098503	260	.	3.56329	0.000520128	0.0225305	42
698	Rhbdd3	5098436	11	5099852	1417	.	3.26136	0.000862025	0.0293948	40
699	Emid1	5106528	11	5106747	220	.	3.44669	0.000568604	0.0234682	42
700	Btbd35f27	5107914	X	5108245	332	.	4.0801	2.98078e-05	0.00312291	55
701	Gm8281	5108458	14	5108679	222	.	4.27658	4.35712e-05	0.00417994	53
702	Atp6v1h	5110774	1	5112876	2103	.	4.26301	4.38551e-05	0.00398437	53
703	Atp6v1h	5113649	1	5114584	936	.	3.527	0.000879427	0.0318317	40
704	Rpl37	5116297	15	5116852	556	.	3.44654	0.000517166	0.0218494	42
705	Klc2	5118045	19	5118634	590	.	3.54841	0.00035733	0.0168039	44
706	Arid1b	5119122	17	5119323	202	.	4.45738	1.83177e-05	0.00234888	57
707	Gm8279	5122877	14	5123878	1002	.	4.12196	6.72884e-05	0.00522444	51
708	Rasl2-9	5125718	7	5126059	342	.	3.96293	0.000123561	0.00770655	49
709	Btbd35f27	5131602	X	5131858	257	.	4.2161	4.00212e-05	0.00382147	53
710	Emid1	5139167	11	5139678	512	.	3.59986	0.000228649	0.0125164	46
711	Impad1	5143614	4	5143883	270	.	3.65464	0.000401144	0.018103	43
712	Impad1	5146027	4	5146443	417	.	4.28768	9.32116e-06	0.00132684	60
713	Pacs1	5149019	19	5149332	314	.	3.94956	4.96101e-05	0.00438824	53
714	Gm3317	5149424	14	5150298	875	.	3.83077	0.000224605	0.0122639	46
715	Arid1b	5150751	17	5150985	235	.	4.01296	9.80957e-05	0.0073183	50
716	Btbd35f27	5153370	X	5153621	252	.	3.77885	0.000326949	0.0166135	44
717	Btbd35f27	5161883	X	5162842	960	.	3.55834	0.000422445	0.0183891	43
718	Arid1b	5164283	17	5166444	2162	.	3.64657	0.000299268	0.0139341	45
719	Klhl29	5165996	12	5166235	240	.	3.92044	9.82494e-05	0.00745865	50
720	Atp6v1h	5170624	1	5171160	537	.	3.75963	0.000337808	0.0159434	44
721	Akr1e1	5177610	13	5178154	545	.	3.34054	0.000665641	0.0256614	41
722	Btbd35f27	5189790	X	5190725	936	.	4.16489	2.54794e-05	0.00265938	55
723	Kremen1	5194772	11	5194993	222	.	3.60754	0.000323132	0.0156074	44
724	Btbd35f27	5197139	X	5198492	1354	.	3.94681	8.24955e-05	0.00630304	50
725	Btbd35f27	5201329	X	5201572	244	.	3.60577	0.000617874	0.0249546	42
726	Ccdc3	5202346	2	5202535	190	.	3.79297	0.000270832	0.0148306	45
727	Btbd35f27	5202708	X	5203115	408	.	4.83714	2.04649e-06	0.00038618	66
728	Ccdc3	5204607	2	5204817	211	.	3.56166	0.000784206	0.0285069	41
729	Nagpa	5206947	16	5207217	271	.	3.31886	0.000550098	0.0225045	42
730	Gm8271	5208443	14	5208884	442	.	4.22715	4.1169e-05	0.00386643	53
731	Gm8271	5213960	14	5216083	2124	.	3.58508	0.00068182	0.0263579	41
732	Vmn1r57	5224208	7	5225683	1476	.	4.20027	1.67317e-05	0.00171534	57
733	Ccdc3	5228375	2	5229243	869	.	3.53469	0.000760589	0.0286233	41
734	Alg1	5233368	16	5233844	477	.	3.50062	0.000591357	0.0241251	42
735	Alg1	5243031	16	5243395	365	.	3.40817	0.000623261	0.024636	42
736	Eef2kmt	5254334	16	5254827	494	.	3.37574	0.000899021	0.0310227	40
737	n-R5s94	5270904	8	5271169	266	.	3.53141	0.000845629	0.0308113	40
738	Mycs	5277505	X	5278381	877	.	4.09181	8.16601e-05	0.00598081	50
739	Znrf3	5278527	11	5278722	196	.	3.75458	0.000182343	0.0112484	47
740	Klf6	5279082	13	5281216	2135	.	3.66793	0.000128825	0.00829641	48
741	Klhl29	5288226	12	5288415	190	.	3.57514	0.000467595	0.0211475	43
742	Pon2	5298229	6	5298531	303	.	3.57406	0.00050313	0.020072	42
743	Camk1d	5304786	2	5305371	586	.	3.88473	4.22571e-05	0.00402161	53
744	Mycs	5309669	X	5311552	1884	.	7.74297	1.57036e-13	6.67e-11	138
745	Zfp438	5319908	18	5320143	236	.	3.91269	0.00018734	0.0108998	47
746	Mycs	5321124	X	5321339	216	.	4.80198	3.82428e-06	0.000751779	64
747	Arid1b	5321281	17	5321967	687	.	3.78988	0.000154721	0.00975349	48
748	Pon2	5329709	6	5330909	1201	.	3.19641	0.000875689	0.0305717	40
749	Zfp438	5333999	18	5335045	1047	.	3.88972	0.000104679	0.00747498	49
750	Mycs	5338692	X	5341316	2625	.	4.17778	5.24892e-05	0.00418861	52
751	Gm3542	5343312	14	5344374	1063	.	3.5226	0.000872228	0.0310749	40
752	Atp6v1h	5350653	1	5351147	495	.	5.80372	1.16805e-08	5.16e-06	89
753	Atp6v1h	5356896	1	5357221	326	.	4.33432	1.78521e-07	6.37e-05	77
754	Gm3500	5357051	14	5357242	192	.	4.1444	5.39933e-05	0.00514257	52
755	Gm3500	5361859	14	5362882	1024	.	3.51073	0.000921277	0.0321418	40
756	Znrf3	5362452	11	5363371	920	.	4.60923	8.73534e-06	0.00101625	60
757	Znrf3	5364242	11	5365122	881	.	4.08468	7.1141e-05	0.00579976	51
758	Ptger4	5369105	15	5369802	698	.	6.08576	3.52046e-09	8.47e-07	94
759	Znrf3	5369246	11	5369448	203	.	3.73697	0.000390931	0.019139	44
760	Ptger4	5379684	15	5380780	1097	.	3.8891	8.93861e-05	0.00627798	50
761	Sart1	5388194	19	5388993	800	.	3.99212	8.05212e-05	0.00648381	50
762	Klhl29	5394589	12	5394785	197	.	3.47901	0.000762588	0.0290857	41
763	Tmem242	5395488	17	5396164	677	.	3.35116	0.000699455	0.026587	41
764	Gm3194	5408530	14	5409457	928	.	3.56867	0.000734683	0.0291427	41
765	Klhl29	5410235	12	5410491	257	.	3.87337	8.08835e-05	0.00659523	50
766	Vmn1r58	5418266	7	5418516	251	.	3.34994	0.00053031	0.021858	42
767	Fam110b	5426719	4	5427006	288	.	4.13316	6.84999e-05	0.00581701	51
768	Gm3194	5429332	14	5429581	250	.	3.78293	0.000214748	0.011984	46
769	n-R5s30	5431518	16	5431715	198	.	3.50754	0.000735005	0.0279898	41
770	Znrf3	5443559	11	5444935	1377	.	3.608	0.000503408	0.0215919	42
771	Fosl1	5451777	19	5451999	223	.	3.55384	0.000435091	0.0194209	43
772	Ccdc85b	5457288	19	5457651	364	.	3.49564	0.000466982	0.0196454	43
773	Gm8246	5459225	14	5459852	628	.	3.89359	0.000204258	0.0113308	46
774	Gm8246	5460848	14	5461064	217	.	3.81789	0.000259735	0.0143176	45
775	1700015F17Rik	5467422	5	5467917	496	.	4.34844	1.37509e-05	0.00180967	58
776	Camk1d	5472704	2	5472900	197	.	4.11814	7.32976e-05	0.00636224	51
777	Znrf3	5482650	11	5482840	191	.	3.69809	0.000197151	0.0114842	47
778	Cfl1	5488974	19	5491604	2631	.	4.12505	1.84927e-05	0.00195281	57
779	Pdk4	5493329	6	5493536	208	.	3.62304	0.000575215	0.0242131	42
780	Pdk4	5495862	6	5496651	790	.	3.8575	0.000234196	0.0130161	46
781	Zdhhc14	5510555	17	5510861	307	.	4.09305	5.37378e-05	0.00448177	52
782	Ptger4	5511663	15	5511875	213	.	3.48311	0.000830405	0.0302148	40
783	Cldn12	5514476	5	5515659	1184	.	3.90924	7.36377e-05	0.00548732	51
784	n-R5s30	5515020	16	5515472	453	.	3.45091	0.000552955	0.0198742	42
785	Pex2	5519042	3	5520005	964	.	3.16092	0.000768139	0.0279332	41
786	Xbp1	5520958	11	5521222	265	.	3.47178	0.00066716	0.0250807	41
787	n-R5s30	5538121	16	5538318	198	.	3.73034	0.00027405	0.0150013	45
788	n-R5s30	5539211	16	5539410	200	.	3.53684	0.000621298	0.0254894	42
789	Fam110b	5541454	4	5541646	193	.	3.65381	0.000532427	0.0234725	42
790	Ccdc117	5554402	11	5554619	218	.	3.72612	0.000279821	0.0139865	45
791	Ankrd36	5556921	11	5557628	708	.	4.11108	6.56765e-06	0.000912599	61
792	Vmn1r60	5559367	7	5559855	489	.	3.75318	0.000107404	0.00700906	49
793	Gm3532	5561246	14	5561564	319	.	4.58303	1.06935e-05	0.00138653	59
794	Mycs	5564155	X	5564345	191	.	3.50622	0.000315486	0.01575	45
795	Gm3532	5567137	14	5568661	1525	.	3.73069	0.000298641	0.0143906	45
796	Gm3532	5574748	14	5574987	240	.	4.50581	1.61767e-05	0.00196952	57
797	Gm23752	5584640	12	5584878	239	.	4.24079	5.07329e-05	0.00497703	52
798	Zdhhc14	5587903	17	5588651	749	.	3.5844	0.00048247	0.0208877	43
799	Zeb1	5591268	18	5592902	1635	.	3.83954	0.00025053	0.0137319	46
800	Ankrd36	5599417	11	5599669	253	.	3.56452	0.000652064	0.0260525	41
801	n-R5s30	5602478	16	5602699	222	.	3.50556	0.000913587	0.0301481	40
802	Pdk4	5608396	6	5608689	294	.	3.86278	9.39053e-05	0.00689017	50
803	Kat5	5608671	19	5609823	1153	.	3.62113	0.000245211	0.0129018	46
804	Gm23752	5613854	12	5614259	406	.	3.48265	0.000487966	0.0206828	43
805	Casp12	5616849	9	5617271	423	.	3.82472	0.000251971	0.0131468	45
806	Gm23752	5617589	12	5617957	369	.	3.57749	0.000438783	0.0202465	43
807	Ankrd36	5627409	11	5627643	235	.	4.34422	3.56763e-05	0.00395895	54
808	Rela	5637664	19	5637935	272	.	3.79579	8.50374e-05	0.00653627	50
809	Cfap69	5663963	5	5664422	460	.	4.05589	0.000101871	0.00743567	49
810	Rbfox1	5668423	16	5668615	193	.	3.90305	8.38378e-05	0.00669468	50
811	Fam110b	5674112	4	5674458	347	.	4.47844	1.79846e-05	0.00242198	57
812	Klf6	5690672	13	5690913	242	.	3.87314	0.000230001	0.0135653	46
813	Ptger4	5717394	15	5717599	206	.	3.47461	0.000607617	0.0249184	42
814	Vip	5717757	10	5722275	4519	.	3.7214	0.000353574	0.0154113	44
815	Dync1i1	5725554	6	5726065	512	.	3.53601	0.000846253	0.0307482	40
816	Ltbp3	5746085	19	5747028	944	.	3.43528	0.000561423	0.023094	42
817	Zeb1	5751232	18	5752374	1143	.	3.21058	0.000743738	0.0272791	41
818	Gm3383	5760987	14	5762010	1024	.	4.50495	1.64786e-05	0.00205419	57
819	Pdgfd	5781085	9	5781695	611	.	4.00543	1.04417e-05	0.00134413	59
820	Gm3383	5781819	14	5782123	305	.	4.58025	1.2418e-05	0.00171139	59
821	Dbnl	5788144	11	5788927	784	.	3.82585	8.59409e-05	0.00577763	50
822	Gm8797	5799521	3	5799745	225	.	3.94904	0.000142577	0.00963385	48
823	Dbnl	5800605	11	5800804	200	.	3.64353	0.000335544	0.0169809	44
824	Gm27694	5803197	19	5803776	580	.	3.90989	9.70599e-05	0.00719267	50
825	Fbxo5	5804739	10	5805912	1174	.	3.57878	0.000502944	0.0215566	42
826	Gm27694	5809154	19	5809386	233	.	3.39563	0.000800627	0.0293806	40
827	Gm3424	5811718	14	5811935	218	.	3.84906	0.000253151	0.0138736	45
828	Polm	5816111	11	5816315	205	.	3.47842	0.000833451	0.0294842	40
829	Mtrf1l	5823210	10	5824528	1319	.	3.85071	0.000172119	0.00976248	47
830	Steap1	5826278	5	5826498	221	.	4.58013	1.19804e-05	0.00163463	59
831	Gm3424	5838923	14	5839723	801	.	5.01927	1.3427e-06	0.000317973	68
832	Polm	5840300	11	5840494	195	.	3.44224	0.000858282	0.0302183	40
833	Snx9	5841111	17	5841601	491	.	3.58798	0.00063819	0.0253169	41
834	Nudt5	5844680	2	5845580	901	.	3.40209	0.000802916	0.0275512	40
835	Gm28006	5845661	19	5846016	356	.	3.33513	0.000861331	0.0306719	40
836	Snx9	5849515	17	5849739	225	.	3.73825	8.94582e-05	0.00703931	50
837	n-R5s94	5859309	8	5859651	343	.	3.70487	0.000447332	0.0211987	43
838	Gm8797	5860379	3	5860826	448	.	9.72662	1.1092e-128	1.01e-124	1289
839	Vmn1r64	5860464	7	5860800	337	.	3.74509	0.000172127	0.0101049	47
840	Frmd8	5862703	19	5863533	831	.	3.43454	0.000505266	0.0221799	42
841	Dync1i1	5866742	6	5866961	220	.	3.51716	0.000833912	0.0301023	40
842	Frmd8	5870959	19	5871451	493	.	3.45282	0.00083645	0.030153	40
843	Pold2	5877996	11	5879188	1193	.	3.53161	0.000505941	0.0209007	42
844	Rbfox1	5878869	16	5879101	233	.	4.16833	6.3263e-05	0.0054002	51
845	Gm8797	5884062	3	5884300	239	.	3.80959	0.000279537	0.0148713	45
846	Fam110b	5885209	4	5885421	213	.	3.51724	0.000840775	0.0304096	40
847	Tigd3	5891741	19	5891972	232	.	3.34768	0.000890738	0.0309129	40
848	Tigd3	5894000	19	5894290	291	.	4.38986	1.23982e-05	0.00149972	59
849	Sec61a2	5895017	2	5895601	585	.	4.16595	4.03534e-05	0.00350251	53
850	Klf6	5897294	13	5897651	358	.	3.63106	0.000550415	0.0223522	42
851	Npbwr1	5917811	1	5918013	203	.	3.66509	0.000517631	0.0225076	42
852	Cdc42ep2	5918004	19	5918395	392	.	3.6366	0.000207167	0.0122462	46
853	Rgs17	5921085	10	5922619	1535	.	4.03102	8.78861e-05	0.00644778	50
854	Gm8797	5963440	3	5963639	200	.	3.72515	0.00038205	0.0184884	44
855	Synj2	5968084	17	5968773	690	.	3.39842	0.000947764	0.0335444	40
856	Camk2b	5970304	11	5972442	2139	.	3.40251	0.000668606	0.0254244	41
857	Gm8797	5971334	3	5971634	301	.	3.55746	0.00071588	0.0272402	41
858	Synj2	5975218	17	5976576	1359	.	3.37363	0.000804933	0.028774	40
859	Vmn1r65	5978040	7	5978443	404	.	3.71808	0.000399016	0.0182008	43
860	Synj2	5983888	17	5984142	255	.	3.36794	0.000928795	0.0301891	40
861	Camk2b	5986028	11	5986335	308	.	3.36946	0.000872409	0.029964	40
862	Synj2	5987603	17	5987808	206	.	3.53642	0.000412401	0.0185678	43
863	Vmn1r65	5997589	7	5997942	354	.	5.35133	3.94485e-07	0.000108014	74
864	Dync1i1	6005780	6	6006427	648	.	3.48649	0.000958407	0.0316709	40
865	Gm23752	6013028	12	6014009	982	.	3.93923	7.12722e-06	0.00101885	61
866	Slc25a13	6032547	6	6032780	234	.	3.36471	0.000937584	0.0319132	40
867	Rgs17	6035949	10	6036175	227	.	3.72827	0.000403014	0.0180152	43
868	Slc25a13	6038953	6	6039308	356	.	3.62993	0.000396442	0.0184438	44
869	Arhgap12	6045264	18	6045971	708	.	3.74354	0.000298745	0.0154071	45
870	Syvn1	6049794	19	6051318	1525	.	3.34328	0.000757234	0.0260058	41
871	Serac1	6079366	17	6079993	628	.	3.45216	0.000605648	0.0241891	42
872	Rgs17	6080729	10	6081914	1186	.	4.2761	1.28056e-05	0.00145965	58
873	Nlrp4c	6081153	7	6081400	248	.	3.50744	0.000223136	0.0128124	46
874	Zfpl1	6084752	19	6085114	363	.	3.37196	0.000921765	0.0317709	40
875	Rgs17	6086228	10	6086724	497	.	4.0179	6.90733e-05	0.00531337	51
876	Gm3476	6108745	14	6109119	375	.	4.02384	8.92504e-05	0.00630522	50
877	Sac3d1	6117946	19	6118311	366	.	3.29783	0.000598825	0.0215511	42
878	Tulp4	6122013	17	6122209	197	.	3.7768	0.000284341	0.0153886	45
879	Proser2	6133017	2	6133240	224	.	3.45545	0.000440687	0.0192097	43
880	Arhgap12	6135577	18	6136491	915	.	3.49422	0.000418832	0.019215	43
881	Nudcd3	6141635	11	6142251	617	.	4.25247	3.66606e-05	0.00349422	54
882	Nudcd3	6146282	11	6147639	1358	.	3.49561	0.000116533	0.00757722	49
883	Tulp4	6153789	17	6153991	203	.	3.50173	0.000613465	0.025247	42
884	Slc25a13	6162346	6	6162663	318	.	3.46131	0.000711148	0.0270751	41
885	Rb1cc1	6168201	1	6169411	1211	.	3.76662	0.000226663	0.0125861	46
886	Gm21560	6180789	14	6181911	1123	.	3.86535	9.65384e-05	0.00687797	50
887	Steap1	6185280	5	6186343	1064	.	3.43466	0.000721041	0.0269209	41
888	Gm21560	6186872	14	6187515	644	.	4.16174	5.21039e-05	0.00442171	52
889	Majin	6190378	19	6190607	230	.	3.62605	8.21732e-05	0.00581353	50
890	Steap1	6190501	5	6191228	728	.	5.57599	7.18638e-08	2.19e-05	81
891	Ubxn2b	6190955	4	6191146	192	.	3.69792	0.000345517	0.0173844	44
892	Dab2	6196989	15	6198117	1129	.	3.50121	0.000188066	0.0109081	47
893	Galp	6201603	7	6201921	319	.	3.50193	0.000292247	0.014755	45
894	Majin	6202633	19	6202897	265	.	3.67287	0.000425158	0.019616	43
895	Steap1	6215931	5	6216252	322	.	4.01079	0.000133159	0.00944148	48
896	Dab2	6228241	15	6228906	666	.	3.873	6.6004e-05	0.00520523	51
897	Gm21560	6235928	14	6236448	521	.	3.43018	0.000512909	0.0212642	42
898	Npc1l1	6240869	11	6241528	660	.	3.47867	0.000748755	0.0286121	41
899	Kif5b	6241148	18	6241508	361	.	3.99472	4.06874e-05	0.00397548	53
900	Pitrm1	6249477	13	6249782	306	.	3.53269	0.000784856	0.0290844	41
901	Epp13	6249757	7	6250772	1016	.	3.46862	0.000496341	0.0214922	43
902	Atg2a	6255175	19	6255697	523	.	3.37627	0.000946477	0.031861	40
903	Ddx56	6261389	11	6261672	284	.	3.75544	0.00013912	0.00880461	48
904	Atg2a	6264476	19	6265296	821	.	3.54147	0.000409044	0.0189304	43
905	Ddx56	6266677	11	6266900	224	.	3.69572	0.000311702	0.0162633	45
906	Ehd1	6276378	19	6277489	1112	.	3.59439	0.000273017	0.0137281	45
907	Ogdh	6291469	11	6291952	484	.	3.24139	0.000694432	0.0262331	41
908	1700008P02Rik	6298223	3	6301119	2897	.	4.16843	1.14924e-05	0.00135435	59
909	1700008P02Rik	6301881	3	6304192	2312	.	3.36254	0.000226313	0.0117522	46
910	1700008P02Rik	6305917	3	6307067	1151	.	3.73206	4.71715e-05	0.00420785	53
911	Cdc42bpg	6306230	19	6306964	735	.	3.42477	0.000678125	0.0254279	41
912	Usp6nl	6322304	2	6323103	800	.	3.53388	0.000418909	0.0184723	43
913	Zfp583	6331290	7	6331481	192	.	3.9418	0.000147167	0.00973285	48
914	Gm3618	6334733	14	6336015	1283	.	3.72084	0.00022836	0.0115173	46
915	Dynlt1a	6345086	17	6345487	402	.	4.84497	1.17209e-06	0.000276847	69
916	Dynlt1a	6348547	17	6349670	1124	.	3.76444	0.000185439	0.0101576	47
917	Rbfox1	6348914	16	6349207	294	.	3.44408	0.000395339	0.0188478	44
918	Rpl27-ps3	6351402	18	6352686	1285	.	3.96975	7.47154e-05	0.00570453	51
919	Gm23752	6360826	12	6361198	373	.	4.6741	7.85597e-06	0.00116794	61
920	Sf1	6363459	19	6364358	900	.	5.85243	5.44879e-10	2.59e-07	102
921	Rpl27-ps3	6372188	18	6373311	1124	.	3.80944	0.000131154	0.00875105	48
922	Rpl27-ps3	6374084	18	6374277	194	.	3.60305	0.000150571	0.00953564	48
923	Pygm	6384319	19	6384538	220	.	3.78553	8.37047e-05	0.00662461	50
924	Dab2	6386636	15	6387430	795	.	3.75719	0.000171822	0.0103262	47
925	Zmiz2	6389010	11	6389795	786	.	3.47394	0.000951262	0.0309101	40
926	Gm10945	6401813	10	6403453	1641	.	3.7302	8.81191e-05	0.00656175	50
927	Dynlt1b	6405927	17	6406158	232	.	3.51305	0.000915503	0.0321788	40
928	Nrxn2	6415521	19	6415729	209	.	3.43169	0.000758455	0.0281177	41
929	Nrxn2	6418283	19	6418841	559	.	3.44313	0.000712295	0.0274872	41
930	Epc1	6421461	18	6421721	261	.	3.56158	0.000652634	0.0262894	41
931	Gm3594	6427512	14	6428778	1267	.	4.0665	5.31876e-05	0.00412601	52
932	Nsmaf	6427551	4	6427837	287	.	3.85804	7.64628e-05	0.00641136	51
933	Alkal1	6429775	1	6430751	977	.	3.58884	0.000247218	0.0137854	46
934	Nsmaf	6432245	4	6432488	244	.	3.49166	0.000219816	0.0124529	46
935	Alkal1	6435421	1	6437434	2014	.	3.46595	0.00020472	0.0110629	46
936	H2afv	6444279	11	6444700	422	.	4.76495	1.93143e-06	0.000355975	67
937	Usp6nl	6457739	2	6458137	399	.	3.43198	0.000708158	0.0260645	41
938	Usp6nl	6465420	2	6466336	917	.	3.63848	0.000227599	0.0123041	46
939	Purb	6475100	11	6476292	1193	.	3.68792	0.000181644	0.0105133	47
940	1700008P02Rik	6478283	3	6478560	278	.	3.65466	0.000271419	0.0137981	45
941	Olfr5	6480346	7	6480535	190	.	3.69825	0.000363622	0.0179325	44
942	Zfp804b	6484188	5	6485666	1479	.	3.62859	0.00038437	0.0176287	44
943	Zfp804b	6489213	5	6489997	785	.	3.75686	0.00030614	0.0148224	45
944	Epc1	6489934	18	6491203	1270	.	3.51175	0.000821448	0.0294808	40
945	Usp6nl	6490289	2	6490565	277	.	3.57794	0.000327401	0.0162517	44
946	Gm27585	6498007	8	6498287	281	.	3.96291	6.84164e-05	0.00566278	51
947	Zfp804b	6510080	5	6510272	193	.	3.45009	0.000997356	0.033388	40
948	Olfr1349	6514630	7	6514997	368	.	3.53937	0.000710117	0.0272452	41
949	Epc1	6516190	18	6516747	558	.	3.76041	0.000327348	0.0163166	44
950	Gm23752	6516496	12	6516807	312	.	5.10679	6.03559e-07	0.000150765	72
951	Gm23752	6517713	12	6518862	1150	.	3.19009	0.00092918	0.0308567	40
952	Gm23752	6522738	12	6523767	1030	.	3.96869	9.0153e-05	0.0063919	50
953	Myo1g	6528336	11	6528971	636	.	4.2104	1.10177e-05	0.00140553	59
954	Ccm2	6535451	11	6535750	300	.	3.45592	0.000778825	0.0296996	41
955	Gm8356	6546040	14	6546811	772	.	3.46938	0.000251009	0.0133171	46
956	Ccm2	6546337	11	6548218	1882	.	3.43355	0.000492935	0.0202051	43
957	Slc22a12	6547878	19	6548594	717	.	3.40878	0.000573192	0.0227971	42
958	Gm8356	6555215	14	6556524	1310	.	5.10326	3.26468e-07	8.46e-05	74
959	4921524L21Rik	6561977	18	6562391	415	.	3.87123	0.000155292	0.00974855	48
960	Dynlt1c	6571260	17	6571470	211	.	3.94938	0.000170337	0.0111383	47
961	Shroom4	6572258	X	6572752	495	.	4.8906	9.46673e-07	0.000227688	70
962	Dynlt1c	6577597	17	6577857	261	.	3.97668	0.000145734	0.00972434	48
963	Sem1	6578131	6	6578556	426	.	3.77659	0.000225897	0.0127005	46
964	Dynlt1c	6584174	17	6585182	1009	.	3.27416	0.000841376	0.0300206	40
965	Olfr1350	6590768	7	6591351	584	.	5.07938	1.8505e-07	5.27e-05	77
966	Zfp804b	6591564	5	6591759	196	.	3.97845	0.000140323	0.00931708	48
967	Nacad	6597944	11	6600649	2706	.	3.63585	0.000271663	0.0139978	45
968	Gm3460	6605422	14	6605778	357	.	4.94476	2.13408e-06	0.000364804	66
969	Gm10945	6606213	10	6606432	220	.	3.58235	0.000700584	0.0271506	41
970	Olfr1350	6616459	7	6616673	215	.	3.93137	0.000162562	0.0105065	47
971	Dync2h1	6619642	9	6620190	549	.	3.80522	0.000292995	0.0157384	45
972	Tbrg4	6623745	11	6623998	254	.	3.49626	0.000735411	0.0284872	41
973	Gm27585	6637981	8	6638341	361	.	3.50804	0.000286286	0.014608	45
974	Gm10945	6654755	10	6655571	817	.	3.59298	0.00059084	0.0241546	42
975	Gm10945	6660890	10	6661099	210	.	4.87905	1.76514e-06	0.000326422	67
976	Gm10251	6661574	14	6663163	1590	.	3.88236	8.10252e-05	0.00583929	50
977	4921524L21Rik	6666636	18	6666838	203	.	4.24093	3.44374e-05	0.00370408	54
978	Gm10251	6666710	14	6667797	1088	.	4.69381	2.43416e-06	0.000403636	66
979	Ramp3	6667168	11	6667358	191	.	3.31937	0.000766955	0.0275772	41
980	4921524L21Rik	6667965	18	6668564	600	.	4.85733	1.15197e-07	4.12e-05	79
981	Slc22a12	6671094	19	6671397	304	.	4.03798	4.0831e-05	0.00396132	53
982	Zim1	6673114	7	6673966	853	.	3.72176	0.000349913	0.0176104	44
983	Gm10251	6675937	14	6677019	1083	.	3.56329	0.00073636	0.0280718	41
984	Ramp3	6677176	11	6677926	751	.	3.51009	0.00050128	0.0219902	42
985	Fyb	6683395	15	6683704	310	.	3.35674	1.31395e-06	0.000247799	68
986	Tox	6693066	4	6694060	995	.	3.50884	0.000670857	0.0234018	41
987	Sytl3	6699584	17	6699785	202	.	4.38353	2.89354e-05	0.00325499	55
988	Rictor	6707537	15	6709413	1877	.	3.80393	0.000264016	0.013632	45
989	Tox	6707880	4	6708127	248	.	4.10497	7.82564e-05	0.00640811	51
990	Pfkp	6713491	13	6715070	1580	.	5.44988	6.42466e-08	2.28e-05	81
991	Celf2	6721355	2	6721640	286	.	3.6223	0.00043719	0.019158	43
992	Peg3	6727768	7	6730474	2707	.	4.01115	5.20092e-05	0.00387374	52
993	Pfkp	6728346	13	6728542	197	.	3.01643	0.00074736	0.0274145	41
994	Zfp804b	6742026	5	6742411	386	.	5.43139	2.72766e-07	8.66e-05	75
995	Tox	6746163	4	6746366	204	.	3.59516	0.000534417	0.0221167	42
996	Ramp3	6749496	11	6754076	4581	.	4.30993	1.38032e-05	0.00158979	58
997	Ramp3	6754864	11	6758268	3405	.	4.50997	6.25576e-06	0.000744286	62
998	Gm8362	6756920	14	6757615	696	.	3.55869	0.000766479	0.0285752	41
999	Gm21719	6763131	Y	6763373	243	.	3.80879	0.000293103	0.015695	45
1000	Rab18	6764983	18	6765384	402	.	4.14523	6.61973e-05	0.00570086	51
1001	Celf2	6776948	2	6777314	367	.	5.70177	2.96989e-08	1.46e-05	85
1002	Pfkp	6778812	13	6779347	536	.	3.19676	0.000630798	0.0244023	42
1003	Ezr	6778951	17	6779306	356	.	3.83259	0.000130158	0.00887197	48
1004	Pfkp	6784962	13	6785219	258	.	3.82237	0.000115598	0.00837954	49
1005	Zfp804b	6791205	5	6791418	214	.	4.02103	0.000117774	0.00840098	49
1006	Rab18	6801328	18	6801645	318	.	4.15648	2.35207e-05	0.00228576	56
1007	Gm23752	6804857	12	6805470	614	.	3.85376	0.00021677	0.0123825	46
1008	Ezr	6807846	17	6808424	579	.	3.90001	0.00011592	0.00754918	49
1009	Dync2h1	6807847	9	6808141	295	.	3.86121	0.000102249	0.00725571	49
1010	Rps6ka4	6814212	19	6815395	1184	.	3.42139	0.000787771	0.0282755	41
1011	Gm11983	6823210	11	6823414	205	.	3.26018	0.000976405	0.0318434	40
1012	Ezr	6827814	17	6828386	573	.	3.35372	0.000623606	0.025325	42
1013	Gm11983	6832013	11	6832331	319	.	3.9909	8.90328e-05	0.00692182	50
1014	Gm3642	6848180	14	6848541	362	.	3.68556	0.00021254	0.0125866	46
1015	Dlx6	6855871	6	6856482	612	.	3.53331	0.000757042	0.028461	41
1016	Mkx	6866028	18	6867324	1297	.	3.11852	0.000828362	0.0292112	40
1017	Celf2	6872111	2	6872969	859	.	3.78633	0.000314174	0.0161823	45
1018	Dlx6os1	6874067	6	6874487	421	.	3.68034	0.000367003	0.0172735	44
1019	Pfkp	6884304	13	6884624	321	.	3.90171	9.82856e-06	0.00143893	60
1020	Gm3667	6888779	14	6890440	1662	.	4.55266	1.54501e-06	0.000260387	68
1021	Gm3667	6892622	14	6892913	292	.	4.0512	0.000101021	0.00743875	49
1022	Osmr	6892884	15	6893149	266	.	4.81981	2.70128e-07	9.07e-05	75
1023	Pfkp	6913536	13	6913725	190	.	3.60102	0.000583029	0.0241735	42
1024	Esrra	6920970	19	6922717	1748	.	3.73124	0.000162858	0.00892874	47
1025	Rsph3b	6934182	17	6936480	2299	.	3.45538	0.000301127	0.0150543	45
1026	Gpr137	6941484	19	6942423	940	.	4.40827	1.00129e-05	0.00127151	59
1027	Pfkp	6943751	13	6945111	1361	.	4.28912	1.37512e-05	0.00167444	58
1028	Pfkp	6957272	13	6957499	228	.	4.14947	2.11821e-05	0.00258244	56
1029	Plcb3	6957980	19	6958191	212	.	3.28332	0.000789005	0.0269904	41
1030	Plcb3	6964283	19	6965133	851	.	3.4916	0.000547848	0.0217891	42
1031	Plcb3	6966137	19	6966572	436	.	3.62702	0.000363555	0.0176299	44
1032	Oprm1	6966221	10	6966416	196	.	3.8206	0.000283041	0.0155876	45
1033	Sdhaf3	6989373	6	6990059	687	.	3.57571	0.000333918	0.0163087	44
1034	Tox	6989587	4	6990901	1315	.	3.53495	0.000458195	0.0188395	43
1035	Nudt22	6992535	19	6993513	979	.	3.7464	9.35449e-05	0.00639867	50
1036	Ccnb3	7000234	X	7000541	308	.	4.08716	2.89794e-05	0.00311688	55
1037	Gm10406	7027272	14	7028154	883	.	3.26392	0.000688557	0.0264265	41
1038	Stip1	7039284	19	7040792	1509	.	3.56052	0.000282468	0.0145482	45
1039	Gm21244	7050225	Y	7051031	807	.	3.68042	0.000479215	0.021231	43
1040	Gm3685	7053551	14	7054426	876	.	3.9499	6.51163e-05	0.00538741	51
1041	Armc4	7054353	18	7054544	192	.	4.17409	6.32703e-05	0.00541016	51
1042	Gm3696	7074464	14	7075611	1148	.	3.41532	0.000883039	0.031012	40
1043	Zfp954	7077084	7	7078076	993	.	5.47091	1.58179e-07	3.41e-05	78
1044	Pkia	7082953	3	7083517	565	.	4.32093	3.12702e-05	0.00277703	55
1045	Zfp804b	7085530	5	7085760	231	.	3.53635	0.000591711	0.0240447	42
1046	Gm1604a	7089532	17	7089746	215	.	4.36181	3.21588e-05	0.00355877	54
1047	Akap4	7093127	X	7093352	226	.	3.51213	0.000946499	0.0344033	40
1048	Tox	7096933	4	7097181	249	.	3.62973	0.000163965	0.0105529	47
1049	Tox	7099722	4	7101857	2136	.	3.64052	0.000274581	0.0128973	45
1050	Sdhaf3	7104871	6	7105761	891	.	3.39662	0.000212364	0.0119834	46
1051	Adcy1	7109026	11	7109497	472	.	3.52623	0.000594101	0.0249086	42
1052	Apob	7111721	12	7112466	746	.	4.26716	7.36495e-06	0.00100851	61
1053	Pfkp	7129845	13	7130796	952	.	4.28312	9.93619e-06	0.00123632	60
1054	Rps6ka2	7138773	17	7139072	300	.	3.53774	0.000556942	0.0234358	42
1055	Macrod1	7141842	19	7142050	209	.	3.66658	0.00016075	0.00989737	47
1056	Adcy1	7152360	11	7152609	250	.	4.1909	3.03012e-05	0.00329868	55
1057	Rps6ka2	7169630	17	7170912	1283	.	3.36786	0.000566174	0.0227646	42
1058	Cnksr3	7170486	10	7170784	299	.	3.89075	0.000101969	0.0069266	49
1059	Gm16434	7174946	14	7175262	317	.	4.45367	1.91858e-05	0.0021354	57
1060	Dync2h1	7176583	9	7177028	446	.	3.80469	0.00026007	0.0141984	45
1061	Pcmtd1	7180741	1	7181262	522	.	3.5109	0.00089927	0.0325237	40
1062	Dync2h1	7184235	9	7185075	841	.	3.53465	0.00061372	0.0246769	42
1063	Lifr	7191187	15	7191393	207	.	3.4993	0.000902568	0.0330925	40
1064	Zfp804b	7206160	5	7206366	207	.	4.25366	1.26599e-05	0.00168663	58
1065	Pkia	7217386	3	7217851	466	.	3.64952	0.000146916	0.00864291	48
1066	Cox8a	7217486	19	7217695	210	.	4.11543	2.83975e-05	0.00305858	55
1067	Rbfox1	7224480	16	7224682	203	.	3.62726	0.000452752	0.0188686	43
1068	Egflam	7226355	15	7226578	224	.	4.18939	4.04697e-05	0.00405891	53
1069	Celf2	7242589	2	7242886	298	.	3.9133	0.000181435	0.0105143	47
1070	Gm27585	7261635	8	7262913	1279	.	3.42501	0.000436938	0.0195862	43
1071	Rcor2	7267034	19	7267525	492	.	3.38143	0.000741857	0.0265112	41
1072	Gm3727	7273176	14	7274438	1263	.	3.6583	0.00051054	0.0209928	42
1073	Mark2	7280979	19	7281871	893	.	3.73296	0.000211675	0.0123817	46
1074	Mark2	7282672	19	7283026	355	.	3.6841	0.000299185	0.0157925	45
1075	Sdhaf3	7283267	6	7283623	357	.	3.58434	0.000597173	0.0237307	42
1076	Rps6ka2	7285283	17	7285862	580	.	3.60269	0.000283681	0.0144824	45
1077	Tox	7302496	4	7302801	306	.	4.02522	0.000119983	0.00801641	49
1078	Gm3739	7314567	14	7316267	1701	.	4.33085	2.01182e-05	0.00228739	56
1079	Gm5797	7322863	14	7323133	271	.	5.02399	1.10073e-06	0.000242767	69
1080	Pcmtd1	7334585	1	7335512	928	.	5.21683	3.34272e-07	8.73e-05	74
1081	Mark2	7340444	19	7342021	1578	.	3.50279	0.000411386	0.0178801	43
1082	Igfbp3	7344035	11	7344280	246	.	3.58187	0.000671305	0.0247999	41
1083	Gm27585	7351000	8	7351461	462	.	3.98784	6.39131e-05	0.0054858	51
1084	Gm8374	7352692	14	7353210	519	.	3.53955	0.000363045	0.0164585	44
1085	Gm8374	7356142	14	7356699	558	.	3.54999	0.00033302	0.0158932	44
1086	Pcmtd1	7362549	1	7362766	218	.	3.83855	0.000261222	0.014315	45
1087	Egflam	7366270	15	7366985	716	.	3.42537	0.000918565	0.0314724	40
1088	Spindoc	7373577	19	7373827	251	.	3.63017	0.000445636	0.0194931	43
1089	Gm8374	7380891	14	7381215	325	.	3.33977	0.00097645	0.0319316	40
1090	Ulbp1	7390332	10	7394010	3679	.	3.54718	0.000682009	0.0261505	41
1091	Rbfox1	7391717	16	7391959	243	.	4.69293	7.23736e-06	0.00108121	61
1092	Gm8374	7392127	14	7392334	208	.	3.33677	0.000734683	0.0274903	41
1093	Mmp1b	7397243	9	7397561	319	.	3.51268	0.000897449	0.0309492	40
1094	Pcmtd1	7398167	1	7398462	296	.	4.45947	9.42085e-06	0.00130891	60
1095	Unc93a2	7398873	17	7399128	256	.	3.49325	0.000988166	0.0337746	40
1096	Gm3755	7403471	14	7404277	807	.	3.46748	0.000607309	0.0242739	42
1097	Mmp1b	7407826	9	7408696	871	.	3.44758	0.000835834	0.0289908	40
1098	Rbfox1	7407863	16	7408062	200	.	3.49684	0.000910395	0.0318105	40
1099	Vmn2r31	7420074	7	7420368	295	.	3.47782	0.000930722	0.0325889	40
1100	Gm26315	7421183	2	7421447	265	.	3.43803	0.000759294	0.0279299	41
1101	Ulbp1	7424726	10	7426357	1632	.	3.64601	0.000370459	0.0175983	44
1102	Mmp3	7424846	9	7425084	239	.	4.28316	4.06696e-05	0.00400239	53
1103	Gm3755	7425337	14	7425615	279	.	3.40561	0.000629043	0.0253239	42
1104	Apob	7438451	12	7438767	317	.	4.06972	9.02859e-05	0.006584	50
1105	Tac1	7441550	6	7441821	272	.	3.49606	0.000986416	0.034209	40
1106	Ulbp1	7458486	10	7458714	229	.	4.24743	4.96569e-05	0.00463554	53
1107	Tex47	7467656	5	7467941	286	.	3.53078	0.000844792	0.0305851	40
1108	Ulbp1	7473324	10	7473603	280	.	3.598	0.000673287	0.0273275	41
1109	Ulbp1	7476281	10	7476907	627	.	3.63652	0.000296197	0.0153603	45
1110	Ulbp1	7478404	10	7478642	239	.	4.30203	1.34949e-05	0.00189012	58
1111	Ulbp1	7479596	10	7482743	3148	.	4.40472	1.12481e-05	0.00115473	59
1112	Tac1	7487357	6	7487564	208	.	4.01499	2.18308e-05	0.00264131	56
1113	Mpp7	7487805	18	7488064	260	.	3.68558	0.000424854	0.0191761	43
1114	Tex47	7494354	5	7494610	257	.	3.58466	0.000326528	0.0164002	44
1115	Gm3558	7514947	14	7515487	541	.	4.07121	0.000100693	0.00746346	49
1116	Mpp7	7527817	18	7530421	2605	.	3.53918	0.00035483	0.0162735	44
1117	Gm3558	7529651	14	7529895	245	.	3.71529	0.000290035	0.0149541	45
1118	Egflam	7547821	15	7548485	665	.	3.39687	0.000959909	0.0330088	40
1119	Tac1	7554963	6	7555788	826	.	4.33277	3.35313e-05	0.00350558	54
1120	Gm26315	7566837	2	7567286	450	.	3.48772	0.000631844	0.0252371	41
1121	Ppp1r3f	7573820	X	7574537	718	.	3.86478	0.000202932	0.0110678	46
1122	Pcmtd1	7574377	1	7574608	232	.	3.84423	0.000253414	0.0144947	45
1123	Igfbp3	7575818	11	7576037	220	.	3.88912	0.000126491	0.00850687	48
1124	Adarb2	7581495	13	7581712	218	.	3.99502	0.000131632	0.00927257	48
1125	Gm10338	7587531	14	7587873	343	.	3.46747	0.000570663	0.0239155	42
1126	Igfbp3	7589173	11	7590318	1146	.	3.34933	0.000816526	0.0290195	40
1127	Gm10338	7591577	14	7592760	1184	.	3.2368	0.000671723	0.0249115	41
1128	Gm10338	7603097	14	7604132	1036	.	5.00648	1.67892e-06	0.000335653	67
1129	Ccdc22	7605305	X	7605530	226	.	3.50331	0.000940568	0.0322085	40
1130	Lgals12	7606670	19	7607016	347	.	3.99974	5.78735e-05	0.00500127	52
1131	Gdnf	7606949	15	7607148	200	.	3.53031	0.000884912	0.0331108	40
1132	Igfbp3	7606963	11	7607154	192	.	3.38617	0.000828171	0.0301974	40
1133	Mpp7	7608880	18	7609673	794	.	9.73378	2.32327e-20	2.26e-17	206
1134	Mmp20	7610796	9	7612259	1464	.	3.70038	5.09448e-05	0.00437542	52
1135	Hrasls5	7611847	19	7612241	395	.	3.53083	0.000608948	0.0231286	42
1136	Il7	7612706	3	7613372	667	.	4.12044	7.06529e-05	0.00586638	51
1137	Mmp20	7614640	9	7614914	275	.	3.81037	0.000178562	0.0109026	47
1138	Car8	7624520	4	7625029	510	.	3.27088	0.000497176	0.0191756	43
1139	Mpp7	7626589	18	7627281	693	.	3.91325	0.000114456	0.00758281	49
1140	Syp	7638592	X	7639511	920	.	3.67153	0.000462275	0.02048	43
1141	Pcmt1	7655006	10	7655220	215	.	3.48865	0.000170683	0.0106593	47
1142	Gm10128	7658641	14	7659361	721	.	3.58943	0.000598798	0.0239701	42
1143	Pcmt1	7667231	10	7667741	511	.	4.13603	5.19804e-05	0.00431748	52
1144	Pcmtd1	7667874	1	7668103	230	.	3.67191	0.000469148	0.0204536	43
1145	Magix	7673684	X	7674652	969	.	3.59783	0.000657446	0.0268825	41
1146	Gm27545	7683267	8	7684161	895	.	3.18063	0.00086141	0.0289548	40
1147	Gdnf	7690220	15	7690489	270	.	3.67226	0.000492482	0.0210601	43
1148	Gm10128	7700295	14	7701183	889	.	3.52757	0.000273981	0.0139492	45
1149	Fndc1	7703037	17	7703328	292	.	3.82744	0.000222679	0.0128422	46
1150	Adarb2	7709404	13	7709627	224	.	4.42598	2.52726e-05	0.00306867	55
1151	Gdnf	7711948	15	7712171	224	.	3.58202	0.000546487	0.0233701	42
1152	Asns	7719746	6	7720719	974	.	3.73837	0.000161533	0.00933276	47
1153	Asns	7724915	6	7725577	663	.	4.26007	1.10263e-05	0.00158077	59
1154	Katna1	7725805	10	7726529	725	.	4.6681	2.44236e-06	0.000402615	66
1155	Gm45208	7728314	X	7728595	282	.	4.27922	3.81883e-05	0.00379472	54
1156	Apob	7750019	12	7750220	202	.	3.73483	0.00028766	0.0154025	45
1157	Gm26661	7754749	14	7754997	249	.	3.71997	0.000410327	0.017961	43
1158	Gm26661	7774022	14	7774229	208	.	3.6093	0.000326069	0.015144	44
1159	Gm24534	7779986	2	7780198	213	.	4.11543	9.13103e-05	0.00767998	50
1160	Ginm1	7780549	10	7781061	513	.	3.63906	0.000416438	0.0191135	43
1161	Ginm1	7792784	10	7793016	233	.	3.11253	0.000942389	0.0318522	40
1162	Vmn2r35	7794338	7	7796462	2125	.	3.9813	0.00010882	0.0071218	49
1163	Vmn2r35	7801676	7	7801995	320	.	4.23763	3.43946e-05	0.00334403	54
1164	Apob	7802092	12	7802610	519	.	3.4062	0.000344572	0.0171779	44
1165	Vmn2r35	7806205	7	7806799	595	.	3.83035	0.000251409	0.0140799	45
1166	Gdnf	7810287	15	7810998	712	.	3.73893	0.00025023	0.0127594	46
1167	Gdnf	7815535	15	7815946	412	.	4.27739	3.35769e-05	0.00337326	54
1168	Il7	7835566	3	7836132	567	.	3.98526	0.000109496	0.00801475	49
1169	Birc2	7836412	9	7837348	937	.	3.93642	6.46175e-05	0.0053765	51
1170	Car8	7837362	4	7837738	377	.	4.47999	1.53823e-05	0.00185532	58
1171	Otud5	7841673	X	7842453	781	.	3.56195	0.000735868	0.0268986	41
1172	C1galt1	7841774	6	7841969	196	.	3.96958	0.000107915	0.00813879	49
1173	C1galt1	7844530	6	7845138	609	.	3.9047	0.000189252	0.0111032	47
1174	Gdnf	7849490	15	7849821	332	.	3.4663	0.000355582	0.0172389	44
1175	Wdr70	7857545	15	7858164	620	.	4.36673	2.18993e-05	0.00253904	56
1176	Birc3	7857839	9	7858080	242	.	3.64551	0.000188612	0.0116786	47
1177	Wac	7868531	18	7869867	1337	.	4.16141	6.27639e-05	0.00536401	52
1178	Gm24534	7874169	2	7874376	208	.	3.80874	0.000192256	0.0115646	47
1179	Zc3h12d	7885509	10	7886061	553	.	3.63725	0.000425785	0.019048	43
1180	Tagap	7896187	17	7896422	236	.	3.50565	0.000603684	0.0236848	42
1181	Gm27545	7901019	8	7901410	392	.	4.25215	1.11201e-05	0.00154828	59
1182	Wdr70	7912183	15	7913270	1088	.	3.90619	0.000119655	0.00821978	49
1183	Slc22a27	7913350	19	7914169	820	.	3.64042	9.62077e-05	0.00664431	50
1184	Wdr70	7917239	15	7917828	590	.	3.8368	0.000135803	0.0087585	48
1185	Gm24534	7921777	2	7922332	556	.	3.43046	0.000851471	0.0294551	40
1186	Pcsk1n	7922056	X	7922802	747	.	3.65526	0.000508405	0.0213934	42
1187	Flnb	7941484	14	7942663	1180	.	3.5539	0.00054315	0.0226178	42
1188	Tab2	7955778	10	7957017	1240	.	4.04213	0.000110096	0.00777947	49
1189	Rsph3a	7956423	17	7957180	758	.	4.17192	4.90208e-06	0.000852668	63
1190	Tab2	7976407	10	7976679	273	.	3.91161	0.00018856	0.0113303	47
1191	Sntg1	7979567	1	7979800	234	.	4.53463	3.90122e-06	0.000664293	64
1192	Sntg1	7993747	1	7993957	211	.	4.75861	5.93485e-06	0.00101506	62
1193	Sntg1	8000350	1	8000617	268	.	3.51875	0.000555904	0.0219488	42
1194	Gm23476	8003550	16	8003775	226	.	3.47719	0.000997333	0.0336086	40
1195	Yap1	8004288	9	8004714	427	.	4.25119	1.82432e-05	0.00205267	57
1196	Wac	8018503	18	8018733	231	.	3.59079	0.000704288	0.0263809	41
1197	Sntg1	8027300	1	8027665	366	.	4.07063	9.85349e-05	0.00721988	50
1198	Gm29049	8030168	Y	8030375	208	.	3.63184	0.00059421	0.0254636	42
1199	Gm23476	8033999	16	8034543	545	.	3.42306	0.000946172	0.0319191	40
1200	Apob	8035145	12	8035592	448	.	3.71737	0.000316993	0.0155916	44
1201	Gm24534	8037461	2	8037842	382	.	4.63832	6.20297e-06	0.000927193	62
1202	Cfap300	8042614	9	8042928	315	.	3.71604	0.000161596	0.0102766	47
1203	Cfap300	8051700	9	8051953	254	.	3.81098	9.99355e-05	0.00765879	50
1204	Tns3	8080527	11	8081265	739	.	3.5488	0.000416112	0.0189644	43
1205	Tns3	8089222	11	8089978	757	.	3.46731	0.000705424	0.0268312	41
1206	Gm23476	8111026	16	8111943	918	.	3.41219	0.000618928	0.024241	42
1207	Adarb2	8122650	13	8122839	190	.	3.81458	0.000174233	0.0107263	47
1208	Ldah	8124048	12	8124302	255	.	4.13348	6.16737e-05	0.00546399	52
1209	Ldah	8130171	12	8130443	273	.	3.1738	0.000377764	0.0176502	44
1210	Cep126	8134158	9	8134616	459	.	3.56971	0.000690256	0.0269265	41
1211	Pxk	8145378	14	8145613	236	.	3.60741	0.000442843	0.0201772	43
1212	Gm23476	8150062	16	8150281	220	.	4.1412	4.31688e-05	0.0040993	53
1213	Gm20825	8153254	Y	8153482	229	.	3.80575	0.000108705	0.00799668	49
1214	Sntg1	8160927	1	8161479	553	.	3.75143	0.000355075	0.0176356	44
1215	Sntg1	8162965	1	8163166	202	.	3.6943	0.000470891	0.0222567	43
1216	Cplane1	8168882	15	8169446	565	.	3.55145	0.000549693	0.0232172	42
1217	Pdhb	8172555	14	8173463	909	.	3.78293	0.000201219	0.0110563	46
1218	Tbc1d25	8175430	X	8175806	377	.	3.63566	0.000561901	0.0228655	42
1219	Ust	8177730	10	8177963	234	.	3.5862	0.000673829	0.0240735	41
1220	Wac	8181009	18	8181215	207	.	3.66399	0.000500576	0.0215075	43
1221	Gm24534	8189466	2	8190565	1100	.	3.90719	3.68587e-05	0.00343962	54
1222	Ldah	8193691	12	8193888	198	.	3.5472	0.000743618	0.0274581	41
1223	Ldah	8198279	12	8198511	233	.	3.72243	0.000417705	0.0202726	43
1224	Stmn2	8206550	3	8206744	195	.	3.76036	0.00033549	0.0159049	44
1225	Ldah	8208033	12	8208445	413	.	3.51044	0.000772432	0.0289408	41
1226	Wac	8208217	18	8208509	293	.	3.95556	0.000161655	0.0104402	47
1227	Mios	8209005	6	8209540	536	.	3.47285	0.000459547	0.020621	43
1228	Kctd6	8213765	14	8214176	412	.	3.55247	0.000588274	0.0234115	42
1229	Stmn2	8214109	3	8214311	203	.	4.08044	5.35501e-05	0.00477342	52
1230	Ccr6	8217081	17	8218325	1245	.	3.49736	0.00021716	0.0122908	46
1231	Sntg1	8218232	1	8218926	695	.	3.67821	2.89574e-05	0.00296415	55
1232	Efnb2	8218266	8	8218572	307	.	4.43958	1.63129e-05	0.00207448	57
1233	Ust	8219754	10	8219974	221	.	3.85917	0.000177812	0.0107483	47
1234	Ccr6	8231627	17	8231849	223	.	3.63467	0.000350477	0.0173736	44
1235	Acox2	8242834	14	8243129	296	.	3.47748	0.000400774	0.0182448	43
1236	Slc22a29	8252233	19	8252483	251	.	3.84877	1.21871e-06	0.000178246	69
1237	Ccr6	8253102	17	8253357	256	.	3.55364	0.000690049	0.026565	41
1238	Rpa3	8258913	6	8259869	957	.	3.49203	0.000529663	0.0213334	42
1239	Cep126	8277121	9	8279199	2079	.	3.54137	0.000391931	0.0179279	44
1240	Ldah	8282539	12	8282765	227	.	3.49326	0.00084489	0.028845	40
1241	Cep126	8282682	9	8282891	210	.	3.56603	0.000775336	0.0307121	41
1242	Wac	8292770	18	8293042	273	.	4.16706	2.09406e-05	0.00233142	56
1243	Efnb2	8318951	8	8320235	1285	.	3.7711	9.36871e-05	0.0070583	50
1244	Cep126	8320074	9	8320538	465	.	3.70799	0.000383142	0.0180826	44
1245	Hs1bp3	8325151	12	8326279	1129	.	3.35592	0.000990809	0.0329086	40
1246	Prr18	8334587	17	8335953	1367	.	3.61494	0.000266753	0.0137183	45
1247	Vmn2r44	8342504	7	8343971	1468	.	4.54839	6.44199e-06	0.000926488	61
1248	Prr18	8342566	17	8342774	209	.	3.39375	0.000998458	0.0333857	40
1249	Gm5819	8344392	18	8344725	334	.	3.84707	0.000258036	0.014575	45
1250	Tns3	8344991	11	8345238	248	.	3.69049	0.000451991	0.0207253	43
1251	Tns3	8350778	11	8351375	598	.	3.74399	0.000332958	0.0160809	44
1252	Prr18	8351236	17	8351504	269	.	3.33216	0.000915651	0.0313148	40
1253	T2	8375866	17	8376098	233	.	3.47117	0.000729474	0.0282833	41
1254	Trpc6	8377689	9	8378157	469	.	3.86672	0.000192819	0.0113326	47
1255	Rab2a	8392344	4	8393910	1567	.	3.90602	0.000110306	0.00772218	49
1256	Stmn2	8392747	3	8393292	546	.	4.16889	2.97201e-05	0.00308738	55
1257	Umad1	8393442	6	8393698	257	.	3.50429	0.000957944	0.0337078	40
1258	T2	8396814	17	8397011	198	.	3.42144	0.000652034	0.0255059	41
1259	Rab2a	8398181	4	8399231	1051	.	3.47266	0.000893964	0.0307737	40
1260	Ust	8399061	10	8400064	1004	.	3.24246	0.00049962	0.0217565	43
1261	Hs1bp3	8403299	12	8404891	1593	.	3.68673	0.000222346	0.0119594	46
1262	Ust	8403782	10	8403991	210	.	3.89133	1.56488e-05	0.00190287	58
1263	Hs1bp3	8407754	12	8408319	566	.	3.38148	0.00069504	0.0238007	41
1264	Efnb2	8421759	8	8421990	232	.	3.73477	0.00035936	0.0174325	44
1265	Dbf4	8422607	5	8423233	627	.	3.85285	0.000170471	0.0101557	47
1266	Rab2a	8443707	4	8443965	259	.	4.63356	9.54949e-06	0.00135279	60
1267	Vmn2r45	8450560	7	8450860	301	.	3.57953	0.000167109	0.0103295	47
1268	Mettl22	8470973	16	8471216	244	.	3.91148	6.11406e-05	0.00512318	52
1269	Rhob	8472642	12	8472913	272	.	3.79335	0.000207024	0.0124882	46
1270	Adarb2	8473539	13	8473847	309	.	3.63468	0.000115258	0.00808612	49
1271	Rab2a	8490496	4	8491274	779	.	4.04712	8.51118e-05	0.00631437	50
1272	Slc22a30	8495369	19	8495594	226	.	3.53118	0.000798951	0.0295815	40
1273	Rhob	8498822	12	8500319	1498	.	4.49784	4.342e-06	0.000546651	63
1274	Gm45062	8508915	6	8510481	1567	.	4.65529	5.92393e-06	0.000826495	62
1275	Ust	8517227	10	8518898	1672	.	3.76916	0.000148696	0.00862144	48
1276	Gm14459	8522409	X	8523013	605	.	4.09994	2.92462e-05	0.00268114	55
1277	Gm24534	8528483	2	8530856	2374	.	3.59918	0.000304754	0.0146555	45
1278	Rab2a	8535593	4	8536169	577	.	3.49316	0.000958893	0.0333365	40
1279	Slc7a15	8536658	12	8536866	209	.	3.60528	0.000497187	0.0212525	43
1280	Tns3	8541415	11	8541619	205	.	3.62805	0.000446242	0.0195839	43
1281	Ust	8546605	10	8547810	1206	.	4.18773	4.80187e-05	0.00420998	53
1282	Abat	8546770	16	8547115	346	.	3.73679	0.000247423	0.0139624	46
1283	Ust	8550028	10	8551160	1133	.	4.23308	4.06153e-05	0.0037712	53
1284	Slc22a8	8556782	19	8557054	273	.	3.43662	0.000920852	0.0321418	40
1285	Gm2310	8568910	15	8570202	1293	.	3.56236	0.000628406	0.0246939	42
1286	Stmn2	8583075	3	8583306	232	.	4.15531	1.31723e-05	0.00174197	58
1287	Slc7a15	8583285	12	8585408	2124	.	3.58246	0.000151607	0.00900783	48
1288	Tns3	8589054	11	8589261	208	.	3.52186	0.000687211	0.0267935	41
1289	Vmn2r45	8595010	7	8597017	2008	.	3.49057	0.000620169	0.0243674	42
1290	Slc7a15	8595303	12	8595847	545	.	3.72218	0.000218057	0.0120368	46
1291	Ust	8599589	10	8601732	2144	.	3.35601	0.000290295	0.014339	45
1292	Vmn2r45	8601818	7	8602091	274	.	3.55629	0.000577723	0.0238825	42
1293	Ica1	8613401	6	8614091	691	.	4.21291	1.02466e-05	0.00124048	59
1294	Ica1	8615614	6	8616029	416	.	3.84841	0.000215943	0.0121691	46
1295	Hey1	8622697	3	8622904	208	.	3.9762	0.000116907	0.00857887	49
1296	Trpc6	8628311	9	8628826	516	.	4.21603	4.73119e-05	0.00458786	53
1297	Slc1a3	8629287	15	8629762	476	.	3.58504	0.000571781	0.0239409	42
1298	Pmm2	8637404	16	8638032	629	.	3.40044	0.00068522	0.0257668	41
1299	Pum2	8640839	12	8641243	405	.	3.99052	4.97909e-05	0.00447858	53
1300	Tns3	8656546	11	8656882	337	.	3.48147	0.000742968	0.0276924	41
1301	Pum2	8656744	12	8657199	456	.	3.84624	0.000231206	0.0127474	46
1302	4930452B06Rik	8657645	14	8658304	660	.	3.50473	0.000154942	0.00959732	48
1303	Abcb1a	8660020	5	8660385	366	.	3.47509	0.000973352	0.033614	40
1304	Sntg1	8660068	1	8660381	314	.	5.78665	2.1114e-08	8.15e-06	86
1305	Chd7	8660167	4	8660637	471	.	5.13144	1.08901e-07	4.31e-05	79
1306	Efnb2	8661021	8	8661897	877	.	3.6094	0.000489114	0.0210329	43
1307	Sntg1	8662203	1	8662393	191	.	4.04016	0.000101674	0.00714513	49
1308	4930452B06Rik	8665929	14	8666458	530	.	3.8474	0.000123723	0.00860379	49
1309	Adarb2	8667481	13	8667755	275	.	3.32716	0.000462988	0.0201127	43
1310	Slc1a3	8668157	15	8668385	229	.	3.67462	0.000450267	0.0204089	43
1311	Pum2	8673868	12	8674187	320	.	3.67658	0.000310663	0.0156423	45
1312	Ica1	8680956	6	8681145	190	.	3.55953	0.000705034	0.0268386	41
1313	Tns3	8684321	11	8684532	212	.	3.56632	0.00052218	0.0230001	42
1314	Arglu1	8689659	8	8690678	1020	.	3.8881	0.000190897	0.0115694	47
1315	Ica1	8696487	6	8698596	2110	.	3.72373	0.000164577	0.00996988	47
1316	Slc1a3	8699284	15	8699477	194	.	3.34645	0.000818993	0.0293062	40
1317	Abcb1a	8710753	5	8711892	1140	.	3.417	0.000502273	0.0198596	42
1318	Slc3a2	8723299	19	8723548	250	.	3.24545	0.000840137	0.0300151	40
1319	Mrps28	8736255	3	8736630	376	.	4.22708	2.84008e-05	0.0030385	55
1320	Usp7	8737953	16	8739274	1322	.	3.50004	0.000654606	0.0259209	41
1321	1700092M07Rik	8741006	19	8741924	919	.	3.69387	0.000321225	0.0159375	44
1322	Arglu1	8744512	8	8745348	837	.	3.29411	0.00090872	0.0316577	40
1323	Arglu1	8754898	8	8755136	239	.	3.71726	0.000346019	0.0168291	44
1324	Adarb2	8755334	13	8755702	369	.	3.94137	3.33373e-06	0.000564482	64
1325	Adarb2	8763260	13	8763534	275	.	3.48301	0.00071069	0.0264582	41
1326	Adarb2	8765239	13	8765432	194	.	4.0657	3.99963e-05	0.00413828	53
1327	Gm5819	8776032	18	8776357	326	.	3.62052	0.000235055	0.0129616	46
1328	Trpc6	8782982	9	8783576	595	.	3.72462	4.90795e-05	0.00397265	53
1329	Chd7	8783402	4	8783620	219	.	3.87887	0.000170208	0.0104891	47
1330	Wdr37	8784841	13	8785474	634	.	2.91167	0.000728216	0.0264692	41
1331	Pde10a	8800052	17	8801891	1840	.	3.43467	0.000786557	0.0260088	41
1332	Sdc1	8801491	12	8801714	224	.	3.49211	0.000726909	0.0274587	41
1333	Zbtb3	8802247	19	8802515	269	.	3.62186	0.000271306	0.0140359	45
1334	Pde10a	8803296	17	8803614	319	.	4.43617	1.28615e-05	0.00152497	58
1335	Mrps28	8805213	3	8806008	796	.	4.15329	3.81522e-05	0.00343977	54
1336	Hnrnpul2	8819380	19	8820571	1192	.	4.12178	3.90337e-05	0.00342894	54
1337	Slc1a3	8821296	15	8821541	246	.	4.05633	3.37124e-05	0.00305	54
1338	Slc1a3	8822479	15	8822856	378	.	3.6635	0.00035359	0.0175392	44
1339	1810013L24Rik	8829643	16	8830969	1327	.	3.63178	0.00018772	0.00931837	47
1340	Mrps28	8830904	3	8831094	191	.	4.00364	0.000123546	0.00860756	49
1341	Slc1a3	8831969	15	8832176	208	.	3.70968	0.000253969	0.0144967	45
1342	Mrps28	8832256	3	8833040	785	.	3.80756	4.42874e-05	0.00402967	53
1343	Sash1	8843831	10	8844051	221	.	3.67588	0.000381892	0.0173852	44
1344	Mrps28	8884240	3	8884434	195	.	3.59984	0.000655254	0.0260579	41
1345	Idi1	8885620	13	8886120	501	.	3.43143	0.000795719	0.0293413	40
1346	Sash1	8885770	10	8886511	742	.	3.47804	0.000763502	0.0278747	41
1347	Mrps28	8889795	3	8890186	392	.	3.93349	0.000154426	0.00997011	48
1348	B630019K06Rik	8892495	X	8893117	623	.	3.96884	0.000146214	0.00924826	48
1349	Ints5	8897308	19	8898446	1139	.	3.8576	0.00024227	0.0137208	46
1350	Chd7	8911285	4	8911954	670	.	3.79886	0.000170785	0.00992819	47
1351	Pkd1l1	8920426	11	8922135	1710	.	3.87425	6.07114e-05	0.00392274	52
1352	B3gat3	8920552	19	8920858	307	.	3.48792	0.000853022	0.0293029	40
1353	Laptm4a	8921569	12	8922414	846	.	4.31715	1.63572e-05	0.00190108	57
1354	Pkd1l1	8922971	11	8929102	6132	.	4.10422	5.03512e-05	0.00423975	52
1355	Pde10a	8927233	17	8928286	1054	.	3.56676	0.000450547	0.0201219	43
1356	Ranbp3l	8928161	15	8928600	440	.	3.65478	0.00051402	0.0214121	42
1357	Nxph1	8933003	6	8933657	655	.	4.02168	4.09836e-05	0.00386314	53
1358	Mta2	8941762	19	8942555	794	.	3.48018	0.000361293	0.0179974	44
1359	Gm22224	8942244	16	8942525	282	.	3.51497	0.000737038	0.0283733	41
1360	Nxph1	8951035	6	8951624	590	.	3.70851	0.000266889	0.0145081	45
1361	Pkd1l1	8951451	11	8952186	736	.	3.57829	0.000499908	0.0216526	43
1362	Tpd52	8951597	3	8952345	749	.	3.46856	0.000925785	0.0322916	40
1363	Matn3	8964797	12	8965689	893	.	3.89825	0.000114359	0.008202	49
1364	Eef1g	8966858	19	8967508	651	.	3.31863	0.000860439	0.0306189	40
1365	Hus1	8974073	11	8974378	306	.	3.79689	0.000165974	0.0107656	47
1366	1700010I14Rik	8988028	17	8988459	432	.	3.8206	0.000166782	0.0105049	47
1367	Ahnak	8988533	19	8989792	1260	.	3.47468	0.00067473	0.0266729	41
1368	Tpd52	8990007	3	8990380	374	.	3.69377	0.000290061	0.0139624	45
1369	Ahnak	8990571	19	8990822	252	.	3.61895	0.000389341	0.0189579	44
1370	1700010I14Rik	8990846	17	8991587	742	.	3.37643	0.000951086	0.0328405	40
1371	Arhgap42	9007916	9	9008223	308	.	4.55509	1.27447e-05	0.00181832	58
1372	Nxph1	9010088	6	9010279	192	.	3.56858	0.000768051	0.0305478	41
1373	Hus1	9011019	11	9011329	311	.	3.8934	0.000158738	0.0100355	47
1374	Chd7	9011423	4	9011632	210	.	3.73218	0.000286418	0.0145278	45
1375	Gtpbp4	9011767	13	9012166	400	.	2.94674	1.30948e-17	3.16e-14	178
1376	Gm21292	9020329	Y	9020629	301	.	3.62441	0.000626556	0.0270838	42
1377	4930452B06Rik	9028291	14	9028492	202	.	3.51663	0.000930872	0.0340792	40
1378	1700010I14Rik	9030842	17	9031222	381	.	4.54472	1.18468e-12	1.12e-09	129
1379	4930452B06Rik	9046006	14	9046764	759	.	3.15122	0.000615574	0.0238024	42
1380	Sntg1	9050644	1	9051145	502	.	4.05373	1.97238e-05	0.00236826	57
1381	Vmn2r38	9076193	7	9076686	494	.	3.66946	0.000437462	0.0206671	43
1382	Gm22224	9076549	16	9076746	198	.	3.51383	0.000568094	0.0237711	42
1383	Vmn2r38	9080771	7	9082038	1268	.	2.98279	0.000838089	0.0282761	40
1384	Gm24534	9083723	2	9083947	225	.	3.56427	0.000754797	0.0278388	41
1385	Tpd52	9092483	3	9092805	323	.	3.78518	6.90208e-05	0.00560699	51
1386	Larp4b	9093634	13	9094494	861	.	3.82393	0.000100563	0.00667544	49
1387	Tpd52	9094359	3	9094603	245	.	4.49138	3.51552e-06	0.000657279	64
1388	Tmem243	9100458	5	9101692	1235	.	3.99504	0.000122228	0.0078946	49
1389	Vmn2r38	9101775	7	9101995	221	.	3.58916	0.000391895	0.0188101	44
1390	Fhit	9129315	14	9130130	816	.	3.31845	0.000414925	0.0185042	43
1391	Clvs1	9135734	4	9136080	347	.	3.70155	0.000304747	0.0160358	45
1392	Fam155a	9138956	8	9139233	278	.	4.05839	8.73112e-05	0.00630406	50
1393	Skp2	9140250	15	9141072	823	.	3.56215	0.00043455	0.0194004	43
1394	Nxph1	9144943	6	9145484	542	.	5.09383	8.54004e-07	0.000156416	70
1395	Dmtf1	9161121	5	9161919	799	.	4.02663	9.80573e-05	0.00686104	50
1396	Clvs1	9167583	4	9167984	402	.	4.10806	8.41899e-05	0.0064	50
1397	Lancl3	9200394	X	9201015	622	.	3.55546	0.000766284	0.0282911	41
1398	Gata3	9213047	2	9213326	280	.	4.04945	8.18031e-05	0.00604756	50
1399	Fzd8	9213235	18	9214744	1510	.	3.5827	0.000416985	0.017376	43
1400	Fam155a	9218933	8	9219156	224	.	3.46792	0.000712377	0.0271519	41
1401	Lmbrd2	9225975	15	9226217	243	.	3.97814	0.000137594	0.00907131	48
1402	Abca13	9232849	11	9233046	198	.	3.50366	0.000977777	0.0347248	40
1403	Dip2c	9239638	13	9239890	253	.	3.58711	0.000461583	0.0204193	43
1404	Zbtb10	9248877	3	9249862	986	.	4.09008	8.41666e-05	0.00626167	50
1405	Gjd4	9249673	18	9250020	348	.	3.64801	0.000186741	0.0107441	47
1406	Zbtb10	9251104	3	9251931	828	.	4.5245	8.55421e-06	0.00113692	60
1407	Vmn2r37	9252161	7	9252482	322	.	3.52098	0.000549718	0.023093	42
1408	Nxph1	9297423	6	9297791	369	.	3.54699	0.000559423	0.023888	42
1409	Fam155a	9299451	8	9299693	243	.	3.93826	0.000113071	0.00779507	49
1410	9330182L06Rik	9310599	5	9311048	450	.	3.52347	0.000551099	0.0229541	42
1411	Zbtb10	9326397	3	9326849	453	.	3.43612	0.000985576	0.0319529	40
1412	Grin2a	9332024	16	9332256	233	.	4.18873	2.5204e-05	0.00285983	55
1413	Vmn2r37	9334164	7	9334450	287	.	3.72177	0.000410327	0.0195515	43
1414	Vmn2r37	9335692	7	9337150	1459	.	3.79738	0.000249879	0.0139412	46
1415	Fam155a	9340525	8	9340730	206	.	4.02074	0.000117622	0.00760344	49
1416	Fam155a	9357826	8	9358523	698	.	3.94387	6.09242e-05	0.00482659	52
1417	Gm17728	9384758	17	9384984	227	.	3.91498	0.000197419	0.0124779	47
1418	H2al1k	9389650	X	9389884	235	.	3.66807	0.000445738	0.0201604	43
1419	9330182L06Rik	9407894	5	9408228	335	.	3.69492	0.000224042	0.0126523	46
1420	Cybb	9433706	X	9434124	419	.	4.49448	2.63694e-06	0.000511187	65
1421	Dip2c	9434445	13	9434994	550	.	3.52005	0.000467337	0.0209484	43
1422	Zfp704	9434641	3	9434903	263	.	3.81353	0.00016607	0.0102228	47
1423	Dip2c	9438483	13	9438679	197	.	3.39974	7.88824e-05	0.00633024	51
1424	Abca13	9444570	11	9445167	598	.	2.95229	0.000877243	0.0298937	40
1425	Abca13	9446329	11	9450904	4576	.	3.83305	0.00017559	0.00981002	47
1426	Ccny	9449285	18	9449967	683	.	3.86808	0.000206329	0.0114538	46
1427	Zfp704	9454988	3	9456420	1433	.	3.94735	0.00014346	0.00917339	48
1428	Vmn2r37	9458685	7	9459470	786	.	3.65159	0.00052563	0.0219185	42
1429	Vmn2r37	9480003	7	9481273	1271	.	3.91224	0.000158559	0.00987438	47
1430	Grin2a	9480531	16	9480757	227	.	3.49911	0.000909369	0.0329306	40
1431	Vmn2r37	9484915	7	9485511	597	.	3.79372	0.00028593	0.0147666	45
1432	Zfp704	9501865	3	9502327	463	.	3.3193	0.000634731	0.0244591	41
1433	Gata3	9508566	2	9508782	217	.	3.50901	0.000957503	0.0346298	40
1434	Gata3	9514051	2	9514877	827	.	3.27541	0.00070228	0.0262972	41
1435	Fhit	9527057	14	9527919	863	.	3.75314	0.000353354	0.017099	44
1436	Fam155a	9538430	8	9538638	209	.	3.86187	0.000247343	0.0148576	46
1437	Cntn5	9544749	9	9545208	460	.	3.32256	0.00069923	0.02683	41
1438	Rrs1	9545235	1	9545924	690	.	3.51132	0.000796801	0.0296784	40
1439	Gata3	9549845	2	9550078	234	.	4.58367	6.55405e-06	0.00111388	61
1440	Pcna-ps2	9555056	19	9555393	338	.	4.023	4.16553e-05	0.00359451	53
1441	Grm3	9570148	5	9570660	513	.	3.7406	0.000278131	0.0145533	45
1442	Osr1	9576248	12	9576482	235	.	4.29534	1.50179e-05	0.00187249	58
1443	Osr1	9584768	12	9584984	217	.	3.50553	0.000694257	0.026893	41
1444	Cetn1	9592633	18	9592899	267	.	3.99912	9.63385e-05	0.00698056	50
1445	Gata3	9593441	2	9594286	846	.	3.40567	0.000932374	0.0323296	40
1446	Zfp704	9593566	3	9593814	249	.	3.65139	0.000454339	0.0206163	43
1447	Nxph1	9603745	6	9604186	442	.	3.59165	0.000374964	0.0176864	44
1448	Zfp704	9608229	3	9609537	1309	.	3.46636	0.000569889	0.022444	42
1449	Grin2a	9616030	16	9616223	194	.	3.50131	0.000823266	0.0299861	40
1450	Zfp704	9624147	3	9624454	308	.	3.70537	0.000312997	0.0152223	45
1451	Cntn5	9625692	9	9626467	776	.	3.47256	0.000285233	0.0146322	45
1452	Dynlt3	9631522	X	9631900	379	.	3.33694	0.000207673	0.0121952	46
1453	Pag1	9635979	3	9636408	430	.	4.31863	3.00656e-07	8.72e-05	75
1454	Cetn1	9640557	18	9641126	570	.	3.50407	0.000793579	0.0281825	41
1455	Dynlt3	9645680	X	9645981	302	.	4.07363	7.42079e-05	0.00585181	51
1456	Nxph1	9646072	6	9646376	305	.	3.59476	0.000601077	0.0246388	42
1457	Grin2a	9653502	16	9653741	240	.	4.07037	4.11443e-05	0.00382992	53
1458	Pabpc6	9668322	17	9668528	207	.	3.57407	0.000677922	0.0266643	41
1459	Asph	9668634	4	9669422	789	.	4.00288	8.74802e-05	0.00616808	50
1460	Osr1	9683083	12	9683681	599	.	4.44311	1.43513e-05	0.00138641	58
1461	Pag1	9700880	3	9702041	1162	.	3.54847	0.000431539	0.0193037	43
1462	Fam155a	9707531	8	9707775	245	.	4.23684	2.95162e-05	0.00315689	55
1463	Colec12	9707807	18	9708173	367	.	3.41658	0.000737751	0.0278721	41
1464	Abca13	9712796	11	9713847	1052	.	3.32427	0.000183265	0.00989783	47
1465	Asph	9723461	4	9723824	364	.	4.28522	1.54056e-05	0.00191104	58
1466	Fhit	9728827	14	9730674	1848	.	3.82792	2.72377e-05	0.00255329	55
1467	Pag1	9731312	3	9732556	1245	.	4.01553	7.76229e-06	0.00110385	61
1468	Stxbp5	9732008	10	9732389	382	.	4.17901	6.13903e-05	0.00513547	52
1469	Pabpc6	9732126	17	9733005	880	.	4.91009	1.24194e-06	0.000253297	69
1470	Asph	9733646	4	9734659	1014	.	3.67754	0.000119975	0.00796416	49
1471	Spef2	9738213	15	9738425	213	.	3.63621	0.000583311	0.0251044	42
1472	Vcpip1	9747598	1	9748666	1069	.	3.67357	0.000259836	0.0144674	45
1473	Vmn2r46	9748940	7	9750341	1402	.	3.63508	0.000191624	0.0115006	47
1474	Zmynd11	9755949	13	9756379	431	.	3.72167	0.000410223	0.0191359	43
1475	Pabpc6	9756784	17	9756992	209	.	3.4494	0.000615149	0.0246627	42
1476	Pabpc6	9761633	17	9761885	253	.	5.11291	6.77907e-07	0.000173317	71
1477	Zmynd11	9763838	13	9765268	1431	.	3.96165	9.81951e-05	0.00669314	50
1478	Pabpc6	9764209	17	9764945	737	.	3.49512	0.00095374	0.0330499	40
1479	Vcpip1	9768612	1	9768821	210	.	3.79076	0.000301856	0.0161321	45
1480	Gdf6	9770602	4	9770945	344	.	3.53797	0.000760624	0.0279113	41
1481	Pabpc6	9780858	17	9781481	624	.	3.6286	0.000461785	0.0196228	43
1482	Pabpc6	9785241	17	9786205	965	.	3.44501	0.000633622	0.024256	41
1483	Gm10217	9785400	8	9785591	192	.	3.77954	0.000272672	0.0149424	45
1484	Stxbp5	9785767	10	9785967	201	.	4.01029	0.000122253	0.00813542	49
1485	Pabpc6	9787367	17	9787584	218	.	3.59697	0.000586125	0.0244839	42
1486	Scgb2a2	9787519	19	9788252	734	.	3.40439	0.000339305	0.015372	44
1487	Pag1	9791863	3	9792058	196	.	4.53637	1.15276e-05	0.00156178	59
1488	Pag1	9803054	3	9803298	245	.	2.8792	0.000289274	0.0148898	45
1489	Pabpc6	9805322	17	9805789	468	.	3.51157	0.000921892	0.0319875	40
1490	Abca13	9812470	11	9812769	300	.	4.04115	9.03837e-05	0.00682056	50
1491	Abca13	9819598	11	9819890	293	.	4.09332	7.03817e-05	0.00572269	51
1492	Gm20821	9820860	Y	9821063	204	.	3.83646	0.000269116	0.0145388	45
1493	Pag1	9826798	3	9827984	1187	.	3.45586	0.00061454	0.0243461	42
1494	Gdf6	9859189	4	9859921	733	.	3.46649	0.000889652	0.0312061	40
1495	Nxph1	9867499	6	9867972	474	.	4.04257	4.83448e-05	0.00448343	53
1496	Gata3	9870204	2	9870502	299	.	4.02528	7.33432e-05	0.00580657	51
1497	Vmn2r47	9877396	7	9877593	198	.	3.82557	0.000281268	0.0158358	45
1498	Sgk3	9878382	1	9878614	233	.	3.69702	0.00045064	0.0201456	43
1499	Chrm3	9878440	13	9878847	408	.	3.88035	0.000195754	0.011568	47
1500	Cntn5	9888553	9	9889546	994	.	3.54234	0.000402365	0.0177717	43
1501	Stxbp5	9900641	10	9901623	983	.	3.65438	0.00049985	0.0211339	43
1502	Mcmdc2	9908510	1	9909106	597	.	4.71889	4.62147e-06	0.000680801	63
1503	Grm3	9931630	5	9931850	221	.	3.48645	0.000982539	0.0328163	40
1504	Grm3	9935509	5	9935873	365	.	3.82455	0.000246003	0.0139885	46
1505	Taf3	9939592	2	9939787	196	.	3.51345	0.000834507	0.0298518	40
1506	Tcf24	9966957	1	9968102	1146	.	3.53883	0.00051305	0.0214768	42
1507	Fabp5	9968759	3	9969182	424	.	3.60631	0.000519828	0.022104	42
1508	Abca13	9975160	11	9976140	981	.	3.62758	0.000520751	0.0205357	42
1509	Lig4	9976013	8	9976533	521	.	3.94646	0.000115388	0.00813448	49
1510	Fth1	9982445	19	9983444	1000	.	3.53422	0.00036166	0.0165718	44
1511	Grin2a	9994391	16	9994693	303	.	3.5175	0.000568198	0.023465	42
1512	Best1	9996339	19	9998200	1862	.	3.82135	6.63544e-05	0.00431042	51
1513	Gdf6	10004157	4	10005273	1117	.	3.76167	8.49748e-05	0.0064183	50
1514	Fhit	10005805	14	10006048	244	.	10.1704	3.05351e-24	1.01e-20	245
1515	Tnfsf13b	10006521	8	10007401	881	.	3.62443	0.000380978	0.0172401	44
1516	Fabp5	10012563	3	10012885	323	.	3.82962	7.57112e-05	0.00597049	51
1517	Taf3	10014945	2	10015241	297	.	3.57951	0.000508487	0.0214694	42
1518	Stxbp5	10026791	10	10027515	725	.	4.99104	6.1052e-08	1.87e-05	82
1519	Usp14	10029775	18	10030344	570	.	3.57517	0.000516535	0.0220638	42
1520	Stxbp5	10033121	10	10033347	227	.	4.5505	5.67375e-07	0.000147306	72
1521	Grin2a	10033590	16	10033827	238	.	3.98009	0.000101058	0.00730231	49
1522	Rab3il1	10034836	19	10035224	389	.	3.36209	0.000632718	0.0248639	41
1523	Cops5	10037792	1	10038094	303	.	3.67183	0.000327657	0.0166936	44
1524	Cspp1	10039001	1	10040247	1247	.	4.17011	5.80657e-05	0.00497187	52
1525	Grin2a	10045627	16	10045936	310	.	3.96595	7.28383e-05	0.00589644	51
1526	Fads3	10046382	19	10046878	497	.	3.68496	0.000204268	0.0110915	46
1527	Taf3	10048327	2	10048770	444	.	4.35379	1.85554e-05	0.00211826	57
1528	Nxph1	10051244	6	10051456	213	.	3.86694	0.000234866	0.0139024	46
1529	Gm5152	10071663	5	10071886	224	.	3.22084	0.000425393	0.0191082	43
1530	Gm5152	10072801	5	10073062	262	.	4.46265	1.58562e-06	0.000364435	67
1531	Fads2	10074605	19	10074814	210	.	3.50423	0.000550453	0.0225351	42
1532	Fhit	10086411	14	10086807	397	.	3.74059	0.000152767	0.0100828	48
1533	Rpl39l	10087082	16	10087423	342	.	4.52926	8.76436e-06	0.00124242	60
1534	Gm9833	10099491	3	10099682	192	.	3.52906	0.000601077	0.0245166	42
1535	Gdf6	10111023	4	10111254	232	.	3.63784	0.000579469	0.0248302	42
1536	Rpgr	10142916	X	10143110	195	.	3.57687	0.000711033	0.0271406	41
1537	Rock1	10145892	18	10146088	197	.	3.87964	0.000225819	0.0135482	46
1538	Pmp2	10162846	3	10163239	394	.	3.45851	0.00096525	0.0321499	40
1539	Chrm3	10176442	13	10177770	1329	.	3.63791	0.000108069	0.00656931	49
1540	Fhit	10180929	14	10181177	249	.	4.66638	2.11529e-06	0.000385461	66
1541	Rock1	10181508	18	10182416	909	.	3.73697	0.000167954	0.00989441	47
1542	Fads1	10182623	19	10184383	1761	.	3.51714	0.000505592	0.0195601	42
1543	Fhit	10185548	14	10185849	302	.	3.64942	0.00054144	0.0217906	42
1544	Atf7ip2	10192521	16	10193242	722	.	3.54444	0.000731846	0.0275505	41
1545	Cntn5	10193517	9	10194167	651	.	3.88564	0.000111109	0.00740867	49
1546	Cntn5	10197355	9	10197579	225	.	3.39516	0.00056607	0.0232263	42
1547	Vwc2	10200083	11	10200491	409	.	3.31747	0.000561539	0.0228881	42
1548	Arfgef1	10232196	1	10233203	1008	.	3.71202	0.00019106	0.0105199	47
1549	Myo16	10249346	8	10249537	192	.	3.54939	0.000627263	0.0248823	42
1550	Atf7ip2	10260668	16	10260929	262	.	3.88206	0.000120654	0.00861311	49
1551	Emp2	10284443	16	10285575	1133	.	5.76617	5.10387e-10	1.42e-07	102
1552	Cntn5	10284858	9	10285076	219	.	3.4843	0.000899435	0.0318911	40
1553	Cntn5	10294943	9	10295209	267	.	3.72902	0.000400793	0.0193544	43
1554	Impa1	10317166	3	10317452	287	.	3.55471	0.000724836	0.027649	41
1555	Qk	10318189	17	10318758	570	.	3.50346	0.000862442	0.0304103	40
1556	Qk	10319582	17	10320415	834	.	3.46051	0.000883324	0.0283459	40
1557	Adgb	10335279	10	10335585	307	.	5.42134	2.00078e-12	2.62e-09	126
1558	Adgb	10344234	10	10344425	192	.	3.61381	0.000498655	0.0222879	43
1559	Dagla	10345890	19	10346193	304	.	3.97562	2.49075e-05	0.00265503	56
1560	Tekt5	10347808	16	10348521	714	.	3.50332	0.000522853	0.0217696	42
1561	Tekt5	10355353	16	10355667	315	.	3.60043	0.000218721	0.0124251	46
1562	Chrm3	10363291	13	10363566	276	.	4.86538	3.3458e-06	0.000636253	64
1563	Pacrg	10370205	17	10370407	203	.	3.37178	0.000504661	0.0217977	42
1564	Syt7	10388592	19	10388797	206	.	3.65017	0.000312759	0.0164203	45
1565	Tspan7	10408977	X	10409325	349	.	3.47701	0.000190858	0.0111517	47
1566	Rdh14	10412097	12	10412364	268	.	3.98035	7.99503e-05	0.00612915	50
1567	Syt7	10422308	19	10423157	850	.	3.7237	7.79615e-05	0.0062884	51
1568	Snx16	10430420	3	10430621	202	.	3.68343	0.000475686	0.0203714	43
1569	Pacrg	10436294	17	10436489	196	.	3.58249	0.000500876	0.021508	43
1570	Pacrg	10437939	17	10438211	273	.	3.69494	0.000305014	0.0145838	45
1571	Vwc2	10440052	11	10440283	232	.	3.50436	0.000573654	0.0236734	42
1572	Dnajc21	10469944	15	10470439	496	.	3.7653	0.000312831	0.0161072	45
1573	Zik1	10471435	7	10472621	1187	.	3.4471	0.000429932	0.0177468	43
1574	Ppp1r32	10479413	19	10479726	314	.	3.36558	0.000542738	0.0225159	42
1575	Ciita	10480389	16	10480668	280	.	3.56973	0.000351196	0.0176962	44
1576	Brix1	10485677	15	10486287	611	.	3.74426	0.000243388	0.0130879	46
1577	2610301B20Rik	10487229	4	10487756	528	.	4.09053	8.91005e-05	0.00656599	50
1578	Fhit	10495702	14	10497046	1345	.	3.35884	0.0008314	0.0294564	40
1579	Pacrg	10500959	17	10501827	869	.	3.522	0.000809208	0.0296476	40
1580	Sdhaf2	10509502	19	10509810	309	.	4.21708	4.1973e-05	0.00405051	53
1581	Tspan7	10524836	X	10525265	430	.	4.72005	3.43977e-06	0.000493787	64
1582	Myo16	10531361	8	10531960	600	.	3.61014	0.000484864	0.0198898	43
1583	Myo16	10532996	8	10533185	190	.	3.56423	0.000214551	0.012625	46
1584	Vwc2	10535349	11	10535539	191	.	2.94187	0.000895818	0.0315893	40
1585	Myo16	10540874	8	10541247	374	.	3.85598	0.000216656	0.0130936	46
1586	Dexi	10542483	16	10542731	249	.	3.36939	0.000867841	0.0312299	40
1587	Clec16a	10545116	16	10545730	615	.	3.74981	0.000193825	0.0112657	47
1588	Sfmbt2	10553979	2	10554810	832	.	4.02893	4.00673e-05	0.00382798	53
1589	Rab32	10557730	10	10558318	589	.	3.38433	0.000940957	0.032514	40
1590	Rai14	10566564	15	10566789	226	.	3.74232	0.00025685	0.0146646	45
1591	Rab32	10572469	10	10573250	782	.	3.32168	0.000925763	0.0306514	40
1592	Tmem138	10576910	19	10577527	618	.	3.57531	0.000380645	0.016186	44
1593	Cyb561a3	10579891	19	10580162	272	.	3.39083	0.000846915	0.0299344	40
1594	Rab32	10584602	10	10584925	324	.	3.08841	0.000443885	0.0196771	43
1595	Rab32	10592430	10	10592974	545	.	4.55381	1.23115e-05	0.00171712	59
1596	Ddb1	10605418	19	10605759	342	.	5.06035	2.99771e-07	8.84e-05	75
1597	Gm8871	10622245	5	10623023	779	.	3.60825	0.000230484	0.0121523	46
1598	Ddb1	10624923	19	10625217	295	.	3.55168	0.000580283	0.0239276	42
1599	Clec16a	10664817	16	10665099	283	.	3.71417	0.000230457	0.0133042	46
1600	Vwc2	10674392	11	10674630	239	.	4.11081	8.53631e-05	0.00665917	50
1601	Myo16	10676300	8	10676595	296	.	3.74151	0.000319632	0.0165291	44
1602	Clec16a	10680067	16	10680265	199	.	3.30329	0.000912809	0.030595	40
1603	Rai14	10701183	15	10701413	231	.	3.74402	0.000328058	0.0154373	44
1604	Gm20777	10705246	Y	10706032	787	.	3.90652	0.000115324	0.00800368	49
1605	Gm27894	10705512	6	10705896	385	.	3.77827	0.000103431	0.00741191	49
1606	Mid1ip1	10717088	X	10717314	227	.	3.6685	0.000414209	0.0191779	43
1607	Cpa6	10729980	1	10730810	831	.	4.28024	3.14891e-05	0.00278029	55
1608	2610301B20Rik	10734586	4	10735234	649	.	4.74635	5.17643e-06	0.00079704	62
1609	Cpa6	10736715	1	10736934	220	.	3.86457	0.000234742	0.0134667	46
1610	Clec16a	10738809	16	10739058	250	.	3.99117	6.35594e-05	0.00550136	51
1611	Vwc2	10761778	11	10762601	824	.	3.64576	4.26786e-05	0.00377337	53
1612	Fhit	10762613	14	10762903	291	.	3.98904	0.000112272	0.00841027	49
1613	Snx16	10765916	3	10766316	401	.	3.52571	0.00071978	0.0254121	41
1614	Fhit	10768889	14	10769126	238	.	3.86836	0.000225439	0.0127482	46
1615	4930556M19Rik	10778219	15	10778549	331	.	3.79582	5.10752e-05	0.00406088	52
1616	Gm20777	10783801	Y	10784089	289	.	4.56359	1.2047e-05	0.00148003	59
1617	Sfmbt2	10786826	2	10787034	209	.	3.71008	0.000346529	0.0173014	44
1618	Sfmbt2	10812124	2	10812356	233	.	3.53002	0.000887503	0.0330742	40
1619	Zscan4b	10828208	7	10829421	1214	.	4.12796	4.18649e-05	0.00320324	53
1620	Gm20777	10833290	Y	10833530	241	.	3.85189	0.000220343	0.0123714	46
1621	Rmi2	10835028	16	10835236	209	.	3.40034	0.000954883	0.0326648	40
1622	Gm20777	10835211	Y	10835467	257	.	4.17292	6.74979e-05	0.00575864	51
1623	Pacrg	10840129	17	10840547	419	.	4.35506	1.14977e-05	0.00146835	59
1624	2610301B20Rik	10848643	4	10848923	281	.	4.63435	8.01032e-06	0.000957459	60
1625	2610301B20Rik	10868899	4	10870364	1466	.	3.42814	0.000432952	0.0188101	43
1626	2610301B20Rik	10873747	4	10875105	1359	.	3.6979	0.000366784	0.0179052	44
1627	Snx16	10879714	3	10879918	205	.	3.546	0.000240813	0.0132102	46
1628	Prex2	10880275	1	10880509	235	.	3.74692	0.000386616	0.019818	44
1629	Mib1	10881491	18	10882084	594	.	3.51828	0.000404138	0.0187525	43
1630	Vwc2	10885168	11	10885526	359	.	4.08663	5.38617e-05	0.00444785	52
1631	Prex2	10893081	1	10893273	193	.	3.79258	6.70456e-05	0.00560131	51
1632	Prpf19	10895061	19	10895534	474	.	3.30291	0.000893902	0.0311587	40
1633	Gm8871	10908115	5	10908618	504	.	3.89465	7.41413e-05	0.00540592	51
1634	Kcns3	10912183	12	10912434	252	.	3.97859	0.000103214	0.00780279	49
1635	Rmi2	10912323	16	10912515	193	.	3.34233	0.000982607	0.0324893	40
1636	Zscan4b	10915761	7	10916008	248	.	3.47668	0.000772574	0.0289208	41
1637	Kcns3	10917892	12	10918189	298	.	3.17208	0.000655013	0.0256106	41
1638	Kcns3	10920846	12	10921093	248	.	4.50661	2.15169e-06	0.00043443	66
1639	Prex2	10922734	1	10922959	226	.	3.55599	0.000390041	0.0181798	44
1640	Zscan4b	10930262	7	10930981	720	.	3.54033	0.000592052	0.0238226	42
1641	1010001N08Rik	10936627	18	10937194	568	.	3.432	0.000897263	0.0315828	40
1642	Ccdc86	10949016	19	10949313	298	.	3.84268	0.00011888	0.00818013	49
1643	Gm20777	10951783	Y	10952550	768	.	4.10796	4.35843e-05	0.00362343	53
1644	C1qtnf3	10952337	15	10952560	224	.	3.99263	0.000105116	0.00756972	49
1645	Mid1ip1	10966227	X	10966503	277	.	3.16379	0.000722321	0.0276866	41
1646	Snx16	10967719	3	10968304	586	.	4.90958	1.97111e-07	6.73e-05	77
1647	Ms4a10	10968067	19	10968424	358	.	3.34125	0.00056508	0.022784	42
1648	Grm1	10975422	10	10975931	510	.	3.73492	3.43463e-05	0.00328141	54
1649	Ryr2	10994566	13	10994767	202	.	4.27632	4.52449e-05	0.00450858	53
1650	Plekhf2	10996587	4	10997003	417	.	3.83462	0.000202572	0.0113721	46
1651	Litaf	11017063	16	11017808	746	.	3.38841	0.000914682	0.0317512	40
1652	Ryr2	11017582	13	11017814	233	.	3.77176	0.000116756	0.00795316	49
1653	Prex2	11032464	1	11032735	272	.	3.96013	0.000156989	0.0101307	48
1654	Rxfp3	11036221	15	11036472	252	.	3.48648	0.000664584	0.0265399	41
1655	Gm27894	11038199	6	11038479	281	.	3.92102	0.000182579	0.0113682	47
1656	Zscan4-ps1	11054907	7	11055156	250	.	4.09241	9.69706e-05	0.00770265	50
1657	Zscan4-ps1	11056307	7	11056532	226	.	4.45381	3.6236e-06	0.000668344	64
1658	Snx16	11057415	3	11057749	335	.	3.78836	0.000194245	0.0118735	47
1659	Zscan4-ps1	11057474	7	11058568	1095	.	3.51329	0.000337847	0.0168085	44
1660	Gm8879	11095366	5	11095692	327	.	4.595	2.21238e-06	0.000459685	66
1661	Prkn	11098390	17	11098767	378	.	3.91883	0.000147096	0.00956137	48
1662	Kcns3	11099772	12	11100152	381	.	3.6121	0.000474318	0.0209508	43
1663	Prkn	11102583	17	11103908	1326	.	4.40532	1.00554e-05	0.00129879	59
1664	Gm27894	11122058	6	11122272	215	.	4.1738	2.35803e-05	0.0025075	56
1665	Txndc11	11134017	16	11134998	982	.	3.74643	0.000139277	0.00878598	48
1666	Snx16	11142466	3	11143327	862	.	3.3797	0.000187556	0.0112455	47
1667	Zc3h7a	11143327	16	11144215	889	.	7.77111	3.79665e-17	1.1e-14	174
1668	Snx16	11144483	3	11145365	883	.	3.73917	0.000268053	0.0142023	45
1669	Zc3h7a	11149690	16	11149879	190	.	3.61187	0.000332943	0.0168593	44
1670	Trp53inp1	11156078	4	11156649	572	.	4.37842	2.38473e-05	0.00249092	56
1671	Fhit	11160797	14	11161540	744	.	3.81152	0.000234115	0.0123757	46
1672	Col4a1	11162646	8	11162850	205	.	3.50153	0.000606415	0.025466	42
1673	Adamts12	11167641	15	11167960	320	.	4.54793	1.3112e-05	0.00161384	58
1674	Prkcq	11172131	2	11172744	614	.	3.63931	0.000495279	0.0209498	43
1675	Zc3h7a	11176080	16	11176528	449	.	3.78323	0.000150446	0.00961125	48
1676	Rsl1d1	11185346	16	11185551	206	.	3.81771	8.80684e-05	0.0071087	50
1677	Msgn1	11187796	12	11188067	272	.	3.47785	1.08338e-05	0.00152139	59
1678	Ccne2	11190593	4	11192315	1723	.	3.80845	0.000235174	0.0129724	46
1679	Msgn1	11193916	12	11194111	196	.	4.16507	8.03249e-07	0.000234002	70
1680	Rsl1d1	11202852	16	11203407	556	.	3.62094	0.000264509	0.0139287	45
1681	Ms4a12	11217083	19	11217423	341	.	4.18037	5.64755e-05	0.00467111	52
1682	Ms4a12	11222913	19	11223881	969	.	3.95749	7.51225e-05	0.00545331	51
1683	Adamts12	11224360	15	11224701	342	.	4.45659	7.17067e-06	0.00106336	61
1684	Gspt1	11253596	16	11254638	1043	.	3.77633	0.00010616	0.00755892	49
1685	Ints8	11253721	4	11254355	635	.	3.58498	0.000354699	0.0164297	44
1686	Ryr2	11254711	13	11256000	1290	.	3.43412	0.000411576	0.0192092	43
1687	Prex2	11261140	1	11261574	435	.	3.62962	0.000225325	0.0127295	46
1688	Smc6	11266419	12	11266698	280	.	3.55889	0.000519135	0.0219452	42
1689	Ryr2	11266483	13	11266674	192	.	3.54219	0.000798804	0.029451	40
1690	Col4a1	11279282	8	11279730	449	.	3.55293	0.000602296	0.021692	42
1691	Snx16	11280069	3	11280266	198	.	3.70091	0.000314492	0.0163245	45
1692	4930432B10Rik	11280630	10	11281654	1025	.	3.50874	0.000910039	0.0310656	40
1693	Zpbp	11287622	11	11288306	685	.	4.07819	4.74067e-05	0.00407305	53
1694	Col4a1	11296717	8	11296942	226	.	4.0765	3.84388e-05	0.00380575	54
1695	Col4a1	11308233	8	11308454	222	.	3.53381	0.000533212	0.022671	42
1696	Adamts12	11314783	15	11315656	874	.	3.67904	0.000471357	0.0192828	43
1697	Col4a2	11315467	8	11317113	1647	.	3.67238	0.000330819	0.0149376	44
1698	Col4a2	11318250	8	11318647	398	.	3.43159	0.00069051	0.0259125	41
1699	Prkn	11328316	17	11328565	250	.	3.83645	0.00025636	0.0138054	45
1700	Prkcq	11333416	2	11333651	236	.	3.46625	0.000771525	0.028053	41
1701	Col4a2	11337524	8	11337717	194	.	3.45276	0.000422027	0.0195551	43
1702	Col4a2	11346621	8	11347621	1001	.	3.35414	0.00094317	0.032141	40
1703	Prkcq	11349052	2	11349549	498	.	3.49888	0.000386465	0.0179036	44
1704	Epm2a	11352772	10	11353176	405	.	3.20525	0.00011364	0.0080562	49
1705	Snx29	11361404	16	11361636	233	.	3.0825	5.38902e-05	0.00457699	52
1706	Prkn	11380458	17	11380647	190	.	3.8928	0.000162787	0.0105521	47
1707	Col4a2	11387137	8	11387365	229	.	3.48651	0.00040465	0.0191153	43
1708	Zpbp	11387458	11	11387760	303	.	3.51812	0.000828858	0.0292382	40
1709	Esrp1	11388006	4	11388537	532	.	3.53726	0.000345669	0.0170911	44
1710	Col4a2	11394848	8	11395072	225	.	3.93822	9.21552e-05	0.00716209	50
1711	Snx16	11397921	3	11398195	275	.	3.52253	0.000308411	0.0156531	45
1712	Tars	11399473	15	11399844	372	.	3.72672	0.00029944	0.0154202	45
1713	Col4a2	11403641	8	11404047	407	.	3.40592	0.000809338	0.0282631	40
1714	Pfkfb3	11408993	2	11409725	733	.	3.64768	0.000224455	0.0129449	46
1715	Col4a2	11411451	8	11411991	541	.	3.8383	8.72288e-05	0.0065834	50
1716	Cntn5	11416879	9	11417130	252	.	4.41851	2.0575e-05	0.00239106	56
1717	Col4a2	11420511	8	11421518	1008	.	3.5622	0.000427602	0.0191915	43
1718	Ms4a4c	11422563	19	11422818	256	.	3.98111	3.40322e-05	0.00351326	54
1719	Ndufa4	11428780	6	11429160	381	.	3.89131	0.000182579	0.0105643	47
1720	Prkn	11438221	17	11438459	239	.	3.75155	0.000352533	0.0166403	44
1721	Tars	11462293	15	11462722	430	.	3.84915	0.000190946	0.0112037	47
1722	Virma	11469297	4	11469663	367	.	3.78787	0.000200272	0.0114177	46
1723	Prkn	11469615	17	11469844	230	.	3.78442	0.000234742	0.0134261	46
1724	Zscan4-ps2	11480146	7	11482554	2409	.	3.49278	0.00081197	0.0288702	40
1725	Snx29	11488962	16	11489400	439	.	3.52426	0.000786339	0.0289481	41
1726	Epm2a	11492035	10	11492225	191	.	7.76095	6.48933e-14	1.03e-10	141
1727	Virma	11492343	4	11492558	216	.	3.62063	0.000515988	0.0224678	42
1728	Naxd	11497125	8	11497833	709	.	4.23877	2.172e-05	0.00212686	56
1729	Cntn5	11498859	9	11499352	494	.	4.44021	2.03906e-05	0.00237947	56
1730	Prkn	11499511	17	11500117	607	.	4.81895	2.41869e-06	0.00049389	66
1731	Ryr2	11502109	13	11503517	1409	.	3.50991	0.000139659	0.00878456	48
1732	Ryr2	11507734	13	11507974	241	.	3.35881	0.000278529	0.0148402	45
1733	Naxd	11508075	8	11508280	206	.	3.63028	0.000309086	0.0154903	45
1734	Rad51ap2	11508981	12	11509184	204	.	3.5864	0.000455365	0.0195537	43
1735	Pfkfb3	11513123	2	11513336	214	.	3.70376	0.00040412	0.0191955	43
1736	Pfkfb3	11521806	2	11522147	342	.	3.45264	0.000772236	0.0282163	41
1737	Cars2	11529022	8	11530669	1648	.	3.40469	0.000919666	0.0311423	40
1738	Epm2a	11555210	10	11555520	311	.	3.49483	0.000982992	0.0332966	40
1739	Ing1	11555332	8	11558641	3310	.	3.42307	0.0007491	0.0268497	41
1740	Ptprg	11555689	14	11555930	242	.	4.04069	8.76536e-05	0.00672404	50
1741	Rad54b	11558796	4	11559074	279	.	3.7253	0.000281287	0.0142125	45
1742	Ptprg	11571216	14	11572289	1074	.	3.86524	8.53709e-05	0.00665825	50
1743	Snx16	11590554	3	11590934	381	.	4.19468	1.3992e-05	0.00167637	58
1744	Rbm17	11593709	2	11594123	415	.	3.57341	0.000570558	0.0227421	42
1745	Zscan4-ps3	11606441	7	11606650	210	.	3.47715	0.00060274	0.0242521	42
1746	4930512M02Rik	11611630	11	11611914	285	.	3.42845	0.000101714	0.00733787	49
1747	Rbbp8	11614772	18	11615031	260	.	3.60478	0.0006422	0.0255747	41
1748	4930512M02Rik	11616966	11	11618015	1050	.	3.25644	0.000944322	0.0314702	40
1749	Gm17490	11623277	2	11623716	440	.	3.60008	0.000612534	0.0252366	42
1750	A830018L16Rik	11624235	1	11624671	437	.	4.38751	8.95385e-06	0.00137268	60
1751	A830018L16Rik	11625951	1	11626853	903	.	4.70366	1.59324e-06	0.000235809	67
1752	Rbbp8	11627061	18	11627479	419	.	3.45597	0.000589115	0.0238419	42
1753	Rbbp8	11630598	18	11631140	543	.	3.8018	0.000224187	0.0124779	46
1754	Gm25365	11632524	9	11634207	1684	.	3.91408	7.03979e-05	0.00520715	51
1755	Ankrd10	11634736	8	11635945	1210	.	3.25497	0.000907716	0.0314673	40
1756	Epm2a	11635815	10	11636834	1020	.	3.59274	0.000371433	0.0174707	44
[truncated: 20,563 more rows]

## Sheet: Dataset EV3D legend
Dataset EV3D. CUT&RUN-seq data corresponding to Figure 5.
[truncated: 1 more rows]

[truncated: 1 more sheets: Dataset EV3D ]
