# Supplementary material for: Histone demethylase KDM2A recruits HCFC1 and E2F1 to orchestrate male germ cell meiotic entry and progression
Source: EMBO J. 2024 Aug 19;43(19):4197–227. doi: 10.1038/s44318-024-00203-4 (PMC11448500; doi:10.1038/s44318-024-00203-4)
Supplement: Supplementary file 6 — Dataset EV4 [file 44318_2024_203_MOESM6_ESM.xlsx]

## Sheet: Dataset EV4A legend
Dataset EV4A. IP-MS data coresponding to Figure 6A.
List of proteins pulled down by the KDM2A antibody and determined by mass spectrometric analysis.

## Sheet: Dataset EV4A
Protein IDs	Majority protein IDs	Protein names	Gene names	Fasta headers	Number of proteins	Peptides	Razor + unique peptides	Unique peptides	Sequence coverage [%]	Mol. weight [kDa]	Sequence length	Score	Intensity	iBAQ
F6YRW4;P59997;H3BLD4;H3BL82;A0A087WP68;H3BKJ9	F6YRW4;P59997	Lysine (K)-specific demethylase 2A;Lysine-specific demethylase 2A	Kdm2a	tr|F6YRW4|F6YRW4_MOUSE Lysine (K)-specific demethylase 2A OS=Mus musculus OX=10090 GN=Kdm2a PE=1 SV=2;sp|P59997|KDM2A_MOUSE Lysine-specific demethylase 2A OS=Mus musculus OX=10090 GN=Kdm2a PE=1 SV=2	6	35	35	35	14	132.67	1161	341.362	184130000	784640
Q8VDD5;Q6URW6;K3W4R2;A0A2R8VKI5;F2Z494;A0A2R8W6V7;A0A140LI60;G3UW82;E9Q264;Q91Z83;B1AR69;P13542;Q5SX39;P13541;A2AQP0;Q5SX40;Q02566	Q8VDD5	Myosin-9	Myh9	sp|Q8VDD5|MYH9_MOUSE Myosin-9 OS=Mus musculus OX=10090 GN=Myh9 PE=1 SV=4	17	50	50	35	30.2	226.37	1960	323.31	860080000	3278700
P20152;A0A0A6YWC8;A2AKJ2;G5E846;A0A2R8W6R6;G3X981;P15331	P20152;A0A0A6YWC8	Vimentin	Vim	sp|P20152|VIME_MOUSE Vimentin OS=Mus musculus OX=10090 GN=Vim PE=1 SV=3;tr|A0A0A6YWC8|A0A0A6YWC8_MOUSE Vimentin OS=Mus musculus OX=10090 GN=Vim PE=1 SV=1	7	25	25	21	56.4	53.687	466	289.1	1139100000	21590000
Q99KP6	Q99KP6	Pre-mRNA-processing factor 19	Prpf19	sp|Q99KP6|PRP19_MOUSE Pre-mRNA-processing factor 19 OS=Mus musculus OX=10090 GN=Prpf19 PE=1 SV=1	6	25	25	25	33	55.238	504	184.097	101310000	1003500
B1AUX2;Q61191;F6T088;F6SJS2;Q9D968	B1AUX2;Q61191	Host cell factor C1;Host cell factor 1	Hcfc1	tr|B1AUX2|B1AUX2_MOUSE Host cell factor C1 OS=Mus musculus OX=10090 GN=Hcfc1 PE=1 SV=1;sp|Q61191|HCFC1_MOUSE Host cell factor 1 OS=Mus musculus OX=10090 GN=Hcfc1 PE=1 SV=2	6	13	13	13	26.5	215.05	2090	173.19	40977000	404060
P58854;E9Q0R3;F6QMZ4	P58854	Gamma-tubulin complex component 3	Tubgcp3	sp|P58854|GCP3_MOUSE Gamma-tubulin complex component 3 OS=Mus musculus OX=10090 GN=Tubgcp3 PE=1 SV=2	3	12	12	12	17.6	103.47	905	146.58	128620000	1442800
Q569Z6;Q8BZN7;F6YSQ2;F6YH92	Q569Z6;Q8BZN7	Thyroid hormone receptor-associated protein 3;Thyroid hormone receptor associated protein 3	Thrap3	sp|Q569Z6|TR150_MOUSE Thyroid hormone receptor-associated protein 3 OS=Mus musculus OX=10090 GN=Thrap3 PE=1 SV=1;tr|Q8BZN7|Q8BZN7_MOUSE Thyroid hormone receptor associated protein 3 OS=Mus musculus OX=10090 GN=Thrap3 PE=1 SV=1	4	11	11	11	16.1	108.18	951	141.92	451280000	1301100
Q4B2D5	Q4B2D5	E2F transcription factor 1	E2f1	sp|Q4B2D5|E2F1_MOUSE E2F transcription factor 1 OS=Mus musculus OX=10090 GN=E2f1 PE=1 SV=3	1	15	15	15	39.3	47.153	419	126.32	397580000	11176000
Q9D8E6	Q9D8E6	60S ribosomal protein L4	Rpl4	sp|Q9D8E6|RL4_MOUSE 60S ribosomal protein L4 OS=Mus musculus OX=10090 GN=Rpl4 PE=1 SV=3	1	14	14	14	37.7	47.153	419	126.32	397580000	11176000
Q8BG05;A2AL12;A2AL13	Q8BG05;A2AL12	Heterogeneous nuclear ribonucleoprotein A3	Hnrnpa3	sp|Q8BG05|ROA3_MOUSE Heterogeneous nuclear ribonucleoprotein A3 OS=Mus musculus OX=10090 GN=Hnrnpa3 PE=1 SV=1;tr|A2AL12|A2AL12_MOUSE Heterogeneous nuclear ribonucleoprotein A3 OS=Mus musculus OX=10090 GN=Hnrnpa3 PE=1 SV=1	3	11	11	11	35.4	39.652	379	124.23	320360000	3792300
Q9EQK5;E9Q3X0;D3Z2N7	Q9EQK5;E9Q3X0	Major vault protein	Mvp	sp|Q9EQK5|MVP_MOUSE Major vault protein OS=Mus musculus OX=10090 GN=Mvp PE=1 SV=4;tr|E9Q3X0|E9Q3X0_MOUSE Major vault protein OS=Mus musculus OX=10090 GN=Mvp PE=1 SV=1	3	18	18	18	26.4	95.923	861	123.96	315620000	3969300
Q9R0L6;A0A1B0GT33	Q9R0L6	Pericentriolar material 1 protein	Pcm1	sp|Q9R0L6|PCM1_MOUSE Pericentriolar material 1 protein OS=Mus musculus OX=10090 GN=Pcm1 PE=1 SV=2	2	14	14	14	8.5	228.84	2025	123.26	164310000	1163300
Q8CB58;P17225;E9Q279;E9QMW9	Q8CB58;P17225	Polypyrimidine tract binding protein 1;Polypyrimidine tract-binding protein 1	Ptbp1	tr|Q8CB58|Q8CB58_MOUSE Polypyrimidine tract binding protein 1 OS=Mus musculus OX=10090 GN=Ptbp1 PE=1 SV=1;sp|P17225|PTBP1_MOUSE Polypyrimidine tract-binding protein 1 OS=Mus musculus OX=10090 GN=Ptbp1 PE=1 SV=3	4	3	3	3	9.2	52.63	489	122.136	19703000	356410
P47963	P47963	60S ribosomal protein L13	Rpl13	sp|P47963|RL13_MOUSE 60S ribosomal protein L13 OS=Mus musculus OX=10090 GN=Rpl13 PE=1 SV=3	1	8	8	8	34.6	24.305	211	119.15	272790000	13802000
G3UXT7;Q8CFQ9;P56959;G3UZD2;Q91VQ2	G3UXT7;Q8CFQ9;P56959	Fused in sarcoma (Fragment);Fused in sarcoma;RNA-binding protein FUS	Fus	tr|G3UXT7|G3UXT7_MOUSE Fused in sarcoma (Fragment) OS=Mus musculus OX=10090 GN=Fus PE=1 SV=1;tr|Q8CFQ9|Q8CFQ9_MOUSE Fused in sarcoma OS=Mus musculus OX=10090 GN=Fus PE=1 SV=1;sp|P56959|FUS_MOUSE RNA-binding protein FUS OS=Mus musculus OX=10090 GN=Fus PE=1	5	10	10	10	77.7	13.897	130	117.49	656440000	29161000
Q62167;P16381	Q62167;P16381	ATP-dependent RNA helicase DDX3X	Ddx3x	sp|Q62167|DDX3X_MOUSE ATP-dependent RNA helicase DDX3X OS=Mus musculus OX=10090 GN=Ddx3x PE=1 SV=3	2	10	9	3	22.1	73.101	662	114.29	159640000	2338200
O88569;A0A0N4SUM2	O88569	Heterogeneous nuclear ribonucleoproteins A2/B1	Hnrnpa2b1	sp|O88569|ROA2_MOUSE Heterogeneous nuclear ribonucleoproteins A2/B1 OS=Mus musculus OX=10090 GN=Hnrnpa2b1 PE=1 SV=2	2	12	12	12	39.1	37.402	353	103.78	359280000	10103000
P12970	P12970	60S ribosomal protein L7a	Rpl7a	sp|P12970|RL7A_MOUSE 60S ribosomal protein L7a OS=Mus musculus OX=10090 GN=Rpl7a PE=1 SV=2	1	8	8	8	34.6	29.976	266	97.251	179550000	1865700
P62806	P62806	Histone H4	H4c1	sp|P62806|H4_MOUSE Histone H4 OS=Mus musculus OX=10090 GN=H4c1 PE=1 SV=2	1	10	10	10	55.3	11.367	103	97.046	1441800000	159280000
P84089;A0A1W2P7H9;A0A1W2P7T3;G3UW85	P84089;A0A1W2P7H9;A0A1W2P7T3;G3UW85	Enhancer of rudimentary homolog;	Erh	sp|P84089|ERH_MOUSE Enhancer of rudimentary homolog OS=Mus musculus OX=10090 GN=Erh PE=1 SV=1;tr|A0A1W2P7H9|A0A1W2P7H9_MOUSE Enhancer of rudimentary homolog OS=Mus musculus OX=10090 GN=Erh PE=1 SV=1;tr|A0A1W2P7T3|A0A1W2P7T3_MOUSE Enhancer of rudimentary ho	4	6	6	6	62.5	12.259	104	95.58	453280000	31190000
Q6ZWV7	Q6ZWV7	Polypyrimidine tract binding protein 2	Ptbp2	sp|Q6ZWV7|RL35_MOUSE Polypyrimidine tract binding protein 2 OS=Mus musculus OX=10090 GN=Ptbp2 PE=1 SV=1	1	2	2	2	12.2	14.552	123	92.435	21710000	5427500
Q8BTS0;Q61656;S4R1I6;B1ARC0;B1ARB9;S4R1E3	Q8BTS0;Q61656;S4R1I6	Probable ATP-dependent RNA helicase DDX5;RNA helicase	Ddx5	tr|Q8BTS0|Q8BTS0_MOUSE Probable ATP-dependent RNA helicase DDX5 OS=Mus musculus OX=10090 GN=Ddx5 PE=1 SV=1;sp|Q61656|DDX5_MOUSE Probable ATP-dependent RNA helicase DDX5 OS=Mus musculus OX=10090 GN=Ddx5 PE=1 SV=2;tr|S4R1I6|S4R1I6_MOUSE RNA helicase OS=Mus m	6	13	13	9	23.7	69.265	615	93.585	293100000	4709400
Q8C2Q3;E9QL13;J3QN51;J3QPT3;B0LM42;F7BGR7	Q8C2Q3;E9QL13	RNA-binding protein 14;RNA binding motif protein 14	Rbm14	sp|Q8C2Q3|RBM14_MOUSE RNA-binding protein 14 OS=Mus musculus OX=10090 GN=Rbm14 PE=1 SV=1;tr|E9QL13|E9QL13_MOUSE RNA binding motif protein 14 OS=Mus musculus OX=10090 GN=Rbm14 PE=1 SV=2	6	10	10	10	19.9	69.448	669	93.213	218180000	5750900
Q80TR8	Q80TR8	DDB1- and CUL4-associated factor 1	Dcaf1	sp|Q80TR8|DCAF1_MOUSE DDB1- and CUL4-associated factor 1 OS=Mus musculus OX=10090 GN=Dcaf1 PE=1 SV=4	2	15	15	15	12.5	168.93	1506	95.256	170530000	808460
P62242	P62242	40S ribosomal protein S8	Rps8	sp|P62242|RS8_MOUSE 40S ribosomal protein S8 OS=Mus musculus OX=10090 GN=Rps8 PE=1 SV=2	1	8	8	8	44.2	24.205	208	88.665	227000000	15032000
Q5SV64;Q3UH59;Q61879;Q8BXF2	Q5SV64;Q3UH59;Q61879	Myosin, heavy polypeptide 10, non-muscle;Myosin-10	Myh10	tr|Q5SV64|Q5SV64_MOUSE Myosin, heavy polypeptide 10, non-muscle OS=Mus musculus OX=10090 GN=Myh10 PE=1 SV=1;tr|Q3UH59|Q3UH59_MOUSE Myosin, heavy polypeptide 10, non-muscle OS=Mus musculus OX=10090 GN=Myh10 PE=1 SV=1;sp|Q61879|MYH10_MOUSE Myosin-10 OS=Mus m	4	22	11	10	13.3	232.47	2007	88.109	80116000	383020
B9EHJ3;P39447;A0A0U1RPW2;A0A0U1RPB2	B9EHJ3;P39447;A0A0U1RPW2	Tight junction protein 1;Tight junction protein ZO-1	Tjp1	tr|B9EHJ3|B9EHJ3_MOUSE Tight junction protein 1 OS=Mus musculus OX=10090 GN=Tjp1 PE=1 SV=1;sp|P39447|ZO1_MOUSE Tight junction protein ZO-1 OS=Mus musculus OX=10090 GN=Tjp1 PE=1 SV=2;tr|A0A0U1RPW2|A0A0U1RPW2_MOUSE Tight junction protein 1 OS=Mus musculus OX	4	11	11	11	9.8	188.85	1685	80.755	125970000	470100
P60710;P63260;E9Q5F4;G3UZ07;P68134;P68033;P62737;E9Q1F2;P63268;G3UYG0;E9Q606;A0A1D5RM20;D3YZY0;A0A494B9T3;D3Z2K3;Q8BFZ3;B1ATY1;A0A0U1RQ96;F8WGM8;E9Q2D1;F6WX90	P60710;P63260;E9Q5F4;G3UZ07;P68134;P68033;P62737;E9Q1F2;P63268;G3UYG0;E9Q606	Actin, cytoplasmic 1	Actb	sp|P60710|ACTB_MOUSE Actin, cytoplasmic 1 OS=Mus musculus OX=10090 GN=Actb PE=1 SV=1	21	11	11	11	39.5	41.736	375	77.993	210980000	5097100
P62274	P62274	40S ribosomal protein S29	Rps29	sp|P62274|RS29_MOUSE 40S ribosomal protein S29 OS=Mus musculus OX=10090 GN=Rps29 PE=1 SV=2	1	3	3	3	33.9	6.6767	56	77.105	614790000	61208000
P14148;F6XI62	P14148;F6XI62	60S ribosomal protein L7;Ribosomal protein L7 (Fragment)	Rpl7	sp|P14148|RL7_MOUSE 60S ribosomal protein L7 OS=Mus musculus OX=10090 GN=Rpl7 PE=1 SV=2;tr|F6XI62|F6XI62_MOUSE Ribosomal protein L7 (Fragment) OS=Mus musculus OX=10090 GN=Rpl7 PE=1 SV=1	2	8	8	8	40	31.419	270	75.741	382310000	5167200
Q5SUT0;Q5SUS9;Q61545;Q5SUS8	Q5SUT0;Q5SUS9;Q61545	Ewing sarcoma breakpoint region 1;RNA-binding protein EWS	Ewsr1	tr|Q5SUT0|Q5SUT0_MOUSE Ewing sarcoma breakpoint region 1 OS=Mus musculus OX=10090 GN=Ewsr1 PE=1 SV=1;tr|Q5SUS9|Q5SUS9_MOUSE Ewing sarcoma breakpoint region 1 OS=Mus musculus OX=10090 GN=Ewsr1 PE=1 SV=1;sp|Q61545|EWS_MOUSE RNA-binding protein EWS OS=Mus mus	4	4	4	4	12.1	64.988	618	74.832	118030000	1751300
Q8BTI8;A0A087WPS9;A0A087WRX8;A0A3B2W3Z4	Q8BTI8	Serine/arginine repetitive matrix protein 2	Srrm2	sp|Q8BTI8|SRRM2_MOUSE Serine/arginine repetitive matrix protein 2 OS=Mus musculus OX=10090 GN=Srrm2 PE=1 SV=3	4	4	4	4	2.4	294.84	2703	71.514	47985000	262320
A0A1B0GR08;Q921G8;A0A1B0GS25;A0A1B0GRD4;A0A1B0GRD0	A0A1B0GR08;Q921G8	Gamma-tubulin complex component (Fragment);Gamma-tubulin complex component 2	Tubgcp2	tr|A0A1B0GR08|A0A1B0GR08_MOUSE Gamma-tubulin complex component (Fragment) OS=Mus musculus OX=10090 GN=Tubgcp2 PE=1 SV=1;sp|Q921G8|GCP2_MOUSE Gamma-tubulin complex component 2 OS=Mus musculus OX=10090 GN=Tubgcp2 PE=1 SV=2	5	9	9	9	13.3	102.74	900	68.363	104430000	1172100
P62702	P62702	40S ribosomal protein S4, X isoform	Rps4x	sp|P62702|RS4X_MOUSE 40S ribosomal protein S4, X isoform OS=Mus musculus OX=10090 GN=Rps4x PE=1 SV=2	1	7	7	7	24	29.597	263	66.335	147300000	4538700
P61358;A2A4Q0	P61358	60S ribosomal protein L27	Rpl27	sp|P61358|RL27_MOUSE 60S ribosomal protein L27 OS=Mus musculus OX=10090 GN=Rpl27 PE=1 SV=2	2	4	4	4	41.9	15.798	136	66.016	149800000	8613400
F6YVP7;P62270;S4R1N6;A0A1Y7VKY1;A0A3Q4EGP3	F6YVP7;P62270;S4R1N6;A0A1Y7VKY1	40S ribosomal protein S18	Rps18-ps6	tr|F6YVP7|F6YVP7_MOUSE 40S ribosomal protein S18 OS=Mus musculus OX=10090 GN=Rps18-ps6 PE=3 SV=2	5	8	8	8	44.1	17.671	152	58.6	217970000	15110000
E9PW20;Q9CY57;D3YZA1;D3Z7T7	E9PW20;Q9CY57;D3YZA1;D3Z7T7	Chromatin target of PRMT1;Chromatin target of PRMT1 protein;Chromatin target of PRMT1 (Fragment)	Chtop	tr|E9PW20|E9PW20_MOUSE Chromatin target of PRMT1 OS=Mus musculus OX=10090 GN=Chtop PE=1 SV=1;sp|Q9CY57|CHTOP_MOUSE Chromatin target of PRMT1 protein OS=Mus musculus OX=10090 GN=Chtop PE=1 SV=2;tr|D3YZA1|D3YZA1_MOUSE Chromatin target of PRMT1 (Fragment) OS=	4	5	5	5	26.1	22.106	203	56.865	225420000	5460400
Q91VM5;Q9WV02;A0A2I3BRL8;S4R1F6;A2AFI3;A2AFI4;A0A2I3BQC0	Q91VM5;Q9WV02;A0A2I3BRL8;S4R1F6	RNA binding motif protein, X-linked-like-1	Rbmxl1	sp|Q91VM5|RMXL1_MOUSE RNA binding motif protein, X-linked-like-1 OS=Mus musculus OX=10090 GN=Rbmxl1 PE=2 SV=1	7	7	7	7	19.6	42.161	388	56.834	124550000	2038400
B2M1R6;P61979;H3BLL4;H3BKD0;A0A286YDM3;H3BK96;H3BKI8;A0A286YCM2;H3BLP7;H3BJS9;Q8BT23;A0A286YDH1;A0A286YEC4	B2M1R6;P61979;H3BLL4;H3BKD0;A0A286YDM3;H3BK96	Heterogeneous nuclear ribonucleoprotein K;	Hnrnpk	tr|B2M1R6|B2M1R6_MOUSE Heterogeneous nuclear ribonucleoprotein K OS=Mus musculus OX=10090 GN=Hnrnpk PE=1 SV=1;sp|P61979|HNRPK_MOUSE Heterogeneous nuclear ribonucleoprotein K OS=Mus musculus OX=10090 GN=Hnrnpk PE=1 SV=1;tr|H3BLL4|H3BLL4_MOUSE Heterogeneous	13	8	8	8	23.4	48.562	440	56.815	89142000	1416500
P62281;A0A1B0GRR3;A0A1B0GSE8	P62281;A0A1B0GRR3;A0A1B0GSE8	40S ribosomal protein S11;Ribosomal protein S11;	Rps11	sp|P62281|RS11_MOUSE 40S ribosomal protein S11 OS=Mus musculus OX=10090 GN=Rps11 PE=1 SV=3;tr|A0A1B0GRR3|A0A1B0GRR3_MOUSE Ribosomal protein S11 OS=Mus musculus OX=10090 GN=Rps11 PE=1 SV=1;tr|A0A1B0GSE8|A0A1B0GSE8_MOUSE 40S ribosomal protein S11 (Fragment)	3	7	7	7	46.2	18.431	158	56.224	166040000	5809500
A2A9R3	A2A9R3	Melanoma-associated antigen B4	Mageb4	sp|A2A9R3|MAGB4_MOUSE Melanoma-associated antigen B4 OS=Mus musculus OX=10090 GN=Mageb4 PE=1 SV=1	1	7	7	7	28.8	60.922	556	56.026	75143000	813570
E9QAT0;Q6AXB7;P35922;D3Z6U8;E9QNF5;E9QAS8;E9QAS9;Q9WVR4	E9QAT0;Q6AXB7;P35922;D3Z6U8;E9QNF5;E9QAS8;E9QAS9	Fragile X messenger ribonucleoprotein 1;Fragile X mental retardation syndrome 1 homolog;	Fmr1	tr|E9QAT0|E9QAT0_MOUSE Fragile X messenger ribonucleoprotein 1 OS=Mus musculus OX=10090 GN=Fmr1 PE=1 SV=1;tr|Q6AXB7|Q6AXB7_MOUSE Fragile X mental retardation syndrome 1 homolog OS=Mus musculus OX=10090 GN=Fmr1 PE=1 SV=1;sp|P35922|FMR1_MOUSE Fragile X messe	8	5	5	4	12.9	66.169	589	55.414	32387000	388800
P62301;Q921R2;A0A0U1RQ71	P62301;Q921R2	40S ribosomal protein S13	Rps13	sp|P62301|RS13_MOUSE 40S ribosomal protein S13 OS=Mus musculus OX=10090 GN=Rps13 PE=1 SV=2;tr|Q921R2|Q921R2_MOUSE 40S ribosomal protein S13 OS=Mus musculus OX=10090 GN=Rps13 PE=1 SV=1	3	7	7	7	44.4	17.222	151	54.55	219010000	6858200
Q9D0E1;B8JK33;B8JK32;F6W322;A0A3Q4EH91;F7C9U3;G3X924;Q91VC4	Q9D0E1;B8JK33;B8JK32	Heterogeneous nuclear ribonucleoprotein M	Hnrnpm	sp|Q9D0E1|HNRPM_MOUSE Heterogeneous nuclear ribonucleoprotein M OS=Mus musculus OX=10090 GN=Hnrnpm PE=1 SV=3;tr|B8JK33|B8JK33_MOUSE Heterogeneous nuclear ribonucleoprotein M OS=Mus musculus OX=10090 GN=Hnrnpm PE=1 SV=1;tr|B8JK32|B8JK32_MOUSE Heterogeneous	4	10	10	10	18.3	77.648	729	54.01	950310000	9769200
A0A087WQA0;F8WI22;Q8K019;A0A087WRN1	A0A087WQA0;F8WI22;Q8K019;A0A087WRN1	BCL2-associated transcription factor 1;	Bclaf1	tr|A0A087WQA0|A0A087WQA0_MOUSE BCL2-associated transcription factor 1 OS=Mus musculus OX=10090 GN=Bclaf1 PE=1 SV=1;tr|F8WI22|F8WI22_MOUSE BCL2-associated transcription factor 1 OS=Mus musculus OX=10090 GN=Bclaf1 PE=1 SV=1;sp|Q8K019|BCLF1_MOUSE Bcl-2-associ	4	7	7	7	12	86.209	750	52.424	133180000	1835300
Q8CBB6;Q8CGP2;Q8CGP1;Q6ZWY9;Q64525;Q64478;Q64475;P10854;P10853;Q9D2U9;Q8CGP0;Q64524;P70696	Q8CBB6;Q8CGP2;Q8CGP1;Q6ZWY9;Q64525;Q64478;Q64475;P10854;P10853;Q9D2U9;Q8CGP0;Q64524	Histone H2B	H2bc23	tr|Q8CBB6|Q8CBB6_MOUSE Histone H2B OS=Mus musculus OX=10090 GN=H2bc23 PE=2 SV=1	13	4	4	4	28.4	14.888	134	48.569	360170000	19384000
P43277;P15864	P43277;P15864	Histone H1.3	H1-3	sp|P43277|H13_MOUSE Histone H1.3 OS=Mus musculus OX=10090 GN=H1-3 PE=1 SV=2	2	6	6	2	26.2	22.099	221	47.86	188720000	9363500
P47911;A0A0J9YU32	P47911	60S ribosomal protein L6	Rpl6	sp|P47911|RL6_MOUSE 60S ribosomal protein L6 OS=Mus musculus OX=10090 GN=Rpl6 PE=1 SV=3	2	6	6	6	24.3	33.509	296	46.84	233890000	4983000
Q504P4;P63017;P17156;D3Z5E2;Q61696;P16627;P17879;P20029	Q504P4;P63017;P17156	Heat shock protein 8;Heat shock cognate 71 kDa protein;Heat shock-related 70 kDa protein 2	Hspa8	tr|Q504P4|Q504P4_MOUSE Heat shock protein 8 OS=Mus musculus OX=10090 GN=Hspa8 PE=1 SV=1;sp|P63017|HSP7C_MOUSE Heat shock cognate 71 kDa protein OS=Mus musculus OX=10090 GN=Hspa8 PE=1 SV=1;sp|P17156|HSP72_MOUSE Heat shock-related 70 kDa protein 2 OS=Mus mus	8	5	5	5	8.3	68.778	627	46.524	77327000	1007100
A0A2I3BQF4;P62889	A0A2I3BQF4;P62889	Ribosomal protein L30;60S ribosomal protein L30	Rpl30	tr|A0A2I3BQF4|A0A2I3BQF4_MOUSE Ribosomal protein L30 OS=Mus musculus OX=10090 GN=Rpl30 PE=1 SV=1;sp|P62889|RL30_MOUSE 60S ribosomal protein L30 OS=Mus musculus OX=10090 GN=Rpl30 PE=1 SV=2	2	3	3	3	50	10.457	94	46.432	48423000	6660000
D3YWT1;D3Z3N4	D3YWT1;D3Z3N4	Heterogeneous nuclear ribonucleoprotein H3	Hnrnph3	tr|D3YWT1|D3YWT1_MOUSE Heterogeneous nuclear ribonucleoprotein H3 OS=Mus musculus OX=10090 GN=Hnrnph3 PE=1 SV=1;tr|D3Z3N4|D3Z3N4_MOUSE Heterogeneous nuclear ribonucleoprotein H3 OS=Mus musculus OX=10090 GN=Hnrnph3 PE=1 SV=1	2	3	3	3	13	35.181	331	46.139	58355000	2489900
P62264;D3YVF4;D3Z7I1	P62264;D3YVF4;D3Z7I1	40S ribosomal protein S14;Ribosomal protein S14 (Fragment)	Rps14	sp|P62264|RS14_MOUSE 40S ribosomal protein S14 OS=Mus musculus OX=10090 GN=Rps14 PE=1 SV=3;tr|D3YVF4|D3YVF4_MOUSE Ribosomal protein S14 (Fragment) OS=Mus musculus OX=10090 GN=Rps14 PE=1 SV=1;tr|D3Z7I1|D3Z7I1_MOUSE Ribosomal protein S14 (Fragment) OS=Mus mu	3	5	5	5	31.8	16.273	151	44.994	140640000	17547000
Q6ZWN5;F7CJS8;D3YWH9;Q9CXW7;D3Z673	Q6ZWN5;F7CJS8;D3YWH9;Q9CXW7	40S ribosomal protein S9;40S ribosomal protein S9 (Fragment)	Rps9	sp|Q6ZWN5|RS9_MOUSE 40S ribosomal protein S9 OS=Mus musculus OX=10090 GN=Rps9 PE=1 SV=3;tr|F7CJS8|F7CJS8_MOUSE 40S ribosomal protein S9 (Fragment) OS=Mus musculus OX=10090 GN=Rps9 PE=1 SV=1;tr|D3YWH9|D3YWH9_MOUSE 40S ribosomal protein S9 OS=Mus musculus OX	5	7	7	7	21.6	22.591	194	44.343	144650000	7526000
Q91XU0	Q91XU0	ATPase WRNIP1	Wrnip1	sp|Q91XU0|WRIP1_MOUSE ATPase WRNIP1 OS=Mus musculus OX=10090 GN=Wrnip1 PE=1 SV=2	1	7	7	7	12.6	71.793	660	42.329	45924000	1079300
Q8VEK3	Q8VEK3	Heterogeneous nuclear ribonucleoprotein U	Hnrnpu	sp|Q8VEK3|HNRPU_MOUSE Heterogeneous nuclear ribonucleoprotein U OS=Mus musculus OX=10090 GN=Hnrnpu PE=1 SV=1	1	6	6	6	11	87.917	800	42.19	109250000	486050
Q8BH95	Q8BH95	Enoyl-CoA hydratase, mitochondrial	Echs1	sp|Q8BH95|ECHM_MOUSE Enoyl-CoA hydratase, mitochondrial OS=Mus musculus OX=10090 GN=Echs1 PE=1 SV=1	1	4	4	4	18.6	31.474	290	41.52	111660000	3035000
Q9CZM2;B8JKK2	Q9CZM2	60S ribosomal protein L15	Rpl15	sp|Q9CZM2|RL15_MOUSE 60S ribosomal protein L15 OS=Mus musculus OX=10090 GN=Rpl15 PE=1 SV=4	2	5	5	5	29.4	24.146	204	41.113	152530000	6715100
A0A087WQF8;A0A087WP48;F8VQC7;A0A087WPX0;A0A087WP14;A0A087WP85;A0A087WRS1;A0A087WQQ5;A0A087WQ25;A0A087WS23;A0A087WPW5;A0A087WQI3;A0A087WNW3;A0A087WQD0;A0A087WQG4;A0A087WS29;A0A087WS04;Q61595	A0A087WQF8;A0A087WP48;F8VQC7;A0A087WPX0;A0A087WP14;A0A087WP85;A0A087WRS1;A0A087WQQ5;A0A087WQ25;A0A087WS23;A0A087WPW5;A0A087WQI3;A0A087WNW3;A0A087WQD0;A0A087WQG4;A0A087WS29;A0A087WS04;Q61595	Kinectin 1;	Ktn1	tr|A0A087WQF8|A0A087WQF8_MOUSE Kinectin 1 OS=Mus musculus OX=10090 GN=Ktn1 PE=1 SV=1;tr|A0A087WP48|A0A087WP48_MOUSE Kinectin 1 OS=Mus musculus OX=10090 GN=Ktn1 PE=1 SV=1;tr|F8VQC7|F8VQC7_MOUSE Kinectin 1 OS=Mus musculus OX=10090 GN=Ktn1 PE=1 SV=1;tr|A0A087	18	6	6	6	7.2	137.63	1200	40.834	50229000	300950
P25444;D3YVC1;D3YWJ3	P25444;D3YVC1;D3YWJ3	40S ribosomal protein S2;40S ribosomal protein S2 (Fragment)	Rps2	sp|P25444|RS2_MOUSE 40S ribosomal protein S2 OS=Mus musculus OX=10090 GN=Rps2 PE=1 SV=3;tr|D3YVC1|D3YVC1_MOUSE 40S ribosomal protein S2 (Fragment) OS=Mus musculus OX=10090 GN=Rps2 PE=1 SV=1;tr|D3YWJ3|D3YWJ3_MOUSE 40S ribosomal protein S2 OS=Mus musculus OX	3	6	6	6	24.2	31.231	293	40.225	109200000	3017500
Q9QZ82;A0A087WRU6	Q9QZ82	Cholesterol side-chain cleavage enzyme, mitochondrial	Cyp11a1	sp|Q9QZ82|CP11A_MOUSE Cholesterol side-chain cleavage enzyme, mitochondrial OS=Mus musculus OX=10090 GN=Cyp11a1 PE=1 SV=1	2	6	6	6	14.3	60.314	526	39.918	52011000	1529700
A0A1B0GQU8;P35980;A0A1B0GSA8;A0A1B0GSF7;A0A1B0GSS8;A0A1B0GRZ3;A0A1B0GS28	A0A1B0GQU8;P35980;A0A1B0GSA8;A0A1B0GSF7;A0A1B0GSS8	Ribosomal protein L18;60S ribosomal protein L18;Ribosomal protein L18 (Fragment)	Rpl18	tr|A0A1B0GQU8|A0A1B0GQU8_MOUSE Ribosomal protein L18 OS=Mus musculus OX=10090 GN=Rpl18 PE=1 SV=1;sp|P35980|RL18_MOUSE 60S ribosomal protein L18 OS=Mus musculus OX=10090 GN=Rpl18 PE=1 SV=3;tr|A0A1B0GSA8|A0A1B0GSA8_MOUSE Ribosomal protein L18 (Fragment) OS=M	7	3	3	3	21.4	18.101	159	37.152	130700000	18672000
D3Z3E8;E9PW39;D3YVL0;P23249	D3Z3E8;E9PW39;D3YVL0;P23249	RNA helicase;	Mov10	tr|D3Z3E8|D3Z3E8_MOUSE RNA helicase OS=Mus musculus OX=10090 GN=Mov10 PE=1 SV=1;tr|E9PW39|E9PW39_MOUSE RNA helicase OS=Mus musculus OX=10090 GN=Mov10 PE=1 SV=1;tr|D3YVL0|D3YVL0_MOUSE RNA helicase OS=Mus musculus OX=10090 GN=Mov10 PE=1 SV=2;sp|P23249|MOV10_	4	6	6	6	7.3	113.6	1004	37.077	30182000	277760
E9Q5B6;F6ZV59;G5E8G0;G3X9W0;Q60668;A0A0G2JFL4;F6SHF3	E9Q5B6;F6ZV59;G5E8G0;G3X9W0;Q60668;A0A0G2JFL4	Heterogeneous nuclear ribonucleoprotein D (Fragment);	Hnrnpd	tr|E9Q5B6|E9Q5B6_MOUSE Heterogeneous nuclear ribonucleoprotein D (Fragment) OS=Mus musculus OX=10090 GN=Hnrnpd PE=1 SV=1;tr|F6ZV59|F6ZV59_MOUSE Heterogeneous nuclear ribonucleoprotein D (Fragment) OS=Mus musculus OX=10090 GN=Hnrnpd PE=1 SV=1;tr|G5E8G0|G5E8	7	4	4	4	42.1	12.139	107	35.234	111590000	14728000
Q99LF4	Q99LF4	RNA-splicing ligase RtcB homolog	Rtcb	sp|Q99LF4|RTCB_MOUSE RNA-splicing ligase RtcB homolog OS=Mus musculus OX=10090 GN=Rtcb PE=1 SV=1	1	5	5	5	15.8	55.249	505	34.422	37194000	461160
P97351	P97351	40S ribosomal protein S3a	Rps3a	sp|P97351|RS3A_MOUSE 40S ribosomal protein S3a OS=Mus musculus OX=10090 GN=Rps3a PE=1 SV=3	1	5	5	5	18.2	29.885	264	34.226	178500000	1789100
Q501J6;Q3U741;Q3TU25	Q501J6;Q3U741;Q3TU25	Probable ATP-dependent RNA helicase DDX17;RNA helicase	Ddx17	sp|Q501J6|DDX17_MOUSE Probable ATP-dependent RNA helicase DDX17 OS=Mus musculus OX=10090 GN=Ddx17 PE=1 SV=1;tr|Q3U741|Q3U741_MOUSE RNA helicase OS=Mus musculus OX=10090 GN=Ddx17 PE=1 SV=1;tr|Q3TU25|Q3TU25_MOUSE RNA helicase OS=Mus musculus OX=10090 GN=Ddx1	3	8	4	4	13.8	72.399	650	33.058	33033000	466150
P27659;A0A087WNS0;A0A087WQK0;A0A2R8VHN4;Q9CQ09;E9PWZ3	P27659	60S ribosomal protein L3	Rpl3	sp|P27659|RL3_MOUSE 60S ribosomal protein L3 OS=Mus musculus OX=10090 GN=Rpl3 PE=1 SV=3	6	5	5	5	18.1	46.109	403	32.271	105680000	1872500
Q9WTX5	Q9WTX5	S-phase kinase-associated protein 1	Skp1	sp|Q9WTX5|SKP1_MOUSE S-phase kinase-associated protein 1 OS=Mus musculus OX=10090 GN=Skp1 PE=1 SV=3	1	1	1	1	7.4	18.672	163	31.29	0	0
P14131	P14131	40S ribosomal protein S16	Rps16	sp|P14131|RS16_MOUSE 40S ribosomal protein S16 OS=Mus musculus OX=10090 GN=Rps16 PE=1 SV=4	1	4	4	4	25.3	16.445	146	31.289	101190000	667520
Q8BX10;A0A0G2JG95	Q8BX10;A0A0G2JG95	Serine/threonine-protein phosphatase PGAM5, mitochondrial;Phosphoglycerate mutase family member 5 (Fragment)	Pgam5	sp|Q8BX10|PGAM5_MOUSE Serine/threonine-protein phosphatase PGAM5, mitochondrial OS=Mus musculus OX=10090 GN=Pgam5 PE=1 SV=1;tr|A0A0G2JG95|A0A0G2JG95_MOUSE Phosphoglycerate mutase family member 5 (Fragment) OS=Mus musculus OX=10090 GN=Pgam5 PE=1 SV=1	2	3	3	3	11.5	31.994	288	30.791	51699000	2350000
Q9CX86	Q9CX86	Heterogeneous nuclear ribonucleoprotein A0	Hnrnpa0	sp|Q9CX86|ROA0_MOUSE Heterogeneous nuclear ribonucleoprotein A0 OS=Mus musculus OX=10090 GN=Hnrnpa0 PE=1 SV=1	1	4	4	4	19.7	30.53	305	30.622	68227000	577290
P62754	P62754	40S ribosomal protein S6	Rps6	sp|P62754|RS6_MOUSE 40S ribosomal protein S6 OS=Mus musculus OX=10090 GN=Rps6 PE=1 SV=1	1	4	4	4	15.7	28.68	249	29.471	95228000	6197800
A0A0N4SV66;Q8CGP4;C0HKE9;C0HKE8;C0HKE7;C0HKE6;C0HKE5;C0HKE4;C0HKE3;C0HKE2;C0HKE1;Q8CGP6;Q8R1M2;Q8CGP7;Q8CGP5;Q8BFU2	A0A0N4SV66;Q8CGP4;C0HKE9;C0HKE8;C0HKE7;C0HKE6;C0HKE5;C0HKE4;C0HKE3;C0HKE2;C0HKE1;Q8CGP6;Q8R1M2;Q8CGP7;Q8CGP5;Q8BFU2	Histone H2A	H2aj	tr|A0A0N4SV66|A0A0N4SV66_MOUSE Histone H2A OS=Mus musculus OX=10090 GN=H2aj PE=1 SV=1	16	3	3	1	31	13.66	126	28.003	821070000	104410000
P14115	P14115	60S ribosomal protein L27a	Rpl27a	sp|P14115|RL27A_MOUSE 60S ribosomal protein L27a OS=Mus musculus OX=10090 GN=Rpl27a PE=1 SV=5	1	4	4	4	25.7	16.605	148	27.601	144520000	10758000
A2BH06;Q9CXW4	A2BH06;Q9CXW4	60S ribosomal protein L11 (Fragment);60S ribosomal protein L11	Rpl11	tr|A2BH06|A2BH06_MOUSE 60S ribosomal protein L11 (Fragment) OS=Mus musculus OX=10090 GN=Rpl11 PE=1 SV=1;sp|Q9CXW4|RL11_MOUSE 60S ribosomal protein L11 OS=Mus musculus OX=10090 GN=Rpl11 PE=1 SV=4	2	1	1	1	8.1	19.676	172	27.546	50709000	4648800
P41105	P41105	60S ribosomal protein L28	Rpl28	sp|P41105|RL28_MOUSE 60S ribosomal protein L28 OS=Mus musculus OX=10090 GN=Rpl28 PE=1 SV=2	1	4	4	4	29.9	15.733	137	27.348	50627000	3431400
P97315	P97315	Cysteine and glycine-rich protein 1	Csrp1	sp|P97315|CSRP1_MOUSE Cysteine and glycine-rich protein 1 OS=Mus musculus OX=10090 GN=Csrp1 PE=1 SV=3	1	3	3	3	28	20.583	193	26.472	108060000	4457300
I7HLV2;Q6ZWV3;P86048	I7HLV2;Q6ZWV3;P86048	Ribosomal protein 10 (Fragment);60S ribosomal protein L10;60S ribosomal protein L10-like	Rpl10	tr|I7HLV2|I7HLV2_MOUSE Ribosomal protein 10 (Fragment) OS=Mus musculus OX=10090 GN=Rpl10 PE=1 SV=1;sp|Q6ZWV3|RL10_MOUSE 60S ribosomal protein L10 OS=Mus musculus OX=10090 GN=Rpl10 PE=1 SV=3;sp|P86048|RL10L_MOUSE 60S ribosomal protein L10-like OS=Mus muscul	3	4	4	4	16.9	23.072	201	26.46	47338000	1191100
A0A087WPL5;E9QNN1;O70133;Q3UR42;A0A0R4J2C3	A0A087WPL5;E9QNN1;O70133;Q3UR42	RNA helicase;ATP-dependent RNA helicase A	Dhx9	tr|A0A087WPL5|A0A087WPL5_MOUSE RNA helicase OS=Mus musculus OX=10090 GN=Dhx9 PE=1 SV=1;tr|E9QNN1|E9QNN1_MOUSE RNA helicase OS=Mus musculus OX=10090 GN=Dhx9 PE=1 SV=1;sp|O70133|DHX9_MOUSE ATP-dependent RNA helicase A OS=Mus musculus OX=10090 GN=Dhx9 PE=1 SV	5	4	4	4	4.2	149.62	1383	26.352	42210000	497010
Q6ZWZ7;Q9CPR4	Q6ZWZ7;Q9CPR4	60S ribosomal protein L17	Rpl17	tr|Q6ZWZ7|Q6ZWZ7_MOUSE 60S ribosomal protein L17 OS=Mus musculus OX=10090 GN=Rpl17 PE=1 SV=1;sp|Q9CPR4|RL17_MOUSE 60S ribosomal protein L17 OS=Mus musculus OX=10090 GN=Rpl17 PE=1 SV=3	2	4	4	4	31.5	21.397	184	26.034	71016000	2105200
Q5EBP8;P49312	Q5EBP8;P49312	Heterogeneous nuclear ribonucleoprotein A1	Hnrnpa1	tr|Q5EBP8|Q5EBP8_MOUSE Heterogeneous nuclear ribonucleoprotein A1 OS=Mus musculus OX=10090 GN=Hnrnpa1 PE=1 SV=1;sp|P49312|ROA1_MOUSE Heterogeneous nuclear ribonucleoprotein A1 OS=Mus musculus OX=10090 GN=Hnrnpa1 PE=1 SV=2	2	1	1	1	4.3	38.833	373	25.181	43137000	2270400
D3Z2W0;E9QM75;Q9WUU8;D3Z3B6	D3Z2W0;E9QM75;Q9WUU8	TNFAIP3 interacting protein 1;TNFAIP3-interacting protein 1	Tnip1	tr|D3Z2W0|D3Z2W0_MOUSE TNFAIP3 interacting protein 1 OS=Mus musculus OX=10090 GN=Tnip1 PE=1 SV=1;tr|E9QM75|E9QM75_MOUSE TNFAIP3 interacting protein 1 OS=Mus musculus OX=10090 GN=Tnip1 PE=1 SV=1;sp|Q9WUU8|TNIP1_MOUSE TNFAIP3-interacting protein 1 OS=Mus mus	4	3	3	3	5.9	72.938	646	25.173	50775000	771940
P19253;A0A1B0GTA1;A0A1B0GS68;A0A1B0GQW6;A0A1B0GSC2;A0A1B0GRH1;A0A1B0GSF0;A0A1B0GT00;A0A1B0GSB2;A0A1B0GSQ6;A0A1B0GSL5;A0A1B0GSJ2	P19253;A0A1B0GTA1;A0A1B0GS68;A0A1B0GQW6;A0A1B0GSC2;A0A1B0GRH1;A0A1B0GSF0;A0A1B0GT00;A0A1B0GSB2;A0A1B0GSQ6	60S ribosomal protein L13a;60S ribosomal protein L13a (Fragment);	Rpl13a	sp|P19253|RL13A_MOUSE 60S ribosomal protein L13a OS=Mus musculus OX=10090 GN=Rpl13a PE=1 SV=4;tr|A0A1B0GTA1|A0A1B0GTA1_MOUSE 60S ribosomal protein L13a (Fragment) OS=Mus musculus OX=10090 GN=Rpl13a PE=3 SV=1;tr|A0A1B0GS68|A0A1B0GS68_MOUSE 60S ribosomal pro	12	4	4	4	20.2	23.464	203	24.802	60913000	2891400
P43275	P43275	Histone H1.1	H1-1	sp|P43275|H11_MOUSE Histone H1.1 OS=Mus musculus OX=10090 GN=H1-1 PE=1 SV=2	1	3	3	3	25.4	21.785	213	24.523	92386000	634470
Q8VIJ6	Q8VIJ6	Splicing factor, proline- and glutamine-rich	Sfpq	sp|Q8VIJ6|SFPQ_MOUSE Splicing factor, proline- and glutamine-rich OS=Mus musculus OX=10090 GN=Sfpq PE=1 SV=1	1	3	3	3	4.6	75.441	699	24.518	53066000	1044800
Q9JLI8	Q9JLI8	Squamous cell carcinoma antigen recognized by T-cells 3	Sart3	sp|Q9JLI8|SART3_MOUSE Squamous cell carcinoma antigen recognized by T-cells 3 OS=Mus musculus OX=10090 GN=Sart3 PE=1 SV=1	1	4	4	4	7	109.62	962	24.419	23851000	261200
A2AFK7;Q91VC3;A0A0N4SVM5;E9PV04;A0A0N4SVP8	A2AFK7;Q91VC3;A0A0N4SVM5;E9PV04;A0A0N4SVP8	RNA helicase (Fragment);Eukaryotic initiation factor 4A-III	Eif4a3	tr|A2AFK7|A2AFK7_MOUSE RNA helicase (Fragment) OS=Mus musculus OX=10090 GN=Eif4a3 PE=1 SV=1;sp|Q91VC3|IF4A3_MOUSE Eukaryotic initiation factor 4A-III OS=Mus musculus OX=10090 GN=Eif4a3 PE=1 SV=3;tr|A0A0N4SVM5|A0A0N4SVM5_MOUSE RNA helicase (Fragment) OS=Mus	5	4	4	4	12.7	33.958	299	24.371	14724000	447670
A0A1L1SQA8;P62852	A0A1L1SQA8;P62852	40S ribosomal protein S25	Rps25	tr|A0A1L1SQA8|A0A1L1SQA8_MOUSE 40S ribosomal protein S25 OS=Mus musculus OX=10090 GN=Rps25 PE=1 SV=1;sp|P62852|RS25_MOUSE 40S ribosomal protein S25 OS=Mus musculus OX=10090 GN=Rps25 PE=1 SV=1	2	3	3	3	24.7	10.309	93	24.21	88727000	10631000
P62267	P62267	40S ribosomal protein S23	Rps23	sp|P62267|RS23_MOUSE 40S ribosomal protein S23 OS=Mus musculus OX=10090 GN=Rps23 PE=1 SV=3	1	4	4	4	23.8	15.807	143	24.098	92772000	11596000
P83887;Q8VCK3	P83887;Q8VCK3	Tubulin gamma-1 chain;Tubulin gamma-2 chain	Tubg1	sp|P83887|TBG1_MOUSE Tubulin gamma-1 chain OS=Mus musculus OX=10090 GN=Tubg1 PE=1 SV=1	2	4	4	4	14.4	51.1	451	23.93	77615000	552650
Q3U1J4;A0A494BAF6;A0A494BBJ6;A0A494B987	Q3U1J4;A0A494BAF6	DNA damage-binding protein 1;DNA damage-binding protein 1 (Fragment)	Ddb1	sp|Q3U1J4|DDB1_MOUSE DNA damage-binding protein 1 OS=Mus musculus OX=10090 GN=Ddb1 PE=1 SV=2;tr|A0A494BAF6|A0A494BAF6_MOUSE DNA damage-binding protein 1 (Fragment) OS=Mus musculus OX=10090 GN=Ddb1 PE=1 SV=1	4	4	4	4	6	126.85	1140	23.56	34544000	91864
P33215	P33215	Protein NEDD1	Nedd1	sp|P33215|NEDD1_MOUSE Protein NEDD1 OS=Mus musculus OX=10090 GN=Nedd1 PE=1 SV=2	1	2	2	2	7	71.292	660	22.845	33229000	790860
P62911	P62911	60S ribosomal protein L32	Rpl32	sp|P62911|RL32_MOUSE 60S ribosomal protein L32 OS=Mus musculus OX=10090 GN=Rpl32 PE=1 SV=2	1	3	3	3	28.9	15.86	135	22.707	35427000	3147200
A0A5H1ZRK8;P01837	A0A5H1ZRK8;P01837	Immunoglobulin kappa constant (Fragment);Immunoglobulin kappa constant	Igkc	tr|A0A5H1ZRK8|A0A5H1ZRK8_MOUSE Immunoglobulin kappa constant (Fragment) OS=Mus musculus OX=10090 GN=Igkc PE=1 SV=1;sp|P01837|IGKC_MOUSE Immunoglobulin kappa constant OS=Mus musculus OX=10090 GN=Igkc PE=1 SV=2	2	1	1	1	17.8	11.778	107	22.325	20168000	4033700
Q91Z49;D3Z591	Q91Z49	UAP56-interacting factor	Fyttd1	sp|Q91Z49|UIF_MOUSE UAP56-interacting factor OS=Mus musculus OX=10090 GN=Fyttd1 PE=1 SV=1	2	3	3	3	13.6	35.887	317	22.032	28588000	850630
A0A1D5RLW5;A0A1D5RM85;P62717;A0A1D5RM79;A0A1D5RME4;A0A1D5RMC7	A0A1D5RLW5;A0A1D5RM85;P62717;A0A1D5RM79;A0A1D5RME4	60S ribosomal protein L18a;Ribosomal protein L18A (Fragment);	Rpl18a	tr|A0A1D5RLW5|A0A1D5RLW5_MOUSE 60S ribosomal protein L18a OS=Mus musculus OX=10090 GN=Rpl18a PE=1 SV=1;tr|A0A1D5RM85|A0A1D5RM85_MOUSE Ribosomal protein L18A (Fragment) OS=Mus musculus OX=10090 GN=Rpl18a PE=1 SV=1;sp|P62717|RL18A_MOUSE 60S ribosomal protein	6	3	3	3	25.2	17.447	147	22.016	69957000	5981900
P35550;A0A140LIR6	P35550	rRNA 2-O-methyltransferase fibrillarin	Fbl	sp|P35550|FBRL_MOUSE rRNA 2-O-methyltransferase fibrillarin OS=Mus musculus OX=10090 GN=Fbl PE=1 SV=2	2	3	3	2	13.1	34.306	327	21.727	19087000	277880
Q8BJ05;A0A1Y7VJD9	Q8BJ05;A0A1Y7VJD9	Zinc finger CCCH domain-containing protein 14;Zinc finger CCCH type containing 14 (Fragment)	Zc3h14	sp|Q8BJ05|ZC3HE_MOUSE Zinc finger CCCH domain-containing protein 14 OS=Mus musculus OX=10090 GN=Zc3h14 PE=1 SV=1;tr|A0A1Y7VJD9|A0A1Y7VJD9_MOUSE Zinc finger CCCH type containing 14 (Fragment) OS=Mus musculus OX=10090 GN=Zc3h14 PE=1 SV=1	2	2	2	2	3.4	82.408	735	21.31	9606700	192130
P38647	P38647	Stress-70 protein, mitochondrial	Hspa9	sp|P38647|GRP75_MOUSE Stress-70 protein, mitochondrial OS=Mus musculus OX=10090 GN=Hspa9 PE=1 SV=3	1	3	3	3	6	73.46	679	21.112	16783000	381420
P97379;A0A0J9YUY8;A0A0J9YTQ8;P97855	P97379	Ras GTPase-activating protein-binding protein 2	G3bp2	sp|P97379|G3BP2_MOUSE Ras GTPase-activating protein-binding protein 2 OS=Mus musculus OX=10090 GN=G3bp2 PE=1 SV=2	4	3	3	3	7.3	54.087	482	20.985	24387000	870950
Q8BG81;Q3UDD3;F6VR84	Q8BG81;Q3UDD3	Polymerase delta-interacting protein 3;Polymerase (DNA-directed), delta interacting protein 3	Poldip3	sp|Q8BG81|PDIP3_MOUSE Polymerase delta-interacting protein 3 OS=Mus musculus OX=10090 GN=Poldip3 PE=1 SV=1;tr|Q3UDD3|Q3UDD3_MOUSE Polymerase (DNA-directed), delta interacting protein 3 OS=Mus musculus OX=10090 GN=Poldip3 PE=1 SV=1	3	3	3	3	14	46.132	420	20.893	36981000	1019100
Q9D6F9;P99024;Q9CWF2;Q7TMM9;P68372;Q922F4;Q9ERD7;A2AQ07	Q9D6F9;P99024;Q9CWF2;Q7TMM9;P68372;Q922F4;Q9ERD7;A2AQ07	Tubulin beta-4A chain	Tubb4a	sp|Q9D6F9|TBB4A_MOUSE Tubulin beta-4A chain OS=Mus musculus OX=10090 GN=Tubb4a PE=1 SV=3	8	3	3	3	5.6	49.585	444	20.553	17325000	289030
A0A0H2UH27;A0A0G2JEP0;Q61584	A0A0H2UH27;A0A0G2JEP0;Q61584	FMR1 autosomal homolog 1;RNA-binding protein FXR1	Fxr1	tr|A0A0H2UH27|A0A0H2UH27_MOUSE FMR1 autosomal homolog 1 OS=Mus musculus OX=10090 GN=Fxr1 PE=1 SV=1;tr|A0A0G2JEP0|A0A0G2JEP0_MOUSE FMR1 autosomal homolog 1 OS=Mus musculus OX=10090 GN=Fxr1 PE=1 SV=1;sp|Q61584|FXR1_MOUSE RNA-binding protein FXR1 OS=Mus muscu	3	3	3	3	10.6	51.014	454	20.358	51917000	1996800
P62892	P62892	60S ribosomal protein L39	Rpl39	sp|P62892|RL39_MOUSE 60S ribosomal protein L39 OS=Mus musculus OX=10090 GN=Rpl39 PE=1 SV=2	1	1	1	1	19.6	6.4066	51	20.241	66849000	13643000
D3YTQ3;F6VQH5;Q9Z130	D3YTQ3;F6VQH5;Q9Z130	Heterogeneous nuclear ribonucleoprotein D-like;Heterogeneous nuclear ribonucleoprotein D-like (Fragment);	Hnrnpdl	tr|D3YTQ3|D3YTQ3_MOUSE Heterogeneous nuclear ribonucleoprotein D-like OS=Mus musculus OX=10090 GN=Hnrnpdl PE=1 SV=1;tr|F6VQH5|F6VQH5_MOUSE Heterogeneous nuclear ribonucleoprotein D-like (Fragment) OS=Mus musculus OX=10090 GN=Hnrnpdl PE=1 SV=1;sp|Q9Z130|HNR	3	3	3	3	10	46.27	420	20.136	127540000	473820
A0A2I3BQH3;A0A2I3BRM6;Q9Z204;A0A2I3BQW7	A0A2I3BQH3;A0A2I3BRM6;Q9Z204;A0A2I3BQW7	Heterogeneous nuclear ribonucleoprotein C (Fragment)	Hnrnpc	tr|A0A2I3BQH3|A0A2I3BQH3_MOUSE Heterogeneous nuclear ribonucleoprotein C (Fragment) OS=Mus musculus OX=10090 GN=Hnrnpc PE=1 SV=1;tr|A0A2I3BRM6|A0A2I3BRM6_MOUSE Heterogeneous nuclear ribonucleoprotein C (Fragment) OS=Mus musculus OX=10090 GN=Hnrnpc PE=1 SV=	4	2	2	2	27.5	8.6779	80	19.848	24863000	3551800
J3QMT0;J3QM80;Q9Z2X1	J3QMT0;J3QM80;Q9Z2X1	Heterogeneous nuclear ribonucleoprotein F (Fragment);	Hnrnpf	tr|J3QMT0|J3QMT0_MOUSE Heterogeneous nuclear ribonucleoprotein F (Fragment) OS=Mus musculus OX=10090 GN=Hnrnpf PE=1 SV=8;tr|J3QM80|J3QM80_MOUSE Heterogeneous nuclear ribonucleoprotein F (Fragment) OS=Mus musculus OX=10090 GN=Hnrnpf PE=1 SV=8;sp|Q9Z2X1|HNRP	3	2	2	2	15.9	23.308	208	19.807	11938000	918310
Q6A068;A0A1W2P7S8;A0A1W2P855;A0A1W2P7Z8;A0A1W2P7H4;A0A1W2P6Q8	Q6A068;A0A1W2P7S8	Cell division cycle 5-like protein	Cdc5l	sp|Q6A068|CDC5L_MOUSE Cell division cycle 5-like protein OS=Mus musculus OX=10090 GN=Cdc5l PE=1 SV=2	6	3	3	3	4.7	92.188	802	19.714	12377000	257850
B1AXI9;J3QMP9;Q62036	B1AXI9;J3QMP9;Q62036	5-azacytidine induced gene 1;Centrosomal protein 131;Centrosomal protein of 131 kDa	Cep131	tr|B1AXI9|B1AXI9_MOUSE 5-azacytidine induced gene 1 OS=Mus musculus OX=10090 GN=Cep131 PE=1 SV=1;tr|J3QMP9|J3QMP9_MOUSE Centrosomal protein 131 OS=Mus musculus OX=10090 GN=Cep131 PE=1 SV=1;sp|Q62036|CP131_MOUSE Centrosomal protein of 131 kDa OS=Mus musculu	3	3	3	3	4.2	120.23	1059	19.459	31272000	310470
Q60865	Q60865	Caprin-1	Caprin1	sp|Q60865|CAPR1_MOUSE Caprin-1 OS=Mus musculus OX=10090 GN=Caprin1 PE=1 SV=2	1	3	3	3	8.9	78.168	707	19.24	52084000	2051300
Q3UL36;A0A140LIS5	Q3UL36;A0A140LIS5	Arginine and glutamate-rich protein 1;Arginine and glutamate rich 1 (Fragment)	Arglu1	sp|Q3UL36|ARGL1_MOUSE Arginine and glutamate-rich protein 1 OS=Mus musculus OX=10090 GN=Arglu1 PE=1 SV=2;tr|A0A140LIS5|A0A140LIS5_MOUSE Arginine and glutamate rich 1 (Fragment) OS=Mus musculus OX=10090 GN=Arglu1 PE=1 SV=1	2	3	3	3	8.5	32.887	271	19.13	31906000	2127000
A0A3B2WDD2;A0A3B2WBL1;Q5XJF6;A0A3B2W824;P53026;A0A3B2W820	A0A3B2WDD2;A0A3B2WBL1;Q5XJF6;A0A3B2W824;P53026	Ribosomal protein	Rpl10a	tr|A0A3B2WDD2|A0A3B2WDD2_MOUSE Ribosomal protein OS=Mus musculus OX=10090 GN=Rpl10a PE=1 SV=1;tr|A0A3B2WBL1|A0A3B2WBL1_MOUSE Ribosomal protein OS=Mus musculus OX=10090 GN=Rpl10a PE=1 SV=1;tr|Q5XJF6|Q5XJF6_MOUSE Ribosomal protein OS=Mus musculus OX=10090 GN	6	3	3	3	24.2	21.636	190	19.121	82228000	1870800
Q99MV1	Q99MV1	Tudor domain-containing protein 1	Tdrd1	sp|Q99MV1|TDRD1_MOUSE Tudor domain-containing protein 1 OS=Mus musculus OX=10090 GN=Tdrd1 PE=1 SV=2	1	3	3	3	4	129.69	1172	19.04	17290000	61159
B1AZI6;E9Q5E2	B1AZI6	THO complex subunit 2	Thoc2	sp|B1AZI6|THOC2_MOUSE THO complex subunit 2 OS=Mus musculus OX=10090 GN=Thoc2 PE=1 SV=1	2	3	3	3	2.1	182.77	1594	18.661	15185000	146800
P62918	P62918	60S ribosomal protein L8	Rpl8	sp|P62918|RL8_MOUSE 60S ribosomal protein L8 OS=Mus musculus OX=10090 GN=Rpl8 PE=1 SV=2	1	3	3	3	15.2	28.024	257	18.641	150190000	6033800
O35691;Q3TUQ5;REV__Q6A037	O35691;Q3TUQ5	Pinin	Pnn	sp|O35691|PININ_MOUSE Pinin OS=Mus musculus OX=10090 GN=Pnn PE=1 SV=4;tr|Q3TUQ5|Q3TUQ5_MOUSE Pinin OS=Mus musculus OX=10090 GN=Pnn PE=1 SV=1	3	3	3	3	3.9	82.435	725	18.63	4260400	101440
G3UZ34;A2AH85;O08810;G3UXK8	G3UZ34;A2AH85;O08810	116 kDa U5 small nuclear ribonucleoprotein component;	Eftud2	tr|G3UZ34|G3UZ34_MOUSE 116 kDa U5 small nuclear ribonucleoprotein component OS=Mus musculus OX=10090 GN=Eftud2 PE=1 SV=1;tr|A2AH85|A2AH85_MOUSE 116 kDa U5 small nuclear ribonucleoprotein component OS=Mus musculus OX=10090 GN=Eftud2 PE=1 SV=1;sp|O08810|U5S1	4	3	3	3	4.4	108.34	962	18.615	16622000	169740
Q91VR5;A0A1Y7VM48	Q91VR5	ATP-dependent RNA helicase DDX1	Ddx1	sp|Q91VR5|DDX1_MOUSE ATP-dependent RNA helicase DDX1 OS=Mus musculus OX=10090 GN=Ddx1 PE=1 SV=1	2	3	3	3	6.1	82.499	740	18.334	21437000	320690
P62908;A0A140LI77;D3YV43	P62908	40S ribosomal protein S3	Rps3	sp|P62908|RS3_MOUSE 40S ribosomal protein S3 OS=Mus musculus OX=10090 GN=Rps3 PE=1 SV=1	3	3	3	3	16.5	26.674	243	18.294	39586000	1699500
P60824;D3YU80;K4DI65	P60824;D3YU80;K4DI65	Cold-inducible RNA-binding protein;Cold-inducible RNA-binding protein (Fragment);	Cirbp	sp|P60824|CIRBP_MOUSE Cold-inducible RNA-binding protein OS=Mus musculus OX=10090 GN=Cirbp PE=1 SV=1;tr|D3YU80|D3YU80_MOUSE Cold-inducible RNA-binding protein (Fragment) OS=Mus musculus OX=10090 GN=Cirbp PE=1 SV=1;tr|K4DI65|K4DI65_MOUSE Cold-inducible RNA-	3	3	3	3	22.1	18.607	172	18.065	20528000	1579100
Q9Z1N5;Q8VDW0;G3UXI6;D6RHT5	Q9Z1N5;Q8VDW0	ATP-dependent RNA helicase DDX39A	Ddx39a	sp|Q8VDW0|DX39A_MOUSE ATP-dependent RNA helicase DDX39A OS=Mus musculus OX=10090 GN=Ddx39a PE=1 SV=1	4	3	3	3	7.5	49.035	428	17.906	6291600	107230
P68373;P05214;P68369;P05213;A0A0A0MQA5;P68368;A0A2R8VHF3;Q9JJZ2	P68373;P05214;P68369;P05213;A0A0A0MQA5;P68368	Tubulin alpha-1C chain	Tuba1c	sp|P68373|TBA1C_MOUSE Tubulin alpha-1C chain OS=Mus musculus OX=10090 GN=Tuba1c PE=1 SV=1	8	3	3	3	8.9	49.909	449	17.654	13864000	602790
J3QK27;B2RWR6;A0A087WR82;Q60990;O35698;A0A087WPY7	J3QK27;B2RWR6;A0A087WR82;Q60990;O35698;A0A087WPY7	Predicted gene, 21693	Gm21693	tr|J3QK27|J3QK27_MOUSE Predicted gene, 21693 OS=Mus musculus OX=10090 GN=Gm21693 PE=4 SV=1	6	3	3	3	8.4	43.241	380	17.582	13493000	465260
Q60749	Q60749	KH domain-containing, RNA-binding, signal transduction-associated protein 1	Khdrbs1	sp|Q60749|KHDR1_MOUSE KH domain-containing, RNA-binding, signal transduction-associated protein 1 OS=Mus musculus OX=10090 GN=Khdrbs1 PE=1 SV=2	1	2	2	2	5.6	48.37	443	17.507	31031000	306660
Q8C2Q7;O35737;P70333	Q8C2Q7;O35737;P70333	Heterogeneous nuclear ribonucleoprotein H1;Heterogeneous nuclear ribonucleoprotein H;	Hnrnph1	tr|Q8C2Q7|Q8C2Q7_MOUSE Heterogeneous nuclear ribonucleoprotein H1 OS=Mus musculus OX=10090 GN=Hnrnph1 PE=1 SV=1;sp|O35737|HNRH1_MOUSE Heterogeneous nuclear ribonucleoprotein H OS=Mus musculus OX=10090 GN=Hnrnph1 PE=1 SV=3;sp|P70333|HNRH2_MOUSE Heterogeneou	3	2	2	2	7	51.217	472	17.365	54568000	798950
Q7TPV4	Q7TPV4	Myb-binding protein 1A	Mybbp1a	sp|Q7TPV4|MBB1A_MOUSE Myb-binding protein 1A OS=Mus musculus OX=10090 GN=Mybbp1a PE=1 SV=2	1	2	2	2	2.2	152.04	1344	17.273	2869100	35421
Q8BUR9;A0A2I3BQL6	Q8BUR9;A0A2I3BQL6	Mitotic-spindle organizing protein 1;Mitotic spindle organizing protein 1	Mzt1	sp|Q8BUR9|MZT1_MOUSE Mitotic-spindle organizing protein 1 OS=Mus musculus OX=10090 GN=Mzt1 PE=1 SV=1;tr|A0A2I3BQL6|A0A2I3BQL6_MOUSE Mitotic spindle organizing protein 1 OS=Mus musculus OX=10090 GN=Mzt1 PE=1 SV=1	2	2	2	2	43.6	8.1322	78	16.614	23102000	3850300
Q9D1R9;A0A0G2JGY8;A0A0G2JEY6	Q9D1R9;A0A0G2JGY8;A0A0G2JEY6	60S ribosomal protein L34;60S ribosomal protein L34 (Fragment);	Rpl34	sp|Q9D1R9|RL34_MOUSE 60S ribosomal protein L34 OS=Mus musculus OX=10090 GN=Rpl34 PE=1 SV=2;tr|A0A0G2JGY8|A0A0G2JGY8_MOUSE 60S ribosomal protein L34 (Fragment) OS=Mus musculus OX=10090 GN=Rpl34 PE=1 SV=4;tr|A0A0G2JEY6|A0A0G2JEY6_MOUSE 60S ribosomal protein	3	2	2	2	15.4	13.293	117	16.136	24805000	4134200
P62983	P62983	Ubiquitin-40S ribosomal protein S27a	Rps27a	sp|P62983|RS27A_MOUSE Ubiquitin-40S ribosomal protein S27a OS=Mus musculus OX=10090 GN=Rps27a PE=1 SV=2	1	1	1	1	12.2	17.951	156	15.984	20836000	1894200
A0A1W2P6G5;A0A1W2P6F6;A0A1W2P7Q9;Q60605	A0A1W2P6G5;A0A1W2P6F6;A0A1W2P7Q9;Q60605	Myosin, light polypeptide 6, alkali, smooth muscle and non-muscle	Myl6	tr|A0A1W2P6G5|A0A1W2P6G5_MOUSE Myosin, light polypeptide 6, alkali, smooth muscle and non-muscle OS=Mus musculus OX=10090 GN=Myl6 PE=1 SV=1;tr|A0A1W2P6F6|A0A1W2P6F6_MOUSE Myosin, light polypeptide 6, alkali, smooth muscle and non-muscle OS=Mus musculus OX=	4	2	2	2	18.7	15.448	139	15.808	64047000	3406300
F8WJG3;P62996	F8WJG3;P62996	Transformer 2 beta;Transformer-2 protein homolog beta	Tra2b	tr|F8WJG3|F8WJG3_MOUSE Transformer 2 beta OS=Mus musculus OX=10090 GN=Tra2b PE=1 SV=1;sp|P62996|TRA2B_MOUSE Transformer-2 protein homolog beta OS=Mus musculus OX=10090 GN=Tra2b PE=1 SV=1	2	2	2	2	10.6	21.935	188	15.713	28724000	3191600
A0A0A6YXF1;A0A075B5T0;P01823;P18532	A0A0A6YXF1;A0A075B5T0;P01823;P18532	Immunoglobulin heavy variable V3-4 (Fragment)	Ighv3-4	tr|A0A0A6YXF1|A0A0A6YXF1_MOUSE Immunoglobulin heavy variable V3-4 (Fragment) OS=Mus musculus OX=10090 GN=Ighv3-4 PE=4 SV=1	4	1	1	1	6	12.957	117	15.273	0	0
P70372	P70372	ELAV-like protein 1	Elavl1	sp|P70372|ELAV1_MOUSE ELAV-like protein 1 OS=Mus musculus OX=10090 GN=Elavl1 PE=1 SV=2	1	2	2	2	7.4	36.169	326	15.085	38184000	2121400
A0A1L1STE4;Q9Z1X4;A0A1L1SQR7;Q45VK5	A0A1L1STE4;Q9Z1X4;A0A1L1SQR7;Q45VK5	Interleukin enhancer binding factor 3;Interleukin enhancer-binding factor 3;	Ilf3	tr|A0A1L1STE4|A0A1L1STE4_MOUSE Interleukin enhancer binding factor 3 OS=Mus musculus OX=10090 GN=Ilf3 PE=1 SV=1;sp|Q9Z1X4|ILF3_MOUSE Interleukin enhancer-binding factor 3 OS=Mus musculus OX=10090 GN=Ilf3 PE=1 SV=2;tr|A0A1L1SQR7|A0A1L1SQR7_MOUSE Interleukin	4	2	2	2	2.4	97.452	908	14.939	0	0
L7N236;A2AJU2;Q62012;L7MU67;B1B0X0;B1AZM2;B1AVZ5;B1AV09;A2BI02	L7N236;A2AJU2;Q62012;L7MU67;B1B0X0;B1AZM2;B1AVZ5;B1AV09;A2BI02	Predicted gene 15127;Predicted gene 10439;Ott protein	Gm15127	tr|L7N236|L7N236_MOUSE Predicted gene 15127 OS=Mus musculus OX=10090 GN=Gm15127 PE=4 SV=1	9	2	2	1	5.3	50.972	433	14.543	25287000	232360
Q9DBY8	Q9DBY8	Nuclear valosin-containing protein-like	Nvl	sp|Q9DBY8|NVL_MOUSE Nuclear valosin-containing protein-like OS=Mus musculus OX=10090 GN=Nvl PE=1 SV=1	1	2	2	2	2.7	94.475	855	14.401	14285000	269520
Q62095;Q3V086;Q61496	Q62095	ATP-dependent RNA helicase DDX3Y	Ddx3y	sp|Q62095|DDX3Y_MOUSE ATP-dependent RNA helicase DDX3Y OS=Mus musculus OX=10090 GN=Ddx3y PE=1 SV=2	3	9	2	2	18.2	73.427	658	14.112	20480000	455120
P62849;A0A286YEB7	P62849;A0A286YEB7	40S ribosomal protein S24	Rps24	sp|P62849|RS24_MOUSE 40S ribosomal protein S24 OS=Mus musculus OX=10090 GN=Rps24 PE=1 SV=1;tr|A0A286YEB7|A0A286YEB7_MOUSE 40S ribosomal protein S24 OS=Mus musculus OX=10090 GN=Rps24 PE=1 SV=1	2	2	2	2	15	15.423	133	14.028	14228000	851020
Q9D8N0	Q9D8N0	Elongation factor 1-gamma	Eef1g	sp|Q9D8N0|EF1G_MOUSE Elongation factor 1-gamma OS=Mus musculus OX=10090 GN=Eef1g PE=1 SV=3	1	2	2	2	5.3	50.06	437	13.966	7756800	193150
P63325;A0A338P731;Q3UW83;A0A338P7K4;A0A3B2W864	P63325;A0A338P731;Q3UW83;A0A338P7K4;A0A3B2W864	40S ribosomal protein S10;Ribosomal protein S10 (Fragment);Ribosomal protein S10	Rps10	sp|P63325|RS10_MOUSE 40S ribosomal protein S10 OS=Mus musculus OX=10090 GN=Rps10 PE=1 SV=1;tr|A0A338P731|A0A338P731_MOUSE Ribosomal protein S10 (Fragment) OS=Mus musculus OX=10090 GN=Rps10 PE=1 SV=1;tr|Q3UW83|Q3UW83_MOUSE Ribosomal protein S10 OS=Mus muscu	5	2	2	2	18.8	18.916	165	13.867	12569000	697000
H7BX49;Q6ZPG2	H7BX49;Q6ZPG2	WD repeat domain 90;WD repeat-containing protein 90	Wdr90	tr|H7BX49|H7BX49_MOUSE WD repeat domain 90 OS=Mus musculus OX=10090 GN=Wdr90 PE=1 SV=1;sp|Q6ZPG2|WDR90_MOUSE WD repeat-containing protein 90 OS=Mus musculus OX=10090 GN=Wdr90 PE=1 SV=2	2	2	2	2	1.5	204.97	1892	13.813	5290600	58139
P60867	P60867	40S ribosomal protein S20	Rps20	sp|P60867|RS20_MOUSE 40S ribosomal protein S20 OS=Mus musculus OX=10090 GN=Rps20 PE=1 SV=1	1	2	2	2	15.1	13.373	119	13.698	36192000	2987000
Q61550	Q61550	Double-strand-break repair protein rad21 homolog	Rad21	sp|Q61550|RAD21_MOUSE Double-strand-break repair protein rad21 homolog OS=Mus musculus OX=10090 GN=Rad21 PE=1 SV=3	1	2	2	2	4.1	72.082	635	13.541	12988000	499550
P61514;A0A1D5RL86	P61514;A0A1D5RL86	60S ribosomal protein L37a;Ribosomal protein L37a (Fragment)	Rpl37a	sp|P61514|RL37A_MOUSE 60S ribosomal protein L37a OS=Mus musculus OX=10090 GN=Rpl37a PE=1 SV=2;tr|A0A1D5RL86|A0A1D5RL86_MOUSE Ribosomal protein L37a (Fragment) OS=Mus musculus OX=10090 GN=Rpl37a PE=1 SV=1	2	2	2	2	32.6	10.275	92	13.476	15235000	2539100
Q99K48	Q99K48	Non-POU domain-containing octamer-binding protein	Nono	sp|Q99K48|NONO_MOUSE Non-POU domain-containing octamer-binding protein OS=Mus musculus OX=10090 GN=Nono PE=1 SV=3	1	2	2	2	4.9	54.54	473	13.418	14885000	300480
Q9DBN5	Q9DBN5	Lon protease homolog 2, peroxisomal	Lonp2	sp|Q9DBN5|LONP2_MOUSE Lon protease homolog 2, peroxisomal OS=Mus musculus OX=10090 GN=Lonp2 PE=1 SV=1	1	2	2	2	2.9	94.525	852	13.381	11143000	222860
P62751	P62751	60S ribosomal protein L23a	Rpl23a	sp|P62751|RL23A_MOUSE 60S ribosomal protein L23a OS=Mus musculus OX=10090 GN=Rpl23a PE=1 SV=1	1	2	2	2	16	17.695	156	13.19	64206000	5173300
D3YVM5;P14869;S4R1N1	D3YVM5;P14869;S4R1N1	Ribosomal protein, large, P0 (Fragment);60S acidic ribosomal protein P0;	Rplp0	tr|D3YVM5|D3YVM5_MOUSE Ribosomal protein, large, P0 (Fragment) OS=Mus musculus OX=10090 GN=Rplp0 PE=1 SV=1;sp|P14869|RLA0_MOUSE 60S acidic ribosomal protein P0 OS=Mus musculus OX=10090 GN=Rplp0 PE=1 SV=3;tr|S4R1N1|S4R1N1_MOUSE Ribosomal protein, large, P0	3	2	2	2	17.2	16.057	145	13.04	12177000	417780
P84104	P84104	Serine/arginine-rich splicing factor 3	Srsf3	sp|P84104|SRSF3_MOUSE Serine/arginine-rich splicing factor 3 OS=Mus musculus OX=10090 GN=Srsf3 PE=1 SV=1	1	2	2	1	14	19.329	164	12.971	51471000	5719000
O09167	O09167	60S ribosomal protein L21	Rpl21	sp|O09167|RL21_MOUSE 60S ribosomal protein L21 OS=Mus musculus OX=10090 GN=Rpl21 PE=1 SV=4	1	2	2	2	16.2	18.579	160	12.773	109520000	13690000
B1AS37;Q9D032;A0A1B0GRS0;A0A1B0GRM9;A0A1B0GT95;B1AS34;A0A338P6Q9;Q3U4B1;Q9CYZ8	B1AS37;Q9D032;A0A1B0GRS0;A0A1B0GRM9;A0A1B0GT95;B1AS34;A0A338P6Q9;Q3U4B1;Q9CYZ8	Single-stranded DNA binding protein 3;Single-stranded DNA-binding protein 3;	Ssbp3	tr|B1AS37|B1AS37_MOUSE Single-stranded DNA binding protein 3 OS=Mus musculus OX=10090 GN=Ssbp3 PE=1 SV=1;sp|Q9D032|SSBP3_MOUSE Single-stranded DNA-binding protein 3 OS=Mus musculus OX=10090 GN=Ssbp3 PE=1 SV=2;tr|A0A1B0GRS0|A0A1B0GRS0_MOUSE Single stranded	9	2	2	2	7.3	38.209	368	12.754	21510000	2151000
P09405	P09405	Nucleolin	Ncl	sp|P09405|NUCL_MOUSE Nucleolin OS=Mus musculus OX=10090 GN=Ncl PE=1 SV=2	1	2	2	2	3.1	76.722	707	12.724	14568000	309970
A0A494B9Z0;A0A494BBA8;Q642K5;P62862	A0A494B9Z0;A0A494BBA8;Q642K5;P62862	40S ribosomal protein S30;Finkel-Biskis-Reilly murine sarcoma virus (FBR-MuSV) ubiquitously expressed (fox derived)	Fau	tr|A0A494B9Z0|A0A494B9Z0_MOUSE 40S ribosomal protein S30 OS=Mus musculus OX=10090 GN=Fau PE=1 SV=1;tr|A0A494BBA8|A0A494BBA8_MOUSE Finkel-Biskis-Reilly murine sarcoma virus (FBR-MuSV) ubiquitously expressed (fox derived) OS=Mus musculus OX=10090 GN=Fau PE=1	4	2	2	2	17.5	7.0062	63	12.695	21191000	7063700
Q8R3N6	Q8R3N6	THO complex subunit 1	Thoc1	sp|Q8R3N6|THOC1_MOUSE THO complex subunit 1 OS=Mus musculus OX=10090 GN=Thoc1 PE=1 SV=1	1	2	2	2	2.6	75.435	657	12.619	10075000	251870
E9Q586;E9Q3M3;D3Z2M9;D3YYG9;D3YX34;O08788	E9Q586;E9Q3M3;D3Z2M9;D3YYG9;D3YX34;O08788	Dynactin subunit 1;Dynactin 1 (Fragment)	Dctn1	tr|E9Q586|E9Q586_MOUSE Dynactin subunit 1 OS=Mus musculus OX=10090 GN=Dctn1 PE=1 SV=1;tr|E9Q3M3|E9Q3M3_MOUSE Dynactin subunit 1 OS=Mus musculus OX=10090 GN=Dctn1 PE=1 SV=1;tr|D3Z2M9|D3Z2M9_MOUSE Dynactin 1 (Fragment) OS=Mus musculus OX=10090 GN=Dctn1 PE=1	6	2	2	2	1.8	136.85	1239	12.597	10826000	150360
B1AVB4;E9Q796;B1AVB5;B1AVB3;B1AVB1;B1AVB2	B1AVB4;E9Q796;B1AVB5;B1AVB3;B1AVB1;B1AVB2	Scm polycomb group protein like 2;	Scml2	tr|B1AVB4|B1AVB4_MOUSE Scm polycomb group protein like 2 OS=Mus musculus OX=10090 GN=Scml2 PE=1 SV=1;tr|E9Q796|E9Q796_MOUSE Scm polycomb group protein like 2 OS=Mus musculus OX=10090 GN=Scml2 PE=1 SV=1;tr|B1AVB5|B1AVB5_MOUSE Scm polycomb group protein like	6	2	2	2	8.5	92.858	845	12.518	27404000	548070
P62827;Q14AA6	P62827;Q14AA6	GTP-binding nuclear protein Ran	Ran	sp|P62827|RAN_MOUSE GTP-binding nuclear protein Ran OS=Mus musculus OX=10090 GN=Ran PE=1 SV=3;tr|Q14AA6|Q14AA6_MOUSE GTP-binding nuclear protein Ran OS=Mus musculus OX=10090 GN=1700009N14Rik PE=1 SV=1	2	2	2	2	11.6	24.423	216	12.417	17810000	764660
A0A0G2JES3;A0A140T8T4;P51410;A0A0G2JFQ3;D3YZT0;D3Z629	A0A0G2JES3;A0A140T8T4;P51410;A0A0G2JFQ3;D3YZT0;D3Z629	60S ribosomal protein L9 (Fragment);60S ribosomal protein L9;	Rpl9	tr|A0A0G2JES3|A0A0G2JES3_MOUSE 60S ribosomal protein L9 (Fragment) OS=Mus musculus OX=10090 GN=Rpl9 PE=1 SV=1	6	2	2	2	11.5	21.622	191	12.28	0	0
Q9CR57;A0A1L1SUF6	Q9CR57;A0A1L1SUF6	60S ribosomal protein L14;Ribosomal protein L14 (Fragment)	Rpl14	sp|Q9CR57|RL14_MOUSE 60S ribosomal protein L14 OS=Mus musculus OX=10090 GN=Rpl14 PE=1 SV=3;tr|A0A1L1SUF6|A0A1L1SUF6_MOUSE Ribosomal protein L14 (Fragment) OS=Mus musculus OX=10090 GN=Rpl14 PE=1 SV=1	2	2	2	2	9.2	23.564	217	12.233	70848000	5904000
P62900;A0A0A6YX26;A0A0A6YXL3	P62900;A0A0A6YX26;A0A0A6YXL3	60S ribosomal protein L31	Rpl31	sp|P62900|RL31_MOUSE 60S ribosomal protein L31 OS=Mus musculus OX=10090 GN=Rpl31 PE=1 SV=1;tr|A0A0A6YX26|A0A0A6YX26_MOUSE 60S ribosomal protein L31 OS=Mus musculus OX=10090 GN=Rpl31 PE=1 SV=1;tr|A0A0A6YXL3|A0A0A6YXL3_MOUSE 60S ribosomal protein L31 OS=Mus	3	2	2	2	18.4	14.463	125	12.21	9699600	1385700
P60335;A0A2R8VHI3;A0A2R8VKN0;B2M1R7;A0A2R8VHP9;Q3TT81;A0A2R8VI25;A0A2R8VI12;A0A2R8VI73;A0A2R8VHN3;A0A2R8VI71;A0A2R8VHY9;A0A2R8VHZ0;E9Q7D8;A0A2R8W6L5;A0A2R8VJY1;A0A2R8VKF0;A0A2R8VHG2;Q61990;P57722	P60335;A0A2R8VHI3;A0A2R8VKN0;B2M1R7;A0A2R8VHP9;Q3TT81;A0A2R8VI25;A0A2R8VI12;A0A2R8VI73;A0A2R8VHN3;A0A2R8VI71;A0A2R8VHY9;A0A2R8VHZ0;E9Q7D8;A0A2R8W6L5;A0A2R8VJY1;A0A2R8VKF0;A0A2R8VHG2;Q61990;P57722	Poly(rC)-binding protein 1;Poly(rC) binding protein 2;	Pcbp1	sp|P60335|PCBP1_MOUSE Poly(rC)-binding protein 1 OS=Mus musculus OX=10090 GN=Pcbp1 PE=1 SV=1	20	2	2	2	7	37.497	356	12.168	5169600	246170
E9QAT6;E9QAI5;G3UWN2;B2RQC6	E9QAT6;E9QAI5;G3UWN2;B2RQC6	Carbamoyl-phosphate synthetase 2, aspartate transcarbamylase, and dihydroorotase	Cad	tr|E9QAT6|E9QAT6_MOUSE Carbamoyl-phosphate synthetase 2, aspartate transcarbamylase, and dihydroorotase OS=Mus musculus OX=10090 GN=Cad PE=1 SV=1	4	2	2	2	2.5	105.68	971	12.113	3662800	76308
A2A547;P84099	A2A547;P84099	Ribosomal protein L19;60S ribosomal protein L19	Rpl19	tr|A2A547|A2A547_MOUSE Ribosomal protein L19 OS=Mus musculus OX=10090 GN=Rpl19 PE=1 SV=1;sp|P84099|RL19_MOUSE 60S ribosomal protein L19 OS=Mus musculus OX=10090 GN=Rpl19 PE=1 SV=1	2	2	2	2	9.8	23.247	194	12.06	20623000	1046200
Q3TFP0;Q9R0U0	Q3TFP0;Q9R0U0	Serine and arginine-rich splicing factor 10;Serine/arginine-rich splicing factor 10	Srsf10	tr|Q3TFP0|Q3TFP0_MOUSE Serine and arginine-rich splicing factor 10 OS=Mus musculus OX=10090 GN=Srsf10 PE=1 SV=1;sp|Q9R0U0|SRS10_MOUSE Serine/arginine-rich splicing factor 10 OS=Mus musculus OX=10090 GN=Srsf10 PE=1 SV=2	2	2	2	2	6.6	22.135	182	12.012	11223000	935240
Q61768;E9QAK5;P28738;P33175	Q61768;E9QAK5;P28738;P33175	Kinesin-1 heavy chain;Kinesin-like protein (Fragment);Kinesin heavy chain isoform 5C	Kif5b	sp|Q61768|KINH_MOUSE Kinesin-1 heavy chain OS=Mus musculus OX=10090 GN=Kif5b PE=1 SV=3;tr|E9QAK5|E9QAK5_MOUSE Kinesin-like protein (Fragment) OS=Mus musculus OX=10090 GN=Kif5b PE=1 SV=1;sp|P28738|KIF5C_MOUSE Kinesin heavy chain isoform 5C OS=Mus musculus O	4	2	2	2	2.4	109.55	963	11.899	11807000	176220
Z4YKB8;Q3TEA8;A2AM69;A2AM70;A2AM65;Z4YKA3	Z4YKB8;Q3TEA8;A2AM69;A2AM70;A2AM65;Z4YKA3	Heterochromatin protein 1, binding protein 3;Heterochromatin protein 1-binding protein 3;	Hp1bp3	tr|Z4YKB8|Z4YKB8_MOUSE Heterochromatin protein 1, binding protein 3 OS=Mus musculus OX=10090 GN=Hp1bp3 PE=1 SV=1;sp|Q3TEA8|HP1B3_MOUSE Heterochromatin protein 1-binding protein 3 OS=Mus musculus OX=10090 GN=Hp1bp3 PE=1 SV=1;tr|A2AM69|A2AM69_MOUSE Heterochr	6	2	2	2	4.3	60.85	554	11.84	7514100	250470
P62855	P62855	40S ribosomal protein S26	Rps26	sp|P62855|RS26_MOUSE 40S ribosomal protein S26 OS=Mus musculus OX=10090 GN=Rps26 PE=1 SV=3	1	2	2	2	18.3	13.015	115	11.792	103910000	11610000
Q9DAW6	Q9DAW6	U4/U6 small nuclear ribonucleoprotein Prp4	Prpf4	sp|Q9DAW6|PRP4_MOUSE U4/U6 small nuclear ribonucleoprotein Prp4 OS=Mus musculus OX=10090 GN=Prpf4 PE=1 SV=1	1	2	2	2	5	58.369	521	11.784	6297300	209910
S4R1M2;D3YXK2	S4R1M2;D3YXK2	Scaffold attachment factor B;Scaffold attachment factor B1	Safb	tr|S4R1M2|S4R1M2_MOUSE Scaffold attachment factor B OS=Mus musculus OX=10090 GN=Safb PE=1 SV=1;sp|D3YXK2|SAFB1_MOUSE Scaffold attachment factor B1 OS=Mus musculus OX=10090 GN=Safb PE=1 SV=2	2	2	2	2	2	105.32	939	11.732	5228400	102520
F8WI35;A0A8I4SYN6;A0A1W2P768;P84244;P84228;P68433;P02301;E0CZ27	F8WI35;A0A8I4SYN6;A0A1W2P768;P84244;P84228;P68433;P02301;E0CZ27	Histone H3	H3f3a	tr|F8WI35|F8WI35_MOUSE Histone H3 OS=Mus musculus OX=10090 GN=H3f3a PE=1 SV=1	8	2	2	2	13.3	15.199	135	11.725	67895000	3543700
G3X9T8;G3X8Q5;E9PZD8;Q61147;G3UXG1	G3X9T8;G3X8Q5;E9PZD8;Q61147;G3UXG1	Ceruloplasmin;	Cp	tr|G3X9T8|G3X9T8_MOUSE Ceruloplasmin OS=Mus musculus OX=10090 GN=Cp PE=1 SV=1;tr|G3X8Q5|G3X8Q5_MOUSE Ceruloplasmin OS=Mus musculus OX=10090 GN=Cp PE=1 SV=1;tr|E9PZD8|E9PZD8_MOUSE Ceruloplasmin OS=Mus musculus OX=10090 GN=Cp PE=1 SV=1;sp|Q61147|CERU_MOUSE C	5	2	2	2	2.5	121.08	1060	11.591	21624000	93432
Q9D0B0;A0A1B0GS29;F6RTE1	Q9D0B0;A0A1B0GS29;F6RTE1	Serine/arginine-rich splicing factor 9;Serine and arginine-rich splicing factor 9 (Fragment);	Srsf9	sp|Q9D0B0|SRSF9_MOUSE Serine/arginine-rich splicing factor 9 OS=Mus musculus OX=10090 GN=Srsf9 PE=1 SV=1;tr|A0A1B0GS29|A0A1B0GS29_MOUSE Serine and arginine-rich splicing factor 9 (Fragment) OS=Mus musculus OX=10090 GN=Srsf9 PE=1 SV=1;tr|F6RTE1|F6RTE1_MOUSE	3	2	2	2	9.9	25.661	222	11.583	5233100	327070
D3YUT3;D3YUG3;D3Z5R8;D3Z722;Q9CZX8;S4R223	D3YUT3;D3YUG3;D3Z5R8;D3Z722;Q9CZX8;S4R223	40S ribosomal protein S19 (Fragment);	Rps19	tr|D3YUT3|D3YUT3_MOUSE 40S ribosomal protein S19 (Fragment) OS=Mus musculus OX=10090 GN=Rps19 PE=1 SV=2;tr|D3YUG3|D3YUG3_MOUSE 40S ribosomal protein S19 (Fragment) OS=Mus musculus OX=10090 GN=Rps19 PE=1 SV=8;tr|D3Z5R8|D3Z5R8_MOUSE 40S ribosomal protein S19	6	2	2	2	15.8	14.896	133	11.426	9108900	828080
Q02105	Q02105	Complement C1q subcomponent subunit C	C1qc	sp|Q02105|C1QC_MOUSE Complement C1q subcomponent subunit C OS=Mus musculus OX=10090 GN=C1qc PE=1 SV=2	1	2	2	2	7.7	25.991	246	11.347	45764000	3813700
Q9EPU0	Q9EPU0	Regulator of nonsense transcripts 1	Upf1	sp|Q9EPU0|RENT1_MOUSE Regulator of nonsense transcripts 1 OS=Mus musculus OX=10090 GN=Upf1 PE=1 SV=2	1	2	2	2	1.9	123.97	1124	11.299	7066500	110410
D3Z3H4;Q6AW69	D3Z3H4;Q6AW69	Cingulin-like protein 1	Cgnl1	tr|D3Z3H4|D3Z3H4_MOUSE Cingulin-like protein 1 OS=Mus musculus OX=10090 GN=Cgnl1 PE=1 SV=1;sp|Q6AW69|CGNL1_MOUSE Cingulin-like protein 1 OS=Mus musculus OX=10090 GN=Cgnl1 PE=1 SV=3	2	2	2	2	1.5	139.89	1226	11.23	3001800	34111
Q6XLQ8;G3V004;G3UXA8;G3UWR0;O35887	Q6XLQ8;G3V004;G3UXA8;G3UWR0;O35887	Calumenin;Calumenin (Fragment);	Calu	tr|Q6XLQ8|Q6XLQ8_MOUSE Calumenin OS=Mus musculus OX=10090 GN=Calu PE=1 SV=1;tr|G3V004|G3V004_MOUSE Calumenin OS=Mus musculus OX=10090 GN=Calu PE=1 SV=1;tr|G3UXA8|G3UXA8_MOUSE Calumenin (Fragment) OS=Mus musculus OX=10090 GN=Calu PE=1 SV=1;tr|G3UWR0|G3UWR0_	5	2	2	2	8.6	37.117	315	11.194	12263000	721380
P68254	P68254	14-3-3 protein theta	Ywhaq	sp|P68254|1433T_MOUSE 14-3-3 protein theta OS=Mus musculus OX=10090 GN=Ywhaq PE=1 SV=1	1	1	1	1	5.7	27.778	245	10.302	0	0
P07724	P07724	Albumin	Alb	sp|P07724|ALBU_MOUSE Albumin OS=Mus musculus OX=10090 GN=Alb PE=1 SV=3	1	1	1	1	2.3	68.692	608	10.192	189070000	527040
A0A3Q4EBV4;Q3TJZ6	A0A3Q4EBV4;Q3TJZ6	Family with sequence similarity 98, member A;Protein FAM98A	Fam98a	tr|A0A3Q4EBV4|A0A3Q4EBV4_MOUSE Family with sequence similarity 98, member A OS=Mus musculus OX=10090 GN=Fam98a PE=1 SV=1;sp|Q3TJZ6|FA98A_MOUSE Protein FAM98A OS=Mus musculus OX=10090 GN=Fam98a PE=1 SV=1	2	1	1	1	4.9	33.951	308	10.072	0	0

## Sheet: Dataset EV4B legend
Dataset EV4B. IP-MS data coresponding to Figure 6A.
List of proteins pulled down by the IgG and determined by mass spectrometric analysis.

## Sheet: Dataset EV4B
Protein IDs	Majority protein IDs	Protein names	Gene names	Fasta headers	Number of proteins	Peptides	Razor + unique peptides	Unique peptides	Sequence coverage [%]	Mol. weight [kDa]	Sequence length	Score	Intensity	iBAQ
Q8VDD5;A0A2R8VHF9;E9QPE7;A0A338P6K2;K3W4R2;O08638;Q6URW6;F2Z494;A0A2R8VKI5;A0A2R8W6V7;A0A140LI60	Q8VDD5	Myosin-9	Myh9	sp|Q8VDD5|MYH9_MOUSE Myosin-9 OS=Mus musculus OX=10090 GN=Myh9 PE=1 SV=4	11	53	53	44	31.5	226.37	1960	323.31	1278200000	4033500
P20152;A0A0A6YWC8;A2AKJ2;G5E846;A0A2R8W6R6;G3X981;P15331;Q9DCV7	P20152;A0A0A6YWC8	Vimentin	Vim	sp|P20152|VIME_MOUSE Vimentin OS=Mus musculus OX=10090 GN=Vim PE=1 SV=3;tr|A0A0A6YWC8|A0A0A6YWC8_MOUSE Vimentin OS=Mus musculus OX=10090 GN=Vim PE=1 SV=1	8	31	31	27	60.9	53.687	466	323.31	2783900000	50306000
Q8CFQ9;P56959;G3UXT7;G3UZD2;Q91VQ2	Q8CFQ9;P56959;G3UXT7	Fused in sarcoma;RNA-binding protein FUS;Fused in sarcoma (Fragment)	Fus	tr|Q8CFQ9|Q8CFQ9_MOUSE Fused in sarcoma OS=Mus musculus OX=10090 GN=Fus PE=1 SV=1;sp|P56959|FUS_MOUSE RNA-binding protein FUS OS=Mus musculus OX=10090 GN=Fus PE=1 SV=1;tr|G3UXT7|G3UXT7_MOUSE Fused in sarcoma (Fragment) OS=Mus musculus OX=10090 GN=Fus PE=1	5	15	15	13	26.1	52.601	517	306.12	1646300000	40913000
Q62167;P16381	Q62167;P16381	ATP-dependent RNA helicase DDX3X	Ddx3x	sp|Q62167|DDX3X_MOUSE ATP-dependent RNA helicase DDX3X OS=Mus musculus OX=10090 GN=Ddx3x PE=1 SV=3	2	16	16	4	31	73.101	662	278.51	336820000	5191900
F6YVP7;P62270;S4R1N6;A0A1Y7VKY1;A0A3Q4EGP3	F6YVP7;P62270;S4R1N6;A0A1Y7VKY1	40S ribosomal protein S18	Rps18-ps6	tr|F6YVP7|F6YVP7_MOUSE 40S ribosomal protein S18 OS=Mus musculus OX=10090 GN=Rps18-ps6 PE=3 SV=2	5	8	8	8	47.4	17.671	152	227.75	178750000	13250000
P62274	P62274	40S ribosomal protein S29	Rps29	sp|P62274|RS29_MOUSE 40S ribosomal protein S29 OS=Mus musculus OX=10090 GN=Rps29 PE=1 SV=2	1	3	3	3	44.6	6.6767	56	191.23	683660000	163420000
Q9EQK5;E9Q3X0;D3Z2N7	Q9EQK5;E9Q3X0	Major vault protein	Mvp	sp|Q9EQK5|MVP_MOUSE Major vault protein OS=Mus musculus OX=10090 GN=Mvp PE=1 SV=4;tr|E9Q3X0|E9Q3X0_MOUSE Major vault protein OS=Mus musculus OX=10090 GN=Mvp PE=1 SV=1	3	14	14	14	22.4	95.923	861	176.42	356180000	3843200
Q8CBB6;Q8CGP2;Q8CGP1;Q6ZWY9;Q64525;Q64478;Q64475;P10854;P10853;Q9D2U9;Q8CGP0;Q64524;P70696	Q8CBB6;Q8CGP2;Q8CGP1;Q6ZWY9;Q64525;Q64478;Q64475;P10854;P10853;Q9D2U9;Q8CGP0;Q64524	Histone H2B;Histone H2B type 1-P;Histone H2B type 1-K	H2bc23	tr|Q8CBB6|Q8CBB6_MOUSE Histone H2B OS=Mus musculus OX=10090 GN=H2bc23 PE=2 SV=1	13	4	4	4	28.4	14.888	134	175.18	138050000	8394300
O88569;A0A0N4SUM2	O88569	Heterogeneous nuclear ribonucleoproteins A2/B1	Hnrnpa2b1	sp|O88569|ROA2_MOUSE Heterogeneous nuclear ribonucleoproteins A2/B1 OS=Mus musculus OX=10090 GN=Hnrnpa2b1 PE=1 SV=2	2	15	15	15	53.5	37.402	353	137.19	738600000	22345000
P60710;P63260;E9Q5F4;E9Q1F2;G3UZ07;P68134;P68033;P62737;P63268;G3UYG0;E9Q606;B1ATY1;A0A1D5RM20;D3YZY0;A0A494B9T3;D3Z2K3;F8WGM8;Q8BFZ3;E9Q2D1;F6WX90;A0A0U1RQ96	P60710;P63260;E9Q5F4;E9Q1F2;G3UZ07;P68134;P68033	Actin, cytoplasmic 1;Actin, cytoplasmic 2;Actin, beta (Fragment)	Actb	sp|P60710|ACTB_MOUSE Actin, cytoplasmic 1 OS=Mus musculus OX=10090 GN=Actb PE=1 SV=1	21	13	13	13	45.9	41.736	375	122.6	498540000	9316700
Q8C2Q3;E9QL13;J3QN51;J3QPT3;B0LM42;F7BGR7	Q8C2Q3;E9QL13	RNA-binding protein 14;RNA binding motif protein 14	Rbm14	sp|Q8C2Q3|RBM14_MOUSE RNA-binding protein 14 OS=Mus musculus OX=10090 GN=Rbm14 PE=1 SV=1;tr|E9QL13|E9QL13_MOUSE RNA binding motif protein 14 OS=Mus musculus OX=10090 GN=Rbm14 PE=1 SV=2	6	11	11	11	20.2	69.448	669	113.68	267280000	5868000
P07724	P07724	Albumin	Alb	sp|P07724|ALBU_MOUSE Albumin OS=Mus musculus OX=10090 GN=Alb PE=1 SV=3	1	2	2	2	4.4	68.692	608	111.51	3151300000	65374000
P62806	P62806	Histone H4	H4c1	sp|P62806|H4_MOUSE Histone H4 OS=Mus musculus OX=10090 GN=H4c1 PE=1 SV=2	1	8	8	8	52.4	11.367	103	110.5	425400000	41392000
Q61656;Q8BTS0;S4R1I6	Q61656;Q8BTS0;S4R1I6	Probable ATP-dependent RNA helicase DDX5;RNA helicase	Ddx5	sp|Q61656|DDX5_MOUSE Probable ATP-dependent RNA helicase DDX5 OS=Mus musculus OX=10090 GN=Ddx5 PE=1 SV=2;tr|Q8BTS0|Q8BTS0_MOUSE Probable ATP-dependent RNA helicase DDX5 OS=Mus musculus OX=10090 GN=Ddx5 PE=1 SV=1;tr|S4R1I6|S4R1I6_MOUSE RNA helicase OS=Mus m	3	7	6	5	14.5	69.289	614	106.35	162430000	2949000
Q5SUT0;Q5SUS9;Q61545;Q5SUS8	Q5SUT0;Q5SUS9;Q61545	Ewing sarcoma breakpoint region 1;RNA-binding protein EWS	Ewsr1	tr|Q5SUT0|Q5SUT0_MOUSE Ewing sarcoma breakpoint region 1 OS=Mus musculus OX=10090 GN=Ewsr1 PE=1 SV=1;tr|Q5SUS9|Q5SUS9_MOUSE Ewing sarcoma breakpoint region 1 OS=Mus musculus OX=10090 GN=Ewsr1 PE=1 SV=1;sp|Q61545|EWS_MOUSE RNA-binding protein EWS OS=Mus mus	4	5	5	5	14.6	64.988	618	101.62	163120000	1584500
A0A075B5Q3;A0A0A6YY69	A0A075B5Q3;A0A0A6YY69	Immunoglobulin heavy variable 2-5;Immunoglobulin heavy variable 2-5 (Fragment)	Ighv2-5	tr|A0A075B5Q3|A0A075B5Q3_MOUSE Immunoglobulin heavy variable 2-5 OS=Mus musculus OX=10090 GN=Ighv2-5 PE=4 SV=1;tr|A0A0A6YY69|A0A0A6YY69_MOUSE Immunoglobulin heavy variable 2-5 (Fragment) OS=Mus musculus OX=10090 GN=Ighv2-5 PE=4 SV=1	2	1	1	1	7.8	12.556	115	96.285	308790000	61758000
Q91VM5;Q9WV02;A0A2I3BRL8;S4R1F6;A2AFI3;A2AFI4;A0A2I3BQC0	Q91VM5;Q9WV02;A0A2I3BRL8;S4R1F6;A2AFI3	RNA binding motif protein, X-linked-like-1;RNA-binding motif protein, X chromosome;	Rbmxl1	sp|Q91VM5|RMXL1_MOUSE RNA binding motif protein, X-linked-like-1 OS=Mus musculus OX=10090 GN=Rbmxl1 PE=2 SV=1	7	9	9	9	25.5	42.161	388	95.414	95067000	1856700
A0A075B5P4;A0A0A6YWR2;P01868;P01869	A0A075B5P4;A0A0A6YWR2;P01868;P01869	Immunoglobulin heavy constant gamma 1 (G1m marker) (Fragment)	Ighg1	tr|A0A075B5P4|A0A075B5P4_MOUSE Immunoglobulin heavy constant gamma 1 (G1m marker) (Fragment) OS=Mus musculus OX=10090 GN=Ighg1 PE=1 SV=1;tr|A0A0A6YWR2|A0A0A6YWR2_MOUSE Immunoglobulin heavy constant gamma 1 (G1m marker) (Fragment) OS=Mus musculus OX=10090 G	4	8	8	8	43.2	35.633	324	95.148	1264500000	5375800
A0A075B5R3;A0A0A6YX91;A0A075B5R2;A0A0A6YVS4;A0A075B5T2;A0A075B5P9;A0A075B5Q0;A0A075B5R1;A0A075B5Q4;A0A075B5Q2;A0A075B5Q6;A0A0A6YX19;A0A0A6YWU3;A0A075B5T3;A0A075B5S5;A0A0A6YXL5;J3QNN6;P18525;P18526;P18527;P18524;P18528;P01801;P01802;P01797;P01798;P01799;P01800;P01803;P01796;P01804;P18530	A0A075B5R3;A0A0A6YX91;A0A075B5R2;A0A0A6YVS4;A0A075B5T2;A0A075B5P9;A0A075B5Q0;A0A075B5R1;A0A075B5Q4;A0A075B5Q2;A0A075B5Q6;A0A0A6YX19;A0A0A6YWU3;A0A075B5T3;A0A075B5S5;A0A0A6YXL5;J3QNN6;P18525;P18526;P18527;P18524;P18528;P01801;P01802;P01797;P01798;P01799;P01800;P01803;P01796;P01804;P18530	Immunoglobulin heavy variable 7-2;Immunoglobulin heavy variable 7-2 (Fragment);	Ighv7-2	tr|A0A075B5R3|A0A075B5R3_MOUSE Immunoglobulin heavy variable 7-2 OS=Mus musculus OX=10090 GN=Ighv7-2 PE=4 SV=1;tr|A0A0A6YX91|A0A0A6YX91_MOUSE Immunoglobulin heavy variable 7-2 (Fragment) OS=Mus musculus OX=10090 GN=Ighv7-2 PE=4 SV=1;tr|A0A075B5R2|A0A075B5R	32	2	2	0	13.6	13.351	118	93.68	249760000	35680000
A2AL12;Q8BG05	A2AL12;Q8BG05	Heterogeneous nuclear ribonucleoprotein A3	Hnrnpa3	tr|A2AL12|A2AL12_MOUSE Heterogeneous nuclear ribonucleoprotein A3 OS=Mus musculus OX=10090 GN=Hnrnpa3 PE=1 SV=1;sp|Q8BG05|ROA3_MOUSE Heterogeneous nuclear ribonucleoprotein A3 OS=Mus musculus OX=10090 GN=Hnrnpa3 PE=1 SV=1	2	9	9	9	28.6	34.476	318	89.456	321500000	4183300
D3YWT1;D3Z3N4	D3YWT1;D3Z3N4	Heterogeneous nuclear ribonucleoprotein H3	Hnrnph3	tr|D3YWT1|D3YWT1_MOUSE Heterogeneous nuclear ribonucleoprotein H3 OS=Mus musculus OX=10090 GN=Hnrnph3 PE=1 SV=1;tr|D3Z3N4|D3Z3N4_MOUSE Heterogeneous nuclear ribonucleoprotein H3 OS=Mus musculus OX=10090 GN=Hnrnph3 PE=1 SV=1	2	4	4	4	20.8	35.181	331	86.339	106310000	3731100
Q9CX86	Q9CX86	Heterogeneous nuclear ribonucleoprotein A0	Hnrnpa0	sp|Q9CX86|ROA0_MOUSE Heterogeneous nuclear ribonucleoprotein A0 OS=Mus musculus OX=10090 GN=Hnrnpa0 PE=1 SV=1	1	8	8	8	34.4	30.53	305	80.718	298830000	1877200
P01631;A0A140T8M0;A0A0B4J1I0;A0A075B5K8;F6XWB2;A0A140T8N1	P01631;A0A140T8M0;A0A0B4J1I0	Ig kappa chain V-II region 26-10;Immunoglobulin kappa variable 1-117 (Fragment);	Igkv1-117	sp|P01631|KV2A7_MOUSE Ig kappa chain V-II region 26-10 OS=Mus musculus OX=10090 PE=1 SV=1;tr|A0A140T8M0|A0A140T8M0_MOUSE Immunoglobulin kappa variable 1-117 (Fragment) OS=Mus musculus OX=10090 GN=Igkv1-117 PE=4 SV=2;tr|A0A0B4J1I0|A0A0B4J1I0_MOUSE Immunoglo	6	4	4	4	42.5	12.273	113	73.252	256290000	42714000
P62892	P62892	60S ribosomal protein L39	Rpl39	sp|P62892|RL39_MOUSE 60S ribosomal protein L39 OS=Mus musculus OX=10090 GN=Rpl39 PE=1 SV=2	1	1	1	1	19.6	6.4066	51	61.603	241730000	49683000
A0A1B0GSF7;A0A1B0GQU8;P35980;A0A1B0GRZ3;A0A1B0GS28;A0A1B0GSA8;A0A1B0GSS8	A0A1B0GSF7;A0A1B0GQU8;P35980;A0A1B0GRZ3;A0A1B0GS28;A0A1B0GSA8;A0A1B0GSS8	Ribosomal protein L18;60S ribosomal protein L18	Rpl18	tr|A0A1B0GSF7|A0A1B0GSF7_MOUSE Ribosomal protein L18 OS=Mus musculus OX=10090 GN=Rpl18 PE=1 SV=1;tr|A0A1B0GQU8|A0A1B0GQU8_MOUSE Ribosomal protein L18 OS=Mus musculus OX=10090 GN=Rpl18 PE=1 SV=1;sp|P35980|RL18_MOUSE 60S ribosomal protein L18 OS=Mus musculus	7	2	2	2	16.2	15.245	136	55.704	42755000	7125800
Q8C2Q7;O35737;P70333;Q9Z2X1	Q8C2Q7;O35737;P70333	Heterogeneous nuclear ribonucleoprotein H1;Heterogeneous nuclear ribonucleoprotein H;	Hnrnph1	tr|Q8C2Q7|Q8C2Q7_MOUSE Heterogeneous nuclear ribonucleoprotein H1 OS=Mus musculus OX=10090 GN=Hnrnph1 PE=1 SV=1;sp|O35737|HNRH1_MOUSE Heterogeneous nuclear ribonucleoprotein H OS=Mus musculus OX=10090 GN=Hnrnph1 PE=1 SV=3;sp|P70333|HNRH2_MOUSE Heterogeneou	4	4	4	4	11.9	51.217	472	54.325	103060000	3029800
P97315	P97315	Cysteine and glycine-rich protein 1	Csrp1	sp|P97315|CSRP1_MOUSE Cysteine and glycine-rich protein 1 OS=Mus musculus OX=10090 GN=Csrp1 PE=1 SV=3	1	7	7	7	56	20.583	193	53.518	358720000	8846400
A0A075B5Q7;A0A0A6YWY9;A0A075B6A7;A0A075B697;P01820;A0A075B696;A0A075B5Q5;A0A075B5Q1;A0A075B5P8;P01821	A0A075B5Q7;A0A0A6YWY9;A0A075B6A7;A0A075B697;P01820;A0A075B696;A0A075B5Q5;A0A075B5Q1;A0A075B5P8;P01821	Immunoglobulin heavy variable 2-6-8;Immunoglobulin heavy variable 2-6-8 (Fragment);	Ighv2-6-8	tr|A0A075B5Q7|A0A075B5Q7_MOUSE Immunoglobulin heavy variable 2-6-8 OS=Mus musculus OX=10090 GN=Ighv2-6-8 PE=4 SV=1;tr|A0A0A6YWY9|A0A0A6YWY9_MOUSE Immunoglobulin heavy variable 2-6-8 (Fragment) OS=Mus musculus OX=10090 GN=Ighv2-6-8 PE=4 SV=1;tr|A0A075B6A7|A	10	2	2	2	9.6	12.257	114	53.081	32012000	8003000
F6ZV59;G5E8G0;G3X9W0;Q60668;E9Q5B6;F6SHF3;A0A0G2JFL4;F7A465	F6ZV59;G5E8G0;G3X9W0;Q60668;E9Q5B6;F6SHF3	Heterogeneous nuclear ribonucleoprotein D (Fragment);Heterogeneous nuclear ribonucleoprotein D;	Hnrnpd	tr|F6ZV59|F6ZV59_MOUSE Heterogeneous nuclear ribonucleoprotein D (Fragment) OS=Mus musculus OX=10090 GN=Hnrnpd PE=1 SV=1;tr|G5E8G0|G5E8G0_MOUSE Heterogeneous nuclear ribonucleoprotein D OS=Mus musculus OX=10090 GN=Hnrnpd PE=1 SV=1;tr|G3X9W0|G3X9W0_MOUSE He	8	5	5	5	27.3	24.611	216	53.007	145800000	7274400
P47963	P47963	60S ribosomal protein L13	Rpl13	sp|P47963|RL13_MOUSE 60S ribosomal protein L13 OS=Mus musculus OX=10090 GN=Rpl13 PE=1 SV=3	1	2	2	2	12.3	24.305	211	47.213	15190000	723090
P29341;Q62029;Q9D4E6;F6ZAX1;Q91YZ8;A3KFU5;A3KFU8;Q6PHQ9;A0A2I3BR37;V9GXG3;A2A5N3	P29341;Q62029;Q9D4E6	Polyadenylate-binding protein 1	Pabpc1	sp|P29341|PABP1_MOUSE Polyadenylate-binding protein 1 OS=Mus musculus OX=10090 GN=Pabpc1 PE=1 SV=2	11	6	6	6	13.5	70.67	636	44.229	79303000	597240
Q8VIJ6	Q8VIJ6	Splicing factor, proline- and glutamine-rich	Sfpq	sp|Q8VIJ6|SFPQ_MOUSE Splicing factor, proline- and glutamine-rich OS=Mus musculus OX=10090 GN=Sfpq PE=1 SV=1	1	3	3	3	5.7	75.441	699	41.94	40057000	1112700
A0A1W2P6G5;A0A1W2P6F6;A0A1W2P7Q9;Q60605	A0A1W2P6G5;A0A1W2P6F6;A0A1W2P7Q9;Q60605	Myosin, light polypeptide 6, alkali, smooth muscle and non-muscle	Myl6	tr|A0A1W2P6G5|A0A1W2P6G5_MOUSE Myosin, light polypeptide 6, alkali, smooth muscle and non-muscle OS=Mus musculus OX=10090 GN=Myl6 PE=1 SV=1;tr|A0A1W2P6F6|A0A1W2P6F6_MOUSE Myosin, light polypeptide 6, alkali, smooth muscle and non-muscle OS=Mus musculus OX=	4	4	4	4	36.7	15.448	139	41.077	308420000	15856000
Q20BD0;Q80XR6;Q99020	Q20BD0;Q80XR6;Q99020	Heterogeneous nuclear ribonucleoprotein A/B;	Hnrnpab	tr|Q20BD0|Q20BD0_MOUSE Heterogeneous nuclear ribonucleoprotein A/B OS=Mus musculus OX=10090 GN=Hnrnpab PE=1 SV=1;tr|Q80XR6|Q80XR6_MOUSE Heterogeneous nuclear ribonucleoprotein A/B OS=Mus musculus OX=10090 GN=Hnrnpab PE=1 SV=1;sp|Q99020|ROAA_MOUSE Heterogen	3	3	3	3	14.2	36.21	332	40.114	21473000	553730
F6XI62;P14148	F6XI62;P14148	Ribosomal protein L7 (Fragment);60S ribosomal protein L7	Rpl7	tr|F6XI62|F6XI62_MOUSE Ribosomal protein L7 (Fragment) OS=Mus musculus OX=10090 GN=Rpl7 PE=1 SV=1;sp|P14148|RL7_MOUSE 60S ribosomal protein L7 OS=Mus musculus OX=10090 GN=Rpl7 PE=1 SV=2	2	3	3	3	15.1	32.416	279	37.973	24773000	770430
P61358	P61358	60S ribosomal protein L27	Rpl27	sp|P61358|RL27_MOUSE 60S ribosomal protein L27 OS=Mus musculus OX=10090 GN=Rpl27 PE=1 SV=2	1	1	1	1	5.9	15.798	136	30.864	7090800	1181800
Q5SV64;Q3UH59;Q61879;Q8BXF2	Q5SV64;Q3UH59;Q61879	Myosin, heavy polypeptide 10, non-muscle;Myosin-10	Myh10	tr|Q5SV64|Q5SV64_MOUSE Myosin, heavy polypeptide 10, non-muscle OS=Mus musculus OX=10090 GN=Myh10 PE=1 SV=1;tr|Q3UH59|Q3UH59_MOUSE Myosin, heavy polypeptide 10, non-muscle OS=Mus musculus OX=10090 GN=Myh10 PE=1 SV=1;sp|Q61879|MYH10_MOUSE Myosin-10 OS=Mus m	4	13	4	4	6.7	232.47	2007	28.56	31202000	109110
P62301;Q921R2;A0A0U1RQ71	P62301;Q921R2	40S ribosomal protein S13	Rps13	sp|P62301|RS13_MOUSE 40S ribosomal protein S13 OS=Mus musculus OX=10090 GN=Rps13 PE=1 SV=2;tr|Q921R2|Q921R2_MOUSE 40S ribosomal protein S13 OS=Mus musculus OX=10090 GN=Rps13 PE=1 SV=1	3	3	3	3	20.5	17.222	151	28.461	59488000	2173800
D3YTQ3;F6VQH5;Q9Z130	D3YTQ3;F6VQH5;Q9Z130	Heterogeneous nuclear ribonucleoprotein D-like;Heterogeneous nuclear ribonucleoprotein D-like (Fragment);	Hnrnpdl	tr|D3YTQ3|D3YTQ3_MOUSE Heterogeneous nuclear ribonucleoprotein D-like OS=Mus musculus OX=10090 GN=Hnrnpdl PE=1 SV=1;tr|F6VQH5|F6VQH5_MOUSE Heterogeneous nuclear ribonucleoprotein D-like (Fragment) OS=Mus musculus OX=10090 GN=Hnrnpdl PE=1 SV=1;sp|Q9Z130|HNR	3	4	4	4	12.9	46.27	420	27.532	194520000	1565800
P62702	P62702	40S ribosomal protein S4, X isoform	Rps4x	sp|P62702|RS4X_MOUSE 40S ribosomal protein S4, X isoform OS=Mus musculus OX=10090 GN=Rps4x PE=1 SV=2	1	4	4	4	12.9	29.597	263	26.544	26857000	309200
A0A1B0GRR3;P62281;A0A1B0GSE8	A0A1B0GRR3;P62281;A0A1B0GSE8	Ribosomal protein S11;40S ribosomal protein S11;	Rps11;	tr|A0A1B0GRR3|A0A1B0GRR3_MOUSE Ribosomal protein S11 OS=Mus musculus OX=10090 GN=Rps11 PE=1 SV=1;sp|P62281|RS11_MOUSE 40S ribosomal protein S11 OS=Mus musculus OX=10090 GN=Rps11 PE=1 SV=3;tr|A0A1B0GSE8|A0A1B0GSE8_MOUSE 40S ribosomal protein S11 (Fragment)	3	4	4	4	33.1	15.198	130	25.189	35665000	805970
Q5EBP8;P49312	Q5EBP8;P49312	Heterogeneous nuclear ribonucleoprotein A1	Hnrnpa1	tr|Q5EBP8|Q5EBP8_MOUSE Heterogeneous nuclear ribonucleoprotein A1 OS=Mus musculus OX=10090 GN=Hnrnpa1 PE=1 SV=1;sp|P49312|ROA1_MOUSE Heterogeneous nuclear ribonucleoprotein A1 OS=Mus musculus OX=10090 GN=Hnrnpa1 PE=1 SV=2	2	3	3	3	13.4	38.833	373	24.403	48497000	625310
P14131	P14131	40S ribosomal protein S16	Rps16	sp|P14131|RS16_MOUSE 40S ribosomal protein S16 OS=Mus musculus OX=10090 GN=Rps16 PE=1 SV=4	1	3	3	3	24	16.445	146	22.166	69759000	2897900
P61514;A0A1D5RL86	P61514	60S ribosomal protein L37a	Rpl37a	sp|P61514|RL37A_MOUSE 60S ribosomal protein L37a OS=Mus musculus OX=10090 GN=Rpl37a PE=1 SV=2	2	3	3	3	42.4	10.275	92	21.583	19359000	3226500
A0A075B5R0;A0A0B4J1P4	A0A075B5R0;A0A0B4J1P4	Immunoglobulin heavy variable 5-16;Immunoglobulin heavy variable 5-16 (Fragment)	Ighv5-16	tr|A0A075B5R0|A0A075B5R0_MOUSE Immunoglobulin heavy variable 5-16 OS=Mus musculus OX=10090 GN=Ighv5-16 PE=1 SV=1;tr|A0A0B4J1P4|A0A0B4J1P4_MOUSE Immunoglobulin heavy variable 5-16 (Fragment) OS=Mus musculus OX=10090 GN=Ighv5-16 PE=1 SV=1	2	1	1	1	9.5	13.217	116	21.548	4702600	671800
P60824;K4DI65;D3YU80	P60824;K4DI65;D3YU80	Cold-inducible RNA-binding protein;	Cirbp	sp|P60824|CIRBP_MOUSE Cold-inducible RNA-binding protein OS=Mus musculus OX=10090 GN=Cirbp PE=1 SV=1;tr|K4DI65|K4DI65_MOUSE Cold-inducible RNA-binding protein OS=Mus musculus OX=10090 GN=Cirbp PE=1 SV=1;tr|D3YU80|D3YU80_MOUSE Cold-inducible RNA-binding pro	3	2	2	2	13.4	18.607	172	21.054	76929000	5917600
Q792Z1	Q792Z1	Trypsin 10	Try10	tr|Q792Z1|Q792Z1_MOUSE Trypsin 10 OS=Mus musculus OX=10090 GN=Try10 PE=1 SV=1	1	1	1	1	8.1	26.221	246	20.701	939540000	6875300
D3YZA1;D3Z7T7;E9PW20;Q9CY57	D3YZA1;D3Z7T7;E9PW20;Q9CY57	Chromatin target of PRMT1 (Fragment);	Chtop	tr|D3YZA1|D3YZA1_MOUSE Chromatin target of PRMT1 (Fragment) OS=Mus musculus OX=10090 GN=Chtop PE=1 SV=8;tr|D3Z7T7|D3Z7T7_MOUSE Chromatin target of PRMT1 (Fragment) OS=Mus musculus OX=10090 GN=Chtop PE=1 SV=1;tr|E9PW20|E9PW20_MOUSE Chromatin target of PRMT1	4	1	1	1	10.6	13.447	123	20.46	7643900	694900
A0A5H1ZRK8;P01837	A0A5H1ZRK8;P01837	Immunoglobulin kappa constant (Fragment);Immunoglobulin kappa constant	Igkc	tr|A0A5H1ZRK8|A0A5H1ZRK8_MOUSE Immunoglobulin kappa constant (Fragment) OS=Mus musculus OX=10090 GN=Igkc PE=1 SV=1;sp|P01837|IGKC_MOUSE Immunoglobulin kappa constant OS=Mus musculus OX=10090 GN=Igkc PE=1 SV=2	2	1	1	1	17.8	11.778	107	20.454	9680700	1936100
Q8BTI8	Q8BTI8	Serine/arginine repetitive matrix protein 2	Srrm2	sp|Q8BTI8|SRRM2_MOUSE Serine/arginine repetitive matrix protein 2 OS=Mus musculus OX=10090 GN=Srrm2 PE=1 SV=3	1	1	1	1	0.5	294.84	2703	20.157	12998000	81237
P14115	P14115	60S ribosomal protein L27a	Rpl27a	sp|P14115|RL27A_MOUSE 60S ribosomal protein L27a OS=Mus musculus OX=10090 GN=Rpl27a PE=1 SV=5	1	3	3	3	16.9	16.605	148	19.862	44943000	4493700
A0A087WPL5;E9QNN1;O70133;Q3UR42	A0A087WPL5;E9QNN1;O70133;Q3UR42	RNA helicase;ATP-dependent RNA helicase A	Dhx9	tr|A0A087WPL5|A0A087WPL5_MOUSE RNA helicase OS=Mus musculus OX=10090 GN=Dhx9 PE=1 SV=1;tr|E9QNN1|E9QNN1_MOUSE RNA helicase OS=Mus musculus OX=10090 GN=Dhx9 PE=1 SV=1;sp|O70133|DHX9_MOUSE ATP-dependent RNA helicase A OS=Mus musculus OX=10090 GN=Dhx9 PE=1 SV	4	3	3	3	3	149.62	1383	19.089	24503000	221640
A0A1L1SQA8;P62852	A0A1L1SQA8;P62852	40S ribosomal protein S25	Rps25	tr|A0A1L1SQA8|A0A1L1SQA8_MOUSE 40S ribosomal protein S25 OS=Mus musculus OX=10090 GN=Rps25 PE=1 SV=1;sp|P62852|RS25_MOUSE 40S ribosomal protein S25 OS=Mus musculus OX=10090 GN=Rps25 PE=1 SV=1	2	3	3	3	32.3	10.309	93	18.37	82112000	13685000
A0A0N4SV66;C0HKE4;C0HKE2;C0HKE3;C0HKE7;Q8CGP4;C0HKE1;Q64523;Q8R1M2;Q8CGP6;C0HKE6;C0HKE8;C0HKE9;Q8BFU2;Q8CGP5;Q8CGP7;Q6GSS7;C0HKE5;G3UWL7;Q3UA95;P0C0S6;Q64522;Q3THW5;P27661	A0A0N4SV66;C0HKE4;C0HKE2;C0HKE3;C0HKE7;Q8CGP4;C0HKE1;Q64523;Q8R1M2;Q8CGP6;C0HKE6;C0HKE8;C0HKE9;Q8BFU2;Q8CGP5;Q8CGP7;Q6GSS7;C0HKE5;G3UWL7;Q3UA95;P0C0S6;Q64522;Q3THW5;P27661	Histone H2A	H2aj	tr|A0A0N4SV66|A0A0N4SV66_MOUSE Histone H2A OS=Mus musculus OX=10090 GN=H2aj PE=1 SV=1	24	2	2	2	22.2	13.66	126	17.128	314940000	38681000
P62827;Q14AA6	P62827;Q14AA6	GTP-binding nuclear protein Ran	Ran	sp|P62827|RAN_MOUSE GTP-binding nuclear protein Ran OS=Mus musculus OX=10090 GN=Ran PE=1 SV=3	2	2	2	2	11.6	24.423	216	16.409	15160000	633480
Q9CPN9	Q9CPN9	RIKEN cDNA 2210010C04 gene	2210010C04Rik	tr|Q9CPN9|Q9CPN9_MOUSE RIKEN cDNA 2210010C04 gene OS=Mus musculus OX=10090 GN=2210010C04Rik PE=1 SV=1	1	1	1	1	4.9	26.422	247	15.382	513030000	46639000
Q9CXW4;A2BH06	Q9CXW4;A2BH06	60S ribosomal protein L11;60S ribosomal protein L11 (Fragment)	Rpl11	sp|Q9CXW4|RL11_MOUSE 60S ribosomal protein L11 OS=Mus musculus OX=10090 GN=Rpl11 PE=1 SV=4;tr|A2BH06|A2BH06_MOUSE 60S ribosomal protein L11 (Fragment) OS=Mus musculus OX=10090 GN=Rpl11 PE=1 SV=1	2	2	2	2	14.6	20.252	178	14.789	20260000	2026000
G3UY38;G5E924;Q8R081	G3UY38;G5E924;Q8R081	Heterogeneous nuclear ribonucleoprotein L;Heterogeneous nuclear ribonucleoprotein L (Fragment);	Hnrnpl	tr|G3UY38|G3UY38_MOUSE Heterogeneous nuclear ribonucleoprotein L OS=Mus musculus OX=10090 GN=Hnrnpl PE=1 SV=1;tr|G5E924|G5E924_MOUSE Heterogeneous nuclear ribonucleoprotein L (Fragment) OS=Mus musculus OX=10090 GN=Hnrnpl PE=1 SV=1;sp|Q8R081|HNRPL_MOUSE Het	3	2	2	2	6.4	50.564	456	14.333	15947000	996720
Q62095;Q3V086;Q61496	Q62095	ATP-dependent RNA helicase DDX3Y	Ddx3y	sp|Q62095|DDX3Y_MOUSE ATP-dependent RNA helicase DDX3Y OS=Mus musculus OX=10090 GN=Ddx3y PE=1 SV=2	3	14	2	2	24.6	73.427	658	13.704	18379000	408420
P97351	P97351	40S ribosomal protein S3a	Rps3a	sp|P97351|RS3A_MOUSE 40S ribosomal protein S3a OS=Mus musculus OX=10090 GN=Rps3a PE=1 SV=3	1	1	1	1	3	29.885	264	13.633	0	0
P62267	P62267	40S ribosomal protein S23	Rps23	sp|P62267|RS23_MOUSE 40S ribosomal protein S23 OS=Mus musculus OX=10090 GN=Rps23 PE=1 SV=3	1	2	2	2	13.3	15.807	143	13.543	28452000	3556500
Q99K48	Q99K48	Non-POU domain-containing octamer-binding protein	Nono	sp|Q99K48|NONO_MOUSE Non-POU domain-containing octamer-binding protein OS=Mus musculus OX=10090 GN=Nono PE=1 SV=3	1	2	2	2	4.9	54.54	473	13.533	18855000	725210
P63325;A0A338P731;Q3UW83;A0A338P7K4;A0A3B2W864	P63325;A0A338P731;Q3UW83;A0A338P7K4;A0A3B2W864	40S ribosomal protein S10;Ribosomal protein S10 (Fragment);Ribosomal protein S10	Rps10	sp|P63325|RS10_MOUSE 40S ribosomal protein S10 OS=Mus musculus OX=10090 GN=Rps10 PE=1 SV=1;tr|A0A338P731|A0A338P731_MOUSE Ribosomal protein S10 (Fragment) OS=Mus musculus OX=10090 GN=Rps10 PE=1 SV=1;tr|Q3UW83|Q3UW83_MOUSE Ribosomal protein S10 OS=Mus muscu	5	2	2	2	14.5	18.916	165	13.463	27140000	1591900
Q9QZ82	Q9QZ82	Cholesterol side-chain cleavage enzyme, mitochondrial	Cyp11a1	sp|Q9QZ82|CP11A_MOUSE Cholesterol side-chain cleavage enzyme, mitochondrial OS=Mus musculus OX=10090 GN=Cyp11a1 PE=1 SV=1	1	2	2	2	4.6	60.314	526	13.427	25459000	748800
D3YUT3;D3YUG3;D3Z5R8;D3Z722;Q9CZX8;S4R223	D3YUT3;D3YUG3;D3Z5R8;D3Z722;Q9CZX8;S4R223	40S ribosomal protein S19 (Fragment);	Rps19	tr|D3YUT3|D3YUT3_MOUSE 40S ribosomal protein S19 (Fragment) OS=Mus musculus OX=10090 GN=Rps19 PE=1 SV=2;tr|D3YUG3|D3YUG3_MOUSE 40S ribosomal protein S19 (Fragment) OS=Mus musculus OX=10090 GN=Rps19 PE=1 SV=8;tr|D3Z5R8|D3Z5R8_MOUSE 40S ribosomal protein S19	6	2	2	2	15.8	14.896	133	13.157	41895000	2159300
Q9DBN5	Q9DBN5	Lon protease homolog 2, peroxisomal	Lonp2	sp|Q9DBN5|LONP2_MOUSE Lon protease homolog 2, peroxisomal OS=Mus musculus OX=10090 GN=Lonp2 PE=1 SV=1	1	2	2	2	2.9	94.525	852	13.009	0	0
P31001	P31001	Desmin	Des	sp|P31001|DESM_MOUSE Desmin OS=Mus musculus OX=10090 GN=Des PE=1 SV=3	1	6	2	2	9.6	53.497	469	12.906	7938500	220510
Q3U741;Q501J6;Q3TU25;B1ARB9	Q3U741;Q501J6;Q3TU25	RNA helicase;Probable ATP-dependent RNA helicase DDX17	Ddx17	tr|Q3U741|Q3U741_MOUSE RNA helicase OS=Mus musculus OX=10090 GN=Ddx17 PE=1 SV=1;sp|Q501J6|DDX17_MOUSE Probable ATP-dependent RNA helicase DDX17 OS=Mus musculus OX=10090 GN=Ddx17 PE=1 SV=1;tr|Q3TU25|Q3TU25_MOUSE RNA helicase OS=Mus musculus OX=10090 GN=Ddx1	4	4	2	2	7.7	72.584	652	12.781	10452000	290340
A0A1W2P7H9;A0A1W2P7T3;G3UW85;P84089	A0A1W2P7H9;A0A1W2P7T3;G3UW85;P84089	Enhancer of rudimentary homolog;	Erh	tr|A0A1W2P7H9|A0A1W2P7H9_MOUSE Enhancer of rudimentary homolog OS=Mus musculus OX=10090 GN=Erh PE=1 SV=1;tr|A0A1W2P7T3|A0A1W2P7T3_MOUSE Enhancer of rudimentary homolog OS=Mus musculus OX=10090 GN=Erh PE=1 SV=1;tr|G3UW85|G3UW85_MOUSE Enhancer of rudimentary	4	1	1	1	23.9	8.2033	71	12.773	0	0
A0A0G2JES3;A0A140T8T4;P51410;A0A0G2JFQ3;D3YZT0;D3Z629	A0A0G2JES3;A0A140T8T4;P51410;A0A0G2JFQ3;D3YZT0;D3Z629	60S ribosomal protein L9 (Fragment)	Rpl9	tr|A0A0G2JES3|A0A0G2JES3_MOUSE 60S ribosomal protein L9 (Fragment) OS=Mus musculus OX=10090 GN=Rpl9 PE=1 SV=1	6	2	2	2	11	21.622	191	12.64	79624000	7962400
Q9D6F9;P99024;Q9CWF2;Q7TMM9;P68372;Q922F4;Q9ERD7;A2AQ07	Q9D6F9;P99024;Q9CWF2;Q7TMM9;P68372;Q922F4;Q9ERD7;A2AQ07	Tubulin beta-4A chain;Tubulin beta-5 chain	Tubb4a	sp|Q9D6F9|TBB4A_MOUSE Tubulin beta-4A chain OS=Mus musculus OX=10090 GN=Tubb4a PE=1 SV=3	8	2	2	2	5.4	49.585	444	12.46	8292600	174170
Q8VEK3	Q8VEK3	Heterogeneous nuclear ribonucleoprotein U	Hnrnpu	sp|Q8VEK3|HNRPU_MOUSE Heterogeneous nuclear ribonucleoprotein U OS=Mus musculus OX=10090 GN=Hnrnpu PE=1 SV=1	1	2	2	2	3.9	87.917	800	12.431	35342000	443940
Q6ZWQ9;Q3THE2	Q6ZWQ9;Q3THE2	Myosin, light chain 12A, regulatory, non-sarcomeric	Myl12a	tr|Q6ZWQ9|Q6ZWQ9_MOUSE Myosin, light chain 12A, regulatory, non-sarcomeric OS=Mus musculus OX=10090 GN=Myl12a PE=1 SV=1	2	2	2	2	6.4	19.895	172	12.254	27239000	1821900
Q60749	Q60749	KH domain-containing, RNA-binding, signal transduction-associated protein 1	Khdrbs1	sp|Q60749|KHDR1_MOUSE KH domain-containing, RNA-binding, signal transduction-associated protein 1 OS=Mus musculus OX=10090 GN=Khdrbs1 PE=1 SV=2	1	2	2	2	5.6	48.37	443	12.174	4503400	214450
S4R257;S4R1W1;A0A1D5RLD8;A0A0A0MQF6;P16858	S4R257;S4R1W1;A0A1D5RLD8;A0A0A0MQF6;P16858	Glyceraldehyde-3-phosphate dehydrogenase (Fragment);Glyceraldehyde-3-phosphate dehydrogenase;	Gapdh	tr|S4R257|S4R257_MOUSE Glyceraldehyde-3-phosphate dehydrogenase (Fragment) OS=Mus musculus OX=10090 GN=Gapdh PE=1 SV=1	5	2	2	2	13.9	29.939	280	12.174	37374000	1518300
F6QCI0;Q8BQ46	F6QCI0;Q8BQ46	TATA-box binding protein associated factor 15 (Fragment);TAF15 RNA polymerase II, TATA box binding protein (TBP)-associated factor	Taf15	tr|F6QCI0|F6QCI0_MOUSE TATA-box binding protein associated factor 15 (Fragment) OS=Mus musculus OX=10090 GN=Taf15 PE=1 SV=1;tr|Q8BQ46|Q8BQ46_MOUSE TAF15 RNA polymerase II, TATA box binding protein (TBP)-associated factor OS=Mus musculus OX=10090 GN=Taf15 P	2	4	2	2	11.7	33.603	324	12.083	52172000	869470
Q9CQE8	Q9CQE8	RNA transcription, translation and transport factor protein	RTRAF	sp|Q9CQE8|RTRAF_MOUSE RNA transcription, translation and transport factor protein OS=Mus musculus OX=10090 GN=RTRAF PE=1 SV=1	1	1	1	1	5.7	28.152	244	11.978	7550300	419460
Q9D8E6	Q9D8E6	60S ribosomal protein L4	Rpl4	sp|Q9D8E6|RL4_MOUSE 60S ribosomal protein L4 OS=Mus musculus OX=10090 GN=Rpl4 PE=1 SV=3	1	2	2	2	5.3	47.153	419	11.662	19944000	653000
A0A1D5RME4;A0A1D5RLW5;A0A1D5RM85;P62717	A0A1D5RME4;A0A1D5RLW5;A0A1D5RM85;P62717	Ribosomal protein L18A (Fragment);60S ribosomal protein L18a;	Rpl18a	tr|A0A1D5RME4|A0A1D5RME4_MOUSE Ribosomal protein L18A (Fragment) OS=Mus musculus OX=10090 GN=Rpl18a PE=1 SV=1;tr|A0A1D5RLW5|A0A1D5RLW5_MOUSE 60S ribosomal protein L18a OS=Mus musculus OX=10090 GN=Rpl18a PE=1 SV=1;tr|A0A1D5RM85|A0A1D5RM85_MOUSE Ribosomal pr	4	1	1	1	10.6	14.364	123	11.467	8223400	913710
G3X9I4;Q9JJW6;O08583	G3X9I4;Q9JJW6;O08583	Aly/REF export factor 2;THO complex subunit 4	Alyref2	tr|G3X9I4|G3X9I4_MOUSE Aly/REF export factor 2 OS=Mus musculus OX=10090 GN=Alyref2 PE=1 SV=1;sp|Q9JJW6|ALRF2_MOUSE Aly/REF export factor 2 OS=Mus musculus OX=10090 GN=Alyref2 PE=1 SV=1;sp|O08583|THOC4_MOUSE THO complex subunit 4 OS=Mus musculus OX=10090 GN	3	1	1	1	5	23.785	218	10.832	15971000	1451900
