# Supplementary material for: Histone demethylase KDM2A recruits HCFC1 and E2F1 to orchestrate male germ cell meiotic entry and progression
Source: EMBO J. 2024 Aug 19;43(19):4197–227. doi: 10.1038/s44318-024-00203-4 (PMC11448500; doi:10.1038/s44318-024-00203-4)
Supplement: Supplementary file 7 — Dataset EV5 [file 44318_2024_203_MOESM7_ESM.xlsx]

## Sheet: Dataset EV5A legend
Dataset EV5A. CUT&RUN-seq data corresponding to Figure 6F-G.
A total of 145865 HCFC1-binding peaks were identified from the HCFC1 CUT&RUN-seq data in c-KIT positive control cells.

## Sheet: Dataset EV5A
	GeneName	Chr	Start	End	Length	Strand	Fold_Enrichment	Pvalue	FDR
1	Olfr90	17	37082302	37082830	529	.	9.63595	1.41449e-17	1.32404e-13
2	Olfr1431	19	12213932	12214345	414	.	7.52311	1.31947e-12	5.68434e-09
3	Gm44487	6	125207184	125207526	343	.	7.44454	1.78978e-12	7.38839e-09
4	Dync1i2	2	71264471	71264910	440	.	7.17013	1.03086e-12	4.57488e-09
5	RP23-442A13.3	9	36568260	36569198	939	.	7.17013	1.03086e-12	4.57488e-09
6	Stx7	10	24190391	24190784	394	.	6.94441	2.36646e-11	7.8946e-08
7	Gm43416	5	74090514	74090892	379	.	6.94441	2.36646e-11	7.8946e-08
8	Gm38133	13	102113592	102114057	466	.	6.92648	4.25794e-11	1.34716e-07
9	Gm11898	4	25852580	25852947	368	.	6.92648	4.25794e-11	1.34716e-07
10	Gm9755	8	67513943	67514329	387	.	6.92648	4.25794e-11	1.34716e-07
11	Fam120a	13	48878537	48879015	479	.	6.90949	3.21736e-15	2.18323e-11
12	Pts	9	50521356	50521718	363	.	6.76736	4.67735e-11	1.45178e-07
13	Pum2	12	8752342	8752851	510	.	6.64116	1.33817e-10	3.71347e-07
14	Egln1	8	124908250	124908651	402	.	6.57874	2.41102e-13	1.1867e-09
15	Oip5	2	119607832	119608236	405	.	6.36571	3.9194e-10	9.55169e-07
16	Atg4c	4	99260024	99260806	783	.	6.36571	3.9194e-10	9.55169e-07
17	Gm8715	5	3128784	3129276	493	.	6.36571	3.9194e-10	9.55169e-07
18	Gm11115	5	88152711	88153100	390	.	6.36571	3.9194e-10	9.55169e-07
19	Vmn1r65	7	6006583	6006900	318	.	6.31881	2.5456e-10	6.67636e-07
20	B230112J18Rik	5	116318795	116319434	640	.	6.29797	4.65908e-12	1.81903e-08
21	Megf10	18	57298990	57299329	340	.	6.2968	8.00111e-10	1.81832e-06
22	Tiparp	3	65557034	65557483	450	.	6.2968	8.00111e-10	1.81832e-06
23	Dpy19l2	9	24555915	24556367	453	.	6.2968	8.00111e-10	1.81832e-06
24	Gm18038	5	24086275	24086700	426	.	6.17142	1.32562e-09	2.83635e-06
25	Dram1	10	88320902	88321316	415	.	6.15121	4.65908e-11	1.44931e-07
26	Gm11361	13	28258944	28259444	501	.	6.10745	5.49288e-11	1.66636e-07
27	Fga	3	83033774	83034104	331	.	6.0801	1.16434e-09	2.51252e-06
28	Eif2b2	12	85227083	85227472	390	.	6.02789	3.1842e-11	1.0325e-07
29	Mmp14	14	54441448	54442105	658	.	5.96729	2.89868e-12	1.16359e-08
30	Clec4b2	6	123205635	123205922	288	.	5.81641	5.32096e-09	9.55939e-06
31	Lyz2	10	117275326	117275647	322	.	5.79225	3.41838e-09	6.33403e-06
32	RP24-200K10.1	8	67178406	67179573	1168	.	5.78701	5.95648e-09	1.04759e-05
33	Akap7	10	25167204	25167664	461	.	5.75621	6.70147e-09	1.15207e-05
34	Gm44563	7	18714728	18715108	381	.	5.75621	6.70147e-09	1.15207e-05
35	Wdr19	5	65260754	65261361	608	.	5.75545	9.97264e-10	2.21106e-06
36	Gm38064	1	188258730	188259151	422	.	5.7361	2.19781e-09	4.34891e-06
37	Sbp	17	23947080	23947498	419	.	5.7361	2.19781e-09	4.34891e-06
38	Ppp1r3c	19	36731379	36731733	355	.	5.7361	2.19781e-09	4.34891e-06
39	Skint11	4	114245290	114246009	720	.	5.7361	2.19781e-09	4.34891e-06
40	RP23-291C4.4	9	25063173	25063523	351	.	5.7361	2.19781e-09	4.34891e-06
41	Sc5d	9	42249638	42250040	403	.	5.7361	2.19781e-09	4.34891e-06
42	Tank	2	61655146	61656023	878	.	5.72877	2.30563e-10	6.0934e-07
43	2900097C17Rik	2	156389652	156390393	742	.	5.718	1.05682e-10	2.99613e-07
44	4930550C17Rik	13	56221183	56222533	1351	.	5.68593	3.93459e-12	1.55185e-08
45	Gm26639	13	65589921	65590644	724	.	5.66712	1.36811e-08	2.10518e-05
46	Olfr1495	19	13770445	13771302	858	.	5.66712	1.36811e-08	2.10518e-05
47	Clec4e	6	123280007	123280380	374	.	5.66712	1.36811e-08	2.10518e-05
48	Gm29374	1	87142431	87142776	346	.	5.65322	2.53805e-11	8.39151e-08
49	Plbd1	6	136611535	136612088	554	.	5.65008	3.01391e-09	5.63404e-06
50	Ptdss1	13	66998818	66999173	356	.	5.58527	1.90003e-08	2.67683e-05
51	Pla2g7	17	43613080	43613468	389	.	5.58087	7.465e-09	1.27052e-05
52	Sp7	15	102355557	102356419	863	.	5.53999	2.1209e-10	5.67688e-07
53	Gm23916	16	33138578	33138876	299	.	5.52736	1.59309e-08	2.29736e-05
54	Gm3443	19	21558356	21558814	459	.	5.52736	1.59309e-08	2.29736e-05
55	Gm18688	6	131430494	131431289	796	.	5.52363	2.42706e-08	3.3752e-05
56	Vmn1r167	7	23503313	23503706	394	.	5.52363	2.42706e-08	3.3752e-05
57	Cln5	14	103077576	103078266	691	.	5.49332	2.73546e-08	3.68299e-05
58	Gm7736	17	21154558	21155135	578	.	5.46334	3.07751e-08	4.09204e-05
59	Gm20443	17	35736491	35736972	482	.	5.43117	3.30704e-09	6.15772e-06
60	AY358078	14	51827905	51828218	314	.	5.40434	3.87534e-08	5.09894e-05
61	Dapl1	2	59505165	59505485	321	.	5.37532	4.338e-08	5.64144e-05
62	Phf11b	14	59319023	59319424	402	.	5.36805	6.85962e-12	2.57953e-08
63	Fbxo43	15	36148716	36149095	380	.	5.35508	3.84592e-11	1.24185e-07
64	Olfr1390	11	49343089	49343653	565	.	5.33915	2.10649e-10	5.67688e-07
65	Hspa14	2	3487230	3487820	591	.	5.33915	2.10649e-10	5.67688e-07
66	Ncoa1	12	4245808	4246132	325	.	5.33105	4.79391e-09	8.64172e-06
67	Gm13830	5	115319523	115319921	399	.	5.31911	1.1124e-09	2.43865e-06
68	Gm15290	13	111520933	111521402	470	.	5.31821	5.40966e-08	6.69206e-05
69	Ighv1-10	12	114596787	114597278	492	.	5.29312	5.51899e-09	9.89008e-06
70	Gm15999	3	97891673	97892028	356	.	5.29312	5.51899e-09	9.89008e-06
71	4933438B17Rik	5	127089511	127089897	387	.	5.29312	5.51899e-09	9.89008e-06
72	Gm26862	7	93105492	93105909	418	.	5.2901	6.02712e-08	7.43926e-05
73	2410012E07Rik	14	70874277	70874630	354	.	5.26568	4.21269e-08	5.51582e-05
74	Abcb1b	5	8866790	8867076	287	.	5.26568	4.21269e-08	5.51582e-05
75	Gm5065	7	5362177	5362599	423	.	5.25809	2.43338e-08	3.3752e-05
76	Midn	10	80159033	80160356	1324	.	5.25602	2.60976e-11	8.52413e-08
77	n-R5s210	1	37006582	37006942	361	.	5.23477	7.44886e-08	8.79407e-05
78	Trim31	17	36910602	36911009	408	.	5.23477	7.44886e-08	8.79407e-05
79	H2al1o	X	9569915	9570229	315	.	5.23477	7.44886e-08	8.79407e-05
80	Olfr773	10	129185052	129185315	264	.	5.20831	8.23929e-08	9.51985e-05
81	Lgalsl	11	20822210	20822517	308	.	5.20831	8.23929e-08	9.51985e-05
82	Scfd1	12	51450069	51450429	361	.	5.20831	8.23929e-08	9.51985e-05
83	Atp13a5	16	29230564	29230907	344	.	5.20831	8.23929e-08	9.51985e-05
84	Fign	2	63971073	63971499	427	.	5.20831	8.23929e-08	9.51985e-05
85	Gm37389	3	10177907	10178342	436	.	5.20831	8.23929e-08	9.51985e-05
86	Gm13244	4	145747887	145748328	442	.	5.20831	8.23929e-08	9.51985e-05
87	Lair1	7	4002706	4003146	441	.	5.20831	8.23929e-08	9.51985e-05
88	Gm15313	8	21640359	21641036	678	.	5.20831	8.23929e-08	9.51985e-05
89	Rfwd3	8	111269141	111269581	441	.	5.20831	8.23929e-08	9.51985e-05
90	Gm6216	1	12657509	12657833	325	.	5.19318	1.61139e-19	1.92752e-15
91	A430057M04Rik	14	21857035	21857638	604	.	5.18657	3.95458e-09	7.28853e-06
92	Nhlrc2	19	56600032	56600368	337	.	5.17924	3.24317e-08	4.30675e-05
93	Dynlt1c	17	6609518	6610070	553	.	5.17237	1.44844e-12	6.14908e-09
94	Il3ra	14	14355323	14355841	519	.	5.16935	4.2225e-09	7.77052e-06
95	Nrn1	13	36724482	36725243	762	.	5.14148	9.70488e-09	1.59845e-05
96	Gm12439	4	48676485	48677073	589	.	5.14148	9.70488e-09	1.59845e-05
97	4930511E03Rik	6	94952111	94952588	478	.	5.07189	4.7927e-08	6.13691e-05
98	Gm9923	10	72311780	72312159	380	.	5.03744	2.108e-07	0.000205717
99	Srsf1	11	88054895	88055229	335	.	5.03744	2.108e-07	0.000205717
100	Mtdh	15	34142611	34142960	350	.	5.03744	2.108e-07	0.000205717
101	Vmn2r114	17	23290233	23290610	378	.	5.03744	2.108e-07	0.000205717
102	Esp8	17	40532140	40532495	356	.	5.03744	2.108e-07	0.000205717
103	Gm10557	18	4196362	4197076	715	.	5.03744	2.108e-07	0.000205717
104	Olfr142	2	90248744	90249103	360	.	5.03744	2.108e-07	0.000205717
105	Gm8906	5	11508579	11509191	613	.	5.03744	2.108e-07	0.000205717
106	Csgalnact2	6	118107157	118107541	385	.	5.03744	2.108e-07	0.000205717
107	Gm7293	9	51620022	51620569	548	.	5.03744	2.108e-07	0.000205717
108	Gm26276	X	67593880	67594249	370	.	5.03744	2.108e-07	0.000205717
109	Gm19026	1	6428395	6428963	569	.	5.02765	1.00751e-07	0.000106292
110	Gm4890	8	79309858	79310183	326	.	5.02765	1.00751e-07	0.000106292
111	Gm9855	10	42053413	42053749	337	.	5.02508	1.65276e-09	3.49897e-06
112	Bhlha9	11	76673802	76674568	767	.	5.02508	1.65276e-09	3.49897e-06
113	Gm43971	6	124282995	124283384	390	.	5.02071	2.25403e-07	0.000210897
114	Gm5533	1	181849576	181849940	365	.	5.00958	6.01063e-08	7.42096e-05
115	Zfp353-ps	8	42080848	42081183	336	.	4.97462	1.98418e-07	0.000195209
116	RP23-382B3.2	8	127039492	127039819	328	.	4.97462	1.98418e-07	0.000195209
117	Galp	7	6217440	6218046	607	.	4.96493	1.87815e-08	2.66256e-05
118	Lmo4	3	144187653	144188164	512	.	4.9645	9.24507e-09	1.54807e-05
119	Tbc1d9	8	83274358	83274827	470	.	4.9645	9.24507e-09	1.54807e-05
120	Deb1	9	121713599	121714030	432	.	4.96039	1.28692e-07	0.000132069
121	Frmpd2	14	33575005	33575594	590	.	4.93714	3.14094e-07	0.000277358
122	Gm22642	3	89303780	89304169	390	.	4.93107	2.1327e-08	2.99075e-05
123	Nuf2	1	169495995	169496282	288	.	4.90155	2.60184e-07	0.000234606
124	1700016H13Rik	5	103646187	103646571	385	.	4.90155	2.60184e-07	0.000234606
125	Zfp943	17	22071283	22071666	384	.	4.88596	4.97084e-08	6.32849e-05
126	Gm13941	2	111087721	111088578	858	.	4.88596	4.97084e-08	6.32849e-05
127	Gpatch1	7	35276147	35276475	329	.	4.88596	4.97084e-08	6.32849e-05
128	Tenm3	8	48226812	48227107	296	.	4.88596	4.97084e-08	6.32849e-05
129	Gm22336	8	85316862	85317295	434	.	4.88596	4.97084e-08	6.32849e-05
130	Fam135a	1	24010786	24011172	387	.	4.88295	3.88553e-07	0.000334888
131	Hnrnpa1	15	103245702	103246014	313	.	4.87	9.97976e-08	0.00010576
132	Mirg	12	109749607	109750258	652	.	4.84749	1.45148e-08	2.10693e-05
133	Glg1	8	111153496	111153829	334	.	4.83304	1.72508e-09	3.58484e-06
134	Gigyf2	1	87450851	87451146	296	.	4.81022	2.21789e-07	0.000208233
135	Gm23649	17	72989191	72989500	310	.	4.80011	3.49172e-08	4.62189e-05
136	Eln	5	134701714	134702061	348	.	4.80011	3.49172e-08	4.62189e-05
137	Aplf	6	87627878	87628295	418	.	4.79139	2.05826e-09	4.18562e-06
138	Tmem100	11	90036501	90036768	268	.	4.78441	4.00442e-07	0.000340009
139	Gm12537	4	57370033	57370342	310	.	4.78441	4.00442e-07	0.000340009
140	Gm37799	1	136557534	136557858	325	.	4.78009	2.47309e-07	0.000230383
141	Zfp938	10	82222877	82223335	459	.	4.78009	2.47309e-07	0.000230383
142	Tex21	12	76197128	76197406	279	.	4.78009	2.47309e-07	0.000230383
143	Esyt2	12	116373548	116373899	352	.	4.78009	2.47309e-07	0.000230383
144	Klf5	14	99315056	99315460	405	.	4.78009	2.47309e-07	0.000230383
145	Slc25a27	17	43641520	43641877	358	.	4.78009	2.47309e-07	0.000230383
146	Tmco5	2	116894150	116894462	313	.	4.78009	2.47309e-07	0.000230383
147	RP23-157B3.5	9	14433467	14433891	425	.	4.78009	2.47309e-07	0.000230383
148	Ppp2r5e	12	75449929	75450367	439	.	4.77806	5.83566e-07	0.000430487
149	Gm15729	16	32113736	32114089	354	.	4.74598	8.33067e-08	9.51985e-05
150	Cerk	15	86137831	86138258	428	.	4.74162	1.21888e-09	2.61078e-06
151	Rprm	2	54083898	54084225	328	.	4.73911	4.7265e-07	0.000377816
152	Mrpl58	11	115413232	115413772	541	.	4.72173	4.69602e-08	6.03671e-05
153	Vmn2r87	10	130470276	130470946	671	.	4.71102	1.22174e-08	1.93879e-05
154	Sap30l	11	57810173	57810726	554	.	4.71102	1.22174e-08	1.93879e-05
155	Klk6	7	43832721	43833091	371	.	4.71102	1.22174e-08	1.93879e-05
156	Ssmem1	6	30520287	30520679	393	.	4.68357	1.96445e-07	0.000194013
157	Mylk	16	35003040	35003338	299	.	4.67274	6.02046e-07	0.000442303
158	Tdrd7	4	46036546	46036838	293	.	4.64684	1.20232e-07	0.000123586
159	Mcfd2	17	87253402	87254134	733	.	4.63099	6.62644e-08	8.04507e-05
160	Gm15429	1	161725596	161725953	358	.	4.62961	1.02733e-06	0.000710902
161	RP24-132F13.1	10	30181437	30181788	352	.	4.62961	1.02733e-06	0.000710902
162	9930021J03Rik	19	29712886	29713277	392	.	4.62961	1.02733e-06	0.000710902
163	Pde11a	2	75987766	75988087	322	.	4.62961	1.02733e-06	0.000710902
164	Gm9762	3	78965014	78965412	399	.	4.62961	1.02733e-06	0.000710902
165	Rngtt	4	33502547	33502884	338	.	4.62961	1.02733e-06	0.000710902
166	4933428C19Rik	4	40481440	40481999	560	.	4.62961	1.02733e-06	0.000710902
167	Gm20159	5	145621081	145621375	295	.	4.62961	1.02733e-06	0.000710902
168	Igkv2-112	6	68221839	68222232	394	.	4.62961	1.02733e-06	0.000710902
169	Gm28268	X	21761981	21762591	611	.	4.62961	1.02733e-06	0.000710902
170	Gm28497	1	69445231	69445622	392	.	4.61081	4.55397e-07	0.000375008
171	Spic	10	88672667	88673124	458	.	4.61081	4.55397e-07	0.000375008
172	St6gal1	16	23361935	23362260	326	.	4.61081	4.55397e-07	0.000375008
173	Gm42826	3	125216132	125216501	370	.	4.61081	4.55397e-07	0.000375008
174	Gm12784	7	34581732	34582176	445	.	4.61081	4.55397e-07	0.000375008
175	Mmaa	8	79262268	79262561	294	.	4.61081	4.55397e-07	0.000375008
176	Elf4	X	48410130	48410493	364	.	4.61081	4.55397e-07	0.000375008
177	Gm29186	1	73537431	73538036	606	.	4.60989	7.18042e-08	8.6832e-05
178	Lta4h	10	93486074	93486484	411	.	4.60989	7.18042e-08	8.6832e-05
179	Olfr1252	2	89718260	89718672	413	.	4.60989	7.18042e-08	8.6832e-05
180	Hist2h4	3	96260322	96260647	326	.	4.60989	7.18042e-08	8.6832e-05
181	Tln1	4	43530033	43530315	283	.	4.60989	7.18042e-08	8.6832e-05
182	Vax2os	6	83691163	83691493	331	.	4.60989	7.18042e-08	8.6832e-05
183	Defa-ps8	8	21272045	21272601	557	.	4.60989	7.18042e-08	8.6832e-05
184	Nipal1	5	72672673	72672945	273	.	4.60497	1.12725e-06	0.000752108
185	1700086P04Rik	4	129048590	129049317	728	.	4.60119	2.27028e-09	4.41083e-06
186	Lta4h	10	93484961	93485303	343	.	4.58302	1.52356e-07	0.000155232
187	Ndc1	4	107417075	107417445	371	.	4.58302	1.52356e-07	0.000155232
188	Zic2	14	122481294	122481764	471	.	4.57841	2.87965e-07	0.000256945
189	Gtf2e2	8	33777203	33777529	327	.	4.54543	9.55081e-07	0.000665166
190	Il9	13	56478158	56478548	391	.	4.53743	3.01884e-09	5.64222e-06
191	Gm18407	1	165641765	165642084	320	.	4.52489	1.02861e-06	0.000710902
192	Tgif2-ps2	17	40117051	40117755	705	.	4.52489	1.02861e-06	0.000710902
193	Gm14445	2	175041558	175042021	464	.	4.52489	1.02861e-06	0.000710902
194	Gm38324	3	22284848	22285210	363	.	4.52489	1.02861e-06	0.000710902
195	Aak1	6	87004944	87005293	350	.	4.52489	1.02861e-06	0.000710902
196	Gm30725	1	190418063	190418397	335	.	4.51718	6.37852e-07	0.000467079
197	Tgm5	2	121044519	121044895	377	.	4.51089	3.68222e-07	0.000318963
198	RP23-331I13.2	9	18089441	18090177	737	.	4.51089	3.68222e-07	0.000318963
199	Nr5a1os	2	38720832	38721198	367	.	4.50954	1.38631e-08	2.10518e-05
200	4930461G14Rik	9	58470540	58470883	344	.	4.50954	1.38631e-08	2.10518e-05
201	Gm12315	11	70621999	70622426	428	.	4.50566	2.03147e-07	0.000198376
202	Rpl31-ps6	5	123468111	123468473	363	.	4.50453	1.10701e-06	0.000739026
203	Aurkaip1	4	155833974	155834350	377	.	4.50124	1.0871e-07	0.000113697
204	1700011L22Rik	8	79209615	79210415	801	.	4.50124	1.0871e-07	0.000113697
205	Gm24734	11	89135189	89135670	482	.	4.4942	2.93636e-08	3.93786e-05
206	Fam189a2	19	23971435	23971883	449	.	4.4942	2.93636e-08	3.93786e-05
207	Gm14292	2	179179013	179179348	336	.	4.4942	2.93636e-08	3.93786e-05
208	Gm22642	3	89304367	89304789	423	.	4.4905	2.14951e-07	0.000205717
209	Gm27844	1	171077850	171078406	557	.	4.48912	1.40443e-12	5.96609e-09
210	RP23-189N8.4	8	47743491	47743831	341	.	4.48435	1.19047e-06	0.000780962
211	Wasf1	10	40939158	40939516	359	.	4.4788	4.13904e-07	0.000350356
212	Gm10797	10	67574470	67575092	623	.	4.4788	4.13904e-07	0.000350356
213	Ubxn2a	12	4878249	4878650	402	.	4.4788	4.13904e-07	0.000350356
214	Gm23033	15	29886235	29886790	556	.	4.4788	4.13904e-07	0.000350356
215	Spire1	18	67487428	67487768	341	.	4.4788	4.13904e-07	0.000350356
216	Olfr1427	19	12096681	12097207	527	.	4.4788	4.13904e-07	0.000350356
217	Gm13438	2	36770718	36771230	513	.	4.4788	4.13904e-07	0.000350356
218	Olfr1166	2	88122702	88123004	303	.	4.4788	4.13904e-07	0.000350356
219	Gm43345	3	27306916	27307282	367	.	4.4788	4.13904e-07	0.000350356
220	Psmd4	3	95030658	95031014	357	.	4.4788	4.13904e-07	0.000350356
221	Gm11115	5	88151752	88152515	764	.	4.4788	4.13904e-07	0.000350356
222	Gm17660	5	104068444	104069078	635	.	4.4788	4.13904e-07	0.000350356
223	Snd1	6	28935155	28935586	432	.	4.4788	4.13904e-07	0.000350356
224	Gm18195	7	23534592	23535070	479	.	4.4788	4.13904e-07	0.000350356
225	Nlrp6	7	140929717	140930077	361	.	4.4788	4.13904e-07	0.000350356
226	Gm26848	17	6493805	6494480	676	.	4.46855	4.9023e-15	3.20184e-11
227	Ttll2	17	7350309	7351309	1001	.	4.44497	8.26932e-07	0.00058776
228	Armc8	9	99477416	99478215	800	.	4.44336	2.29456e-09	4.41083e-06
229	Gnai2	9	107612301	107613024	724	.	4.44336	2.29456e-09	4.41083e-06
230	Gm45559	8	12314328	12314629	302	.	4.43537	1.89579e-08	2.67683e-05
231	Saa1	7	46739538	46739828	291	.	4.43087	2.6851e-07	0.000241925
232	Atp1b3	9	96330750	96331160	411	.	4.43087	2.6851e-07	0.000241925
233	Ikbip	10	91102892	91103277	386	.	4.42727	8.81231e-07	0.000621455
234	Gm16087	12	106952221	106952840	620	.	4.42727	8.81231e-07	0.000621455
235	Arl14	3	69223669	69223927	259	.	4.42727	8.81231e-07	0.000621455
236	Gm12085	11	29332330	29332739	410	.	4.42189	2.22808e-06	0.00134481
237	Fbxl3	14	103079201	103079548	348	.	4.42189	2.22808e-06	0.00134481
238	Oxgr1	14	120018636	120018915	280	.	4.42189	2.22808e-06	0.00134481
239	Fgd4	16	16416464	16416749	286	.	4.42189	2.22808e-06	0.00134481
240	Tcf4	18	69689537	69689824	288	.	4.42189	2.22808e-06	0.00134481
241	9430093N23Rik	2	169238982	169239331	350	.	4.42189	2.22808e-06	0.00134481
242	Nop58	1	59720105	59720484	380	.	4.40776	2.89221e-06	0.00161343
243	Uchl5	1	143809027	143809444	418	.	4.40776	2.89221e-06	0.00161343
244	RP23-331E5.8	10	29296612	29296893	282	.	4.40776	2.89221e-06	0.00161343
245	Sult3a2	10	33765704	33766086	383	.	4.40776	2.89221e-06	0.00161343
246	Slc1a6	10	78816556	78816811	256	.	4.40776	2.89221e-06	0.00161343
247	Gm5185	12	63071657	63071994	338	.	4.40776	2.89221e-06	0.00161343
248	Gm11352	13	26196352	26196726	375	.	4.40776	2.89221e-06	0.00161343
249	Kif21a	15	90932813	90933160	348	.	4.40776	2.89221e-06	0.00161343
250	Gm23612	16	19321186	19321574	389	.	4.40776	2.89221e-06	0.00161343
251	Nit2	16	57154654	57155379	726	.	4.40776	2.89221e-06	0.00161343
252	Spink6	18	44084365	44084664	300	.	4.40776	2.89221e-06	0.00161343
253	Abcb11	2	69237383	69237901	519	.	4.40776	2.89221e-06	0.00161343
254	Hat1	2	71442457	71442755	299	.	4.40776	2.89221e-06	0.00161343
255	Katnbl1	2	112414368	112414734	367	.	4.40776	2.89221e-06	0.00161343
256	Gm29741	3	49645527	49645818	292	.	4.40776	2.89221e-06	0.00161343
257	Smc2	4	52488341	52488679	339	.	4.40776	2.89221e-06	0.00161343
258	Mup-ps19	4	61956470	61956813	344	.	4.40776	2.89221e-06	0.00161343
259	Gm21043	5	87607051	87607436	386	.	4.40776	2.89221e-06	0.00161343
260	Gm5578	6	112607141	112607529	389	.	4.40776	2.89221e-06	0.00161343
261	6430573F11Rik	8	36517597	36517878	282	.	4.40776	2.89221e-06	0.00161343
262	Gm45287	8	78056293	78056600	308	.	4.40776	2.89221e-06	0.00161343
263	RP23-2F19.2	9	71209271	71209670	400	.	4.40776	2.89221e-06	0.00161343
264	Gm24809	X	37070721	37071159	439	.	4.40776	2.89221e-06	0.00161343
265	Itgb1bp2	X	101455339	101455657	319	.	4.40776	2.89221e-06	0.00161343
266	Gm14854	X	105709391	105709837	447	.	4.40776	2.89221e-06	0.00161343
267	BC022960	X	169370153	169370450	298	.	4.40776	2.89221e-06	0.00161343
268	Gm37903	1	137526668	137527252	585	.	4.39695	8.47754e-08	9.51985e-05
269	Olfr404-ps1	11	74241519	74241832	314	.	4.39695	8.47754e-08	9.51985e-05
270	Fam228b	12	4744471	4744904	434	.	4.39695	8.47754e-08	9.51985e-05
271	Gm44222	6	42103484	42104105	622	.	4.39695	8.47754e-08	9.51985e-05
272	Kpna3	14	61364724	61365066	343	.	4.39312	3.06521e-06	0.00161343
273	Slc37a1	17	31350914	31351216	303	.	4.37857	1.74137e-07	0.000175533
274	Vps18	2	119300062	119300797	736	.	4.37631	4.75795e-08	6.11547e-05
275	1700063D05Rik	9	41218674	41219030	357	.	4.36697	1.81481e-06	0.00113661
276	Foxc1	13	31810747	31812239	1493	.	4.36535	1.83244e-07	0.000183785
277	Irx1	13	71956323	71957521	1199	.	4.36535	1.83244e-07	0.000183785
278	Gm24556	5	147198258	147198562	305	.	4.36535	1.83244e-07	0.000183785
279	Gm9748	14	79773962	79774388	427	.	4.35048	6.61165e-07	0.000483359
280	Gm5519	19	33826103	33826412	310	.	4.35048	6.61165e-07	0.000483359
281	Wipf1	2	73428874	73429449	576	.	4.35048	6.61165e-07	0.000483359
282	Hip1	5	135404608	135404967	360	.	4.35048	6.61165e-07	0.000483359
283	Obox8	7	14329281	14329810	530	.	4.35048	6.61165e-07	0.000483359
284	Gm28087	9	99368673	99369238	566	.	4.35048	6.61165e-07	0.000483359
285	Celf5	10	81458306	81458631	326	.	4.34556	1.41716e-08	2.10518e-05
286	Otx1	11	21992880	21993984	1105	.	4.34556	1.41716e-08	2.10518e-05
287	Ercc6	14	32582323	32582711	389	.	4.34088	1.20207e-06	0.000786502
288	Etv3	3	87541184	87541545	362	.	4.34068	7.35394e-09	1.25409e-05
289	Gm4332	3	119711484	119711815	332	.	4.32919	2.07759e-06	0.00126462
290	Gm8956	6	133930860	133931524	665	.	4.31999	4.08733e-06	0.001907
291	Gm16195	17	29022292	29022741	450	.	4.31976	7.39776e-07	0.000533138
292	Acp7	7	28605865	28606189	325	.	4.31624	4.12449e-07	0.000349181
293	Il13	11	53630223	53630549	327	.	4.31071	1.19542e-07	0.000123489
294	Shf	2	122348441	122348842	402	.	4.31071	1.19542e-07	0.000123489
295	Nhej1	1	75049898	75050298	401	.	4.30208	2.28918e-06	0.00136943
296	Gm12004	11	12999127	12999554	428	.	4.30208	2.28918e-06	0.00136943
297	Gm12327	11	73646662	73647100	439	.	4.30208	2.28918e-06	0.00136943
298	Gm11443	11	85951667	85951945	279	.	4.30208	2.28918e-06	0.00136943
299	Pabpn1	14	54898180	54898516	337	.	4.30208	2.28918e-06	0.00136943
300	Slain1	14	103704819	103705146	328	.	4.30208	2.28918e-06	0.00136943
301	Gm7742	17	21201199	21201570	372	.	4.30208	2.28918e-06	0.00136943
302	Akap8	17	32302493	32302771	279	.	4.30208	2.28918e-06	0.00136943
303	Atp5c1	2	10055166	10055518	353	.	4.30208	2.28918e-06	0.00136943
304	Gm42647	3	149211772	149212113	342	.	4.30208	2.28918e-06	0.00136943
305	Gm11822	4	11418300	11418556	257	.	4.30208	2.28918e-06	0.00136943
306	Mdn1	4	32775308	32775889	582	.	4.30208	2.28918e-06	0.00136943
307	Zyg11b	4	108229016	108229371	356	.	4.30208	2.28918e-06	0.00136943
308	Tmbim7	5	3682097	3682378	282	.	4.30208	2.28918e-06	0.00136943
309	Gm7902	5	133839657	133839975	319	.	4.30208	2.28918e-06	0.00136943
310	Pparg	6	115490576	115490872	297	.	4.30208	2.28918e-06	0.00136943
311	Lrp6	6	134444921	134445246	326	.	4.30208	2.28918e-06	0.00136943
312	4930579D09Rik	6	143532363	143533054	692	.	4.30208	2.28918e-06	0.00136943
313	Rfpl4	7	5109294	5109567	274	.	4.30208	2.28918e-06	0.00136943
314	Gm8314	7	18453242	18453838	597	.	4.30208	2.28918e-06	0.00136943
315	Vmn2r-ps75	7	85800592	85800979	388	.	4.30208	2.28918e-06	0.00136943
316	Olfr663	7	104705992	104706469	478	.	4.30208	2.28918e-06	0.00136943
317	RP23-175C23.2	8	49073184	49073795	612	.	4.30208	2.28918e-06	0.00136943
318	Trex2	X	73432923	73433256	334	.	4.30208	2.28918e-06	0.00136943
319	Hmgb1-ps4	19	6591712	6592021	310	.	4.30043	2.35489e-07	0.00021974
320	Gm24767	6	115101109	115101433	325	.	4.29616	4.48539e-06	0.00206481
321	Vmn2r79	7	87038272	87038526	255	.	4.29616	4.48539e-06	0.00206481
322	Gm45672	7	133318299	133318595	297	.	4.29207	2.37258e-06	0.00137019
323	Gm11608	1	63264544	63265205	662	.	4.2885	4.57741e-07	0.000375008
324	C8a	4	104815173	104815485	313	.	4.2885	4.57741e-07	0.000375008
325	A630014C17Rik	11	52286273	52287874	1602	.	4.2596	9.22083e-07	0.000645907
326	Gm26706	1	133614756	133615280	525	.	4.25529	5.18645e-07	0.000408724
327	Gm38210	1	165587069	165587592	524	.	4.25529	5.18645e-07	0.000408724
328	Igf1	10	87938651	87939043	393	.	4.25529	5.18645e-07	0.000408724
329	Itk	11	46324604	46325059	456	.	4.25529	5.18645e-07	0.000408724
330	Olfr1386	11	49473420	49473803	384	.	4.25529	5.18645e-07	0.000408724
331	Ighg3	12	113358044	113358314	271	.	4.25529	5.18645e-07	0.000408724
332	Stard3nl	13	19356087	19356807	721	.	4.25529	5.18645e-07	0.000408724
333	Tmem171	13	98684132	98684448	317	.	4.25529	5.18645e-07	0.000408724
334	Zc3h7b	15	81796361	81796788	428	.	4.25529	5.18645e-07	0.000408724
335	2810407A14Rik	16	87840928	87841270	343	.	4.25529	5.18645e-07	0.000408724
336	Cfap58	19	48035188	48035772	585	.	4.25529	5.18645e-07	0.000408724
337	Mrps2	2	28472046	28472344	299	.	4.25529	5.18645e-07	0.000408724
338	Gm14274	2	172101863	172102289	427	.	4.25529	5.18645e-07	0.000408724
339	Lyn	4	3813678	3814217	540	.	4.25529	5.18645e-07	0.000408724
340	Gm13052	4	142306015	142306573	559	.	4.25529	5.18645e-07	0.000408724
341	Mnx1	5	29471043	29471382	340	.	4.25529	5.18645e-07	0.000408724
342	Nphs1	7	30487733	30488054	322	.	4.25529	5.18645e-07	0.000408724
343	Gm28863	7	110625086	110625373	288	.	4.25529	5.18645e-07	0.000408724
344	Kank2	9	21765650	21765933	284	.	4.25529	5.18645e-07	0.000408724
345	Gpx4	10	80056999	80057587	589	.	4.24856	1.12228e-08	1.81138e-05
346	Zfp488	14	33966728	33967071	344	.	4.24483	9.73419e-07	0.000677501
347	Prkce	17	86659318	86659607	290	.	4.24155	1.71771e-06	0.00108355
348	Gm43419	5	107056360	107056660	301	.	4.23756	2.88231e-06	0.00160853
349	Myog	1	134292664	134292995	332	.	4.23741	3.00698e-07	0.00026687
350	Gm13474	2	38977117	38977976	860	.	4.23741	3.00698e-07	0.00026687
351	Gm37516	1	182682890	182683182	293	.	4.23015	1.02724e-06	0.000710902
352	Gm37872	13	52017641	52018099	459	.	4.2277	8.79893e-08	9.52401e-05
353	Gm10775	13	65262156	65262463	308	.	4.2277	8.79893e-08	9.52401e-05
354	Ivd	2	118883207	118883675	469	.	4.2277	8.79893e-08	9.52401e-05
355	Gm14275	2	172291720	172292095	376	.	4.2277	8.79893e-08	9.52401e-05
356	Hspb7	4	141425824	141426411	588	.	4.22478	4.66069e-08	6.01077e-05
357	1700021A07Rik	10	21427286	21427768	483	.	4.21254	4.78222e-06	0.00218781
358	Vmn1r-ps132	13	23199964	23200285	322	.	4.21254	4.78222e-06	0.00218781
359	Chd1	17	15804034	15804460	427	.	4.21254	4.78222e-06	0.00218781
360	Eif1a	18	46611872	46612203	332	.	4.21254	4.78222e-06	0.00218781
361	Rbmx2	X	48711436	48711799	364	.	4.21254	4.78222e-06	0.00218781
362	Gm25008	17	45621695	45622045	351	.	4.2011	1.1428e-06	0.000761518
363	Rfc3	5	151641692	151642032	341	.	4.2011	1.1428e-06	0.000761518
364	Slc38a8	8	119478868	119479371	504	.	4.19459	1.9052e-07	0.00019006
365	Pik3r6	11	68553591	68553890	300	.	4.19417	6.53055e-07	0.000477672
366	C230024C17Rik	1	153720970	153721294	325	.	4.19269	5.13771e-06	0.00228934
367	Bmp10	6	87438199	87438547	349	.	4.19269	5.13771e-06	0.00228934
368	Sirpa	2	129633482	129633821	340	.	4.18442	3.48353e-06	0.00168916
369	Cyp3a41b	5	145556836	145557229	394	.	4.18081	6.9923e-06	0.00300933
370	Tmem57	4	134801569	134802881	1313	.	4.17622	3.8161e-07	0.000328988
371	Exoc7	11	116286576	116287581	1006	.	4.17189	3.06938e-08	4.08131e-05
372	R3hdm1	1	128238997	128239349	353	.	4.15848	7.61202e-06	0.0032204
373	Gm26295	16	30815486	30815765	280	.	4.15848	7.61202e-06	0.0032204
374	Abcg1	17	31116035	31116409	375	.	4.15816	1.17622e-07	0.000122048
375	Tepsin	11	120089761	120091045	1285	.	4.15572	6.28275e-08	7.72023e-05
376	2510039O18Rik	4	147947524	147947778	255	.	4.15499	7.57269e-07	0.000543013
377	Gm4763	7	24714431	24714715	285	.	4.15499	7.57269e-07	0.000543013
378	Spag11a	8	19160884	19161147	264	.	4.15499	7.57269e-07	0.000543013
379	RP23-267J18.1	8	75211578	75211896	319	.	4.15499	7.57269e-07	0.000543013
380	Cfdp1	8	111766380	111766823	444	.	4.15499	7.57269e-07	0.000543013
381	Syt1	10	108497283	108497572	290	.	4.14973	3.94158e-06	0.00185204
382	Gm27198	14	118725940	118726286	347	.	4.14973	3.94158e-06	0.00185204
383	Btnl10	11	58928025	58928490	466	.	4.14667	2.41618e-06	0.00139248
384	Dhodh	8	109590866	109591387	522	.	4.1421	7.95152e-07	0.000565757
385	Dlgap4	2	156764407	156765094	688	.	4.1337	9.9901e-09	1.63776e-05
386	Rps6ka2	17	7304350	7304608	259	.	4.11629	1.56095e-06	0.000993665
387	Supt3	17	45119737	45120200	464	.	4.1156	4.45041e-06	0.00205012
388	Onecut3	10	80517405	80517889	485	.	4.1061	2.72502e-07	0.00024363
389	Aqp7	4	41032368	41032657	290	.	4.10249	1.64237e-06	0.00103887
390	Nudt3	17	27577567	27577913	347	.	4.09953	4.25187e-08	5.54064e-05
391	Serpina1a	12	103853069	103853374	306	.	4.09619	7.26909e-06	0.00310635
392	n-R5s43	15	100450862	100451764	903	.	4.09479	1.20601e-08	1.93077e-05
393	Pds5a	5	65604944	65605324	381	.	4.09289	9.75102e-06	0.00396086
394	Ankrd45	1	161170531	161171213	683	.	4.08994	8.36489e-08	9.51985e-05
395	Aqp2	15	99584803	99585120	318	.	4.08994	8.36489e-08	9.51985e-05
396	Unc5b	10	60760469	60760939	471	.	4.08288	5.49895e-07	0.000415011
397	Gm24298	10	120606137	120607065	929	.	4.08288	5.49895e-07	0.000415011
398	Inhbc	10	127355321	127355747	427	.	4.08288	5.49895e-07	0.000415011
399	1110004E09Rik	16	90924909	90925354	446	.	4.08288	5.49895e-07	0.000415011
400	Tmem88b	4	155780922	155781347	426	.	4.08288	5.49895e-07	0.000415011
401	Cmtr2	8	110225672	110225943	272	.	4.08288	5.49895e-07	0.000415011
402	Rrp15	1	186719815	186720216	402	.	4.07163	3.16534e-06	0.00163238
403	Gm23680	10	12364666	12364993	328	.	4.07163	3.16534e-06	0.00163238
404	RP23-402F24.5	10	43833443	43833778	336	.	4.07163	3.16534e-06	0.00163238
405	Ighv8-10	12	115517133	115517566	434	.	4.07163	3.16534e-06	0.00163238
406	Serpinb9b	13	33043362	33043770	409	.	4.07163	3.16534e-06	0.00163238
407	Adamts6	13	104495998	104496344	347	.	4.07163	3.16534e-06	0.00163238
408	Gm6277	18	11819154	11819406	253	.	4.07163	3.16534e-06	0.00163238
409	Impact	18	12993623	12994016	394	.	4.07163	3.16534e-06	0.00163238
410	Uhrf2	19	30095453	30095848	396	.	4.07163	3.16534e-06	0.00163238
411	Hadh	3	131231307	131231818	512	.	4.07163	3.16534e-06	0.00163238
412	Rsg1	4	141226968	141227278	311	.	4.07163	3.16534e-06	0.00163238
413	Gm42454	5	15806792	15807283	492	.	4.07163	3.16534e-06	0.00163238
414	Gm22490	5	21115973	21116229	257	.	4.07163	3.16534e-06	0.00163238
415	Antxr1	6	87133530	87133925	396	.	4.07163	3.16534e-06	0.00163238
416	Olfr215	6	116578654	116579230	577	.	4.07163	3.16534e-06	0.00163238
417	Vmn1r85	7	13082698	13083109	412	.	4.07163	3.16534e-06	0.00163238
418	Gm13173	4	153144793	153145151	359	.	4.06163	1.90941e-06	0.00119226
419	Nudt9	5	104065835	104066531	697	.	4.06163	1.90941e-06	0.00119226
420	Gm28514	7	35839471	35839740	270	.	4.06163	1.90941e-06	0.00119226
421	Osbp2	11	3702079	3702840	762	.	4.05704	1.79945e-07	0.000181305
422	5430433H01Rik	3	51583788	51584111	324	.	4.05594	3.34935e-06	0.00165756
423	Gm37604	1	141547979	141548530	552	.	4.05091	1.14112e-05	0.00453733
424	Nap1l1	10	111499995	111500258	264	.	4.05091	1.14112e-05	0.00453733
425	Atad5	11	80136063	80136375	313	.	4.05091	1.14112e-05	0.00453733
426	Gm2016	12	87879300	87879591	292	.	4.05091	1.14112e-05	0.00453733
427	D130020L05Rik	12	101090015	101090319	305	.	4.05091	1.14112e-05	0.00453733
428	Inhba	13	16027406	16027839	434	.	4.05091	1.14112e-05	0.00453733
429	Zfp935	13	62452671	62453313	643	.	4.05091	1.14112e-05	0.00453733
430	Olfr189-ps1	16	59061465	59061762	298	.	4.05091	1.14112e-05	0.00453733
431	Gm20401	17	36751615	36751986	372	.	4.05091	1.14112e-05	0.00453733
432	Gm23063	19	17890599	17890860	262	.	4.05091	1.14112e-05	0.00453733
433	Gm13793	2	94728830	94729101	272	.	4.05091	1.14112e-05	0.00453733
434	Gm25127	3	149029784	149030122	339	.	4.05091	1.14112e-05	0.00453733
435	Gm44211	6	44665508	44666077	570	.	4.05091	1.14112e-05	0.00453733
436	Tas2r129	6	132952463	132952840	378	.	4.05091	1.14112e-05	0.00453733
437	RP23-400G18.1	9	8477445	8477735	291	.	4.05091	1.14112e-05	0.00453733
438	RP23-400G18.1	9	8477922	8478246	325	.	4.05091	1.14112e-05	0.00453733
439	Gm26733	9	20564865	20565174	310	.	4.05091	1.14112e-05	0.00453733
440	Gm14755	X	74757637	74757921	285	.	4.05091	1.14112e-05	0.00453733
441	Gm21753	Y	32123100	32123708	609	.	4.05091	1.14112e-05	0.00453733
442	Gm5576	6	78217642	78218130	489	.	4.05031	1.14367e-05	0.00453733
443	RP23-82F10.5	9	69435263	69435608	346	.	4.05031	1.14367e-05	0.00453733
444	Serpina1f	12	103686285	103686632	348	.	4.02955	1.21921e-06	0.00079726
445	Ip6k3	17	27142093	27142574	482	.	4.02955	1.21921e-06	0.00079726
446	2210019I11Rik	5	147227248	147227768	521	.	4.02955	1.21921e-06	0.00079726
447	Olfr90	17	37081729	37082040	312	.	4.02212	9.4724e-06	0.00388159
448	Pip5k1a	3	95058107	95058371	265	.	4.02212	9.4724e-06	0.00388159
449	Lsm5	6	56698946	56699241	296	.	4.02212	9.4724e-06	0.00388159
450	Gm8994	6	136330485	136330786	302	.	4.02212	9.4724e-06	0.00388159
451	Herpud2	9	25106762	25107422	661	.	4.02212	9.4724e-06	0.00388159
452	Tha1	11	117867279	117867701	423	.	4.02106	6.07002e-08	7.48669e-05
453	Zbtb42	12	112682493	112683471	979	.	4.01253	6.31074e-08	7.75104e-05
454	Gm17657	17	29517529	29517916	388	.	4.0028	7.5372e-07	0.000543013
455	Wfdc6b	2	164619624	164619904	281	.	3.99531	2.43955e-06	0.00140133
456	Edn2	4	120167745	120168110	366	.	3.99035	4.36838e-07	0.000359948
457	Heatr5a	12	51873770	51874056	287	.	3.98455	7.08941e-06	0.00304895
458	Rpl7a-ps7	3	129463894	129464187	294	.	3.98455	7.08941e-06	0.00304895
459	Gm37667	4	124277049	124277989	941	.	3.98015	4.55491e-07	0.000375008
460	Scamp1	13	94200700	94201039	340	.	3.96774	1.55353e-05	0.00554115
461	Uqcc2	17	27121485	27123012	1528	.	3.96208	7.94767e-08	9.19115e-05
462	Shb	4	45421458	45421783	326	.	3.96073	2.70745e-07	0.000242784
463	Mapkapk3	9	107254360	107254855	496	.	3.96073	2.70745e-07	0.000242784
464	Pth1r	9	110719969	110720284	316	.	3.96073	2.70745e-07	0.000242784
465	Gm26143	7	142425878	142426226	349	.	3.95655	2.81611e-06	0.00157914
466	1700067G17Rik	1	89023428	89023692	265	.	3.95499	4.81992e-06	0.00219109
467	Gm12299	11	67013447	67013723	277	.	3.95499	4.81992e-06	0.00219109
468	Olfr355	2	36923198	36923747	550	.	3.95499	4.81992e-06	0.00219109
469	Gm5535	2	144096804	144097107	304	.	3.95499	4.81992e-06	0.00219109
470	Gm45217	6	91677142	91677437	296	.	3.95499	4.81992e-06	0.00219109
471	Rae1	2	173017247	173017598	352	.	3.94986	5.15787e-07	0.00040649
472	Chd1l	3	97560463	97560794	332	.	3.94763	1.67302e-05	0.00592625
473	RP23-8O18.1	10	40169625	40169924	300	.	3.94585	5.24361e-07	0.000408724
474	Yy1	12	108817287	108817839	553	.	3.94585	5.24361e-07	0.000408724
475	Neil2	14	63180394	63180850	457	.	3.94585	5.24361e-07	0.000408724
476	Chmp5	4	40966007	40966304	298	.	3.94585	5.24361e-07	0.000408724
477	Sult2a-ps4	7	14170283	14171236	954	.	3.94585	5.24361e-07	0.000408724
478	Arhgef10	8	15001326	15001776	451	.	3.94585	5.24361e-07	0.000408724
479	Lmtk3	7	45804183	45804531	349	.	3.94389	1.58961e-07	0.00016105
480	Pebp1	5	117281691	117282063	373	.	3.9438	2.95243e-06	0.00161343
481	Fbxw11	11	32746840	32747152	313	.	3.94097	5.07002e-06	0.00226058
482	Mapk13	17	28779538	28779951	414	.	3.93452	1.75287e-06	0.00109959
483	Gm10556	18	4851921	4852208	288	.	3.93323	1.29942e-05	0.00484005
484	Ly6a	15	74994067	74994379	313	.	3.93112	3.0945e-06	0.00161343
485	Thsd4	9	59965838	59966165	328	.	3.93112	3.0945e-06	0.00161343
486	Smarcd1	15	99714052	99714587	536	.	3.92003	5.83163e-07	0.000430229
487	Fezf2	14	12340875	12341786	912	.	3.91853	3.24257e-06	0.00163238
488	Rere	4	150622758	150623121	364	.	3.91607	1.06267e-06	0.000710902
489	Gm13371	2	28090418	28090710	293	.	3.91146	1.91487e-06	0.00119226
490	9130221F21Rik	6	72013288	72013542	255	.	3.91146	1.91492e-06	0.00119226
491	Gm22428	8	91059400	91059673	274	.	3.91146	1.91492e-06	0.00119226
492	9330121J05Rik	3	62335886	62336539	654	.	3.90799	1.93477e-05	0.00650534
493	Mfap5	6	122529446	122530047	602	.	3.90799	1.93477e-05	0.00650534
494	Slc35g2	9	100551119	100551458	340	.	3.90799	1.93477e-05	0.00650534
495	Gm42690	5	100432134	100432540	407	.	3.90679	9.34157e-06	0.00383637
496	Aspg	12	112127542	112127910	369	.	3.90481	1.03417e-07	0.000108608
497	Cox5b	1	36694407	36694990	584	.	3.90068	3.46481e-06	0.00168916
498	Pdcl3	1	38998296	38998545	250	.	3.90068	3.46481e-06	0.00168916
499	RP24-324J2.2	10	40550752	40551152	401	.	3.90068	3.46481e-06	0.00168916
500	Ppm1e	11	87225574	87225898	325	.	3.90068	3.46481e-06	0.00168916
501	Apol8	15	77747282	77747685	404	.	3.90068	3.46481e-06	0.00168916
502	Dcpp3	17	23919468	23919805	338	.	3.90068	3.46481e-06	0.00168916
503	Cyp39a1	17	43752130	43752408	279	.	3.90068	3.46481e-06	0.00168916
504	Rab12	17	66493077	66493507	431	.	3.90068	3.46481e-06	0.00168916
505	Gm45361	19	59400117	59400615	499	.	3.90068	3.46481e-06	0.00168916
506	Lamp5	2	136070989	136071430	442	.	3.90068	3.46481e-06	0.00168916
507	H13	2	152710264	152710691	428	.	3.90068	3.46481e-06	0.00168916
508	Bpifa2	2	154015980	154016234	255	.	3.90068	3.46481e-06	0.00168916
509	Hltf	3	20119006	20119565	560	.	3.90068	3.46481e-06	0.00168916
510	Rbm33	5	28419657	28420076	420	.	3.90068	3.46481e-06	0.00168916
511	Gm16001	5	124109627	124109936	310	.	3.90068	3.46481e-06	0.00168916
512	Gm6054	5	147411105	147411392	288	.	3.90068	3.46481e-06	0.00168916
513	Flt1	5	147560345	147560666	322	.	3.90068	3.46481e-06	0.00168916
514	Stra8	6	34939527	34939839	313	.	3.90068	3.46481e-06	0.00168916
515	Gm44215	6	128689611	128689945	335	.	3.90068	3.46481e-06	0.00168916
516	Vmn1r-ps66	7	12390329	12390787	459	.	3.90068	3.46481e-06	0.00168916
517	Cmtm3	8	104347758	104348152	395	.	3.90068	3.46481e-06	0.00168916
518	RP23-456L15.3	9	35286799	35287331	533	.	3.90068	3.46481e-06	0.00168916
519	RP24-397P9.4	9	77806177	77806470	294	.	3.90068	3.46481e-06	0.00168916
520	Faiml	9	99227298	99227601	304	.	3.90068	3.46481e-06	0.00168916
521	Ikzf3	11	98463919	98464373	455	.	3.89497	1.15566e-06	0.000762079
522	Flnb	14	7952610	7953117	508	.	3.89497	1.15566e-06	0.000762079
523	Ubox5	2	130589444	130589857	414	.	3.89497	1.15566e-06	0.000762079
524	Six4	12	73099296	73099655	360	.	3.88848	2.07778e-05	0.00668359
525	Zfp820	17	21815506	21816579	1074	.	3.88095	6.85236e-07	0.000497325
526	Gm13016	4	140385591	140385935	345	.	3.88095	6.85236e-07	0.000497325
527	Txnrd1	10	82897683	82898031	349	.	3.87927	6.36693e-08	7.80746e-05
528	RP24-499N24.6	9	120877559	120877835	277	.	3.87653	1.03999e-05	0.0042033
529	Gm15391	1	107384669	107385259	591	.	3.86915	2.22946e-05	0.00688224
530	9230112D13Rik	14	34510777	34511074	298	.	3.86915	2.22946e-05	0.00688224
531	5730508B09Rik	3	127868044	127868345	302	.	3.86915	2.22946e-05	0.00688224
532	Jazf1	6	52767366	52767716	351	.	3.86915	2.22946e-05	0.00688224
533	Hs3st6	17	24759024	24759387	364	.	3.86888	4.0107e-07	0.000340416
534	Smad7	18	75396173	75396465	293	.	3.86614	2.27913e-06	0.00136405
535	Efhd2	4	141856298	141856742	445	.	3.86614	2.27913e-06	0.00136405
536	Gm10445	6	84412357	84412694	338	.	3.85893	6.81962e-06	0.00294063
537	0610009L18Rik	11	120351329	120351623	295	.	3.85838	2.32488e-07	0.00021737
538	Grifin	5	140562332	140563196	865	.	3.85677	4.07953e-06	0.00190419
539	Iqce	5	140661547	140661841	295	.	3.85215	7.72005e-07	0.000549794
540	Gm6623	17	36180397	36180721	325	.	3.85002	2.39007e-05	0.00714858
541	Adat2	10	13564516	13565006	491	.	3.84817	1.75582e-05	0.00620569
542	Epc1	18	6435401	6435863	463	.	3.84817	1.75586e-05	0.00620569
543	Cdc25c	18	34731161	34731477	317	.	3.84817	1.75586e-05	0.00620569
544	2410024N13Rik	3	103197543	103197812	270	.	3.84817	1.75586e-05	0.00620569
545	4933439J24Rik	5	134921423	134921720	298	.	3.84387	2.48319e-06	0.00140508
546	Hoxb9	11	96277421	96277748	328	.	3.83432	4.65393e-07	0.000377816
547	Il2rb	15	78479501	78479880	380	.	3.83432	4.65393e-07	0.000377816
548	Mrpl11	19	4967262	4967606	345	.	3.83432	4.65393e-07	0.000377816
549	Trpv4	5	114621170	114621786	617	.	3.83432	4.65393e-07	0.000377816
550	Irf2bp1	7	19006983	19007773	791	.	3.83432	4.65393e-07	0.000377816
551	Sertad1	7	27490851	27491233	383	.	3.83432	4.65393e-07	0.000377816
552	Klhl36	8	119878608	119879031	424	.	3.83432	4.65393e-07	0.000377816
553	Gm12273	11	61953165	61953501	337	.	3.83201	1.21784e-05	0.00458913
554	Cers6	2	69115968	69116230	263	.	3.83201	1.21784e-05	0.00458913
555	Gm37786	10	40218657	40219527	871	.	3.83107	2.56012e-05	0.00758054
556	Bard1	1	71026840	71027157	318	.	3.82407	1.91179e-05	0.00650534
557	Acbd6	1	155691422	155691709	288	.	3.82407	1.91179e-05	0.00650534
558	Ccar1	10	62742019	62742265	247	.	3.82407	1.91179e-05	0.00650534
559	Gucd1	10	75350526	75350810	285	.	3.82407	1.91179e-05	0.00650534
560	1700010J16Rik	10	112785689	112785998	310	.	3.82407	1.91179e-05	0.00650534
561	Gm11971	11	6454216	6454465	250	.	3.82407	1.91179e-05	0.00650534
562	Gm12210	11	52485576	52485949	374	.	3.82407	1.91179e-05	0.00650534
563	Gm5786	12	59082336	59082605	270	.	3.82407	1.91179e-05	0.00650534
564	Arid4a	12	71098485	71098775	291	.	3.82407	1.91179e-05	0.00650534
565	Olfr1370	13	21068784	21069058	275	.	3.82407	1.91179e-05	0.00650534
566	Cyp1b1	17	79705347	79705650	304	.	3.82407	1.91179e-05	0.00650534
567	9430020K01Rik	18	4682914	4683160	247	.	3.82407	1.91179e-05	0.00650534
568	Gm22082	19	34797919	34798200	282	.	3.82407	1.91179e-05	0.00650534
569	Trub1	19	57491049	57491386	338	.	3.82407	1.91179e-05	0.00650534
570	Epc2	2	49552856	49553172	317	.	3.82407	1.91179e-05	0.00650534
571	Gm38151	3	14627857	14628122	266	.	3.82407	1.91179e-05	0.00650534
572	Car1	3	14764735	14765010	276	.	3.82407	1.91179e-05	0.00650534
573	Gm19024	3	65985048	65986058	1011	.	3.82407	1.91179e-05	0.00650534
574	Gm4782	6	50611857	50612158	302	.	3.82407	1.91179e-05	0.00650534
575	Gm44583	7	7108067	7108922	856	.	3.82407	1.91179e-05	0.00650534
576	Scgb1b18	7	33187144	33187482	339	.	3.82407	1.91179e-05	0.00650534
577	Ccp110	7	118737589	118737890	302	.	3.82407	1.91179e-05	0.00650534
578	Gm9685	8	52774983	52775321	339	.	3.82407	1.91179e-05	0.00650534
579	Zfp930	8	69230736	69231023	288	.	3.82407	1.91179e-05	0.00650534
580	Gm31816	9	47240482	47241309	828	.	3.82407	1.91179e-05	0.00650534
581	Gm28652	9	91340876	91341212	337	.	3.82407	1.91179e-05	0.00650534
582	Gm14599	X	53814151	53814643	493	.	3.82407	1.91179e-05	0.00650534
583	Gm6236	3	9904052	9904354	303	.	3.81918	7.87499e-06	0.00332369
584	AI847159	2	129156570	129156818	249	.	3.81517	1.9727e-05	0.00650534
585	Gm11827	4	11127662	11128050	389	.	3.81517	1.9727e-05	0.00650534
586	Rlbp1	7	79374466	79374782	317	.	3.81517	1.9727e-05	0.00650534
587	Pou4f1	14	104460419	104460769	351	.	3.80874	4.87922e-06	0.00220389
588	Gm12494	3	107950641	107950932	292	.	3.80874	4.87922e-06	0.00220389
589	Gm43591	3	123442720	123443114	395	.	3.80874	4.87922e-06	0.00220389
590	Gm12796	4	101291953	101292484	532	.	3.80874	4.87922e-06	0.00220389
591	Mfng	15	78754191	78755251	1061	.	3.80508	9.38664e-07	0.000657204
592	Atp8a2	14	59646952	59647269	318	.	3.80009	2.94022e-06	0.00161343
593	Gm18227	9	22171034	22171418	385	.	3.80009	2.94022e-06	0.00161343
594	Rbm5	9	107738177	107738570	394	.	3.80009	2.94022e-06	0.00161343
595	Morc3	16	93876174	93876455	282	.	3.79888	2.0893e-05	0.00671599
596	Bok	1	93696823	93697649	827	.	3.79692	5.09941e-06	0.00227295
597	Gm20615	16	20492090	20492341	252	.	3.79374	2.93015e-05	0.00843044
598	Cdr2	7	120955188	120955489	302	.	3.79374	2.93015e-05	0.00843044
599	Car7	8	104550811	104551193	383	.	3.79313	8.65426e-06	0.00361701
600	7530416G11Rik	15	85491651	85492373	723	.	3.7928	1.73828e-06	0.00109607
601	Kctd21	7	97350815	97351224	410	.	3.7928	1.73828e-06	0.00109607
602	Gm12829	4	114688261	114688706	446	.	3.7885	1.42099e-05	0.00525352
603	Acbd4	11	103112192	103112907	716	.	3.78658	1.01386e-06	0.000704644
604	Rbbp8nl	2	180275869	180276199	331	.	3.78658	1.01386e-06	0.000704644
605	Gm13036	4	146060202	146060535	334	.	3.78658	1.01386e-06	0.000704644
606	Etnk1	6	143232650	143232964	315	.	3.78273	2.21162e-05	0.00688224
607	Gm37012	9	87186918	87187296	379	.	3.78273	2.21162e-05	0.00688224
608	Med25	7	44876413	44876751	339	.	3.7812	5.85504e-07	0.000431738
609	Cd164l2	4	133226237	133226676	440	.	3.77858	3.19529e-06	0.00163238
610	Gm7654	1	16662412	16662673	262	.	3.77808	3.48073e-05	0.00977012
611	Khdc1b	1	21387156	21387447	292	.	3.77808	3.48073e-05	0.00977012
612	Plcl1	1	55755809	55756079	271	.	3.77808	3.48073e-05	0.00977012
613	Fmo9	1	166660878	166661193	316	.	3.77808	3.48073e-05	0.00977012
614	Fam179b	12	65023532	65023881	350	.	3.77808	3.48073e-05	0.00977012
615	Appl1	14	26918389	26918670	282	.	3.77808	3.48073e-05	0.00977012
616	Kbtbd7	14	79431782	79432074	293	.	3.77808	3.48073e-05	0.00977012
617	Ednrb	14	103814367	103814683	317	.	3.77808	3.48073e-05	0.00977012
618	Gm25711	15	20910325	20910703	379	.	3.77808	3.48073e-05	0.00977012
619	Poli	18	70507762	70508181	420	.	3.77808	3.48073e-05	0.00977012
620	Lipf	19	33978651	33978908	258	.	3.77808	3.48073e-05	0.00977012
621	Hnrnpa3	2	75669574	75669992	419	.	3.77808	3.48073e-05	0.00977012
622	Gm43346	3	81725040	81725387	348	.	3.77808	3.48073e-05	0.00977012
623	Gm18330	3	135901155	135901492	338	.	3.77808	3.48073e-05	0.00977012
624	1110037F02Rik	4	11551280	11551604	325	.	3.77808	3.48073e-05	0.00977012
625	Osgin2	4	15995620	15995955	336	.	3.77808	3.48073e-05	0.00977012
626	4930556G01Rik	4	30796760	30797032	273	.	3.77808	3.48073e-05	0.00977012
627	Gm7361	5	26265909	26266258	350	.	3.77808	3.48073e-05	0.00977012
628	Olfr461	6	40541676	40542097	422	.	3.77808	3.48073e-05	0.00977012
629	Trbv30	6	41283373	41283958	586	.	3.77808	3.48073e-05	0.00977012
630	Gm8999	6	75382327	75382678	352	.	3.77808	3.48073e-05	0.00977012
631	Plcz1	6	139989379	139989759	381	.	3.77808	3.48073e-05	0.00977012
632	Gm15762	6	147708083	147708356	274	.	3.77808	3.48073e-05	0.00977012
633	AV026068	8	57303746	57304038	293	.	3.77808	3.48073e-05	0.00977012
634	RP24-316B2.3	9	14256989	14257308	320	.	3.77808	3.48073e-05	0.00977012
635	Gm44453	9	32068840	32069171	332	.	3.77808	3.48073e-05	0.00977012
636	RP24-375O19.4	9	76786337	76786704	368	.	3.77808	3.48073e-05	0.00977012
637	Gm2109	9	83694304	83694622	319	.	3.77808	3.48073e-05	0.00977012
638	Ttk	9	83872472	83872780	309	.	3.77808	3.48073e-05	0.00977012
639	Gm9089	X	101708171	101708601	431	.	3.77808	3.48073e-05	0.00977012
640	Gm17604	X	165002722	165003018	297	.	3.77808	3.48073e-05	0.00977012
641	Slc9a1	4	133424998	133425295	298	.	3.7765	3.35622e-07	0.000293137
642	Gm26176	7	73644043	73644300	258	.	3.77534	3.13105e-05	0.00892791
643	RP24-489N16.1	10	41037653	41037934	282	.	3.76881	3.31841e-06	0.00165756
644	Rab5b	10	128676487	128676871	385	.	3.76881	3.31841e-06	0.00165756
645	Dnaic2	11	114759683	114760076	394	.	3.76881	3.31841e-06	0.00165756
646	Papd7	13	69495876	69496778	903	.	3.76881	3.31841e-06	0.00165756
647	Drosha	15	12936381	12936827	447	.	3.76881	3.31841e-06	0.00165756
648	Fam186b	15	99269346	99269683	338	.	3.76881	3.31841e-06	0.00165756
649	Tff2	17	31139498	31139855	358	.	3.76881	3.31841e-06	0.00165756
650	Galm	17	80185320	80185743	424	.	3.76881	3.31841e-06	0.00165756
651	Apc	18	34322305	34322958	654	.	3.76881	3.31841e-06	0.00165756
652	Fam210a	18	68258385	68258790	406	.	3.76881	3.31841e-06	0.00165756
653	Hells	19	38972771	38973040	270	.	3.76881	3.31841e-06	0.00165756
654	Exosc1	19	41922029	41922333	305	.	3.76881	3.31841e-06	0.00165756
655	Gm37031	3	33285571	33285849	279	.	3.76881	3.31841e-06	0.00165756
656	Svbp	4	119202073	119202340	268	.	3.76881	3.31841e-06	0.00165756
657	Pirb	7	3710787	3711068	282	.	3.76881	3.31841e-06	0.00165756
658	Tmem86a	7	47055943	47056249	307	.	3.76881	3.31841e-06	0.00165756
659	Gm45621	7	142622610	142622872	263	.	3.76881	3.31841e-06	0.00165756
660	Zfp703	8	26982204	26982890	687	.	3.76881	3.31841e-06	0.00165756
661	Cdsn	17	35557323	35557730	408	.	3.7619	5.81259e-06	0.00256313
662	C8b	4	104805472	104805978	507	.	3.75712	3.3431e-05	0.00944626
663	Snx1	9	66086063	66086321	259	.	3.75472	9.94787e-06	0.0040372
664	Sbk1	7	126295166	126295436	271	.	3.75342	2.03629e-06	0.00124074
665	Gm26734	17	94837239	94837557	319	.	3.74441	3.97137e-05	0.0104448
666	Ppcdc	9	57383968	57384361	394	.	3.74441	3.97137e-05	0.0104448
667	Col5a3	9	20769194	20769560	367	.	3.73891	6.33505e-06	0.00278035
668	Cmya5	13	93038839	93039114	276	.	3.71948	2.76261e-05	0.00810177
669	Gm29443	7	16634025	16634318	294	.	3.71948	2.76261e-05	0.00810177
670	Tmem50b	16	91572399	91572650	252	.	3.71707	1.14051e-05	0.00453597
671	Mvk	5	114461168	114461608	441	.	3.69802	4.78575e-07	0.000379804
672	E330021D16Rik	6	136398931	136399523	593	.	3.6974	8.43082e-07	0.00059888
673	Shisa8	15	82206057	82206760	704	.	3.69668	1.47703e-06	0.00095352
674	Ribc2	15	85144733	85145053	321	.	3.69668	1.47703e-06	0.00095352
675	Cdx2	5	147299314	147300035	722	.	3.69668	1.47703e-06	0.00095352
676	Mia3	1	183356859	183357539	681	.	3.69585	2.5685e-06	0.00145158
677	Tmem241	18	11962918	11963241	324	.	3.69585	2.5685e-06	0.00145158
678	Fscn1	5	142974688	142975471	784	.	3.69585	2.5685e-06	0.00145158
679	Stt3b	9	115241269	115241768	500	.	3.69585	2.5685e-06	0.00145158
680	Gm8493	5	109550765	109551784	1020	.	3.69489	4.4215e-06	0.00204861
681	Gm44740	7	121836264	121836517	254	.	3.69489	4.4215e-06	0.00204861
682	Rprl3	8	3801485	3801731	247	.	3.69489	4.4215e-06	0.00204861
683	Fam83f	15	80701316	80701748	433	.	3.69375	7.50412e-06	0.00320229
684	Gm23642	17	48691014	48691558	545	.	3.69375	7.50412e-06	0.00320229
685	Impa2	18	67320216	67320477	262	.	3.69375	7.50412e-06	0.00320229
686	Gm25879	2	181663227	181663595	369	.	3.69375	7.50412e-06	0.00320229
687	Pomp	5	147877029	147877349	321	.	3.69375	7.50412e-06	0.00320229
688	Gm45216	6	91532740	91533089	350	.	3.69375	7.50412e-06	0.00320229
689	Pde4a	9	21214824	21215093	270	.	3.69239	1.24756e-05	0.00467046
690	Snrnp48	13	38228625	38228969	345	.	3.69073	2.01002e-05	0.00653702
691	Gm8860	3	9074373	9074639	267	.	3.69073	2.01002e-05	0.00653702
692	Cks1b	3	89414066	89414644	579	.	3.69073	2.01002e-05	0.00653702
693	Tmod3	9	75497328	75497668	341	.	3.69073	2.01002e-05	0.00653702
694	4933409D19Rik	1	136601622	136601868	247	.	3.68865	3.07851e-05	0.00884138
695	Tcf21	10	22816278	22816634	357	.	3.68865	3.07851e-05	0.00884138
696	Mcu	10	59444739	59445240	502	.	3.68865	3.07851e-05	0.00884138
697	Vmn1r-ps135	13	23270467	23270888	422	.	3.68865	3.07851e-05	0.00884138
698	Atrnl1	19	58134812	58135209	398	.	3.68865	3.07851e-05	0.00884138
699	Rpsa-ps9	2	28479227	28479488	262	.	3.68865	3.07851e-05	0.00884138
700	1700123O12Rik	4	10478053	10478428	376	.	3.68865	3.07851e-05	0.00884138
701	Rdh10	1	16134797	16135056	260	.	3.68597	4.31291e-05	0.011146
702	Gm29611	1	78620521	78620844	324	.	3.68597	4.31291e-05	0.011146
703	Gm34068	1	183809854	183810100	247	.	3.68597	4.31291e-05	0.011146
704	Gm21781	10	4397413	4397685	273	.	3.68597	4.31291e-05	0.011146
705	4930524B15Rik	11	31980176	31980441	266	.	3.68597	4.31291e-05	0.011146
706	Ubqln1	13	58175462	58175768	307	.	3.68597	4.31291e-05	0.011146
707	Gm19807	17	37133205	37133637	433	.	3.68597	4.31291e-05	0.011146
708	Ccdc172	19	58554439	58555112	674	.	3.68597	4.31291e-05	0.011146
709	Gm26671	3	57611593	57611931	339	.	3.68597	4.31291e-05	0.011146
710	Dlat	9	50634103	50634569	467	.	3.68597	4.31291e-05	0.011146
711	Gm9115	X	102723761	102724029	269	.	3.68597	4.31291e-05	0.011146
712	Dnaaf5	5	139186588	139186946	359	.	3.68264	7.8242e-06	0.00330354
713	Gm22963	1	10922796	10923125	330	.	3.68242	5.04847e-05	0.0127072
714	Gm24300	13	50119199	50119577	379	.	3.68242	5.04847e-05	0.0127072
715	Sugt1	14	79631186	79631529	344	.	3.68242	5.04847e-05	0.0127072
716	Tdpoz2	3	93650664	93651188	525	.	3.68242	5.04847e-05	0.0127072
717	Sec24d	3	123366148	123366664	517	.	3.68242	5.04847e-05	0.0127072
718	Gm11851	4	17655564	17655839	276	.	3.68242	5.04847e-05	0.0127072
719	Dennd4c	4	86851031	86851328	298	.	3.68242	5.04847e-05	0.0127072
720	Maml2	9	13710757	13711274	518	.	3.68242	5.04847e-05	0.0127072
721	Gm14586	X	52770568	52771103	536	.	3.68242	5.04847e-05	0.0127072
722	Gm28563	5	118395901	118396233	333	.	3.67158	8.15605e-06	0.00341665
723	Mgat4e	1	134539478	134539763	286	.	3.66447	2.20623e-05	0.00688224
724	Mfsd4b1	10	39999445	39999723	279	.	3.66447	2.20623e-05	0.00688224
725	Man1a	10	53904367	53904690	324	.	3.66447	2.20623e-05	0.00688224
726	D930020B18Rik	10	121693873	121694171	299	.	3.66447	2.20623e-05	0.00688224
727	A430046D13Rik	10	128504580	128504830	251	.	3.66447	2.20623e-05	0.00688224
728	Gm12221	11	54160424	54160779	356	.	3.66447	2.20623e-05	0.00688224
729	Acsf2	11	94555978	94556393	416	.	3.66447	2.20623e-05	0.00688224
730	E2f6	12	16828593	16828839	247	.	3.66447	2.20623e-05	0.00688224
731	Gm22088	12	51086775	51087042	268	.	3.66447	2.20623e-05	0.00688224
732	Gm2042	12	87961116	87961372	257	.	3.66447	2.20623e-05	0.00688224
733	Spz1	13	92572925	92573246	322	.	3.66447	2.20623e-05	0.00688224
734	Atp6v1c1	15	38692797	38693218	422	.	3.66447	2.20623e-05	0.00688224
735	1010001N08Rik	18	11047949	11048237	289	.	3.66447	2.20623e-05	0.00688224
736	Pla2r1	2	60416220	60416469	250	.	3.66447	2.20623e-05	0.00688224
737	Gm14122	2	150397460	150397868	409	.	3.66447	2.20623e-05	0.00688224
738	Tdpoz4	3	93798678	93798932	255	.	3.66447	2.20623e-05	0.00688224
739	Mttp	3	138088675	138089144	470	.	3.66447	2.20623e-05	0.00688224
740	Pgm2	4	99988867	99989252	386	.	3.66447	2.20623e-05	0.00688224
741	Atpif1	4	132529814	132530159	346	.	3.66447	2.20623e-05	0.00688224
742	Crot	5	8963900	8964215	316	.	3.66447	2.20623e-05	0.00688224
743	Srd5a3	5	76156174	76156642	469	.	3.66447	2.20623e-05	0.00688224
744	Dck	5	88783392	88783794	403	.	3.66447	2.20623e-05	0.00688224
745	Gm34821	7	100169735	100170099	365	.	3.66447	2.20623e-05	0.00688224
746	RP24-423G4.2	8	47778771	47779104	334	.	3.66447	2.20623e-05	0.00688224
747	RP24-423G4.3	8	47809968	47810236	269	.	3.66447	2.20623e-05	0.00688224
748	Fut4	9	14746354	14746600	247	.	3.66447	2.20623e-05	0.00688224
749	RP23-130L13.2	9	41884634	41884880	247	.	3.66447	2.20623e-05	0.00688224
750	RP24-212B22.3	9	55055701	55056075	375	.	3.66447	2.20623e-05	0.00688224
751	RP24-93F20.9	9	121880965	121881267	303	.	3.66447	2.20623e-05	0.00688224
752	Sdhaf4	1	23995438	23995789	352	.	3.664	2.922e-06	0.00161343
753	Pantr1	1	42589359	42589769	411	.	3.664	2.922e-06	0.00161343
754	Gm26783	1	134640354	134640800	447	.	3.664	2.922e-06	0.00161343
755	Capn8	1	182633974	182634221	248	.	3.664	2.922e-06	0.00161343
756	RP24-328K10.1	10	3211533	3211922	390	.	3.664	2.922e-06	0.00161343
757	Mon2	10	122991502	122991978	477	.	3.664	2.922e-06	0.00161343
758	Smyd4	11	75405929	75406254	326	.	3.664	2.922e-06	0.00161343
759	Slc43a2	11	75578579	75578999	421	.	3.664	2.922e-06	0.00161343
760	Gm24434	12	39622667	39622987	321	.	3.664	2.922e-06	0.00161343
761	Gm3077	14	41630228	41630510	283	.	3.664	2.922e-06	0.00161343
762	Zfp707	15	75976513	75976793	281	.	3.664	2.922e-06	0.00161343
763	Gm4577	17	35709449	35709942	494	.	3.664	2.922e-06	0.00161343
764	Pou4f3	18	42398212	42398971	760	.	3.664	2.922e-06	0.00161343
765	Tgm6	2	130155017	130155502	486	.	3.664	2.922e-06	0.00161343
766	Ghrh	2	157328640	157328946	307	.	3.664	2.922e-06	0.00161343
767	Gm38509	3	34783328	34783711	384	.	3.664	2.922e-06	0.00161343
768	Saxo1os	4	86561623	86561922	300	.	3.664	2.922e-06	0.00161343
769	Letm1	5	33739130	33739538	409	.	3.664	2.922e-06	0.00161343
770	Gm42491	5	112165243	112165700	458	.	3.664	2.922e-06	0.00161343
771	Bloc1s3	7	19503946	19504241	296	.	3.664	2.922e-06	0.00161343
772	F10	8	13057425	13057918	494	.	3.664	2.922e-06	0.00161343
773	Gm26042	1	165025992	165026527	536	.	3.66376	3.18875e-07	0.000281371
774	Micu1	10	59864338	59864897	560	.	3.66376	3.18875e-07	0.000281371
775	Nudt14	12	112933749	112934140	392	.	3.66376	3.18875e-07	0.000281371
776	Gm9332	3	116998279	116998633	355	.	3.66376	3.18875e-07	0.000281371
777	Gm26887	8	84192156	84192994	839	.	3.66376	3.18875e-07	0.000281371
778	Ankrd36	11	5690058	5690377	320	.	3.66371	2.21223e-05	0.00688224
779	Dupd1	14	21675339	21675658	320	.	3.66371	2.21223e-05	0.00688224
780	Lmln	16	33127879	33128130	252	.	3.66371	2.21223e-05	0.00688224
781	Psmd4	3	95032399	95032677	279	.	3.66371	2.21223e-05	0.00688224
782	Casz1	4	148955100	148955880	781	.	3.66361	3.2842e-08	4.36014e-05
783	Gm15917	10	81571333	81572061	729	.	3.6635	3.30765e-09	6.15843e-06
784	Gm26228	14	33645429	33645729	301	.	3.66221	5.45519e-05	0.0133644
785	Cox19	5	139334308	139334614	307	.	3.65845	2.98855e-06	0.00161343
786	RP24-446P15.4	9	45412375	45412671	297	.	3.65845	2.98855e-06	0.00161343
787	Gm11405	4	74231000	74231300	301	.	3.64968	8.85666e-06	0.00369871
788	Sall3	18	80964268	80964674	407	.	3.64333	3.60869e-05	0.00977012
789	Nhlrc2	19	56598856	56599294	439	.	3.64333	3.60869e-05	0.00977012
790	Hdc	2	126592302	126592655	354	.	3.64333	3.60869e-05	0.00977012
791	Barx2	9	31845692	31846042	351	.	3.64333	3.60869e-05	0.00977012
792	Gm8973	15	99007146	99007448	303	.	3.63709	2.43142e-05	0.00723019
793	Gm44806	7	37463345	37463733	389	.	3.63709	2.43142e-05	0.00723019
794	Gp5	16	30306478	30306796	319	.	3.6321	1.55375e-05	0.00554115
795	Sncb	13	54758024	54758912	889	.	3.63196	2.11919e-07	0.000205717
796	Eif4ebp2	10	61431440	61431733	294	.	3.62803	9.60904e-06	0.00390409
797	Pacs1	19	5132109	5132388	280	.	3.62803	9.60904e-06	0.00390409
798	Ncln	10	81484589	81485016	428	.	3.62762	3.78512e-07	0.000326588
799	Gm11875	4	21628612	21629553	942	.	3.62274	6.74512e-07	0.000490456
800	Wipi2	5	142671220	142671764	545	.	3.62179	3.46841e-06	0.00168916
801	Aldh1l1	6	90601798	90602208	411	.	3.61723	1.19837e-06	0.000785923
802	Qtrt1	9	21421025	21421339	315	.	3.61723	1.19837e-06	0.000785923
803	Agtpbp1	13	59447874	59448146	273	.	3.61374	4.00276e-05	0.0104448
804	4930505K14Rik	5	148783459	148783709	251	.	3.61374	4.00276e-05	0.0104448
805	Serpinf2	11	75431299	75431742	444	.	3.61096	2.1207e-06	0.0012852
806	Dmrt1	19	25605689	25606369	681	.	3.61096	2.1207e-06	0.0012852
807	Arid3a	10	79956795	79957113	319	.	3.60374	3.73293e-06	0.0017647
808	Ifitm3	7	141008972	141009443	472	.	3.60374	3.73293e-06	0.0017647
809	Rpl11	4	136026757	136027094	338	.	3.59912	4.21289e-05	0.0109537
810	Psd2	18	36016217	36016630	414	.	3.59709	2.51779e-07	0.000230383
811	Gm14371	2	173792334	173793081	748	.	3.5855	1.12821e-05	0.00450754
812	Gm15770	5	142850494	142850811	318	.	3.5855	1.12821e-05	0.00450754
813	Tmcc1	6	116018040	116018414	375	.	3.5855	1.12821e-05	0.00450754
814	Il9r	11	32186334	32186610	277	.	3.58498	2.9255e-05	0.00841957
815	Gm30725	1	190417382	190417712	331	.	3.58462	4.43221e-05	0.0113742
816	Pla1a	16	38394299	38394829	531	.	3.58462	4.43221e-05	0.0113742
817	Exo1	1	175913980	175914230	251	.	3.58416	6.18999e-05	0.0148064
818	Gm3571	10	93780628	93780933	306	.	3.58355	7.35208e-05	0.0171534
819	Scml4	10	42962553	42962833	281	.	3.5787	2.43176e-06	0.00140133
820	Tbx2	11	85843053	85844173	1121	.	3.5787	2.43176e-06	0.00140133
821	Crhr1	11	104176745	104177629	885	.	3.5787	2.43176e-06	0.00140133
822	Cbx8	11	119035573	119036146	574	.	3.5787	2.43176e-06	0.00140133
823	Isl1	13	116297018	116297682	665	.	3.5787	2.43176e-06	0.00140133
824	D130051D11Rik	15	85645981	85646815	835	.	3.5787	2.43176e-06	0.00140133
825	2810468N07Rik	17	25575357	25575983	627	.	3.5787	2.43176e-06	0.00140133
826	Myo3a	2	22619424	22619819	396	.	3.5787	2.43176e-06	0.00140133
827	D10Jhu81e	10	78160765	78161571	807	.	3.57609	7.03526e-06	0.00302629
828	Sept12	16	4986274	4986520	247	.	3.57375	1.92243e-05	0.00650534
829	Arhgef12	9	42962593	42963116	524	.	3.57219	3.06154e-05	0.00879751
830	Lrrc1	9	77429017	77429263	247	.	3.57219	3.06154e-05	0.00879751
831	A230020J21Rik	1	191031611	191031889	279	.	3.56441	7.89987e-05	0.0177607
832	A430046D13Rik	10	128506050	128506347	298	.	3.55949	3.20288e-05	0.00912389
833	Gm12244	11	57882313	57882788	476	.	3.55949	3.20288e-05	0.00912389
834	Gdpd1	11	87031784	87032047	264	.	3.55949	3.20288e-05	0.00912389
835	Rft1	14	30691822	30692075	254	.	3.55949	3.20288e-05	0.00912389
836	Vwa8	14	79203841	79204114	274	.	3.55949	3.20288e-05	0.00912389
837	Slc14a2	18	78145492	78145830	339	.	3.55949	3.20288e-05	0.00912389
838	Batf2	19	6173834	6174151	318	.	3.55949	3.20288e-05	0.00912389
839	Gak	5	108567504	108567763	260	.	3.55949	3.20288e-05	0.00912389
840	Gp9	6	87780784	87781047	264	.	3.55949	3.20288e-05	0.00912389
841	Lypd5	7	24355778	24356347	570	.	3.55949	3.20288e-05	0.00912389
842	Mylk3	8	85322128	85322724	597	.	3.55949	3.20288e-05	0.00912389
843	Prkar2a	9	108750606	108750889	284	.	3.55949	3.20288e-05	0.00912389
844	Tdrd6	17	43614734	43614986	253	.	3.55146	6.94672e-05	0.016404
845	Ascc1	10	60101661	60101942	282	.	3.54607	2.12711e-05	0.0068303
846	Rab3ip	10	116904455	116904891	437	.	3.54607	2.12711e-05	0.0068303
847	Car10	11	93602894	93603182	289	.	3.54607	2.12711e-05	0.0068303
848	Nin	12	70010159	70010529	371	.	3.54607	2.12711e-05	0.0068303
849	Nlrp4f	13	65176593	65176883	291	.	3.54607	2.12711e-05	0.0068303
850	Gm22037	15	43222544	43222976	433	.	3.54607	2.12711e-05	0.0068303
851	Gm26569	16	29905793	29906074	282	.	3.54607	2.12711e-05	0.0068303
852	Olfr101	17	37296854	37297178	325	.	3.54607	2.12711e-05	0.0068303
853	Gm25420	2	80708734	80709110	377	.	3.54607	2.12711e-05	0.0068303
854	Spint1	2	119250257	119250550	294	.	3.54607	2.12711e-05	0.0068303
855	Entpd6	2	150772812	150773093	282	.	3.54607	2.12711e-05	0.0068303
856	Aqp7	4	41031112	41031715	604	.	3.54607	2.12711e-05	0.0068303
857	Mup-ps19	4	61955040	61955325	286	.	3.54607	2.12711e-05	0.0068303
858	Gm24381	4	149515689	149515987	299	.	3.54607	2.12711e-05	0.0068303
859	2310034O05Rik	5	100218111	100218423	313	.	3.54607	2.12711e-05	0.0068303
860	Lnx2	5	147015356	147015624	269	.	3.54607	2.12711e-05	0.0068303
861	Gm4873	6	68213065	68213469	405	.	3.54607	2.12711e-05	0.0068303
862	Gm24175	6	125256719	125257109	391	.	3.54607	2.12711e-05	0.0068303
863	Tm7sf3	6	146601777	146602133	357	.	3.54607	2.12711e-05	0.0068303
864	Gm44744	7	28056809	28057191	383	.	3.54607	2.12711e-05	0.0068303
865	Mki67	7	135689367	135689613	247	.	3.54607	2.12711e-05	0.0068303
866	Gm7381	8	3840532	3840896	365	.	3.54607	2.12711e-05	0.0068303
867	RP23-479K12.1	8	48001170	48001626	457	.	3.54607	2.12711e-05	0.0068303
868	RP23-373F11.1	9	6595222	6595516	295	.	3.54607	2.12711e-05	0.0068303
869	Htr3b	9	48933340	48933681	342	.	3.54607	2.12711e-05	0.0068303
870	Dlx2	2	71542988	71543309	322	.	3.54396	1.32026e-05	0.00491372
871	1700028I16Rik	10	82824460	82824706	247	.	3.54182	5.14778e-05	0.0128792
872	Cwc27	13	104630833	104631123	291	.	3.54182	5.14778e-05	0.0128792
873	Ipo5	14	120947994	120948293	300	.	3.54182	5.14778e-05	0.0128792
874	Scgb1a1	19	9082483	9082899	417	.	3.54182	5.14778e-05	0.0128792
875	Slc30a7	3	115937782	115938097	316	.	3.54182	5.14778e-05	0.0128792
876	Gm25099	4	117191190	117191441	252	.	3.54182	5.14778e-05	0.0128792
877	Zfp69	4	120928775	120929055	281	.	3.54182	5.14778e-05	0.0128792
878	Gm6426	8	5529936	5530263	328	.	3.54182	5.14778e-05	0.0128792
879	Lrp2bp	8	46029404	46029701	298	.	3.54182	5.14778e-05	0.0128792
880	Rwdd4a	8	47554197	47554532	336	.	3.54182	5.14778e-05	0.0128792
881	Gm45123	7	44486782	44487171	390	.	3.54047	1.68271e-06	0.00106375
882	Arhgef10	8	15002078	15002428	351	.	3.54047	1.68271e-06	0.00106375
883	Oser1	2	163405440	163405691	252	.	3.53534	7.35241e-05	0.0171534
884	Gm44728	7	127291839	127292122	284	.	3.53534	7.35241e-05	0.0171534
885	Krtdap	7	30791749	30792182	434	.	3.53435	3.50219e-05	0.00977012
886	Gm3551	1	119898880	119899397	518	.	3.52912	3.00365e-06	0.00161343
887	Aagab	9	63645241	63645648	408	.	3.52912	3.00365e-06	0.00161343
888	Gm15325	13	111849725	111849971	247	.	3.51936	7.77732e-05	0.0176141
889	Mynn	3	30620376	30620653	278	.	3.51936	7.77732e-05	0.0176141
890	Intu	3	40704807	40705067	261	.	3.51936	7.77732e-05	0.0176141
891	Smap2	4	120967628	120967889	262	.	3.51936	7.77732e-05	0.0176141
892	Limch1	5	67057851	67058147	297	.	3.51936	7.77732e-05	0.0176141
893	Jdp2	12	85641629	85642122	494	.	3.51724	2.36385e-05	0.00707327
894	Slc30a2	4	134356090	134356545	456	.	3.51611	5.34232e-06	0.00237624
895	G6pc	11	101378164	101378470	307	.	3.51384	5.67636e-05	0.0137199
896	Fam96a	9	66140456	66140845	390	.	3.51384	5.67636e-05	0.0137199
897	Glis1	4	107635656	107636511	856	.	3.51343	1.48231e-05	0.00541889
898	Sec14l1	11	117159005	117159708	704	.	3.51319	3.21521e-06	0.00163238
899	Eid2	7	28269431	28269812	382	.	3.50957	3.82481e-05	0.0101431
900	Cdc20b	13	113092550	113092867	318	.	3.50819	9.7407e-05	0.020854
901	Jsrp1	10	80808124	80808813	690	.	3.50792	1.94482e-06	0.00120229
902	Sec14l4	11	4048389	4048700	312	.	3.50792	1.94482e-06	0.00120229
903	Pnldc1	17	12888205	12888865	661	.	3.50792	1.94482e-06	0.00120229
904	Prex1	2	166565393	166565680	288	.	3.50792	1.94482e-06	0.00120229
905	Gm25167	3	87581431	87582082	652	.	3.50792	1.94482e-06	0.00120229
906	Clec2l	6	38681835	38682129	295	.	3.50792	1.94482e-06	0.00120229
907	Fxyd4	6	117932673	117933003	331	.	3.50792	1.94482e-06	0.00120229
908	C2cd5	6	143008703	143009331	629	.	3.50792	1.94482e-06	0.00120229
909	Irx3	8	91797749	91798418	670	.	3.50792	1.94482e-06	0.00120229
910	Lrrc36	8	105464632	105465003	372	.	3.50792	1.94482e-06	0.00120229
911	Snx1	9	66087140	66087591	452	.	3.50792	1.94482e-06	0.00120229
912	Ucn2	9	108988938	108989203	266	.	3.50792	1.94482e-06	0.00120229
913	Lhfpl5	17	28584221	28584704	484	.	3.50616	2.46184e-05	0.00731729
914	Blmh	11	76987301	76987757	457	.	3.50105	9.45453e-06	0.00388159
915	Mrpl27	11	94660206	94660775	570	.	3.50105	9.45453e-06	0.00388159
916	Dmrtb1	4	107675119	107675792	674	.	3.50105	9.45453e-06	0.00388159
917	Plekhf1	7	38215734	38216094	361	.	3.50105	9.45453e-06	0.00388159
918	Disc1	8	125261759	125262330	572	.	3.50105	9.45453e-06	0.00388159
919	Ankrd33b	15	31289623	31289949	327	.	3.50002	5.95717e-05	0.0143536
920	Pigx	16	32083576	32083881	306	.	3.50002	5.95717e-05	0.0143536
921	Gm12907	4	107771427	107771700	274	.	3.50002	5.95717e-05	0.0143536
922	Gm43784	5	118993889	118994332	444	.	3.50002	5.95717e-05	0.0143536
923	Map2k2	10	81126503	81126836	334	.	3.49064	5.93185e-06	0.00260759
924	Lrrc63	14	75082265	75082603	339	.	3.48985	0.000104246	0.0221131
925	Gm24435	3	97139448	97139820	373	.	3.48985	0.000104246	0.0221131
926	Ybx1	4	119277314	119277621	308	.	3.48631	6.24928e-05	0.014941
927	Siglec1	2	131067377	131067634	258	.	3.48513	4.17215e-05	0.010862
928	Limk1	5	134655567	134656142	576	.	3.48419	2.66827e-05	0.00783736
929	Tekt1	11	72344503	72344938	436	.	3.48342	1.66135e-05	0.00590799
930	Gm23745	4	53906479	53906980	502	.	3.48342	1.66135e-05	0.00590799
931	Mbd3	10	80392104	80392794	691	.	3.48101	1.29691e-06	0.000841841
932	Gm8624	11	117419432	117419708	277	.	3.47331	2.77696e-05	0.00813879
933	Cnih4	1	181170103	181170399	297	.	3.4722	0.000111255	0.02329
934	Gm10273	10	59397292	59397538	247	.	3.4722	0.000111255	0.02329
935	Pah	10	87584802	87585113	312	.	3.4722	0.000111255	0.02329
936	Gm37505	10	120733683	120733967	285	.	3.4722	0.000111255	0.02329
937	Atad2b	12	5045478	5045836	359	.	3.4722	0.000111255	0.02329
938	Olfr1359	13	21708540	21708809	270	.	3.4722	0.000111255	0.02329
939	Fgf9	14	58112375	58112800	426	.	3.4722	0.000111255	0.02329
940	Rps3a2	14	88121114	88121410	297	.	3.4722	0.000111255	0.02329
941	Gm10240	15	68311680	68311926	247	.	3.4722	0.000111255	0.02329
942	Gm26369	16	55777134	55777665	532	.	3.4722	0.000111255	0.02329
943	Vmn2r-ps125	17	19984899	19985190	292	.	3.4722	0.000111255	0.02329
944	Gm7732	17	21131675	21132275	601	.	3.4722	0.000111255	0.02329
945	Dync1i2	2	71263422	71263765	344	.	3.4722	0.000111255	0.02329
946	Nup35	2	80660282	80660528	247	.	3.4722	0.000111255	0.02329
947	Ccdc73	2	105019106	105019425	320	.	3.4722	0.000111255	0.02329
948	Dnajc5	2	181556781	181557208	428	.	3.4722	0.000111255	0.02329
949	Gm43222	3	97124353	97124959	607	.	3.4722	0.000111255	0.02329
950	Gm12449	3	99462135	99462455	321	.	3.4722	0.000111255	0.02329
951	Gm20568	3	126449311	126449569	259	.	3.4722	0.000111255	0.02329
952	Gm43613	3	143333382	143333765	384	.	3.4722	0.000111255	0.02329
953	Chmp5	4	40965406	40965652	247	.	3.4722	0.000111255	0.02329
954	Mterf1a	5	3889860	3890655	796	.	3.4722	0.000111255	0.02329
955	Uvssa	5	33421249	33421579	331	.	3.4722	0.000111255	0.02329
956	Zfp605	5	110130904	110131197	294	.	3.4722	0.000111255	0.02329
957	Tas2r144	6	42218009	42218271	263	.	3.4722	0.000111255	0.02329
958	Zfp780b	7	27957963	27958353	391	.	3.4722	0.000111255	0.02329
959	RP23-288O12.2	8	75403305	75403595	291	.	3.4722	0.000111255	0.02329
960	Mmp1a	9	7477527	7477825	299	.	3.4722	0.000111255	0.02329
961	Olfr849	9	19448038	19448407	370	.	3.4722	0.000111255	0.02329
962	Gm29478	9	91564440	91564695	256	.	3.4722	0.000111255	0.02329
963	Mageb4	X	86249818	86250309	492	.	3.4722	0.000111255	0.02329
964	Gm5648	X	121334379	121334752	374	.	3.4722	0.000111255	0.02329
965	Gm5763	X	142631124	142631518	395	.	3.4722	0.000111255	0.02329
966	Calm2	17	87432808	87433070	263	.	3.47169	0.000111463	0.02329
967	Gm12923	4	123091403	123091745	343	.	3.47169	0.000111463	0.02329
968	Gm45627	8	34657667	34658087	421	.	3.47169	0.000111463	0.02329
969	Pdcd6	13	74301405	74301746	342	.	3.4625	2.88942e-05	0.00837009
970	Gm25614	14	58648865	58649543	679	.	3.4625	2.88942e-05	0.00837009
971	Sapcd2	2	25378679	25379029	351	.	3.4625	2.88942e-05	0.00837009
972	Ccdc62	5	123970159	123970493	335	.	3.4625	2.88942e-05	0.00837009
973	Errfi1	4	150869382	150869730	349	.	3.46103	4.5458e-05	0.0116592
974	Ndufc2	7	97408389	97408740	352	.	3.4592	6.86942e-05	0.0162278
975	Myo1d	11	80481591	80481912	322	.	3.45857	4.06387e-06	0.00189697
976	Gm37555	17	79808680	79808962	283	.	3.45685	9.68166e-05	0.020854
977	Snx24	18	53391585	53391832	248	.	3.45685	9.68166e-05	0.020854
978	Gm5100	1	39595911	39596279	369	.	3.45475	1.85298e-05	0.00650534
979	4930488B22Rik	1	184720058	184720405	348	.	3.45475	1.85298e-05	0.00650534
980	Lats1	10	7717487	7717927	441	.	3.45475	1.85298e-05	0.00650534
981	RP24-236E2.1	10	50421543	50421807	265	.	3.45475	1.85298e-05	0.00650534
982	Gm23776	10	95604958	95605409	452	.	3.45475	1.85298e-05	0.00650534
983	2610528A11Rik	14	37100862	37101203	342	.	3.45475	1.85298e-05	0.00650534
984	C7	15	4987524	4988094	571	.	3.45475	1.85298e-05	0.00650534
985	4930518I17Rik	15	32228579	32229005	427	.	3.45475	1.85298e-05	0.00650534
986	Zhx2	15	57841673	57841943	271	.	3.45475	1.85298e-05	0.00650534
987	Tfap4	16	4544110	4544568	459	.	3.45475	1.85298e-05	0.00650534
988	C3	17	57202620	57203093	474	.	3.45475	1.85298e-05	0.00650534
989	1010001N08Rik	18	11048394	11048766	373	.	3.45475	1.85298e-05	0.00650534
990	Cidea	18	67368770	67369281	512	.	3.45475	1.85298e-05	0.00650534
991	Slmo1	18	67480821	67481093	273	.	3.45475	1.85298e-05	0.00650534
992	4930445N18Rik	18	82872218	82872559	342	.	3.45475	1.85298e-05	0.00650534
993	Gm43709	3	106177424	106177940	517	.	3.45475	1.85298e-05	0.00650534
994	Gm11934	4	33303213	33303563	351	.	3.45475	1.85298e-05	0.00650534
995	Gm12746	4	106841316	106841704	389	.	3.45475	1.85298e-05	0.00650534
996	Dmrta2	4	109983834	109984221	388	.	3.45475	1.85298e-05	0.00650534
997	Cyp4b1-ps1	4	115542442	115542911	470	.	3.45475	1.85298e-05	0.00650534
998	Rab42	4	132301298	132301759	462	.	3.45475	1.85298e-05	0.00650534
999	Gm43277	5	119962985	119963858	874	.	3.45475	1.85298e-05	0.00650534
1000	Cnbp	6	87841851	87842138	288	.	3.45475	1.85298e-05	0.00650534
1001	1700063H04Rik	6	122393040	122393407	368	.	3.45475	1.85298e-05	0.00650534
1002	Olfr479	7	108056987	108057391	405	.	3.45475	1.85298e-05	0.00650534
1003	6030452D12Rik	8	106507662	106508239	578	.	3.45475	1.85298e-05	0.00650534
1004	Gm10655	9	61369341	61369775	435	.	3.45475	1.85298e-05	0.00650534
1005	Hcar1	5	123875398	123875707	310	.	3.45175	3.00573e-05	0.00863953
1006	Hyal5	6	24893570	24893893	324	.	3.4509	4.2001e-06	0.00195632
1007	Gm20219	17	56550851	56551477	627	.	3.44824	1.51078e-06	0.00097174
1008	Efhd2	4	141857380	141857896	517	.	3.44824	1.51078e-06	0.00097174
1009	Cdkn1b	6	134926631	134927502	872	.	3.44824	1.51078e-06	0.00097174
1010	Eif3g	9	20893668	20894198	531	.	3.44824	1.51078e-06	0.00097174
1011	Zw10	9	49078871	49079277	407	.	3.44824	1.51078e-06	0.00097174
1012	Acvr2b	9	119436336	119436819	484	.	3.44824	1.51078e-06	0.00097174
1013	Stac3	10	127510249	127511266	1018	.	3.4468	1.1719e-05	0.00453733
1014	Gm12829	4	114687837	114688109	273	.	3.44581	7.19814e-05	0.0169754
1015	Smox	2	131526909	131527189	281	.	3.44107	3.12601e-05	0.00891559
1016	Ntsr2	12	16661511	16662014	504	.	3.43726	4.94732e-05	0.012517
1017	D330050G23Rik	2	116913674	116913952	279	.	3.43726	4.94732e-05	0.012517
1018	Ndufb5	3	32752635	32752885	251	.	3.43726	4.94732e-05	0.012517
1019	Slc2a3	6	122726803	122727240	438	.	3.43726	4.94732e-05	0.012517
1020	1700011L22Rik	8	79208749	79208995	247	.	3.43726	4.94732e-05	0.012517
1021	Mrps36	13	100734413	100734718	306	.	3.43594	0.000127084	0.0242242
1022	1700072B07Rik	9	58375205	58375886	682	.	3.43452	2.00152e-05	0.00651358
1023	Ogfod3	11	121176875	121177326	452	.	3.43263	7.53616e-06	0.00320229
1024	Ppp2r5c	12	110583111	110583800	690	.	3.43263	7.53616e-06	0.00320229
1025	Slc23a4	6	34944110	34944503	394	.	3.43263	7.53616e-06	0.00320229
1026	RP24-264F17.3	9	120582888	120583314	427	.	3.43263	7.53616e-06	0.00320229
1027	Gm22024	8	83754610	83754911	302	.	3.43251	7.5398e-05	0.0172282
1028	Gm38215	9	73134886	73135157	272	.	3.43251	7.5398e-05	0.0172282
1029	Bsnd	4	106482206	106482916	711	.	3.43019	9.7789e-07	0.000680315
1030	Klhl23	2	69836623	69836894	272	.	3.42643	0.000107671	0.0227169
1031	Sowahb	5	93040067	93040460	394	.	3.4255	5.15905e-05	0.0128792
1032	Ip6k3	17	27143572	27143910	339	.	3.41991	3.37901e-05	0.00953828
1033	Tshz2	2	170072746	170073112	367	.	3.41834	0.000135519	0.0255617
1034	Pdgfrb	18	61086750	61087004	255	.	3.41535	2.15357e-05	0.0068303
1035	Sidt1	16	44239030	44239354	325	.	3.41156	1.348e-05	0.00501256
1036	Lbp	2	158334217	158334526	310	.	3.41156	1.348e-05	0.00501256
1037	Cyp24a1	2	170482164	170482426	263	.	3.41141	0.000113457	0.02329
1038	Bcar1	8	111709041	111709450	410	.	3.40836	8.33336e-06	0.0034861
1039	Znrf3	11	5275860	5276106	247	.	3.40623	8.26361e-05	0.0185498
1040	Uba2	7	34139647	34140007	361	.	3.40623	8.26361e-05	0.0185498
1041	RP23-477K6.1	9	31580455	31580701	247	.	3.40623	8.26361e-05	0.0185498
1042	Lamtor5	3	107285227	107285704	478	.	3.40092	0.000144391	0.0261559
1043	Ckb	12	111668494	111668888	395	.	3.40034	8.61509e-06	0.00360089
1044	Pycr2	1	180908503	180908833	331	.	3.39901	3.64922e-05	0.00977012
1045	Snhg20	11	117080494	117081344	851	.	3.39725	1.14815e-06	0.000761518
1046	Elp3	14	65529475	65529808	334	.	3.39725	1.14815e-06	0.000761518
1047	Gtf2h1	7	46824206	46824452	247	.	3.39653	0.000119492	0.0237547
1048	Nf2	11	4765282	4765606	325	.	3.39421	1.44441e-05	0.0052942
1049	Gm10787	10	77022542	77023458	917	.	3.39069	5.8405e-05	0.0140906
1050	Gm45592	8	11639890	11640320	431	.	3.39069	5.8405e-05	0.0140906
1051	Gm18733	17	35276398	35276706	309	.	3.38865	3.79114e-05	0.0100663
1052	Pabpc4	4	123298915	123299236	322	.	3.38865	3.79114e-05	0.0100663
1053	Camsap1	2	25926536	25926895	360	.	3.38698	2.40032e-05	0.00717497
1054	Nadsyn1	7	143795151	143795564	414	.	3.38698	2.40032e-05	0.00717497
1055	Gm34653	2	34840034	34840406	373	.	3.38368	0.000153716	0.0269495
1056	Kcnj8	6	142563602	142563863	262	.	3.38368	0.000153716	0.0269495
1057	4930434B07Rik	1	90160125	90160581	457	.	3.38216	1.51548e-05	0.00553554
1058	Lrrfip1	1	91129064	91129457	394	.	3.38216	1.51548e-05	0.00553554
1059	Ddx59	1	136441317	136441576	260	.	3.38216	1.51548e-05	0.00553554
1060	Gatsl3	11	4223354	4223761	408	.	3.38216	1.51548e-05	0.00553554
1061	Nxn	11	76256215	76256474	260	.	3.38216	1.51548e-05	0.00553554
1062	Proca1	11	78205621	78206148	528	.	3.38216	1.51548e-05	0.00553554
1063	Gm11515	11	95222505	95222976	472	.	3.38216	1.51548e-05	0.00553554
1064	Cyp2d10	15	82401847	82402111	265	.	3.38216	1.51548e-05	0.00553554
1065	Litaf	16	10957986	10958749	764	.	3.38216	1.51548e-05	0.00553554
1066	Zfp870	17	32878973	32879385	413	.	3.38216	1.51548e-05	0.00553554
1067	Gm14228	2	160925123	160925558	436	.	3.38216	1.51548e-05	0.00553554
1068	Sec62	3	30822224	30822505	282	.	3.38216	1.51548e-05	0.00553554
1069	Amigo1	3	108193501	108193818	318	.	3.38216	1.51548e-05	0.00553554
1070	Gm12690	4	99572846	99573517	672	.	3.38216	1.51548e-05	0.00553554
1071	Gm12853	4	118632607	118632969	363	.	3.38216	1.51548e-05	0.00553554
1072	2900076G11Rik	5	31583058	31583465	408	.	3.38216	1.51548e-05	0.00553554
1073	Gm42746	5	52996736	52997091	356	.	3.38216	1.51548e-05	0.00553554
1074	Crybb3	5	113074585	113074888	304	.	3.38216	1.51548e-05	0.00553554
1075	Rasa4	5	136113489	136114106	618	.	3.38216	1.51548e-05	0.00553554
1076	Gm18706	7	46090617	46091017	401	.	3.38216	1.51548e-05	0.00553554
1077	Gm44753	7	66444892	66445212	321	.	3.38216	1.51548e-05	0.00553554
1078	Lrrc32	7	98502710	98503461	752	.	3.38216	1.51548e-05	0.00553554
1079	Armc6	8	70218586	70218905	320	.	3.38216	1.51548e-05	0.00553554
1080	Serpina12	12	104028108	104028382	275	.	3.37924	6.08387e-05	0.0146228
1081	Mrps10	17	47381890	47382136	247	.	3.37763	2.48783e-05	0.00738907
1082	Nr5a1	2	38691599	38692113	515	.	3.36865	9.82766e-06	0.00398997
1083	Asgr1	11	70058657	70058922	266	.	3.36787	6.33578e-05	0.015137
1084	Gm26328	14	52344143	52344485	343	.	3.36715	0.000132346	0.0250888
1085	Cyp2g1	7	26822475	26822748	274	.	3.36715	0.000132346	0.0250888
1086	Gm45007	7	73705315	73705715	401	.	3.36715	0.000132346	0.0250888
1087	9230110C19Rik	9	8019737	8019985	249	.	3.36715	0.000132346	0.0250888
1088	Hsf5	11	87660015	87660300	286	.	3.36661	0.000163512	0.0278689
1089	Gm43554	3	96087820	96088089	270	.	3.36661	0.000163512	0.0278689
1090	Klf16	10	80565879	80566134	256	.	3.36003	1.65543e-05	0.00588844
1091	Gm7241	1	132286119	132286379	261	.	3.35796	4.24551e-05	0.0110342
1092	Fbxo34	14	47532062	47532404	343	.	3.35796	4.24551e-05	0.0110342
1093	Gm22740	5	113045359	113045823	465	.	3.35796	4.24551e-05	0.0110342
1094	Gm43620	5	114836935	114837192	258	.	3.35796	4.24551e-05	0.0110342
1095	Gm34728	5	77474055	77474353	299	.	3.35486	9.88462e-05	0.0210325
1096	Gm15458	17	27741467	27742009	543	.	3.35317	8.57926e-07	0.000607505
1097	Galnt12	4	47124305	47124640	336	.	3.35317	8.57926e-07	0.000607505
1098	Dhx34	7	16196567	16197562	996	.	3.35317	8.57926e-07	0.000607505
1099	Stx2	5	128983113	128983437	325	.	3.35303	1.04884e-05	0.00423633
1100	Gm26777	12	80507879	80508751	873	.	3.35265	0.000139181	0.0261559
1101	Gm11493	11	88740415	88740710	296	.	3.34971	0.000173792	0.0294009
1102	C230035I16Rik	13	23426861	23427263	403	.	3.34971	0.000173792	0.0294009
1103	Wnt7b	15	85533668	85534028	361	.	3.34706	6.58203e-06	0.00286946
1104	Aox1	1	58107717	58108018	302	.	3.34606	0.000142403	0.0261559
1105	Wdr12	1	60067616	60068017	402	.	3.34606	0.000142403	0.0261559
1106	Arg1	10	24914203	24914574	372	.	3.34606	0.000142403	0.0261559
1107	Gm26876	10	128651602	128651851	250	.	3.34606	0.000142403	0.0261559
1108	Kif3a	11	53602382	53602653	272	.	3.34606	0.000142403	0.0261559
1109	Aspa	11	73304041	73304412	372	.	3.34606	0.000142403	0.0261559
1110	Gm22908	12	22042063	22042422	360	.	3.34606	0.000142403	0.0261559
1111	Pcnx4	12	72580132	72580408	277	.	3.34606	0.000142403	0.0261559
1112	Ighv6-6	12	114433663	114433994	332	.	3.34606	0.000142403	0.0261559
1113	Olfr11	13	21635586	21635933	348	.	3.34606	0.000142403	0.0261559
1114	A330048O09Rik	13	48271409	48271692	284	.	3.34606	0.000142403	0.0261559
1115	BC037032	15	4018807	4019126	320	.	3.34606	0.000142403	0.0261559
1116	Gm23218	15	6502748	6503101	354	.	3.34606	0.000142403	0.0261559
1117	Scaf11	15	96411191	96411449	259	.	3.34606	0.000142403	0.0261559
1118	Slc38a2	15	96687098	96687394	297	.	3.34606	0.000142403	0.0261559
1119	Arhgap31	16	38596636	38596925	290	.	3.34606	0.000142403	0.0261559
1120	Zfp994	17	22196117	22196363	247	.	3.34606	0.000142403	0.0261559
1121	Gm22277	17	67552558	67552804	247	.	3.34606	0.000142403	0.0261559
1122	Ypel5	17	72851827	72852173	347	.	3.34606	0.000142403	0.0261559
1123	A930006I01Rik	2	103337557	103337833	277	.	3.34606	0.000142403	0.0261559
1124	Gm13877	2	103835659	103835905	247	.	3.34606	0.000142403	0.0261559
1125	Platr14	2	104572824	104573117	294	.	3.34606	0.000142403	0.0261559
1126	Gm7103	3	8217194	8217526	333	.	3.34606	0.000142403	0.0261559
1127	A930014E01Rik	3	10306708	10307075	368	.	3.34606	0.000142403	0.0261559
1128	Gm43821	3	38094349	38094688	340	.	3.34606	0.000142403	0.0261559
1129	Gm19194	3	71677197	71677456	260	.	3.34606	0.000142403	0.0261559
1130	Dph5	3	115934782	115935094	313	.	3.34606	0.000142403	0.0261559
1131	Gm21680	5	25963984	25964296	313	.	3.34606	0.000142403	0.0261559
1132	Ep400	5	110663868	110664191	324	.	3.34606	0.000142403	0.0261559
1133	Gm23973	7	103273295	103273581	287	.	3.34606	0.000142403	0.0261559
1134	Olfr672	7	104994150	104994396	247	.	3.34606	0.000142403	0.0261559
1135	Olfr676	7	105037945	105038386	442	.	3.34606	0.000142403	0.0261559
1136	Usp38	8	80978948	80979307	360	.	3.34606	0.000142403	0.0261559
1137	Gm22332	X	68564170	68564466	297	.	3.34606	0.000142403	0.0261559
1138	9930104L06Rik	4	124945403	124945681	279	.	3.34536	6.86594e-05	0.0162233
1139	Klf13	7	63885452	63885710	259	.	3.34536	6.86594e-05	0.0162233
1140	Tspan3	9	56131008	56131318	311	.	3.34319	1.77068e-05	0.0062273
1141	1110038B12Rik	17	34949149	34949582	434	.	3.34226	0.000103283	0.0219149
1142	She	3	89858918	89859165	248	.	3.34226	0.000103283	0.0219149
1143	Btnl4	17	34468853	34469099	247	.	3.33828	0.000146299	0.0261559
1144	Rab19	6	39390945	39391191	247	.	3.33828	0.000146299	0.0261559
1145	Lcn12	2	25490465	25490791	327	.	3.33484	1.83088e-05	0.00643043
1146	Ackr1	1	173330546	173330814	269	.	3.33298	0.000184578	0.0310864
1147	Adam18	8	24600198	24600459	262	.	3.33298	0.000184578	0.0310864
1148	Rere	4	150622178	150622487	310	.	3.33165	2.96791e-05	0.00853356
1149	Akirin1	4	123733117	123733804	688	.	3.32856	4.35753e-06	0.00202158
1150	H6pd	4	149977679	149978408	730	.	3.32856	4.35753e-06	0.00202158
1151	Ube3b	5	114421002	114421440	439	.	3.32856	4.35753e-06	0.00202158
1152	Nrg2	18	36017084	36017330	247	.	3.32782	4.74559e-05	0.012113
1153	Kcnk5	14	20138016	20138284	269	.	3.32653	1.89287e-05	0.00650534
1154	Mdk	2	91928756	91929404	649	.	3.32653	1.89287e-05	0.00650534
1155	2310022B05Rik	8	124633766	124634032	267	.	3.32653	1.89287e-05	0.00650534
1156	Gm19705	1	136691851	136692097	247	.	3.32402	0.000153709	0.0269495
1157	Gm10961	3	107633799	107634162	364	.	3.32402	0.000153709	0.0269495
1158	Akt2-ps	11	16515513	16516467	955	.	3.32315	7.43276e-05	0.0171534
1159	Shbg	11	69613218	69613633	416	.	3.32315	7.43276e-05	0.0171534
1160	Msi2	11	88337680	88337926	247	.	3.32315	7.43276e-05	0.0171534
1161	Ctsr	13	61158103	61158396	294	.	3.32315	7.43276e-05	0.0171534
1162	Apol9b	15	77738034	77738333	300	.	3.32315	7.43276e-05	0.0171534
1163	Gm8515	3	67606172	67606636	465	.	3.32315	7.43276e-05	0.0171534
1164	AA619741	1	34633708	34634090	383	.	3.32308	1.18853e-05	0.00456878
1165	Gm37372	1	106070718	106071010	293	.	3.32308	1.18853e-05	0.00456878
1166	Myo1a	10	127721192	127721495	304	.	3.32308	1.18853e-05	0.00456878
1167	Gm12111	11	32902890	32903200	311	.	3.32308	1.18853e-05	0.00456878
1168	Tex22	12	113090130	113090795	666	.	3.32308	1.18853e-05	0.00456878
1169	Gm24716	13	56340440	56340906	467	.	3.32308	1.18853e-05	0.00456878
1170	Acod1	14	103057201	103057674	474	.	3.32308	1.18853e-05	0.00456878
1171	Hotair	15	102942899	102943532	634	.	3.32308	1.18853e-05	0.00456878
1172	Ephb3	16	21224234	21224608	375	.	3.32308	1.18853e-05	0.00456878
1173	Vps52	17	33968424	33968764	341	.	3.32308	1.18853e-05	0.00456878
1174	Kazald1	19	45079765	45080277	513	.	3.32308	1.18853e-05	0.00456878
1175	Gm23011	3	133587007	133587843	837	.	3.32308	1.18853e-05	0.00456878
1176	Gm23158	4	133557217	133557536	320	.	3.32308	1.18853e-05	0.00456878
1177	Sdhb	4	140979502	140979852	351	.	3.32308	1.18853e-05	0.00456878
1178	Gm43911	6	114055447	114055771	325	.	3.32308	1.18853e-05	0.00456878
1179	Cblc	7	19778146	19778808	663	.	3.32308	1.18853e-05	0.00456878
1180	Cebpa	7	35123449	35123924	476	.	3.32308	1.18853e-05	0.00456878
1181	Olfr533	7	140468212	140468547	336	.	3.32308	1.18853e-05	0.00456878
1182	Cib3	8	72203590	72203836	247	.	3.32308	1.18853e-05	0.00456878
1183	Rcn2	9	56062115	56062710	596	.	3.32308	1.18853e-05	0.00456878
1184	Eif1b	9	120495451	120495828	378	.	3.32308	1.18853e-05	0.00456878
1185	Rtn4rl1	11	75268553	75268810	258	.	3.31789	4.923e-05	0.0124586
1186	Paqr8	1	20940261	20940528	268	.	3.31642	0.000195884	0.0325319
1187	Chd1	17	15789347	15789789	443	.	3.31642	0.000195884	0.0325319
1188	4930445N08Rik	2	74585031	74585277	247	.	3.31642	0.000195884	0.0325319
1189	Gm13714	2	85266961	85267207	247	.	3.31642	0.000195884	0.0325319
1190	Olfr709-ps1	7	106922530	106922800	271	.	3.31642	0.000195884	0.0325319
1191	Smok2b	17	13238421	13238772	352	.	3.31469	6.32601e-07	0.000464173
1192	Gm13055	4	141260091	141260593	503	.	3.31469	6.32601e-07	0.000464173
1193	Pnkd	1	74354983	74355302	320	.	3.31216	7.73072e-05	0.0176141
1194	Srp9	1	182133921	182134237	317	.	3.31216	7.73072e-05	0.0176141
1195	Snrpa	7	27185833	27186249	417	.	3.31216	7.73072e-05	0.0176141
1196	Cxcr2	1	74161504	74161757	254	.	3.30989	0.000161421	0.0277102
1197	Gm37744	1	74956448	74956708	261	.	3.30989	0.000161421	0.0277102
1198	Gfra2	14	70979718	70979964	247	.	3.30989	0.000161421	0.0277102
1199	Map4k3	17	80579923	80580189	267	.	3.30989	0.000161421	0.0277102
1200	Kcnk12	17	87744268	87744535	268	.	3.30802	5.10611e-05	0.0127788
1201	Alox12b	11	69170343	69170744	402	.	3.30465	3.29276e-05	0.00930615
1202	Scarf2	16	17809132	17810031	900	.	3.30465	3.29276e-05	0.00930615
1203	Lbx1	19	45231292	45231637	346	.	3.30465	3.29276e-05	0.00930615
1204	Kctd17	15	78438735	78439725	991	.	3.30444	7.92556e-06	0.00332828
1205	Lhx3	2	26197876	26198561	686	.	3.30184	2.08987e-05	0.00671599
1206	4930504O13Rik	11	58444812	58445119	308	.	3.29588	0.000169442	0.0286986
1207	Pigt	2	164509019	164509475	457	.	3.29575	3.40761e-05	0.0096159
1208	RP23-340G24.12	9	14665642	14665938	297	.	3.29575	3.40761e-05	0.0096159
1209	Ucn2	9	108987596	108988556	961	.	3.29575	3.40761e-05	0.0096159
1210	Psmd3	11	98696410	98696866	457	.	3.28806	3.21225e-06	0.00163238
1211	Wbscr16	5	134147162	134147414	253	.	3.28689	3.5259e-05	0.00977012
1212	Ptpn2	18	67665235	67665481	247	.	3.28378	0.00022013	0.0355852
1213	Cenpv	11	62524338	62524761	424	.	3.28199	0.000177779	0.0300414
1214	Rufy3	5	88651368	88651623	256	.	3.28199	0.000177779	0.0300414
1215	Gm26729	7	75785937	75786232	296	.	3.28199	0.000177779	0.0300414
1216	Cand1	10	119197759	119198148	390	.	3.28064	0.000128024	0.0243809
1217	Zkscan8	13	21512493	21512739	247	.	3.28064	0.000128024	0.0243809
1218	Gm26798	15	89211142	89211923	782	.	3.28064	0.000128024	0.0243809
1219	Dlg1	16	31874887	31875133	247	.	3.28064	0.000128024	0.0243809
1220	Tbr1	2	61815114	61815360	247	.	3.28064	0.000128024	0.0243809
1221	Gm12566	4	45134440	45134777	338	.	3.28064	0.000128024	0.0243809
1222	Gm45443	7	45600481	45600732	252	.	3.28064	0.000128024	0.0243809
1223	Amotl1	9	14541630	14541934	305	.	3.28064	0.000128024	0.0243809
1224	Gm28721	1	90253761	90254057	297	.	3.2796	8.6852e-05	0.0191999
1225	Sec14l1	11	117160918	117161215	298	.	3.27752	2.30452e-05	0.00690383
1226	Cbx8	11	119034038	119034815	778	.	3.27704	1.44139e-05	0.0052942
1227	Gm24079	5	62521771	62522024	254	.	3.27704	1.44139e-05	0.0052942
1228	Gm10146	10	78395516	78395850	335	.	3.27406	9.05232e-06	0.00377642
1229	Med16	10	79893409	79893776	368	.	3.27406	9.05232e-06	0.00377642
1230	Osbp2	11	3703096	3703401	306	.	3.27406	9.05232e-06	0.00377642
1231	Gm24756	11	59335863	59336245	383	.	3.27406	9.05232e-06	0.00377642
1232	Aloxe3	11	69150645	69150958	314	.	3.27406	9.05232e-06	0.00377642
1233	Ssr1	13	37970921	37971251	331	.	3.27406	9.05232e-06	0.00377642
1234	Tnfrsf13c	15	82221040	82221418	379	.	3.27406	9.05232e-06	0.00377642
1235	Bcan	3	87986925	87987312	388	.	3.27406	9.05232e-06	0.00377642
1236	Olfr71	4	43702741	43703138	398	.	3.27406	9.05232e-06	0.00377642
1237	Fam109a	5	121855766	121856127	362	.	3.27406	9.05232e-06	0.00377642
1238	Gsx1	5	147192186	147192707	522	.	3.27406	9.05232e-06	0.00377642
1239	Anpep	7	79819877	79820590	714	.	3.27406	9.05232e-06	0.00377642
1240	Cnn1	9	22110395	22110835	441	.	3.27406	9.05232e-06	0.00377642
1241	Dusp7	9	106376920	106377809	890	.	3.27406	9.05232e-06	0.00377642
1242	Lingo3	10	80832022	80832593	572	.	3.26974	9.22508e-06	0.00378931
1243	Actr1b	1	36696623	36696869	247	.	3.26913	5.89753e-05	0.0142138
1244	C130074G19Rik	1	184870258	184870526	269	.	3.26913	5.89753e-05	0.0142138
1245	Irgq	7	24538802	24539199	398	.	3.26889	9.02443e-05	0.0198349
1246	Wasf1	10	40940377	40940623	247	.	3.2677	0.00023311	0.0366843
1247	Naca	10	128049088	128049334	247	.	3.2677	0.00023311	0.0366843
1248	Wfdc17	11	83706148	83706394	247	.	3.2677	0.00023311	0.0366843
1249	Tubb2b	13	34125555	34125953	399	.	3.2677	0.00023311	0.0366843
1250	2410080I02Rik	19	23135128	23136699	1572	.	3.26345	5.86327e-06	0.00258268
1251	Elfn1	5	139974880	139975202	323	.	3.26225	1.5338e-05	0.00553554
1252	Cebpa	7	35122311	35122938	628	.	3.26061	3.90229e-05	0.0103459
1253	Bcl11b	12	107908975	107909231	257	.	3.25955	6.11097e-05	0.0146828
1254	Gm13017	4	140397390	140398038	649	.	3.25955	6.11097e-05	0.0146828
1255	Klhl8	5	103860231	103861266	1036	.	3.25955	6.11097e-05	0.0146828
1256	Gltp	5	114669122	114669368	247	.	3.25955	6.11097e-05	0.0146828
1257	RP23-416I23.4	9	20399289	20399535	247	.	3.25955	6.11097e-05	0.0146828
1258	Zfp13	17	23575058	23575319	262	.	3.25825	9.37476e-05	0.0205636
1259	Gm4956	1	21283181	21283433	253	.	3.25731	0.000138871	0.0261559
1260	2210011K15Rik	1	121353857	121354108	252	.	3.25731	0.000138871	0.0261559
1261	Slc35f5	1	125595853	125596227	375	.	3.25731	0.000138871	0.0261559
1262	Pik3c2b	1	133108673	133109011	339	.	3.25731	0.000138871	0.0261559
1263	Tma7-ps	1	171712158	171712462	305	.	3.25731	0.000138871	0.0261559
1264	Gm29856	1	177463046	177463328	283	.	3.25731	0.000138871	0.0261559
1265	Nuak1	10	84368876	84369138	263	.	3.25731	0.000138871	0.0261559
1266	Gm9002	10	117431780	117432049	270	.	3.25731	0.000138871	0.0261559
1267	P4ha2	11	54132979	54133225	247	.	3.25731	0.000138871	0.0261559
1268	Wsb1	11	79239060	79239386	327	.	3.25731	0.000138871	0.0261559
1269	Gm15698	11	88962598	88962885	288	.	3.25731	0.000138871	0.0261559
1270	Abhd12b	12	70184262	70184773	512	.	3.25731	0.000138871	0.0261559
1271	Gm24769	13	46982628	46983023	396	.	3.25731	0.000138871	0.0261559
1272	Scel	14	103614461	103614966	506	.	3.25731	0.000138871	0.0261559
1273	Lamp3	16	19651820	19652640	821	.	3.25731	0.000138871	0.0261559
1274	Lpp	16	24992759	24993024	266	.	3.25731	0.000138871	0.0261559
1275	Gm9992	17	7363576	7363822	247	.	3.25731	0.000138871	0.0261559
1276	Atp6v0e	17	26699865	26700152	288	.	3.25731	0.000138871	0.0261559
1277	Olfr92	17	37109633	37109937	305	.	3.25731	0.000138871	0.0261559
1278	Gm26376	17	40053780	40054085	306	.	3.25731	0.000138871	0.0261559
1279	Fer	17	64140235	64140679	445	.	3.25731	0.000138871	0.0261559
1280	Abcg5	17	84657694	84658173	480	.	3.25731	0.000138871	0.0261559
1281	C130060C02Rik	19	16012376	16013081	706	.	3.25731	0.000138871	0.0261559
1282	Gm13681	2	83430273	83430963	691	.	3.25731	0.000138871	0.0261559
1283	Gm14051	2	132221816	132222062	247	.	3.25731	0.000138871	0.0261559
1284	Gm14073	2	140108838	140109084	247	.	3.25731	0.000138871	0.0261559
1285	Gm43733	3	41519785	41520328	544	.	3.25731	0.000138871	0.0261559
1286	Pafah1b1-ps1	3	96405939	96406448	510	.	3.25731	0.000138871	0.0261559
1287	Rims3	4	120897987	120898233	247	.	3.25731	0.000138871	0.0261559
1288	Tmem128	5	38270020	38270266	247	.	3.25731	0.000138871	0.0261559
1289	Gm45495	5	53285142	53285411	270	.	3.25731	0.000138871	0.0261559
1290	Gm43249	5	99838456	99838731	276	.	3.25731	0.000138871	0.0261559
1291	Gm14546	6	34325000	34325307	308	.	3.25731	0.000138871	0.0261559
1292	Gm44219	6	49725723	49725969	247	.	3.25731	0.000138871	0.0261559
1293	Jazf1	6	52766840	52767204	365	.	3.25731	0.000138871	0.0261559
1294	A430010J10Rik	6	67169396	67169724	329	.	3.25731	0.000138871	0.0261559
1295	Gm44823	6	123931091	123931387	297	.	3.25731	0.000138871	0.0261559
1296	Gm18691	6	133084285	133084770	486	.	3.25731	0.000138871	0.0261559
1297	Gm23272	6	143463915	143464161	247	.	3.25731	0.000138871	0.0261559
1298	Zscan5b	7	6239720	6240000	281	.	3.25731	0.000138871	0.0261559
1299	Dlgap2	8	14848025	14848271	247	.	3.25731	0.000138871	0.0261559
1300	Trappc11	8	47489803	47490154	352	.	3.25731	0.000138871	0.0261559
1301	Cadm1	9	47857584	47858013	430	.	3.25731	0.000138871	0.0261559
1302	Glod5	X	8002616	8002893	278	.	3.25731	0.000138871	0.0261559
1303	Gm45284	8	64943954	64944254	301	.	3.25178	0.000246678	0.0386234
1304	Park7	4	150895154	150895581	428	.	3.24759	1.63136e-05	0.00580591
1305	Gm16342	11	102754716	102754998	283	.	3.24564	2.62041e-05	0.00774783
1306	Gm20493	17	34131297	34131604	308	.	3.24564	2.62041e-05	0.00774783
1307	Mir1a-1	2	180390704	180391031	328	.	3.24564	2.62041e-05	0.00774783
1308	Gm12536	4	57308731	57309081	351	.	3.24564	2.62041e-05	0.00774783
1309	4931415C17Rik	8	12679250	12679840	591	.	3.24475	0.000145077	0.0261559
1310	Mapk1ip1l	14	47323156	47323464	309	.	3.241	0.000204805	0.0336837
1311	Med16	10	79894470	79894735	266	.	3.23577	1.07095e-05	0.00429418
1312	1600002K03Rik	10	80176377	80176639	263	.	3.23577	1.07095e-05	0.00429418
1313	Gm24422	11	48686091	48686590	500	.	3.23577	1.07095e-05	0.00429418
1314	Sh2d6	6	72512425	72513203	779	.	3.23577	1.07095e-05	0.00429418
1315	Gm22138	9	86705061	86705560	500	.	3.23577	1.07095e-05	0.00429418
1316	Gprc5c	11	114874288	114874584	297	.	3.23273	6.74979e-06	0.00294063
1317	Gm5436	12	84257293	84257639	347	.	3.23273	6.74979e-06	0.00294063
1318	Gzme	14	56115615	56116142	528	.	3.23273	6.74979e-06	0.00294063
1319	Slc25a1	16	17924866	17925282	417	.	3.23273	6.74979e-06	0.00294063
1320	Sil1	18	35265746	35266264	519	.	3.23273	6.74979e-06	0.00294063
1321	Plekho1	3	95986384	95986675	292	.	3.23273	6.74979e-06	0.00294063
1322	Tead4	6	128223943	128224304	362	.	3.23273	6.74979e-06	0.00294063
1323	Gipr	7	19154688	19155076	389	.	3.23273	6.74979e-06	0.00294063
1324	Ppp1r14a	7	29294203	29294558	356	.	3.23273	6.74979e-06	0.00294063
1325	Ift27	15	78158289	78158953	665	.	3.22993	2.79197e-05	0.0081805
1326	BC035947	1	78496752	78497169	418	.	3.22756	0.000214516	0.0350938
1327	Gm12285	11	63239858	63240119	262	.	3.22756	0.000214516	0.0350938
1328	Cenpa	5	30675736	30676106	371	.	3.22756	0.000214516	0.0350938
1329	Rnf6	5	146208182	146208489	308	.	3.22756	0.000214516	0.0350938
1330	B3glct	5	149763994	149764240	247	.	3.22756	0.000214516	0.0350938
1331	Neu3	7	99810100	99810545	446	.	3.22756	0.000214516	0.0350938
1332	Gm32742	9	51129571	51129818	248	.	3.22756	0.000214516	0.0350938
1333	Gm14928	X	120180265	120180591	327	.	3.22756	0.000214516	0.0350938
1334	Prss21	17	23873652	23873916	265	.	3.22674	0.000104952	0.0221712
1335	Noct	3	51252291	51252537	247	.	3.22126	0.000157456	0.0274132
1336	Six3	17	85630309	85630571	263	.	3.21637	0.000108926	0.0229588
1337	Gm26417	X	74625961	74626243	283	.	3.21637	0.000108926	0.0229588
1338	Atp1b2	11	69598258	69598540	283	.	3.21424	0.000224595	0.0361135
1339	Il17rb	14	29994318	29994564	247	.	3.21248	7.27914e-05	0.0171534
1340	Dlx4	11	95139409	95139676	268	.	3.20929	4.7597e-05	0.0121462
1341	Angel1	12	86700056	86700345	290	.	3.20929	4.7597e-05	0.0121462
1342	Fam43a	16	30603519	30603765	247	.	3.20929	4.7597e-05	0.0121462
1343	Hsbp1l1	18	80227764	80228010	247	.	3.20929	4.7597e-05	0.0121462
1344	Stx2	5	128982450	128982795	346	.	3.20929	4.7597e-05	0.0121462
1345	Midn	10	80158467	80158878	412	.	3.20441	1.95745e-05	0.00650534
1346	Nxph3	11	95509352	95509634	283	.	3.20441	1.95745e-05	0.00650534
1347	Eif2b3	4	117088290	117088572	283	.	3.20102	0.000235055	0.0368655
1348	Zbed5	5	129904601	129905162	562	.	3.20102	0.000235055	0.0368655
1349	Ahnak2	12	112770300	112770705	406	.	3.20084	7.81592e-06	0.00330354
1350	Klhl26	8	70447930	70448525	596	.	3.20084	7.81592e-06	0.00330354
1351	Mgst3	1	167370823	167371152	330	.	3.1981	0.000170691	0.0288955
1352	Stra6l	4	45887063	45887309	247	.	3.1981	0.000170691	0.0288955
1353	Gbx2	1	89926660	89927322	663	.	3.19741	4.95382e-06	0.00222362
1354	Arrdc5	17	56292468	56293002	535	.	3.19741	4.95382e-06	0.00222362
1355	Tbc1d13	2	30151856	30152341	486	.	3.19741	4.95382e-06	0.00222362
1356	Sh3tc1	5	35695400	35695861	462	.	3.19741	4.95382e-06	0.00222362
1357	Asphd2	5	112382864	112383520	657	.	3.19741	4.95382e-06	0.00222362
1358	Zfp14	7	30034392	30034737	346	.	3.19741	4.95382e-06	0.00222362
1359	Bcl9l	9	44510742	44511588	847	.	3.19741	4.95382e-06	0.00222362
1360	Tfdp2	9	96324405	96324994	590	.	3.19741	4.95382e-06	0.00222362
1361	Gadd45g	13	51848652	51848998	347	.	3.19584	0.000117252	0.0234142
1362	Dnajb5	4	42959569	42959865	297	.	3.19584	0.000117252	0.0234142
1363	Dyrk1a	16	94696561	94696956	396	.	3.19403	7.79686e-05	0.0176141
1364	Pth2r	1	65389821	65390298	478	.	3.19146	0.000119108	0.0237547
1365	Colgalt2	1	152510827	152511073	247	.	3.19146	0.000119108	0.0237547
1366	RP24-236E2.1	10	50420958	50421226	269	.	3.19146	0.000119108	0.0237547
1367	Chst11	10	83195983	83196360	378	.	3.19146	0.000119108	0.0237547
1368	Rassf3	10	121409863	121410109	247	.	3.19146	0.000119108	0.0237547
1369	Ubtd2	11	32516804	32517245	442	.	3.19146	0.000119108	0.0237547
1370	Mgl2	11	70138565	70138819	255	.	3.19146	0.000119108	0.0237547
1371	Psmb6	11	70528397	70528719	323	.	3.19146	0.000119108	0.0237547
1372	Tdp1	12	99956432	99956780	349	.	3.19146	0.000119108	0.0237547
1373	Vps41	13	18867993	18868561	569	.	3.19146	0.000119108	0.0237547
1374	Sirt5	13	43396007	43396327	321	.	3.19146	0.000119108	0.0237547
1375	Otp	13	94885218	94886137	920	.	3.19146	0.000119108	0.0237547
1376	Gm22108	13	120015560	120016107	548	.	3.19146	0.000119108	0.0237547
1377	Ptgdr	14	44849623	44849891	269	.	3.19146	0.000119108	0.0237547
1378	Slc39a14	14	70302260	70302537	278	.	3.19146	0.000119108	0.0237547
1379	Dnajc15	14	77824705	77824955	251	.	3.19146	0.000119108	0.0237547
1380	Wbp2nl	15	82315319	82315624	306	.	3.19146	0.000119108	0.0237547
1381	Dhh	15	98891209	98891544	336	.	3.19146	0.000119108	0.0237547
1382	Dip2b	15	100220120	100220385	266	.	3.19146	0.000119108	0.0237547
1383	Chd1	17	15786489	15786748	260	.	3.19146	0.000119108	0.0237547
1384	2300002M23Rik	17	35569455	35569756	302	.	3.19146	0.000119108	0.0237547
1385	Gm23769	17	59224607	59224946	340	.	3.19146	0.000119108	0.0237547
1386	Mtcl1	17	66334842	66335188	347	.	3.19146	0.000119108	0.0237547
1387	Sos1	17	80391654	80391925	272	.	3.19146	0.000119108	0.0237547
1388	Wnt8a	18	34549284	34549598	315	.	3.19146	0.000119108	0.0237547
1389	Afg3l2	18	67404170	67404663	494	.	3.19146	0.000119108	0.0237547
1390	Siglec15	18	78042512	78042923	412	.	3.19146	0.000119108	0.0237547
1391	Cyp26a1	19	37702384	37702630	247	.	3.19146	0.000119108	0.0237547
1392	Fam83d	2	158788195	158788443	249	.	3.19146	0.000119108	0.0237547
1393	Gm22936	2	162759138	162759397	260	.	3.19146	0.000119108	0.0237547
1394	Ywhab	2	164018711	164018980	270	.	3.19146	0.000119108	0.0237547
1395	5031425F14Rik	2	166459964	166460210	247	.	3.19146	0.000119108	0.0237547
1396	Spo11	2	172993602	172993989	388	.	3.19146	0.000119108	0.0237547
1397	Zfand1	3	10339110	10339363	254	.	3.19146	0.000119108	0.0237547
1398	Atp11b	3	35856732	35857247	516	.	3.19146	0.000119108	0.0237547
1399	1700040D17Rik	3	94407647	94407978	332	.	3.19146	0.000119108	0.0237547
1400	Gm43697	3	129221782	129222108	327	.	3.19146	0.000119108	0.0237547
1401	Gm25056	3	151924886	151925337	452	.	3.19146	0.000119108	0.0237547
1402	Pnrc1	4	33243895	33244404	510	.	3.19146	0.000119108	0.0237547
1403	Rpl31-ps10	4	137396732	137396984	253	.	3.19146	0.000119108	0.0237547
1404	Gm5864	5	32422279	32422646	368	.	3.19146	0.000119108	0.0237547
1405	Cyp3a41a	5	145692311	145692682	372	.	3.19146	0.000119108	0.0237547
1406	Gm44070	6	132527699	132528251	553	.	3.19146	0.000119108	0.0237547
1407	Gm3961	6	140294517	140294789	273	.	3.19146	0.000119108	0.0237547
1408	Ranbp2-ps12	7	15765021	15765593	573	.	3.19146	0.000119108	0.0237547
1409	Galnt18	7	111470511	111470785	275	.	3.19146	0.000119108	0.0237547
1410	Rbpms	8	33782335	33782890	556	.	3.19146	0.000119108	0.0237547
1411	Gm10663	8	65077667	65078071	405	.	3.19146	0.000119108	0.0237547
1412	Psmd7	8	107578539	107578786	248	.	3.19146	0.000119108	0.0237547
1413	Rftn2	1	55168192	55168438	247	.	3.18961	0.000307291	0.0462828
1414	Sash1	10	8721643	8721901	259	.	3.18961	0.000307291	0.0462828
1415	Hormad2	11	4343867	4344224	358	.	3.18961	0.000307291	0.0462828
1416	Rad54b	4	11617551	11617797	247	.	3.18961	0.000307291	0.0462828
1417	Slc25a4	8	46205008	46205296	289	.	3.18792	0.000245901	0.0385168
1418	Tor1aip2	1	156070219	156070636	418	.	3.18665	0.00017764	0.0300255
1419	Ybx2	11	69942208	69942495	288	.	3.17612	3.47176e-05	0.00974586
1420	Odf3l1	9	56847568	56847821	254	.	3.17597	5.41726e-05	0.0133644
1421	Arhgef17	7	100868706	100868977	272	.	3.17579	8.34545e-05	0.0186376
1422	Gm38135	1	38724801	38725084	284	.	3.17528	0.000184825	0.031095
1423	Ptrhd1	12	4240193	4240457	265	.	3.17492	0.00025714	0.0401532
1424	Snx4	16	33300061	33300661	601	.	3.17492	0.00025714	0.0401532
1425	Slc35f3	8	126395477	126395726	250	.	3.17492	0.00025714	0.0401532
1426	Gm37022	1	86641965	86642221	257	.	3.17444	0.000324131	0.0483114
1427	Gm8801	17	35952616	35953195	580	.	3.1699	1.43248e-05	0.00527206
1428	Gm26015	12	65404069	65404389	321	.	3.16858	3.57973e-05	0.00977012
1429	Bglap2	3	88377150	88377550	401	.	3.16858	3.57973e-05	0.00977012
1430	Tmem119	5	113793421	113793758	338	.	3.16688	3.59195e-06	0.00170624
1431	Dand5	8	84814393	84815165	773	.	3.16688	3.59195e-06	0.00170624
1432	Gm15440	13	51684625	51684871	247	.	3.16674	8.63177e-05	0.019158
1433	Auh	13	52834625	52834884	260	.	3.16674	8.63177e-05	0.019158
1434	Mapk13	17	28778925	28779237	313	.	3.16674	8.63177e-05	0.019158
1435	Ppargc1b	18	61297242	61297488	247	.	3.16674	8.63177e-05	0.019158
1436	Fam160b1	19	57391012	57391321	310	.	3.16674	8.63177e-05	0.019158
1437	Gm44659	7	19866931	19867562	632	.	3.16674	8.63177e-05	0.019158
1438	Gm28046	10	127793288	127793534	247	.	3.16399	0.000192243	0.0321329
1439	4930556J24Rik	11	3935631	3935898	268	.	3.16399	0.000192243	0.0321329
1440	Gm12194	11	50125316	50125562	247	.	3.16399	0.000192243	0.0321329
1441	Cyb5d1	11	69390638	69390884	247	.	3.16399	0.000192243	0.0321329
1442	Gm17611	13	49974880	49975126	247	.	3.16399	0.000192243	0.0321329
1443	Rbp3	14	33965903	33966472	570	.	3.16399	0.000192243	0.0321329
1444	Pnoc	14	65399703	65399949	247	.	3.16399	0.000192243	0.0321329
1445	Gm45419	8	11894536	11895280	745	.	3.16399	0.000192243	0.0321329
1446	RP24-541B4.5	10	39168333	39168612	280	.	3.16202	0.000268794	0.0417311
1447	RP23-196E17.1	10	3105221	3105916	696	.	3.15941	0.00034168	0.0496798
1448	Morn2	17	80297882	80298154	273	.	3.15941	0.00034168	0.0496798
1449	Camkmt	17	85458235	85458496	262	.	3.15941	0.00034168	0.0496798
1450	1700012C14Rik	6	30463685	30464190	506	.	3.15775	8.92627e-05	0.0196313
1451	Dap3	3	88918987	88919276	290	.	3.15278	0.000199903	0.0329086
1452	4930578M01Rik	15	98989410	98989668	259	.	3.14923	0.000280873	0.0431003
1453	Amotl1	9	14540517	14540784	268	.	3.14923	0.000280873	0.0431003
1454	Pink1	4	138312983	138313308	326	.	3.14859	2.48022e-05	0.00736682
1455	Gm28645	1	31277293	31277611	319	.	3.1484	0.000360413	0.0518108
1456	Gm5147	1	55118906	55119199	294	.	3.1484	0.000360413	0.0518108
1457	Gm22756	1	151060286	151060615	330	.	3.1484	0.000360413	0.0518108
1458	Pigm	1	172384017	172384282	266	.	3.1484	0.000360413	0.0518108
1459	CH25-395E5.2	10	3138445	3138732	288	.	3.1484	0.000360413	0.0518108
1460	Gm2539	10	22103530	22103819	290	.	3.1484	0.000360413	0.0518108
1461	Taar2	10	23942638	23942898	261	.	3.1484	0.000360413	0.0518108
1462	Trappc3l	10	34111630	34111880	251	.	3.1484	0.000360413	0.0518108
1463	Ccng1	11	40747774	40748034	261	.	3.1484	0.000360413	0.0518108
1464	Gm14186	11	99716912	99717268	357	.	3.1484	0.000360413	0.0518108
1465	Map2k6	11	110527364	110527666	303	.	3.1484	0.000360413	0.0518108
1466	Gm25414	12	14508304	14508571	268	.	3.1484	0.000360413	0.0518108
1467	Gm6838	12	22285296	22285590	295	.	3.1484	0.000360413	0.0518108
1468	Slc26a4	12	31517856	31518138	283	.	3.1484	0.000360413	0.0518108
1469	Gm11284	13	22163387	22163702	316	.	3.1484	0.000360413	0.0518108
1470	Vmn1r193	13	22218188	22218636	449	.	3.1484	0.000360413	0.0518108
1471	Gm5958	14	99833770	99834043	274	.	3.1484	0.000360413	0.0518108
1472	Gm22598	16	3534204	3534457	254	.	3.1484	0.000360413	0.0518108
1473	Ube2v2	16	15551188	15551606	419	.	3.1484	0.000360413	0.0518108
1474	Krtap27-1	16	88669509	88669757	249	.	3.1484	0.000360413	0.0518108
1475	Gm26119	18	8696457	8696715	259	.	3.1484	0.000360413	0.0518108
1476	Colec12	18	9878080	9878375	296	.	3.1484	0.000360413	0.0518108
1477	Nr3c1	18	39409525	39409788	264	.	3.1484	0.000360413	0.0518108
1478	Mex3c	18	73592805	73593051	247	.	3.1484	0.000360413	0.0518108
1479	Shoc2	19	54034431	54034752	322	.	3.1484	0.000360413	0.0518108
1480	Sfxn4	19	60837034	60837297	264	.	3.1484	0.000360413	0.0518108
1481	Gm13686	2	83699376	83699631	256	.	3.1484	0.000360413	0.0518108
1482	Olfr1055	2	86345598	86345908	311	.	3.1484	0.000360413	0.0518108
1483	Olfr32	2	90135127	90135376	250	.	3.1484	0.000360413	0.0518108
1484	Katnbl1	2	112415349	112415693	345	.	3.1484	0.000360413	0.0518108
1485	Bub1	2	127800772	127801055	284	.	3.1484	0.000360413	0.0518108
1486	Ptprt	2	161520229	161520492	264	.	3.1484	0.000360413	0.0518108
1487	Gm14404	2	177418796	177419073	278	.	3.1484	0.000360413	0.0518108
1488	Fabp4	3	10203721	10204131	411	.	3.1484	0.000360413	0.0518108
1489	Gm37523	3	19915492	19915870	379	.	3.1484	0.000360413	0.0518108
1490	Gm38280	3	60736015	60736527	513	.	3.1484	0.000360413	0.0518108
1491	Otol1	3	70029747	70030043	297	.	3.1484	0.000360413	0.0518108
1492	Ahcyl1	3	107661771	107662265	495	.	3.1484	0.000360413	0.0518108
1493	Coq3	4	21913097	21913395	299	.	3.1484	0.000360413	0.0518108
1494	Dab1	4	104746610	104746889	280	.	3.1484	0.000360413	0.0518108
1495	Cmpk1	4	114958488	114958904	417	.	3.1484	0.000360413	0.0518108
1496	Oog3	4	144156647	144156909	263	.	3.1484	0.000360413	0.0518108
1497	Gm42451	5	15899332	15899581	250	.	3.1484	0.000360413	0.0518108
1498	Gm43382	5	61335828	61336173	346	.	3.1484	0.000360413	0.0518108
1499	Stag3	5	138313112	138313471	360	.	3.1484	0.000360413	0.0518108
1500	Gm43451	5	149911991	149912243	253	.	3.1484	0.000360413	0.0518108
1501	Gm6578	6	12097672	12097918	247	.	3.1484	0.000360413	0.0518108
1502	Gm43441	6	36589187	36589452	266	.	3.1484	0.000360413	0.0518108
1503	Trbv14	6	41136562	41136904	343	.	3.1484	0.000360413	0.0518108
1504	Igkv13-82	6	68980202	68980448	247	.	3.1484	0.000360413	0.0518108
1505	Zfp9	6	118461520	118461827	308	.	3.1484	0.000360413	0.0518108
1506	D6Ertd474e	6	143297405	143297810	406	.	3.1484	0.000360413	0.0518108
1507	Gm8995	7	106503268	106503630	363	.	3.1484	0.000360413	0.0518108
1508	Arntl	7	113315076	113315557	482	.	3.1484	0.000360413	0.0518108
1509	Cyp2r1	7	114548095	114548341	247	.	3.1484	0.000360413	0.0518108
1510	Gm45287	8	78055614	78055863	250	.	3.1484	0.000360413	0.0518108
1511	Maml2	9	13709487	13709859	373	.	3.1484	0.000360413	0.0518108
1512	RP23-81F24.1	9	27388288	27388538	251	.	3.1484	0.000360413	0.0518108
1513	9430037G07Rik	9	88593812	88594066	255	.	3.1484	0.000360413	0.0518108
1514	Gm5752	X	8940682	8940954	273	.	3.1484	0.000360413	0.0518108
1515	H2al1k	X	9352851	9353184	334	.	3.1484	0.000360413	0.0518108
1516	Dmrtc1c2	X	102845666	102845942	277	.	3.1484	0.000360413	0.0518108
1517	Gm5943	X	114991347	114991629	283	.	3.1484	0.000360413	0.0518108
1518	Acsl4	X	142317338	142317794	457	.	3.1484	0.000360413	0.0518108
1519	Tmem27	X	164120214	164120470	257	.	3.1484	0.000360413	0.0518108
1520	Bmx	X	164192005	164192270	266	.	3.1484	0.000360413	0.0518108
1521	Gm26688	13	40736364	40736694	331	.	3.14562	0.00014043	0.0261559
1522	Ass1	2	31521603	31522035	433	.	3.14562	0.00014043	0.0261559
1523	Tram2	1	20995475	20995733	259	.	3.14068	9.51437e-05	0.020854
1524	Pcp4l1	1	171172812	171173132	321	.	3.14068	9.51437e-05	0.020854
1525	Hlx	1	184725860	184726149	290	.	3.14068	9.51437e-05	0.020854
1526	Vmn2r86	10	130444683	130445189	507	.	3.14068	9.51437e-05	0.020854
1527	Gm12257	11	58906524	58907160	637	.	3.14068	9.51437e-05	0.020854
1528	Rnf112	11	61447388	61447672	285	.	3.14068	9.51437e-05	0.020854
1529	Gm23311	11	71287181	71287567	387	.	3.14068	9.51437e-05	0.020854
1530	Gm11425	11	83026250	83026643	394	.	3.14068	9.51437e-05	0.020854
1531	Ttyh2	11	114722411	114722657	247	.	3.14068	9.51437e-05	0.020854
1532	Metrnl	11	121717624	121717969	346	.	3.14068	9.51437e-05	0.020854
1533	Mlh3	12	85233867	85234255	389	.	3.14068	9.51437e-05	0.020854
1534	Gm22015	12	91790398	91790780	383	.	3.14068	9.51437e-05	0.020854
1535	Klhl3	13	58002187	58002996	810	.	3.14068	9.51437e-05	0.020854
1536	Nlrp4f	13	65175781	65176261	481	.	3.14068	9.51437e-05	0.020854
1537	Tkt	14	30576529	30576788	260	.	3.14068	9.51437e-05	0.020854
1538	Cbln3	14	55878060	55878345	286	.	3.14068	9.51437e-05	0.020854
1539	St3gal1	15	67100983	67101254	272	.	3.14068	9.51437e-05	0.020854
1540	St3gal1	15	67102024	67102683	660	.	3.14068	9.51437e-05	0.020854
1541	Tnrc6b	15	80941330	80941631	302	.	3.14068	9.51437e-05	0.020854
1542	Gnb1l	16	18567696	18568074	379	.	3.14068	9.51437e-05	0.020854
1543	1600019K03Rik	16	35502952	35503225	274	.	3.14068	9.51437e-05	0.020854
1544	Gm7356	17	13998933	13999498	566	.	3.14068	9.51437e-05	0.020854
1545	Olfr63	17	33273814	33274167	354	.	3.14068	9.51437e-05	0.020854
1546	Epas1	17	86834104	86834376	273	.	3.14068	9.51437e-05	0.020854
1547	Spry4	18	38584279	38584833	555	.	3.14068	9.51437e-05	0.020854
1548	Cdc42bpg	19	6326016	6326323	308	.	3.14068	9.51437e-05	0.020854
1549	Gm13446	2	35549021	35549352	332	.	3.14068	9.51437e-05	0.020854
1550	Cstl1	2	148757114	148757586	473	.	3.14068	9.51437e-05	0.020854
1551	Uqcc1	2	155846257	155846836	580	.	3.14068	9.51437e-05	0.020854
1552	Fam83d	2	158786917	158787226	310	.	3.14068	9.51437e-05	0.020854
1553	Zfp334	2	165373624	165374247	624	.	3.14068	9.51437e-05	0.020854
1554	Cpt2	4	107902805	107903051	247	.	3.14068	9.51437e-05	0.020854
1555	2610028E06Rik	4	125887437	125887793	357	.	3.14068	9.51437e-05	0.020854
1556	Man1c1	4	134560808	134561089	282	.	3.14068	9.51437e-05	0.020854
1557	Gm833	4	152702246	152702543	298	.	3.14068	9.51437e-05	0.020854
1558	Nrf1	6	30154104	30154392	289	.	3.14068	9.51437e-05	0.020854
1559	Capza3	6	140044425	140044791	367	.	3.14068	9.51437e-05	0.020854
1560	Rassf8	6	145822253	145822500	248	.	3.14068	9.51437e-05	0.020854
1561	Tpbgl	7	99621944	99622301	358	.	3.14068	9.51437e-05	0.020854
1562	Slco2b1	7	99655852	99656209	358	.	3.14068	9.51437e-05	0.020854
1563	9430038I01Rik	7	137374774	137375312	539	.	3.14068	9.51437e-05	0.020854
1564	Gm7461	8	4675405	4675856	452	.	3.14068	9.51437e-05	0.020854
1565	Gm44516	8	9152341	9152633	293	.	3.14068	9.51437e-05	0.020854
1566	Gm5356	8	89185412	89185718	307	.	3.14068	9.51437e-05	0.020854
1567	Wfdc1	8	119688892	119689200	309	.	3.14068	9.51437e-05	0.020854
1568	Gm24278	9	39536566	39536934	369	.	3.14068	9.51437e-05	0.020854
1569	Hspa8	9	40811125	40811531	407	.	3.14068	9.51437e-05	0.020854
1570	1700001O22Rik	2	30794474	30794957	484	.	3.14023	2.58e-06	0.00145281
1571	Gal3st2	1	93878068	93878380	313	.	3.13794	0.000375293	0.0518108
1572	Pldi	10	60926489	60927102	614	.	3.13493	2.62857e-05	0.00774783
1573	Fbf1	11	116140612	116141224	613	.	3.13493	2.62857e-05	0.00774783
1574	Col5a1	2	28039698	28040171	474	.	3.13493	2.62857e-05	0.00774783
1575	Sh3tc1	5	35696335	35696778	444	.	3.13493	2.62857e-05	0.00774783
1576	Gm42424	5	139702784	139703050	267	.	3.13493	2.62857e-05	0.00774783
1577	Asb2	12	103320300	103320567	268	.	3.13141	4.16428e-05	0.0108428
1578	Gm12405	4	41643507	41643811	305	.	3.13059	0.000215978	0.0350938
1579	Zg16	7	127049254	127049535	282	.	3.12977	0.000379001	0.0518108
1580	Gm37600	1	91919591	91919891	301	.	3.12726	6.54923e-05	0.0155747
1581	Trac	14	54225148	54225500	353	.	3.12726	6.54923e-05	0.0155747
1582	Npm3	19	45747145	45747495	351	.	3.12726	6.54923e-05	0.0155747
1583	Gm25766	8	113518293	113518557	265	.	3.12726	6.54923e-05	0.0155747
1584	Gm37092	6	83072615	83072907	293	.	3.12598	0.000150713	0.0264436
1585	Edn3	2	174784519	174784778	260	.	3.12396	0.000306323	0.0461541
1586	Scrg1	8	57478057	57478328	272	.	3.12034	0.000401615	0.0541589
1587	Gm26688	13	40735858	40736139	282	.	3.11625	0.000156085	0.0273262
1588	Gm29501	13	98476190	98476534	345	.	3.11625	0.000156085	0.0273262
1589	Gm26682	18	5162134	5162482	349	.	3.11625	0.000156085	0.0273262
1590	Ms4a10	19	10961242	10961624	383	.	3.11625	0.000156085	0.0273262
1591	Gm5586	7	16717772	16718096	325	.	3.11625	0.000156085	0.0273262
1592	RP23-371B13.5	9	57486083	57486674	592	.	3.11625	0.000156085	0.0273262
1593	Vmac	17	56710913	56713025	2113	.	3.11538	7.36122e-06	0.00314376
1594	Gm26289	6	50538414	50539450	1037	.	3.11538	7.36122e-06	0.00314376
1595	Gm12309	11	69629499	69629745	247	.	3.11516	0.000398823	0.054002
1596	Gm8494	5	146576833	146577079	247	.	3.11516	0.000398823	0.054002
1597	Gm24254	8	92041136	92041382	247	.	3.11516	0.000398823	0.054002
1598	Arid3a	10	79955210	79956017	808	.	3.11355	0.000105305	0.0222387
1599	Rara	11	98976687	98976933	247	.	3.11355	0.000105305	0.0222387
1600	Stk40	4	126140993	126141579	587	.	3.11355	0.000105305	0.0222387
1601	Dagla	19	10244289	10244655	367	.	3.11136	6.96899e-05	0.0164483
1602	Klhdc8a	1	132309145	132309419	275	.	3.10872	0.000233099	0.0366843
1603	Rtn4r	16	18152224	18152738	515	.	3.10666	1.89762e-05	0.00650534
1604	Ndrg3	2	156925869	156926466	598	.	3.10666	1.89762e-05	0.00650534
1605	Igsf3	3	101464145	101464566	422	.	3.10666	1.89762e-05	0.00650534
1606	Ccdc124	8	70867662	70868550	889	.	3.10666	1.89762e-05	0.00650534
1607	Actr6	10	89711603	89711886	284	.	3.10293	0.000429319	0.0566239
1608	Traf3	12	111267373	111267673	301	.	3.10131	3.03396e-05	0.00871867
1609	Ptf1aos	2	19440654	19440944	291	.	3.10069	0.00041944	0.0554064
1610	Sult6b2	6	142784243	142784489	247	.	3.10069	0.00041944	0.0554064
1611	Gm37779	1	105887103	105887517	415	.	3.10031	7.27646e-05	0.0171534
1612	Gm1627	1	133972038	133972336	299	.	3.10031	7.27646e-05	0.0171534
1613	Pycr2	1	180909258	180909585	328	.	3.10031	7.27646e-05	0.0171534
1614	Nsl1	1	191086744	191087115	372	.	3.10031	7.27646e-05	0.0171534
1615	Gm10945	10	6738940	6739298	359	.	3.10031	7.27646e-05	0.0171534
1616	Agpat3	10	78268878	78269192	315	.	3.10031	7.27646e-05	0.0171534
1617	Gm9476	10	100303947	100306376	2430	.	3.10031	7.27646e-05	0.0171534
1618	Stac2	11	98035883	98036819	937	.	3.10031	7.27646e-05	0.0171534
1619	Ccr7	11	99142541	99142913	373	.	3.10031	7.27646e-05	0.0171534
1620	Gm11596	11	99790997	99791509	513	.	3.10031	7.27646e-05	0.0171534
1621	Gm4755	12	8764246	8764734	489	.	3.10031	7.27646e-05	0.0171534
1622	Tdp1	12	99955297	99955756	460	.	3.10031	7.27646e-05	0.0171534
1623	Gm25864	14	21452084	21452446	363	.	3.10031	7.27646e-05	0.0171534
1624	Gm2310	15	8518139	8518598	460	.	3.10031	7.27646e-05	0.0171534
1625	Cox14	15	99728271	99728567	297	.	3.10031	7.27646e-05	0.0171534
1626	Gm9613	17	35559716	35560138	423	.	3.10031	7.27646e-05	0.0171534
1627	Ntng2	2	29192638	29193002	365	.	3.10031	7.27646e-05	0.0171534
1628	Nxt1	2	148677683	148678229	547	.	3.10031	7.27646e-05	0.0171534
1629	Gm24327	2	168063586	168063922	337	.	3.10031	7.27646e-05	0.0171534
1630	5031434O11Rik	3	51568472	51568827	356	.	3.10031	7.27646e-05	0.0171534
1631	4930565D16Rik	3	84348183	84348436	254	.	3.10031	7.27646e-05	0.0171534
1632	F3	3	121736070	121736316	247	.	3.10031	7.27646e-05	0.0171534
1633	Tlr12	4	128614466	128614737	272	.	3.10031	7.27646e-05	0.0171534
1634	Gm438	4	144776635	144777267	633	.	3.10031	7.27646e-05	0.0171534
1635	Uchl1os	5	66625421	66625683	263	.	3.10031	7.27646e-05	0.0171534
1636	Galnt9	5	110622663	110622961	299	.	3.10031	7.27646e-05	0.0171534
1637	Flt1	5	147559693	147559948	256	.	3.10031	7.27646e-05	0.0171534
1638	Fezf1	6	23244049	23244380	332	.	3.10031	7.27646e-05	0.0171534
1639	Tspan33	6	29718947	29719478	532	.	3.10031	7.27646e-05	0.0171534
1640	Crebl2	6	134860638	134860926	289	.	3.10031	7.27646e-05	0.0171534
1641	Apoc1	7	19687838	19688387	550	.	3.10031	7.27646e-05	0.0171534
1642	1700051O22Rik	8	85434673	85435034	362	.	3.10031	7.27646e-05	0.0171534
1643	Cdon	9	35508266	35508596	331	.	3.10031	7.27646e-05	0.0171534
1644	Gm24257	9	70147703	70148039	337	.	3.10031	7.27646e-05	0.0171534
1645	RP23-242K3.7	9	120743176	120743422	247	.	3.10031	7.27646e-05	0.0171534
1646	Ano10	9	122173869	122174273	405	.	3.10031	7.27646e-05	0.0171534
1647	Gm11608	1	63266133	63266456	324	.	3.09909	0.000333595	0.0488203
1648	Slc22a21	11	53948248	53948552	305	.	3.09909	0.000333595	0.0488203
1649	Sco1	11	67068397	67068973	577	.	3.09909	0.000333595	0.0488203
1650	Sptssb	3	69818491	69818737	247	.	3.09909	0.000333595	0.0488203
1651	Tmem233	5	116036733	116037015	283	.	3.09909	0.000333595	0.0488203
1652	St3gal5	6	72155715	72156054	340	.	3.09909	0.000333595	0.0488203
1653	Gm4978	9	69449258	69449529	272	.	3.09909	0.000333595	0.0488203
1654	Aqp9	9	71109329	71109578	250	.	3.09909	0.000333595	0.0488203
1655	RP23-99D11.8	9	78273642	78273976	335	.	3.09909	0.000333595	0.0488203
1656	Clic6	16	92541850	92542432	583	.	3.09789	0.000242069	0.0379298
1657	Gm12474	3	100525782	100526039	258	.	3.09789	0.000242069	0.0379298
1658	Gm14371	2	173791462	173791990	529	.	3.09696	0.000167309	0.0283491
1659	Zcchc2	1	106034885	106035169	285	.	3.0951	4.82981e-05	0.012273
1660	Gm11444	11	85844565	85845156	592	.	3.0951	4.82981e-05	0.012273
1661	Cygb	11	116643459	116644298	840	.	3.0951	4.82981e-05	0.012273
1662	Mdfi	17	47814391	47814697	307	.	3.0951	4.82981e-05	0.012273
1663	Borcs8	8	70167569	70167846	278	.	3.0951	4.82981e-05	0.012273
1664	Gm6483	8	19698673	19699044	372	.	3.09342	3.32086e-10	8.42849e-07
1665	Usp7	16	8688949	8689221	273	.	3.08762	0.000116051	0.02329
1666	Sfxn5	6	85211437	85211689	253	.	3.08741	0.000173169	0.0293029
1667	Cela3b	4	137420825	137421071	247	.	3.08715	0.000251316	0.0392654
1668	E430024P14Rik	17	7879809	7880078	270	.	3.0868	0.000347945	0.0501106
1669	D6Wsu163e	6	126975871	126976117	247	.	3.08635	0.00044088	0.0579349
1670	Ercc6l2	13	63901706	63902029	324	.	3.08256	1.35294e-05	0.00501256
1671	Ccdc124	8	70866999	70867274	276	.	3.08149	3.30248e-05	0.00933211
1672	Cacna2d2	9	107529611	107529936	326	.	3.08003	7.87789e-05	0.0177203
1673	Gm29455	1	119386230	119386493	264	.	3.07908	0.000119831	0.0237547
1674	Psen2	1	180225878	180226501	624	.	3.07908	0.000119831	0.0237547
1675	Tmc8	11	117794052	117794343	292	.	3.07908	0.000119831	0.0237547
1676	Slc25a48	13	56475999	56476357	359	.	3.07908	0.000119831	0.0237547
1677	Zbtb34	2	33405139	33405451	313	.	3.07908	0.000119831	0.0237547
1678	Necab3	2	154543469	154544042	574	.	3.07908	0.000119831	0.0237547
1679	Gm14262	2	168288745	168289071	327	.	3.07908	0.000119831	0.0237547
1680	Gm15770	5	142851694	142851969	276	.	3.07908	0.000119831	0.0237547
1681	Gm45070	7	101017699	101018014	316	.	3.07908	0.000119831	0.0237547
1682	Mgat3	15	80215844	80216171	328	.	3.07792	0.000179197	0.0302684
1683	Atp8b2	3	89939058	89939372	315	.	3.07792	0.000179197	0.0302684
1684	Abcc1	16	14477452	14477698	247	.	3.07647	0.000260849	0.0407015
1685	Galnt15	14	32063727	32063984	258	.	3.07214	0.000463159	0.0589644
1686	Prss30	17	23971401	23971890	490	.	3.07058	0.000123717	0.0237547
1687	Ttll4	1	74705065	74705311	247	.	3.06868	0.000489013	0.0621012
1688	Zfp65	13	67704205	67704451	247	.	3.06868	0.000489013	0.0621012
1689	Malt1	18	65480347	65480915	569	.	3.06868	0.000489013	0.0621012
1690	Psg21	7	18645803	18646070	268	.	3.06868	0.000489013	0.0621012
1691	1700084E18Rik	2	30235071	30235337	267	.	3.06848	0.0001854	0.0311652
1692	1700021F13Rik	5	119803415	119803811	397	.	3.06841	3.49285e-05	0.00977012
1693	Sox13	1	133380337	133380722	386	.	3.06746	5.40879e-05	0.0133644
1694	Mpzl1	1	165591546	165591833	288	.	3.06746	5.40879e-05	0.0133644
1695	RP24-541B4.5	10	39167570	39167902	333	.	3.06746	5.40879e-05	0.0133644
1696	RP23-283A2.1	10	39280481	39281144	664	.	3.06746	5.40879e-05	0.0133644
1697	Gm26140	12	23200691	23201226	536	.	3.06746	5.40879e-05	0.0133644
1698	Tshr	12	91540831	91541317	487	.	3.06746	5.40879e-05	0.0133644
1699	Gm23319	13	75962445	75962885	441	.	3.06746	5.40879e-05	0.0133644
1700	Foxd1	13	98358221	98358694	474	.	3.06746	5.40879e-05	0.0133644
1701	Camk2g	14	20733671	20734219	549	.	3.06746	5.40879e-05	0.0133644
1702	Gm7236	14	43119720	43120041	322	.	3.06746	5.40879e-05	0.0133644
1703	Gm21430	14	63427905	63428191	287	.	3.06746	5.40879e-05	0.0133644
1704	Fer1l6	15	58666029	58666321	293	.	3.06746	5.40879e-05	0.0133644
1705	Krt77	15	101856828	101857149	322	.	3.06746	5.40879e-05	0.0133644
1706	Gm25375	16	30890105	30891113	1009	.	3.06746	5.40879e-05	0.0133644
1707	Fem1a	17	56264881	56265426	546	.	3.06746	5.40879e-05	0.0133644
1708	Lrrc30	17	67629138	67629623	486	.	3.06746	5.40879e-05	0.0133644
1709	Fech	18	64455445	64455747	303	.	3.06746	5.40879e-05	0.0133644
1710	Zbtb7c	18	76150058	76150396	339	.	3.06746	5.40879e-05	0.0133644
1711	Ier5l	2	30470183	30470798	616	.	3.06746	5.40879e-05	0.0133644
1712	Gm14488	2	30711856	30712464	609	.	3.06746	5.40879e-05	0.0133644
1713	Gm13669	2	75809285	75809833	549	.	3.06746	5.40879e-05	0.0133644
1714	Zcchc3	2	152410858	152411244	387	.	3.06746	5.40879e-05	0.0133644
1715	Pfdn4	2	170519499	170519829	331	.	3.06746	5.40879e-05	0.0133644
1716	Gm43352	3	131107240	131107515	276	.	3.06746	5.40879e-05	0.0133644
1717	Gm24234	4	63630201	63631281	1081	.	3.06746	5.40879e-05	0.0133644
1718	Bmp8a	4	123312002	123312544	543	.	3.06746	5.40879e-05	0.0133644
1719	Gm12916	4	124292163	124292685	523	.	3.06746	5.40879e-05	0.0133644
1720	Tinagl1	4	130163220	130163546	327	.	3.06746	5.40879e-05	0.0133644
1721	1700021N21Rik	4	134447683	134448122	440	.	3.06746	5.40879e-05	0.0133644
1722	E2f2	4	136196163	136196511	349	.	3.06746	5.40879e-05	0.0133644
1723	Arhgef10l	4	140513750	140514113	364	.	3.06746	5.40879e-05	0.0133644
1724	G630022F23Rik	5	33718340	33718642	303	.	3.06746	5.40879e-05	0.0133644
1725	Gbas	5	129758368	129758639	272	.	3.06746	5.40879e-05	0.0133644
1726	Olfr718-ps1	5	143132662	143132975	314	.	3.06746	5.40879e-05	0.0133644
1727	Apobec1	6	122576235	122576599	365	.	3.06746	5.40879e-05	0.0133644
1728	Sertad1	7	27491947	27492366	420	.	3.06746	5.40879e-05	0.0133644
1729	B3gnt6	7	98191940	98192201	262	.	3.06746	5.40879e-05	0.0133644
1730	Gm45181	7	145168135	145168555	421	.	3.06746	5.40879e-05	0.0133644
1731	Arhgef7	8	11835731	11836764	1034	.	3.06746	5.40879e-05	0.0133644
1732	RP23-364M19.1	9	26027403	26027764	362	.	3.06746	5.40879e-05	0.0133644
1733	Uaca	9	60880800	60881309	510	.	3.06746	5.40879e-05	0.0133644
1734	Chst5	8	111888249	111888495	247	.	3.06587	0.000270676	0.0419981
1735	Atic	1	71580504	71580963	460	.	3.06252	0.00037812	0.0518108
1736	Sap18b	8	95826750	95827032	283	.	3.06252	0.00037812	0.0518108
1737	H2-D1	17	35267554	35267831	278	.	3.05911	0.000191779	0.0320627
1738	D430019H16Rik	12	105494955	105495231	277	.	3.05694	8.62442e-05	0.0191443
1739	Zc3h12a	4	125117910	125118300	391	.	3.05694	8.62442e-05	0.0191443
1740	Adi1	12	28683520	28683770	251	.	3.05534	0.000280808	0.0431003
1741	1810013L24Rik	16	8860561	8860807	247	.	3.05534	0.000280808	0.0431003
1742	Trim10	17	36877864	36878110	247	.	3.05534	0.000280808	0.0431003
1743	Casp7	19	56443059	56443556	498	.	3.05534	0.000280808	0.0431003
1744	Ttc39aos1	4	109401873	109402128	256	.	3.05534	0.000280808	0.0431003
1745	1700003G13Rik	9	45316271	45316517	247	.	3.05534	0.000280808	0.0431003
1746	Anxa2	9	69492523	69492769	247	.	3.05534	0.000280808	0.0431003
1747	St8sia5	18	77255470	77255716	247	.	3.05372	0.000131807	0.0249914
1748	Rasgrp3	17	75530242	75530570	329	.	3.05184	0.000521099	0.0651148
1749	Itga11	9	62783984	62784250	267	.	3.04979	0.00019834	0.0326859
1750	Gm25276	16	13529704	13529950	247	.	3.04932	8.88648e-05	0.0196313
1751	Gm23440	3	78981414	78981736	323	.	3.04932	8.88648e-05	0.0196313
1752	Tln1	4	43531145	43531436	292	.	3.04932	8.88648e-05	0.0196313
1753	Fblim1	4	141575096	141575506	411	.	3.04932	8.88648e-05	0.0196313
1754	Slc35f6	5	30659818	30660064	247	.	3.04932	8.88648e-05	0.0196313
1755	Zbtb24	10	41466608	41466854	247	.	3.04411	0.000510352	0.0638396
1756	Bbs10	10	111302530	111302776	247	.	3.04411	0.000510352	0.0638396
1757	Slc37a1	17	31351473	31351719	247	.	3.04052	0.000205088	0.0337163
1758	Gm25044	10	80477987	80478664	678	.	3.0402	3.94258e-05	0.0104448
1759	Gm11426	11	82637548	82637836	289	.	3.0402	3.94258e-05	0.0104448
1760	Tcam1	11	106289243	106289723	481	.	3.0402	3.94258e-05	0.0104448
1761	Gm25679	12	54717605	54717861	257	.	3.0402	3.94258e-05	0.0104448
1762	Tmem63c	12	87090250	87090665	416	.	3.0402	3.94258e-05	0.0104448
1763	Bdkrb1	12	105605775	105606085	311	.	3.0402	3.94258e-05	0.0104448
1764	Gm27007	13	44398698	44399023	326	.	3.0402	3.94258e-05	0.0104448
1765	Hnrnpc	14	52071446	52071935	490	.	3.0402	3.94258e-05	0.0104448
1766	Acvrl1	15	101145247	101145770	524	.	3.0402	3.94258e-05	0.0104448
1767	Slc26a8	17	28636196	28636521	326	.	3.0402	3.94258e-05	0.0104448
1768	Col11a2	17	34067712	34068527	816	.	3.0402	3.94258e-05	0.0104448
1769	Mrps10	17	47382838	47383110	273	.	3.0402	3.94258e-05	0.0104448
1770	Txnl4a	18	80224928	80225223	296	.	3.0402	3.94258e-05	0.0104448
1771	Gm45248	19	5915236	5915624	389	.	3.0402	3.94258e-05	0.0104448
1772	Gm13358	2	26560325	26560772	448	.	3.0402	3.94258e-05	0.0104448
1773	Tcf15	2	152150348	152150669	322	.	3.0402	3.94258e-05	0.0104448
1774	C230057A21Rik	3	8731394	8731811	418	.	3.0402	3.94258e-05	0.0104448
1775	Mab21l3	3	101812396	101812765	370	.	3.0402	3.94258e-05	0.0104448
1776	2210406O10Rik	5	36446086	36446488	403	.	3.0402	3.94258e-05	0.0104448
1777	B230112J18Rik	5	116319948	116320215	268	.	3.0402	3.94258e-05	0.0104448
1778	Gm17979	5	133521713	133522069	357	.	3.0402	3.94258e-05	0.0104448
1779	Rasa4	5	136112194	136112529	336	.	3.0402	3.94258e-05	0.0104448
1780	Lfng	5	140615962	140616455	494	.	3.0402	3.94258e-05	0.0104448
1781	Gm23942	7	5275736	5276314	579	.	3.0402	3.94258e-05	0.0104448
1782	Crtc3	7	80584949	80585235	287	.	3.0402	3.94258e-05	0.0104448
1783	Nctc1	7	142542723	142543216	494	.	3.0402	3.94258e-05	0.0104448
1784	4932443I19Rik	8	13743655	13743948	294	.	3.03861	0.000410346	0.0549111
1785	Gm3287	14	44024407	44024700	294	.	3.03519	0.000554741	0.0686373
1786	Sall4	2	168747210	168747669	460	.	3.0345	0.000301995	0.0457478
1787	Mxd1	6	86646134	86646414	281	.	3.03419	9.43061e-05	0.0206819
1788	Tmem104	11	115247583	115247888	306	.	3.03183	6.26123e-05	0.0149641
1789	1700029M20Rik	4	135630112	135630358	247	.	3.03131	0.000212026	0.0347016
1790	Gm6905	7	123011160	123011406	247	.	3.03029	0.000535303	0.0668005
1791	Kcnj6	16	94748826	94749076	251	.	3.0268	0.000427268	0.0563884
1792	Ntsr1	2	180545116	180545639	524	.	3.02663	1.75825e-05	0.00620569
1793	Gm38293	1	180762291	180762676	386	.	3.02496	6.4408e-05	0.0153748
1794	Ccdc154	17	25172848	25173659	812	.	3.02496	6.4408e-05	0.0153748
1795	Ndst1	18	60684877	60685411	535	.	3.02496	6.4408e-05	0.0153748
1796	Mylk2	2	152923946	152924939	994	.	3.02496	6.4408e-05	0.0153748
1797	Shox2	3	66970459	66971226	768	.	3.02496	6.4408e-05	0.0153748
1798	Plekho1	3	95987469	95988114	646	.	3.02496	6.4408e-05	0.0153748
1799	Matn1	4	130955852	130956098	247	.	3.02496	6.4408e-05	0.0153748
1800	Gm43091	5	135651791	135652225	435	.	3.02496	6.4408e-05	0.0153748
1801	Gtf3c1	7	125638766	125639518	753	.	3.02496	6.4408e-05	0.0153748
1802	Pepd	7	35045037	35045283	247	.	3.02419	0.000313069	0.0471053
1803	Flt4	11	49653181	49653433	253	.	3.02216	0.000219154	0.0355852
1804	Zfp503	14	21982201	21982460	260	.	3.02216	0.000219154	0.0355852
1805	Vwa8	14	79202717	79202963	247	.	3.02216	0.000219154	0.0355852
1806	Epg5	18	78036083	78036528	446	.	3.02216	0.000219154	0.0355852
1807	Gm14487	2	30540298	30540756	459	.	3.02216	0.000219154	0.0355852
1808	Shroom3	5	92965446	92965692	247	.	3.02216	0.000219154	0.0355852
1809	Gm43050	5	119826710	119826956	247	.	3.02216	0.000219154	0.0355852
1810	Gm7424	6	83598893	83599467	575	.	3.02216	0.000219154	0.0355852
1811	Cox6b1	7	30616212	30616458	247	.	3.02216	0.000219154	0.0355852
1812	A830092H15Rik	3	26335008	26335255	248	.	3.01871	0.000589984	0.0720228
1813	Ctdsp1	1	74397293	74397888	596	.	3.01721	2.83387e-05	0.00829927
1814	Prlh	1	90955235	90955601	367	.	3.01721	2.83387e-05	0.00829927
1815	Mapkapk2	1	131052686	131053483	798	.	3.01721	2.83387e-05	0.00829927
1816	Ramp3	11	6677597	6678015	419	.	3.01721	2.83387e-05	0.00829927
1817	Gm11729	11	117415948	117416220	273	.	3.01721	2.83387e-05	0.00829927
1818	Gm6682	12	4783155	4783447	293	.	3.01721	2.83387e-05	0.00829927
1819	Tnfaip2	12	111455885	111456256	372	.	3.01721	2.83387e-05	0.00829927
1820	Tmem121	12	113190040	113190875	836	.	3.01721	2.83387e-05	0.00829927
1821	Irx4	13	73270614	73271136	523	.	3.01721	2.83387e-05	0.00829927
1822	Arhgap8	15	84772354	84772777	424	.	3.01721	2.83387e-05	0.00829927
1823	Cacnb3	15	98644689	98645121	433	.	3.01721	2.83387e-05	0.00829927
1824	Arl3	19	46530547	46531260	714	.	3.01721	2.83387e-05	0.00829927
1825	Gfra4	2	131037711	131037976	266	.	3.01721	2.83387e-05	0.00829927
1826	Dap3	3	88920024	88920370	347	.	3.01721	2.83387e-05	0.00829927
1827	Psrc1	3	108389276	108389649	374	.	3.01721	2.83387e-05	0.00829927
1828	Epha2	4	141330437	141330692	256	.	3.01721	2.83387e-05	0.00829927
1829	E130018O15Rik	5	35378760	35379015	256	.	3.01721	2.83387e-05	0.00829927
1830	Tigar	6	127084784	127085152	369	.	3.01721	2.83387e-05	0.00829927
1831	A930014E10Rik	6	142974750	142975068	319	.	3.01721	2.83387e-05	0.00829927
1832	Myod1	7	46379110	46379369	260	.	3.01721	2.83387e-05	0.00829927
1833	Gm10784	13	49943479	49943725	247	.	3.01659	0.00056119	0.0690224
1834	Gm24331	13	84183458	84183704	247	.	3.01659	0.00056119	0.0690224
1835	BC051142	17	34461462	34461708	247	.	3.01659	0.00056119	0.0690224
1836	Morn2	17	80298577	80298843	267	.	3.01659	0.00056119	0.0690224
1837	Znhit6	3	145605477	145605725	249	.	3.01659	0.00056119	0.0690224
1838	Senp8	9	59733043	59733289	247	.	3.01659	0.00056119	0.0690224
1839	Tpbg	9	85847500	85847746	247	.	3.01659	0.00056119	0.0690224
1840	Pccb	9	100980196	100980493	298	.	3.01395	0.000324467	0.0483114
1841	Tmprss3	17	31178642	31179233	592	.	3.01307	0.000226485	0.0364016
1842	Ttc7	17	87381984	87382233	250	.	3.01179	0.000103003	0.021858
1843	Wnt7b	15	85535193	85535525	333	.	3.00999	1.23152e-05	0.00461519
1844	Unc13d	11	116061753	116062078	326	.	3.00453	7.00648e-05	0.0165345
1845	Psmg1	16	95977963	95978561	599	.	3.00345	0.000462775	0.0589359
1846	Ube2i	17	25260926	25261333	408	.	2.99757	2.01614e-05	0.00653702
1847	Nes	3	87980411	87980952	542	.	2.99757	2.01614e-05	0.00653702
1848	Rnf223	4	156134971	156135358	388	.	2.99757	2.01614e-05	0.00653702
1849	A230052G05Rik	8	70864771	70866426	1656	.	2.99757	2.01614e-05	0.00653702
1850	Tkt	14	30575158	30575461	304	.	2.99613	0.000163731	0.0278901
1851	Gm7831	16	90916302	90916548	247	.	2.99613	0.000163731	0.0278901
1852	Fam43b	4	138392284	138392530	247	.	2.99613	0.000163731	0.0278901
1853	Slc26a8	17	28637405	28637767	363	.	2.99367	0.000348289	0.0501383
1854	Sftpb	6	72316095	72316341	247	.	2.99367	0.000348289	0.0501383
1855	Otud3	4	138893929	138894561	633	.	2.99106	7.40696e-05	0.0171534
1856	Gjc1	11	102799087	102799333	247	.	2.98956	0.000615886	0.0733398
1857	Ptpn11	5	121129364	121129630	267	.	2.98745	3.24131e-05	0.00917931
1858	Rbm10	X	20652073	20652412	340	.	2.98629	0.000665472	0.0764152
1859	Tysnd1	10	61703910	61704156	247	.	2.98363	0.00036072	0.0518108
1860	Arl4d	11	101668213	101668459	247	.	2.98363	0.00036072	0.0518108
1861	Tti1	2	157980368	157980614	247	.	2.98363	0.00036072	0.0518108
1862	Dnal4	15	79760663	79761313	651	.	2.9806	1.42325e-05	0.00526041
1863	Xpo5	17	46242361	46242621	261	.	2.9806	1.42325e-05	0.00526041
1864	Calm3	7	16913848	16914567	720	.	2.9806	1.42325e-05	0.00526041
1865	Gm28342	1	89301597	89301843	247	.	2.98045	0.000500587	0.0629579
1866	Anapc15-ps	10	95670814	95671230	417	.	2.98045	0.000500587	0.0629579
1867	Gm12012	11	16440691	16441035	345	.	2.98045	0.000500587	0.0629579
1868	Rnase11	14	51048983	51049285	303	.	2.98045	0.000500587	0.0629579
1869	Entpd6	2	150773461	150773725	265	.	2.98045	0.000500587	0.0629579
1870	Gm42743	3	96280599	96281013	415	.	2.98045	0.000500587	0.0629579
1871	Gm20796	8	20880912	20881158	247	.	2.98045	0.000500587	0.0629579
1872	RP23-118I16.1	9	25353129	25353381	253	.	2.98045	0.000500587	0.0629579
1873	Pts	9	50520609	50521089	481	.	2.98045	0.000500587	0.0629579
1874	Slc25a20	9	108685658	108685946	289	.	2.98045	0.000500587	0.0629579
1875	Gm22539	X	51845899	51846386	488	.	2.98045	0.000500587	0.0629579
1876	Gm5638	X	68630564	68630810	247	.	2.98045	0.000500587	0.0629579
1877	Krt79	15	101927445	101927793	349	.	2.98008	0.00017396	0.0294124
1878	Slc25a47	12	108857354	108857711	358	.	2.97987	5.11411e-05	0.0127965
1879	S1pr3	13	51423083	51423376	294	.	2.97722	0.000257864	0.0402485
1880	Lck	4	129547955	129548274	320	.	2.97623	0.000644733	0.0741481
1881	Myh6	14	54941362	54941631	270	.	2.97517	0.000119017	0.0237547
1882	Gm44762	7	44788961	44789257	297	.	2.97517	0.000119017	0.0237547
1883	Gstp3	19	4055630	4055971	342	.	2.97271	2.26746e-05	0.00688224
1884	Ubald2	11	116439685	116440249	565	.	2.97128	4.10317e-06	0.00191373
1885	Trdv1	14	53883136	53883428	293	.	2.97034	0.00070583	0.0804915
1886	Clmp	9	40786829	40787099	271	.	2.97034	0.00070583	0.0804915
1887	Pitpna	11	75628790	75629073	284	.	2.96909	0.000520403	0.0650504
1888	Anapc4	5	52868784	52869030	247	.	2.96909	0.000520403	0.0650504
1889	Gm10242	6	48938433	48938679	247	.	2.96909	0.000520403	0.0650504
1890	Tmem183a	1	134344132	134345030	899	.	2.96578	9.98757e-06	0.00405219
1891	Plpp2	10	79525438	79526244	807	.	2.96578	9.98757e-06	0.00405219
1892	BC049352	9	45250271	45250583	313	.	2.96419	0.000184727	0.0310892
1893	Dab2ip	2	35732014	35732260	247	.	2.96375	0.00038667	0.0524083
1894	Necap2	4	141064914	141065174	261	.	2.96077	0.000125991	0.0240868
1895	Slc29a2	19	5032750	5033173	424	.	2.95961	0.000274853	0.0426295
1896	Aatk	11	120006583	120007190	608	.	2.95906	3.68595e-05	0.00979332
1897	Gm32200	1	191435422	191435765	344	.	2.95792	8.49552e-05	0.0189553
1898	Efnb3	11	69552886	69553676	791	.	2.95792	8.49552e-05	0.0189553
1899	Gm11379	13	31801028	31801683	656	.	2.95792	8.49552e-05	0.0189553
1900	Atf6b	17	34655030	34655293	264	.	2.95792	8.49552e-05	0.0189553
1901	Gm22601	19	41745964	41746271	308	.	2.95792	8.49552e-05	0.0189553
1902	4930407G08Rik	4	107961961	107962284	324	.	2.95792	8.49552e-05	0.0189553
1903	Cyp26b1	6	84570050	84570331	282	.	2.95792	8.49552e-05	0.0189553
1904	Gm24120	7	69956644	69956945	302	.	2.95792	8.49552e-05	0.0189553
1905	Sox14	9	99872316	99872716	401	.	2.95792	8.49552e-05	0.0189553
1906	Gm8587	12	88090800	88091141	342	.	2.95781	0.000540829	0.0674342
1907	Zfp764	7	127403093	127403339	247	.	2.95781	0.000540829	0.0674342
1908	Stpg1	4	135538500	135538821	322	.	2.95631	0.000190314	0.0318229
1909	Gm37779	1	105886016	105886577	562	.	2.95391	0.000400193	0.0541589
1910	Nfyb	10	82746995	82747272	278	.	2.95391	0.000400193	0.0541589
1911	Cacng5	11	107873356	107873602	247	.	2.95391	0.000400193	0.0541589
1912	Gm8189	19	8471109	8471537	429	.	2.95391	0.000400193	0.0541589
1913	Ostf1	19	18578312	18578558	247	.	2.95391	0.000400193	0.0541589
1914	Ddi2	4	141675633	141675945	313	.	2.95391	0.000400193	0.0541589
1915	Sult6b2	6	142783758	142784049	292	.	2.95391	0.000400193	0.0541589
1916	Cox6b1	7	30615073	30615410	338	.	2.95391	0.000400193	0.0541589
1917	Hephl1	9	15051151	15051443	293	.	2.95391	0.000400193	0.0541589
1918	RP23-421M6.3	9	43639844	43640467	624	.	2.95391	0.000400193	0.0541589
1919	Gm7061	X	94772445	94772695	251	.	2.95391	0.000400193	0.0541589
1920	Slc37a4	9	44403470	44403716	247	.	2.95089	0.000283687	0.0432912
1921	Nlrc3	16	3944522	3944813	292	.	2.94992	0.00070557	0.0804915
1922	2900026A02Rik	5	113085013	113085271	259	.	2.94848	0.000196047	0.0325319
1923	Tnfsf14	17	57188999	57189259	261	.	2.94414	0.000414114	0.0549111
1924	Gm45202	7	80158446	80158692	247	.	2.94414	0.000414114	0.0549111
1925	Gaa	11	119287130	119287435	306	.	2.94348	5.98825e-05	0.0144218
1926	Gm45218	6	91606428	91607015	588	.	2.94348	5.98825e-05	0.0144218
1927	Pth1r	9	110720885	110721484	600	.	2.94348	5.98825e-05	0.0144218
1928	Lrp11	10	7627041	7627357	317	.	2.93895	0.000791972	0.0874601
1929	Gm22024	8	83753688	83754158	471	.	2.9355	0.000583593	0.0713017
1930	Dlg4	11	70045585	70045973	389	.	2.93359	0.000302065	0.0457478
1931	Camk2g	14	20734452	20734841	390	.	2.93359	0.000302065	0.0457478
1932	Msh2	17	87725205	87725456	252	.	2.93359	0.000302065	0.0457478
1933	Gm12851	4	98857361	98857879	519	.	2.93359	0.000302065	0.0457478
1934	Pgm1	5	64129087	64129407	321	.	2.93359	0.000302065	0.0457478
1935	Gm19583	5	75148619	75149064	446	.	2.93359	0.000302065	0.0457478
1936	Fam83h	15	76000473	76000743	271	.	2.93154	6.3071e-05	0.015072
1937	Cd6	19	10788489	10788830	342	.	2.93121	4.18302e-05	0.010886
1938	A530013C23Rik	2	167729222	167729480	259	.	2.9255	9.71896e-05	0.020854
1939	Selenok	14	29975520	29975766	247	.	2.92407	0.000770744	0.0864092
1940	Zfp512	5	31481739	31482085	347	.	2.92407	0.000770744	0.0864092
1941	Shc2	10	79615909	79616256	348	.	2.91754	0.000220435	0.0355984
1942	Gm12348	11	100402700	100402960	261	.	2.91754	0.000220435	0.0355984
1943	Frat1	19	41832791	41833037	247	.	2.91754	0.000220435	0.0355984
1944	Gm13802	2	93084909	93085283	375	.	2.91754	0.000220435	0.0355984
1945	Stmn1	4	134475103	134475361	259	.	2.91754	0.000220435	0.0355984
1946	Nkx3-2	5	41761098	41761464	367	.	2.91754	0.000220435	0.0355984
1947	Gm24469	8	18510620	18511285	666	.	2.91754	0.000220435	0.0355984
1948	Spata9	13	75999216	75999599	384	.	2.90821	0.000885707	0.0942909
1949	Gm43304	14	54321830	54322212	383	.	2.90821	0.000885707	0.0942909
1950	Qrfpr	3	36177392	36177947	556	.	2.90821	0.000885707	0.0942909
1951	Gm6064	6	107092429	107092942	514	.	2.90821	0.000885707	0.0942909
1952	Gm7309	6	129688880	129689128	249	.	2.90821	0.000885707	0.0942909
1953	Vps13c	9	67995764	67996181	418	.	2.90821	0.000885707	0.0942909
1954	Fthl17a	X	85271845	85272091	247	.	2.90821	0.000885707	0.0942909
1955	Gm11755	11	119122446	119122773	328	.	2.90454	0.000157474	0.0274132
1956	Tbkbp1	11	97134655	97135232	578	.	2.90453	0.000157474	0.0274132
1957	Barx1	13	48668333	48668579	247	.	2.90453	0.000157474	0.0274132
1958	Gm23278	14	87347114	87347481	368	.	2.90453	0.000157474	0.0274132
1959	Mir3089	2	30722817	30723185	369	.	2.90453	0.000157474	0.0274132
1960	Gm14230	2	156832726	156832991	266	.	2.90453	0.000157474	0.0274132
1961	Gm45070	7	101017185	101017445	261	.	2.90453	0.000157474	0.0274132
1962	Nectin1	9	43807653	43807902	250	.	2.90453	0.000157474	0.0274132
1963	Cnot10	9	114584571	114585001	431	.	2.90453	0.000157474	0.0274132
1964	Tbcel	9	42411417	42411697	281	.	2.90267	0.000652725	0.0750171
1965	Gm12258	11	58862826	58863072	247	.	2.89867	0.000840466	0.0902734
1966	Pdxk-ps	17	32074166	32074412	247	.	2.89476	0.000240353	0.0376791
1967	Gata5os	2	180340876	180341122	247	.	2.89476	0.000240353	0.0376791
1968	Tkt	14	30575779	30576059	281	.	2.89379	0.000110907	0.0232798
1969	Gm43786	16	8684281	8684957	677	.	2.89379	0.000110907	0.0232798
1970	Prss32	17	23860889	23861138	250	.	2.89379	0.000110907	0.0232798
1971	Srm	4	148594857	148595160	304	.	2.89379	0.000110907	0.0232798
1972	Gtf3c1	7	125639728	125640027	300	.	2.89379	0.000110907	0.0232798
1973	Acadl	1	66829774	66830162	389	.	2.8935	0.000934114	0.0958539
1974	C530043A13Rik	1	73521828	73522090	263	.	2.8935	0.000934114	0.0958539
1975	Rc3h1	1	160976325	160976621	297	.	2.8935	0.000934114	0.0958539
1976	RP23-292G1.5	10	19206949	19207217	269	.	2.8935	0.000934114	0.0958539
1977	Taar7b	10	24002831	24003077	247	.	2.8935	0.000934114	0.0958539
1978	Sirt1	10	63318050	63318302	253	.	2.8935	0.000934114	0.0958539
1979	1500026H17Rik	10	89701148	89701926	779	.	2.8935	0.000934114	0.0958539
1980	Myf6	10	107491727	107491989	263	.	2.8935	0.000934114	0.0958539
1981	Timd2	11	46668372	46668807	436	.	2.8935	0.000934114	0.0958539
1982	Smarce1	11	99207180	99207431	252	.	2.8935	0.000934114	0.0958539
1983	Gm3099	14	4007741	4007996	256	.	2.8935	0.000934114	0.0958539
1984	Cacna2d3	14	28903252	28903678	427	.	2.8935	0.000934114	0.0958539
1985	Zbed4	15	88784494	88784740	247	.	2.8935	0.000934114	0.0958539
1986	RP23-383B20.1	16	48398989	48399235	247	.	2.8935	0.000934114	0.0958539
1987	Fbxo38	18	62501947	62502203	257	.	2.8935	0.000934114	0.0958539
1988	Olfr1460-ps1	19	13159733	13159997	265	.	2.8935	0.000934114	0.0958539
1989	Nmrk1	19	18653518	18653764	247	.	2.8935	0.000934114	0.0958539
1990	Enkur	2	21178740	21178990	251	.	2.8935	0.000934114	0.0958539
1991	4930579G24Rik	3	79634110	79634358	249	.	2.8935	0.000934114	0.0958539
1992	Lce1b	3	92653838	92654084	247	.	2.8935	0.000934114	0.0958539
1993	Lce1d	3	92684139	92684388	250	.	2.8935	0.000934114	0.0958539
1994	Gm43656	3	128278626	128279012	387	.	2.8935	0.000934114	0.0958539
1995	Adh6-ps1	3	138396016	138396329	314	.	2.8935	0.000934114	0.0958539
1996	Gm12519	4	55967838	55968449	612	.	2.8935	0.000934114	0.0958539
1997	Gm11233	4	71869954	71870229	276	.	2.8935	0.000934114	0.0958539
1998	Gm12718	4	103491885	103492205	321	.	2.8935	0.000934114	0.0958539
1999	Gm12813	4	113394909	113395441	533	.	2.8935	0.000934114	0.0958539
[truncated: 143,866 more rows]

## Sheet: Dataset EV5B legend
Dataset EV5B. CUT&RUN-seq data corresponding to Figure 6F-G.
A total of 83418 HCFC1-binding peaks were identified from the HCFC1 CUT&RUN-seq data in c-KIT positive Kdm2a cKO cells.

## Sheet: Dataset EV5B
	GeneName	Chr	Start	End	Length	Strand	Fold_Enrichment	Pvalue	FDR
1	Gm28437	1	24612553	24613459	907	.	25.7532	1.26999e-77	3.4578e-68
2	D5Ertd579e	5	36630427	36630805	379	.	11.057	2.75106e-22	2.76185e-16
3	Gm21847	5	15643449	15644600	1152	.	9.96898	1.52651e-21	1.39412e-15
4	Speer4cos	5	15697870	15698305	436	.	8.33804	9.66496e-20	7.01294e-14
5	Gm26870	9	3037842	3038338	497	.	7.67563	1.83738e-28	3.51803e-22
6	Tspyl5	15	33836211	33836553	343	.	7.53885	2.59298e-13	8.61946e-08
7	Cldn34d	X	76598503	76599220	718	.	7.09295	2.00771e-34	8.01309e-28
8	Gm21847	5	15629010	15629346	337	.	7.06136	2.49058e-13	8.33739e-08
9	Hnrnpa2b1	6	51464228	51464483	256	.	7.06136	2.49058e-13	8.33739e-08
10	Mgat4c	10	102041241	102041571	331	.	7.03626	3.9473e-12	1.14636e-06
11	Slc30a4	2	122681317	122682428	1112	.	7.03626	3.9473e-12	1.14636e-06
12	Gm20946	8	20049147	20049470	324	.	7.03626	3.9473e-12	1.14636e-06
13	Gm29277	Y	259072	259454	383	.	7.03626	3.9473e-12	1.14636e-06
14	Vps45	3	96044575	96044983	409	.	6.95228	5.40132e-12	1.49012e-06
15	Gm21847	5	15651137	15651824	688	.	6.86043	3.50752e-19	2.36919e-13
16	Abcg2	6	58600190	58600558	369	.	6.64599	3.02343e-12	8.89242e-07
17	Prl2c2	13	12966991	12967511	521	.	6.53367	5.61177e-11	1.35906e-05
18	Gm3727	14	7265397	7265713	317	.	6.53367	5.61177e-11	1.35906e-05
19	1700001F09Rik	14	43341407	43341855	449	.	6.53367	5.61177e-11	1.35906e-05
20	Gm13502	2	53665611	53666015	405	.	6.53367	5.61177e-11	1.35906e-05
21	Gm6059	3	142191623	142192055	433	.	6.53367	5.61177e-11	1.35906e-05
22	Gm43705	5	55795630	55796018	389	.	6.53367	5.61177e-11	1.35906e-05
23	Gm28436	Y	6014010	6014397	388	.	6.53367	5.61177e-11	1.35906e-05
24	Gm21847	5	15630236	15631188	953	.	6.42154	3.88687e-11	9.6117e-06
25	Gm21182	8	20495541	20495945	405	.	6.33363	5.38766e-11	1.31066e-05
26	Gm9758	5	14907467	14907849	383	.	6.29057	6.32121e-11	1.47119e-05
27	Gm23215	16	3246071	3248383	2313	.	6.23062	3.45621e-11	8.67741e-06
28	Gm21379	Y	12752654	12752943	290	.	6.23062	3.45621e-11	8.67741e-06
29	1700112E06Rik	14	22971334	22971692	359	.	6.03108	7.41379e-10	0.000147367
30	Dcc	18	72579280	72579554	275	.	6.03108	7.41379e-10	0.000147367
31	4930556G01Rik	4	30644886	30645274	389	.	6.03108	7.41379e-10	0.000147367
32	Foxp2	6	15359208	15359510	303	.	6.03108	7.41379e-10	0.000147367
33	Unc13c	9	73631883	73632207	325	.	6.03108	7.41379e-10	0.000147367
34	Gm28436	Y	6046818	6047122	305	.	6.03108	7.41379e-10	0.000147367
35	Gml2	15	74826233	74827059	827	.	6.00421	8.18785e-10	0.000156045
36	Gm21190	5	15530529	15530870	342	.	5.95913	7.8614e-14	2.77607e-08
37	Gm17019	5	15019332	15019875	544	.	5.91466	1.13944e-09	0.000211904
38	Gm17019	5	15021912	15022676	765	.	5.88123	6.2696e-10	0.000126885
39	Prkcz2	7	27895225	27895688	464	.	5.82773	1.56928e-09	0.00028325
40	6820431F20Rik	8	20273871	20274220	350	.	5.81524	3.70664e-10	7.82672e-05
41	Gm23229	7	118291722	118292045	324	.	5.68661	1.28588e-09	0.000235928
42	Gm24064	1	26601893	26602169	277	.	5.52849	9.05003e-09	0.00140443
43	Dhx9	1	153479342	153479887	546	.	5.52849	9.05003e-09	0.00140443
44	A330023F24Rik	1	194983217	194983617	401	.	5.52849	9.05003e-09	0.00140443
45	Epm2a	10	11437104	11437449	346	.	5.52849	9.05003e-09	0.00140443
46	Ptprk	10	28080246	28080630	385	.	5.52849	9.05003e-09	0.00140443
47	Frk	10	34526303	34526614	312	.	5.52849	9.05003e-09	0.00140443
48	4930467K11Rik	10	57434833	57435421	589	.	5.52849	9.05003e-09	0.00140443
49	Ano4	10	89363160	89363440	281	.	5.52849	9.05003e-09	0.00140443
50	RP24-87F18.1	10	91377966	91378256	291	.	5.52849	9.05003e-09	0.00140443
51	Pum2	12	8747798	8748077	280	.	5.52849	9.05003e-09	0.00140443
52	Nova1	12	46384475	46384805	331	.	5.52849	9.05003e-09	0.00140443
53	Kcnh5	12	74992184	74992535	352	.	5.52849	9.05003e-09	0.00140443
54	Prl2c2	13	12967734	12968711	978	.	5.52849	9.05003e-09	0.00140443
55	Gm17450	13	91235466	91235825	360	.	5.52849	9.05003e-09	0.00140443
56	Gm3618	14	6315796	6316055	260	.	5.52849	9.05003e-09	0.00140443
57	1700112E06Rik	14	23023984	23024311	328	.	5.52849	9.05003e-09	0.00140443
58	Nrg3	14	39425004	39425501	498	.	5.52849	9.05003e-09	0.00140443
59	Tars	15	11520761	11521058	298	.	5.52849	9.05003e-09	0.00140443
60	Eif3h	15	51674581	51675386	806	.	5.52849	9.05003e-09	0.00140443
61	Gm18748	16	19176597	19176930	334	.	5.52849	9.05003e-09	0.00140443
62	Cox17	16	38348465	38348763	299	.	5.52849	9.05003e-09	0.00140443
63	Sult1c2-ps2	17	53809745	53810130	386	.	5.52849	9.05003e-09	0.00140443
64	Adgre1	17	57428694	57429011	318	.	5.52849	9.05003e-09	0.00140443
65	Prkg1	19	30788234	30788556	323	.	5.52849	9.05003e-09	0.00140443
66	Golga1	2	39036659	39037058	400	.	5.52849	9.05003e-09	0.00140443
67	Gm13481	2	47844647	47844924	278	.	5.52849	9.05003e-09	0.00140443
68	Gm25727	3	56448233	56448580	348	.	5.52849	9.05003e-09	0.00140443
69	Lingo2	4	36512597	36512928	332	.	5.52849	9.05003e-09	0.00140443
70	Fggy	4	95593929	95594258	330	.	5.52849	9.05003e-09	0.00140443
71	Ror1	4	100284222	100284883	662	.	5.52849	9.05003e-09	0.00140443
72	Gm21978	4	145560328	145561080	753	.	5.52849	9.05003e-09	0.00140443
73	Zfp644	5	106681907	106682261	355	.	5.52849	9.05003e-09	0.00140443
74	Gm42547	6	28205724	28206080	357	.	5.52849	9.05003e-09	0.00140443
75	Defb12	8	19118091	19118618	528	.	5.52849	9.05003e-09	0.00140443
76	RP23-468H22.6	8	69411369	69411729	361	.	5.52849	9.05003e-09	0.00140443
77	Gm20788	Y	7025012	7025525	514	.	5.52849	9.05003e-09	0.00140443
78	Gm20788	Y	7028689	7029240	552	.	5.52849	9.05003e-09	0.00140443
79	Gm20815	Y	8821278	8821531	254	.	5.52849	9.05003e-09	0.00140443
80	Gm29363	Y	9043910	9044221	312	.	5.52849	9.05003e-09	0.00140443
81	Gm21847	5	15516669	15517140	472	.	5.50445	2.52116e-09	0.000439673
82	Gm25038	16	78419830	78420199	370	.	5.50386	9.90649e-09	0.00140443
83	Gm43391	5	15469689	15470500	812	.	5.46413	1.26718e-10	2.84643e-05
84	1700001F09Rik	14	43345383	43345678	296	.	5.4625	1.15287e-08	0.00160358
85	Gm10354	5	14989037	14989531	495	.	5.45487	5.76634e-11	1.35906e-05
86	Zzef1	11	72849384	72849698	315	.	5.42883	6.78188e-09	0.00109509
87	Gm13775	4	61789772	61790143	372	.	5.42177	1.33835e-08	0.00183667
88	6820431F20Rik	8	20277736	20278006	271	.	5.39987	3.71381e-09	0.000632383
89	2610005L07Rik	8	20420894	20421214	321	.	5.39987	3.71381e-09	0.000632383
90	Hydin	8	110578824	110579210	387	.	5.39192	7.76372e-09	0.00123692
91	Lrig3	10	125818468	125819074	607	.	5.34209	1.79098e-08	0.00240791
92	1700112E06Rik	14	22904826	22905165	340	.	5.34209	1.79098e-08	0.00240791
93	Gm10254	3	54846071	54846429	359	.	5.34209	1.79098e-08	0.00240791
94	Gm11803	4	6523037	6523319	283	.	5.34209	1.79098e-08	0.00240791
95	Zfp981	4	146525692	146526056	365	.	5.34209	1.79098e-08	0.00240791
96	Gm44531	7	83868209	83868520	312	.	5.28415	1.15223e-08	0.00160358
97	Scp2d1	2	144856989	144857287	299	.	5.26472	2.37525e-08	0.00313408
98	Tmem170b	13	41616594	41616924	331	.	5.22687	2.72665e-08	0.0035246
99	Qpct	17	79164101	79164407	307	.	5.22687	2.72665e-08	0.0035246
100	Cdk17	10	93194071	93194528	458	.	5.21466	1.48638e-08	0.00201874
101	Gm17019	5	15046250	15046551	302	.	5.21466	1.48638e-08	0.00201874
102	C130026I21Rik	1	85004860	85005553	694	.	5.18956	3.12356e-08	0.00399669
103	Eif2ak4	2	118381132	118381533	402	.	5.17304	8.6276e-09	0.00135301
104	Gm9758	5	14900013	14900373	361	.	5.17304	8.6276e-09	0.00135301
105	H60b	10	22287305	22288047	743	.	5.14271	1.02823e-09	0.000192234
106	Speer4cos	5	15673179	15673803	625	.	5.09	4.94766e-12	1.37369e-06
107	Sap130	18	31627848	31628230	383	.	5.08103	2.42655e-08	0.00318324
108	Gm26400	4	58928705	58929085	381	.	5.08076	4.64056e-08	0.00568238
109	Zfp985	4	147561516	147562641	1126	.	5.0455	5.27521e-08	0.00642688
110	Gm2053	1	4734377	4734776	400	.	5.0259	1.01398e-07	0.0115963
111	Mir6341	1	12434469	12434863	395	.	5.0259	1.01398e-07	0.0115963
112	Dnah7b	1	46062771	46063067	297	.	5.0259	1.01398e-07	0.0115963
113	Fam126b	1	58554133	58554661	529	.	5.0259	1.01398e-07	0.0115963
114	Gm29183	1	73777979	73778316	338	.	5.0259	1.01398e-07	0.0115963
115	Usp37	1	74479890	74480533	644	.	5.0259	1.01398e-07	0.0115963
116	Nyap2	1	81181012	81181274	263	.	5.0259	1.01398e-07	0.0115963
117	4933436I20Rik	1	83580466	83581086	621	.	5.0259	1.01398e-07	0.0115963
118	Gm23389	1	94617696	94617990	295	.	5.0259	1.01398e-07	0.0115963
119	Gm24122	1	102132221	102132601	381	.	5.0259	1.01398e-07	0.0115963
120	Pign	1	105621277	105621531	255	.	5.0259	1.01398e-07	0.0115963
121	9330185C12Rik	1	114161979	114162402	424	.	5.0259	1.01398e-07	0.0115963
122	Dpp10	1	123551057	123551515	459	.	5.0259	1.01398e-07	0.0115963
123	Dpp10	1	123589758	123590263	506	.	5.0259	1.01398e-07	0.0115963
124	Ptgs2	1	150110730	150111031	302	.	5.0259	1.01398e-07	0.0115963
125	Gm8964	1	152137457	152137773	317	.	5.0259	1.01398e-07	0.0115963
126	Tnn	1	160092385	160092693	309	.	5.0259	1.01398e-07	0.0115963
127	Dnm3	1	162194523	162194919	397	.	5.0259	1.01398e-07	0.0115963
128	Rgs7	1	175204966	175205267	302	.	5.0259	1.01398e-07	0.0115963
129	Gm24374	10	8588906	8589601	696	.	5.0259	1.01398e-07	0.0115963
130	Gm22194	10	11877055	11877384	330	.	5.0259	1.01398e-07	0.0115963
131	Nkain2	10	32903044	32903383	340	.	5.0259	1.01398e-07	0.0115963
132	RP24-315I19.1	10	38368226	38368614	389	.	5.0259	1.01398e-07	0.0115963
133	Lace1	10	42443665	42444060	396	.	5.0259	1.01398e-07	0.0115963
134	Sim1	10	51084039	51084506	468	.	5.0259	1.01398e-07	0.0115963
135	RP24-492I15.1	10	91624832	91625176	345	.	5.0259	1.01398e-07	0.0115963
136	Atp2b1	10	98854680	98855202	523	.	5.0259	1.01398e-07	0.0115963
137	Gm38219	10	100915131	100915452	322	.	5.0259	1.01398e-07	0.0115963
138	C230021G24Rik	10	106345031	106345328	298	.	5.0259	1.01398e-07	0.0115963
139	Otogl	10	107828553	107828958	406	.	5.0259	1.01398e-07	0.0115963
140	Frs2	10	117111114	117111373	260	.	5.0259	1.01398e-07	0.0115963
141	Gm12068	11	24469692	24470028	337	.	5.0259	1.01398e-07	0.0115963
142	5730522E02Rik	11	25676710	25677256	547	.	5.0259	1.01398e-07	0.0115963
143	Gm12287	11	63651213	63651579	367	.	5.0259	1.01398e-07	0.0115963
144	Gm12288	11	63763964	63764467	504	.	5.0259	1.01398e-07	0.0115963
145	Olfr407-ps1	11	74276931	74277227	297	.	5.0259	1.01398e-07	0.0115963
146	Smg6	11	74974882	74975169	288	.	5.0259	1.01398e-07	0.0115963
147	4932411E22Rik	11	89634011	89634244	234	.	5.0259	1.01398e-07	0.0115963
148	Gm11680	11	112152382	112152661	280	.	5.0259	1.01398e-07	0.0115963
149	Ncoa1	12	4386663	4386907	245	.	5.0259	1.01398e-07	0.0115963
150	Gm23752	12	6224079	6224372	294	.	5.0259	1.01398e-07	0.0115963
151	Gm7099	12	9460295	9461217	923	.	5.0259	1.01398e-07	0.0115963
152	Nbas	12	13524329	13524665	337	.	5.0259	1.01398e-07	0.0115963
153	Gm26449	12	14861152	14861388	237	.	5.0259	1.01398e-07	0.0115963
154	Sox11	12	27386090	27386375	286	.	5.0259	1.01398e-07	0.0115963
155	Gm24948	12	46150242	46150512	271	.	5.0259	1.01398e-07	0.0115963
156	Slc25a21	12	57127623	57127965	343	.	5.0259	1.01398e-07	0.0115963
157	Gm15283	12	73947714	73948037	324	.	5.0259	1.01398e-07	0.0115963
158	Mpp5	12	78793752	78794025	274	.	5.0259	1.01398e-07	0.0115963
159	Prl2c3	13	12871035	12871317	283	.	5.0259	1.01398e-07	0.0115963
160	Gm37888	13	18024746	18025127	382	.	5.0259	1.01398e-07	0.0115963
161	Pou6f2	13	18547812	18548212	401	.	5.0259	1.01398e-07	0.0115963
162	Aoah	13	20899078	20899619	542	.	5.0259	1.01398e-07	0.0115963
163	Tpi-rs8	13	25408990	25409385	396	.	5.0259	1.01398e-07	0.0115963
164	Gmds	13	32232878	32233173	296	.	5.0259	1.01398e-07	0.0115963
165	Fancc	13	63417925	63418243	319	.	5.0259	1.01398e-07	0.0115963
166	Ercc6l2	13	63825459	63826262	804	.	5.0259	1.01398e-07	0.0115963
167	1700100L14Rik	13	70371787	70372090	304	.	5.0259	1.01398e-07	0.0115963
168	Fam81b	13	76308024	76308543	520	.	5.0259	1.01398e-07	0.0115963
169	Arrdc3	13	80601873	80602398	526	.	5.0259	1.01398e-07	0.0115963
170	Gm21726	13	90487335	90487697	363	.	5.0259	1.01398e-07	0.0115963
171	Pde4d	13	109375461	109375754	294	.	5.0259	1.01398e-07	0.0115963
172	Plk2	13	110500490	110500771	282	.	5.0259	1.01398e-07	0.0115963
173	Ube2e2	14	18620683	18621026	344	.	5.0259	1.01398e-07	0.0115963
174	Cacna2d3	14	28905711	28906080	370	.	5.0259	1.01398e-07	0.0115963
175	Sh2d4b	14	40764549	40764885	337	.	5.0259	1.01398e-07	0.0115963
176	Gm8865	14	54827302	54827612	311	.	5.0259	1.01398e-07	0.0115963
177	Phf11a	14	59292270	59292600	331	.	5.0259	1.01398e-07	0.0115963
178	Gm9578	14	80622970	80623478	509	.	5.0259	1.01398e-07	0.0115963
179	Pcdh20	14	88700957	88701299	343	.	5.0259	1.01398e-07	0.0115963
180	Gpc6	14	117193740	117194090	351	.	5.0259	1.01398e-07	0.0115963
181	Dnah5	15	28481511	28481909	399	.	5.0259	1.01398e-07	0.0115963
182	Ext1	15	53093978	53094318	341	.	5.0259	1.01398e-07	0.0115963
183	Efr3a	15	65854381	65854670	290	.	5.0259	1.01398e-07	0.0115963
184	1700012I11Rik	15	67395568	67395901	334	.	5.0259	1.01398e-07	0.0115963
185	Ep300	15	81640093	81640353	261	.	5.0259	1.01398e-07	0.0115963
186	Rabl2	15	89639239	89639561	323	.	5.0259	1.01398e-07	0.0115963
187	Gm45465	15	92942158	92942515	358	.	5.0259	1.01398e-07	0.0115963
188	Gm23476	16	7881825	7882178	354	.	5.0259	1.01398e-07	0.0115963
189	Gm23476	16	7987329	7987625	297	.	5.0259	1.01398e-07	0.0115963
190	Snai2	16	14689764	14690063	300	.	5.0259	1.01398e-07	0.0115963
191	Parl	16	20270153	20270505	353	.	5.0259	1.01398e-07	0.0115963
192	Il1rap	16	26575186	26575493	308	.	5.0259	1.01398e-07	0.0115963
193	Lrch3	16	32932881	32933713	833	.	5.0259	1.01398e-07	0.0115963
194	Nectin3	16	46754218	46754623	406	.	5.0259	1.01398e-07	0.0115963
195	Gm23659	16	65433443	65433694	252	.	5.0259	1.01398e-07	0.0115963
196	Robo2	16	73798740	73799066	327	.	5.0259	1.01398e-07	0.0115963
197	Gm26937	16	75228550	75228885	336	.	5.0259	1.01398e-07	0.0115963
198	Gm27295	16	85261238	85261601	364	.	5.0259	1.01398e-07	0.0115963
199	Park2	17	11751866	11752166	301	.	5.0259	1.01398e-07	0.0115963
200	Zfp960	17	17046285	17046569	285	.	5.0259	1.01398e-07	0.0115963
201	Vmn2r95	17	18397622	18398013	392	.	5.0259	1.01398e-07	0.0115963
202	Esp34	17	38557476	38557808	333	.	5.0259	1.01398e-07	0.0115963
203	Supt3	17	45009903	45010245	343	.	5.0259	1.01398e-07	0.0115963
204	Tbc1d5	17	50988883	50989238	356	.	5.0259	1.01398e-07	0.0115963
205	Kcnh8	17	53009985	53010230	246	.	5.0259	1.01398e-07	0.0115963
206	Sult1c2	17	53831508	53831741	234	.	5.0259	1.01398e-07	0.0115963
207	Gm4518	17	61607281	61607684	404	.	5.0259	1.01398e-07	0.0115963
208	Fbxl17	17	63299280	63299565	286	.	5.0259	1.01398e-07	0.0115963
209	A930029G22Rik	17	69429337	69429674	338	.	5.0259	1.01398e-07	0.0115963
210	Gm6594	17	82780097	82780356	260	.	5.0259	1.01398e-07	0.0115963
211	Mettl4	17	94662303	94662600	298	.	5.0259	1.01398e-07	0.0115963
212	Taf4b	18	14811746	14812132	387	.	5.0259	1.01398e-07	0.0115963
213	Redrum	18	54614716	54615004	289	.	5.0259	1.01398e-07	0.0115963
214	n-R5-8s1	18	73293840	73294215	376	.	5.0259	1.01398e-07	0.0115963
215	Rttn	18	88956106	88956386	281	.	5.0259	1.01398e-07	0.0115963
216	Gda	19	21358395	21358916	522	.	5.0259	1.01398e-07	0.0115963
217	Rpl31-ps20	19	30185665	30186023	359	.	5.0259	1.01398e-07	0.0115963
218	Cyp2c53-ps	19	39263958	39264192	235	.	5.0259	1.01398e-07	0.0115963
219	R3hcc1l	19	42526515	42526885	371	.	5.0259	1.01398e-07	0.0115963
220	Sorcs1	19	50454552	50454885	334	.	5.0259	1.01398e-07	0.0115963
221	Gm4219	19	60038857	60039274	418	.	5.0259	1.01398e-07	0.0115963
222	Gm28351	19	60257163	60257427	265	.	5.0259	1.01398e-07	0.0115963
223	Nanos1	19	60686105	60686400	296	.	5.0259	1.01398e-07	0.0115963
224	Gm37565	2	12723246	12723611	366	.	5.0259	1.01398e-07	0.0115963
225	Gm37565	2	12723797	12724098	302	.	5.0259	1.01398e-07	0.0115963
226	Golga1	2	39042678	39043307	630	.	5.0259	1.01398e-07	0.0115963
227	Gm13453	2	40110292	40110672	381	.	5.0259	1.01398e-07	0.0115963
228	Kcnh7	2	62702907	62703327	421	.	5.0259	1.01398e-07	0.0115963
229	4933409G03Rik	2	68610284	68610653	370	.	5.0259	1.01398e-07	0.0115963
230	4932414N04Rik	2	68779048	68779349	302	.	5.0259	1.01398e-07	0.0115963
231	Abcb11	2	69317938	69318193	256	.	5.0259	1.01398e-07	0.0115963
232	Dync1i2	2	71221008	71221449	442	.	5.0259	1.01398e-07	0.0115963
233	Hat1	2	71399514	71399908	395	.	5.0259	1.01398e-07	0.0115963
234	8430437L04Rik	2	72681768	72682117	350	.	5.0259	1.01398e-07	0.0115963
235	Gm37004	2	79034406	79034764	359	.	5.0259	1.01398e-07	0.0115963
236	Myef2	2	125090525	125090772	248	.	5.0259	1.01398e-07	0.0115963
237	Gm14280	2	131703178	131704017	840	.	5.0259	1.01398e-07	0.0115963
238	Gm24379	2	158485797	158486130	334	.	5.0259	1.01398e-07	0.0115963
239	Gm8797	3	5752125	5752445	321	.	5.0259	1.01398e-07	0.0115963
240	Sirpb1a	3	15387149	15387456	308	.	5.0259	1.01398e-07	0.0115963
241	Gm2622	3	56905727	56906106	380	.	5.0259	1.01398e-07	0.0115963
242	Mme	3	63348800	63349309	510	.	5.0259	1.01398e-07	0.0115963
243	Gm37603	3	72209040	72209416	377	.	5.0259	1.01398e-07	0.0115963
244	A330069K06Rik	3	80014761	80015084	324	.	5.0259	1.01398e-07	0.0115963
245	Glrb	3	80824201	80824554	354	.	5.0259	1.01398e-07	0.0115963
246	Gm37240	3	85084065	85084398	334	.	5.0259	1.01398e-07	0.0115963
247	Gm43749	3	114443876	114444259	384	.	5.0259	1.01398e-07	0.0115963
248	Gm26871	3	118226606	118226976	371	.	5.0259	1.01398e-07	0.0115963
249	2010110G14Rik	3	130803203	130803545	343	.	5.0259	1.01398e-07	0.0115963
250	Gm22421	3	132039297	132039644	348	.	5.0259	1.01398e-07	0.0115963
251	Unc5c	3	141572189	141572465	277	.	5.0259	1.01398e-07	0.0115963
252	Gm29771	3	147079108	147079396	289	.	5.0259	1.01398e-07	0.0115963
253	A830012C17Rik	4	4338238	4338702	465	.	5.0259	1.01398e-07	0.0115963
254	Gm23607	4	39320992	39321258	267	.	5.0259	1.01398e-07	0.0115963
255	Gm12466	4	52214877	52215248	372	.	5.0259	1.01398e-07	0.0115963
256	Mup-ps15	4	61696056	61696526	471	.	5.0259	1.01398e-07	0.0115963
257	Mup5	4	61832758	61833621	864	.	5.0259	1.01398e-07	0.0115963
258	Gm11217	4	64195116	64195966	851	.	5.0259	1.01398e-07	0.0115963
259	Gm11256	4	75672057	75672346	290	.	5.0259	1.01398e-07	0.0115963
260	Ptprd	4	76130650	76130911	262	.	5.0259	1.01398e-07	0.0115963
261	Sh3gl2	4	85264717	85265128	412	.	5.0259	1.01398e-07	0.0115963
262	Adamtsl1	4	85872108	85872438	331	.	5.0259	1.01398e-07	0.0115963
263	Zfp990	4	145526884	145527521	638	.	5.0259	1.01398e-07	0.0115963
264	Gm13166	4	146272323	146272708	386	.	5.0259	1.01398e-07	0.0115963
265	Gm18985	5	3205899	3206348	450	.	5.0259	1.01398e-07	0.0115963
266	Zfp804b	5	7026094	7026428	335	.	5.0259	1.01398e-07	0.0115963
267	Gm6455	5	10828185	10828580	396	.	5.0259	1.01398e-07	0.0115963
268	Magi2	5	20103974	20104431	458	.	5.0259	1.01398e-07	0.0115963
269	Reln	5	22193146	22193538	393	.	5.0259	1.01398e-07	0.0115963
270	Lmbr1	5	29348604	29348983	380	.	5.0259	1.01398e-07	0.0115963
271	Gm43022	5	43527364	43528050	687	.	5.0259	1.01398e-07	0.0115963
272	Gm17824	5	47623830	47624183	354	.	5.0259	1.01398e-07	0.0115963
273	Tbc1d19	5	53788987	53789511	525	.	5.0259	1.01398e-07	0.0115963
274	Gabrb1	5	71712613	71712982	370	.	5.0259	1.01398e-07	0.0115963
275	Gm18452	5	79562026	79562739	714	.	5.0259	1.01398e-07	0.0115963
276	Gm25758	5	89959132	89959455	324	.	5.0259	1.01398e-07	0.0115963
277	Gm22728	5	92056057	92056475	419	.	5.0259	1.01398e-07	0.0115963
278	Gk2	5	97651480	97651759	280	.	5.0259	1.01398e-07	0.0115963
279	Mapk10	5	102940208	102940629	422	.	5.0259	1.01398e-07	0.0115963
280	Gm32921	5	106327303	106327646	344	.	5.0259	1.01398e-07	0.0115963
281	Ep400	5	110711292	110711787	496	.	5.0259	1.01398e-07	0.0115963
282	Gm37700	5	126433085	126433433	349	.	5.0259	1.01398e-07	0.0115963
283	Cyp3a16	5	145424168	145424534	367	.	5.0259	1.01398e-07	0.0115963
284	Gm26463	5	151721780	151722106	327	.	5.0259	1.01398e-07	0.0115963
285	Dgki	6	37172959	37173357	399	.	5.0259	1.01398e-07	0.0115963
286	Mgam2-ps	6	40836081	40836399	319	.	5.0259	1.01398e-07	0.0115963
287	Gm35931	6	46780422	46781239	818	.	5.0259	1.01398e-07	0.0115963
288	Gm44092	6	62745416	62745700	285	.	5.0259	1.01398e-07	0.0115963
289	Gm44202	6	82010898	82011222	325	.	5.0259	1.01398e-07	0.0115963
290	Vmn1r50	6	90103098	90103407	310	.	5.0259	1.01398e-07	0.0115963
291	V1ra8	6	90201923	90202309	387	.	5.0259	1.01398e-07	0.0115963
292	Fam19a4	6	96882076	96882462	387	.	5.0259	1.01398e-07	0.0115963
293	Clec4b2	6	123179078	123179442	365	.	5.0259	1.01398e-07	0.0115963
294	Slc15a5	6	138062329	138062609	281	.	5.0259	1.01398e-07	0.0115963
295	Vmn1r181	7	23977577	23977823	247	.	5.0259	1.01398e-07	0.0115963
296	Mir6238	7	53906502	53907059	558	.	5.0259	1.01398e-07	0.0115963
297	Gm44852	7	58415230	58415514	285	.	5.0259	1.01398e-07	0.0115963
298	Apba2	7	64468732	64469300	569	.	5.0259	1.01398e-07	0.0115963
299	Gm23239	7	77775813	77776350	538	.	5.0259	1.01398e-07	0.0115963
300	Grm5	7	87676105	87676451	347	.	5.0259	1.01398e-07	0.0115963
301	Dlg2	7	91313123	91313471	349	.	5.0259	1.01398e-07	0.0115963
302	Gm44905	7	94593705	94594084	380	.	5.0259	1.01398e-07	0.0115963
303	Olfr612	7	103538888	103539244	357	.	5.0259	1.01398e-07	0.0115963
304	Hbb-bh2	7	103839985	103840617	633	.	5.0259	1.01398e-07	0.0115963
305	Olfr513	7	108759227	108759594	368	.	5.0259	1.01398e-07	0.0115963
306	Far1	7	113497497	113498291	795	.	5.0259	1.01398e-07	0.0115963
307	2610020H08Rik	7	119834207	119834741	535	.	5.0259	1.01398e-07	0.0115963
308	Gm28262	8	7880992	7881557	566	.	5.0259	1.01398e-07	0.0115963
309	Gm25665	8	18131506	18131899	394	.	5.0259	1.01398e-07	0.0115963
310	2610005L07Rik	8	20402325	20402604	280	.	5.0259	1.01398e-07	0.0115963
311	Gm45490	8	30440418	30440745	328	.	5.0259	1.01398e-07	0.0115963
312	Wrn	8	33250829	33251190	362	.	5.0259	1.01398e-07	0.0115963
313	Neil3	8	53623272	53623672	401	.	5.0259	1.01398e-07	0.0115963
314	Anxa10	8	62090998	62091283	286	.	5.0259	1.01398e-07	0.0115963
315	Cdh13	8	119205643	119206078	436	.	5.0259	1.01398e-07	0.0115963
316	Mir21c	8	128055118	128055426	309	.	5.0259	1.01398e-07	0.0115963
317	Gucy1a2	9	3969371	3969615	245	.	5.0259	1.01398e-07	0.0115963
318	Gm10181	9	25086761	25087083	323	.	5.0259	1.01398e-07	0.0115963
319	RP24-156P7.2	9	26275837	26276222	386	.	5.0259	1.01398e-07	0.0115963
320	RP23-208K9.1	9	52812103	52812470	368	.	5.0259	1.01398e-07	0.0115963
321	RP24-174O15.4	9	54081229	54081951	723	.	5.0259	1.01398e-07	0.0115963
322	Dmxl2	9	54378485	54378858	374	.	5.0259	1.01398e-07	0.0115963
323	Myo9a	9	59756923	59757162	240	.	5.0259	1.01398e-07	0.0115963
324	Rab8b	9	66848914	66849189	276	.	5.0259	1.01398e-07	0.0115963
325	Gm27156	9	76611234	76611549	316	.	5.0259	1.01398e-07	0.0115963
326	Gm8116	9	78855144	78855723	580	.	5.0259	1.01398e-07	0.0115963
327	Atr	9	95876012	95876445	434	.	5.0259	1.01398e-07	0.0115963
328	Clstn2	9	97724130	97724558	429	.	5.0259	1.01398e-07	0.0115963
329	Stag1	9	100839258	100839509	252	.	5.0259	1.01398e-07	0.0115963
330	RP24-300B21.2	9	112821784	112822296	513	.	5.0259	1.01398e-07	0.0115963
331	Rbms3	9	116556038	116556613	576	.	5.0259	1.01398e-07	0.0115963
332	Gm28443	Y	6868117	6868514	398	.	5.0259	1.01398e-07	0.0115963
333	Arrb1	7	99523145	99523454	310	.	5.01072	5.98577e-08	0.00715039
334	Pcbp3	10	76937545	76938066	522	.	5.00351	1.10012e-07	0.0115963
335	Gm12298	11	66886594	66887416	823	.	5.00351	1.10012e-07	0.0115963
336	Dhfr	13	92394010	92394371	362	.	5.00351	1.10012e-07	0.0115963
337	Gm5773	3	93769597	93769996	400	.	5.00351	1.10012e-07	0.0115963
338	Gm27601	4	47562978	47563444	467	.	5.00351	1.10012e-07	0.0115963
339	Gm45396	8	90805016	90805315	300	.	5.00351	1.10012e-07	0.0115963
340	Gm6729	10	86527247	86527587	341	.	4.98449	3.45931e-08	0.00440677
341	Nt5c1b	12	10310251	10310592	342	.	4.98449	3.45931e-08	0.00440677
342	Ckmt2	13	91863918	91864139	222	.	4.98449	3.45931e-08	0.00440677
343	Ank	15	27455692	27456350	659	.	4.98449	3.45931e-08	0.00440677
344	Nox3	17	3940008	3940362	355	.	4.98449	3.45931e-08	0.00440677
345	Fshr	17	89037747	89038028	282	.	4.98449	3.45931e-08	0.00440677
346	Gm6522	3	106297526	106297983	458	.	4.98449	3.45931e-08	0.00440677
347	Mob3b	4	35024180	35024532	353	.	4.98449	3.45931e-08	0.00440677
348	1700012I11Rik	15	67364755	67365106	352	.	4.97643	6.78016e-08	0.00804748
349	A930006I01Rik	2	103355814	103356652	839	.	4.97643	6.78016e-08	0.00804748
350	Gm34368	8	35013952	35014293	342	.	4.97643	6.78016e-08	0.00804748
351	Gm43302	5	105243094	105243361	268	.	4.96591	1.2613e-07	0.0115963
352	Dock3	9	107150676	107151221	546	.	4.96591	1.2613e-07	0.0115963
353	Hnrnph3	10	63017887	63018119	233	.	4.92888	1.44291e-07	0.0116209
354	Prps1l3	12	57223183	57223479	297	.	4.92888	1.44291e-07	0.0116209
355	4933406G16Rik	11	19063449	19063768	320	.	4.8924	1.6471e-07	0.0131084
356	Smc5	19	23279329	23279600	272	.	4.8924	1.6471e-07	0.0131084
357	Npsr1	9	24304118	24304726	609	.	4.8924	1.6471e-07	0.0131084
358	Prl2c3	13	12816862	12817407	546	.	4.87928	2.59108e-08	0.0033573
359	Gm45419	8	11874791	11875132	342	.	4.87629	9.75416e-08	0.0111921
360	Gm21847	5	15513193	15514550	1358	.	4.86869	3.25762e-11	8.284e-06
361	Ctnna3	10	63784245	63785055	811	.	4.85645	1.87625e-07	0.0147781
362	Smg6	11	75110487	75110888	402	.	4.85645	1.87625e-07	0.0147781
363	4932411E22Rik	11	89866249	89866591	343	.	4.85645	1.87625e-07	0.0147781
364	Gm4804	12	15607623	15607838	216	.	4.85645	1.87625e-07	0.0147781
365	Gm22527	12	25834907	25835348	442	.	4.85645	1.87625e-07	0.0147781
366	Gm28498	12	109151614	109152155	542	.	4.85645	1.87625e-07	0.0147781
367	Atxn1	13	45896952	45897211	260	.	4.85645	1.87625e-07	0.0147781
368	Phldb2	16	45770379	45771043	665	.	4.85645	1.87625e-07	0.0147781
369	Gm25177	17	51189267	51189579	313	.	4.85645	1.87625e-07	0.0147781
370	Kif5b	18	6242024	6242274	251	.	4.85645	1.87625e-07	0.0147781
371	Tmem241	18	12030409	12030696	288	.	4.85645	1.87625e-07	0.0147781
372	H2al2a	2	17967128	17967629	502	.	4.85645	1.87625e-07	0.0147781
373	Scn2a	2	65730096	65730379	284	.	4.85645	1.87625e-07	0.0147781
374	Zfp985	4	147551691	147552019	329	.	4.85645	1.87625e-07	0.0147781
375	Dpp6	5	26741787	26742113	327	.	4.85645	1.87625e-07	0.0147781
376	Dpp6	5	26863868	26864226	359	.	4.85645	1.87625e-07	0.0147781
377	4930467E23Rik	8	19725684	19726100	417	.	4.85645	1.87625e-07	0.0147781
378	RP24-63K13.2	9	31919824	31920109	286	.	4.85645	1.87625e-07	0.0147781
379	Ets1	9	32642223	32642526	304	.	4.85645	1.87625e-07	0.0147781
380	RP23-351O20.1	9	111866086	111866615	530	.	4.85645	1.87625e-07	0.0147781
381	C230088H06Rik	4	147122113	147122576	464	.	4.82129	7.8605e-09	0.00124721
382	Syncrip	9	88461560	88462305	746	.	4.82129	7.8605e-09	0.00124721
383	Slc24a5	2	124923687	124924071	385	.	4.82102	2.1329e-07	0.0161321
384	Gm26573	4	146491733	146492910	1178	.	4.82102	2.1329e-07	0.0161321
385	RP24-238M4.4	8	71833419	71834513	1095	.	4.82102	2.1329e-07	0.0161321
386	Plekhg1	10	3962766	3963057	292	.	4.78611	2.41986e-07	0.0180016
387	Saysd1	14	20041236	20041624	389	.	4.78611	2.41986e-07	0.0180016
388	Fgfr1op	17	8171176	8171446	271	.	4.78611	2.41986e-07	0.0180016
389	Usp53	3	122985280	122985574	295	.	4.78611	2.41986e-07	0.0180016
390	Gm44515	8	8914194	8914512	319	.	4.78611	2.41986e-07	0.0180016
391	Tpte	8	22362809	22363178	370	.	4.78611	2.41986e-07	0.0180016
392	Gm5261	1	127114028	127114365	338	.	4.77512	7.48066e-08	0.00876012
393	Gm23215	16	3268912	3269596	685	.	4.77512	7.48066e-08	0.00876012
394	Fam188b	6	55198641	55199222	582	.	4.77512	7.48066e-08	0.00876012
395	Gm17979	5	133519197	133519548	352	.	4.7517	2.74012e-07	0.0201437
396	Gm21847	5	15624519	15624768	250	.	4.71867	2.3926e-08	0.00314413
397	Ralgapa2	2	146276493	146276801	309	.	4.71807	1.73297e-07	0.0136801
398	Cnksr3	10	7111733	7112075	343	.	4.71778	3.09699e-07	0.0216805
399	Vps13b	15	35767649	35768059	411	.	4.71778	3.09699e-07	0.0216805
400	P2rx3	2	85016322	85016777	456	.	4.71778	3.09699e-07	0.0216805
401	Zfp976	7	42638659	42639546	888	.	4.71778	3.09699e-07	0.0216805
402	Gm9758	5	14919953	14920469	517	.	4.6904	1.0232e-07	0.0115963
403	Camkmt	17	85274747	85275084	338	.	4.68434	3.49398e-07	0.0241735
404	Gypc	18	32514271	32514941	671	.	4.68434	3.49398e-07	0.0241735
405	Mzb1	18	35641436	35641746	311	.	4.68434	3.49398e-07	0.0241735
406	Vmn2r-ps20	4	147524042	147524325	284	.	4.67103	2.88104e-08	0.00369837
407	Sgpp2	1	78372368	78372919	552	.	4.65761	2.15884e-07	0.0162334
408	Hacd2	16	35028296	35028639	344	.	4.65761	2.15884e-07	0.0162334
409	Nme7	1	164411253	164411960	708	.	4.65138	3.93478e-07	0.0268151
410	Gm10354	5	14973029	14973693	665	.	4.6362	8.15887e-09	0.00128274
411	Gm9913	2	125512096	125512457	362	.	4.62796	2.40458e-07	0.0178958
412	Prickle2	6	92517235	92517740	506	.	4.61887	4.42364e-07	0.0299999
413	Ap3b1	13	94403462	94403767	306	.	4.59869	2.67479e-07	0.0196875
414	Gm22594	10	66558276	66558541	266	.	4.58682	4.96478e-07	0.0334526
415	Vwc2	11	10913858	10914126	269	.	4.58682	4.96478e-07	0.0334526
416	Gm37133	1	10779386	10779813	428	.	4.56912	2.97865e-07	0.0216805
417	Gm6075	1	17472887	17473202	316	.	4.56912	2.97865e-07	0.0216805
418	Ska2l-ps	1	150545483	150545832	350	.	4.56912	2.97865e-07	0.0216805
419	Gm3091	14	4807055	4807490	436	.	4.56912	2.97865e-07	0.0216805
420	Hnrnpm	17	33666388	33666669	282	.	4.56912	2.97865e-07	0.0216805
421	Rmdn2	17	79683915	79684167	253	.	4.56912	2.97865e-07	0.0216805
422	Gm25509	18	72714503	72714905	403	.	4.56912	2.97865e-07	0.0216805
423	Nolc1	19	46097611	46098012	402	.	4.56912	2.97865e-07	0.0216805
424	Cobll1	2	65226270	65226580	311	.	4.56912	2.97865e-07	0.0216805
425	Gm26871	3	118345934	118346253	320	.	4.56912	2.97865e-07	0.0216805
426	Ank2	3	127253530	127253866	337	.	4.56912	2.97865e-07	0.0216805
427	Sdcbp	4	6394506	6394782	277	.	4.56912	2.97865e-07	0.0216805
428	Sh3gl2	4	85353090	85353466	377	.	4.56912	2.97865e-07	0.0216805
429	Zfp990	4	145535684	145536152	469	.	4.56912	2.97865e-07	0.0216805
430	C230088H06Rik	4	147410107	147410574	468	.	4.56912	2.97865e-07	0.0216805
431	Gm42712	5	67178100	67178554	455	.	4.56912	2.97865e-07	0.0216805
432	Paics	5	76957691	76958441	751	.	4.56912	2.97865e-07	0.0216805
433	Vps33a	5	123543881	123544367	487	.	4.56912	2.97865e-07	0.0216805
434	C1galt1	6	7861403	7861714	312	.	4.56912	2.97865e-07	0.0216805
435	Ahcyl2	6	29801965	29802879	915	.	4.56912	2.97865e-07	0.0216805
436	Pak1	7	97779210	97779523	314	.	4.56912	2.97865e-07	0.0216805
437	Coa6	8	126412061	126412391	331	.	4.56912	2.97865e-07	0.0216805
438	Dock3	9	106916163	106916449	287	.	4.56912	2.97865e-07	0.0216805
439	Gm20788	Y	7036766	7037089	324	.	4.56912	2.97865e-07	0.0216805
440	Sfi1	11	3167044	3167746	703	.	4.55609	4.02439e-12	1.14636e-06
441	Gpc6	14	116929033	116929334	302	.	4.5552	5.56301e-07	0.0370229
442	Ccp110	7	118716371	118716664	294	.	4.5552	5.56301e-07	0.0370229
443	Uqcr10	11	4704371	4704847	477	.	4.54833	1.40825e-09	0.000255641
444	Hps5	7	46776751	46777100	350	.	4.54124	3.29686e-07	0.0228834
445	Fam214a	9	74933756	74934104	349	.	4.54124	3.29686e-07	0.0228834
446	Kcnk13	12	100014516	100014837	322	.	4.52967	1.85776e-07	0.0146437
447	Gm25096	1	35174435	35175131	697	.	4.52402	6.22329e-07	0.0407887
448	Gm36954	11	9701296	9701576	281	.	4.52402	6.22329e-07	0.0407887
449	Car10	11	93176107	93176375	269	.	4.52402	6.22329e-07	0.0407887
450	Gm11355	13	26910338	26910577	240	.	4.52402	6.22329e-07	0.0407887
451	Gata6	18	11309943	11310310	368	.	4.52402	6.22329e-07	0.0407887
452	Sncaip	18	53034675	53034950	276	.	4.52402	6.22329e-07	0.0407887
453	Gm24514	18	55605975	55606313	339	.	4.52402	6.22329e-07	0.0407887
454	Nkx2-2os	2	147272131	147272670	540	.	4.52402	6.22329e-07	0.0407887
455	Slc25a24	3	109162974	109163268	295	.	4.52402	6.22329e-07	0.0407887
456	Gm11814	4	10327431	10328103	673	.	4.52402	6.22329e-07	0.0407887
457	Tmem64	4	15245129	15245489	361	.	4.52402	6.22329e-07	0.0407887
458	Gm11901	4	27475317	27475589	273	.	4.52402	6.22329e-07	0.0407887
459	2310002L09Rik	4	73966686	73966935	250	.	4.52402	6.22329e-07	0.0407887
460	Gm12644	4	91132287	91132534	248	.	4.52402	6.22329e-07	0.0407887
461	Fgfr2	7	131661397	131661693	297	.	4.52402	6.22329e-07	0.0407887
462	Gm37567	1	5328600	5329082	483	.	4.52331	1.0345e-06	0.0643621
463	Gm6187	1	9390903	9391213	311	.	4.52331	1.0345e-06	0.0643621
464	Gm7512	1	9450864	9451331	468	.	4.52331	1.0345e-06	0.0643621
465	Sgk3	1	9855131	9855437	307	.	4.52331	1.0345e-06	0.0643621
466	Cspp1	1	10097026	10097506	481	.	4.52331	1.0345e-06	0.0643621
467	Cpa6	1	10282151	10282489	339	.	4.52331	1.0345e-06	0.0643621
468	Gm7634	1	16002640	16002941	302	.	4.52331	1.0345e-06	0.0643621
469	4930444P10Rik	1	16069320	16069641	322	.	4.52331	1.0345e-06	0.0643621
470	Stau2	1	16341467	16341727	261	.	4.52331	1.0345e-06	0.0643621
471	Il17f	1	20764859	20765856	998	.	4.52331	1.0345e-06	0.0643621
472	Kcnq5	1	21467200	21467488	289	.	4.52331	1.0345e-06	0.0643621
473	Kcnq5	1	21685478	21685807	330	.	4.52331	1.0345e-06	0.0643621
474	Gm28239	1	22211894	22212195	302	.	4.52331	1.0345e-06	0.0643621
475	Adgrb3	1	25583650	25584028	379	.	4.52331	1.0345e-06	0.0643621
476	Gm5524	1	27611010	27611291	282	.	4.52331	1.0345e-06	0.0643621
477	Gm29128	1	31137507	31137868	362	.	4.52331	1.0345e-06	0.0643621
478	Khdrbs2	1	32314777	32315145	369	.	4.52331	1.0345e-06	0.0643621
479	Zfp451	1	33819563	33819819	257	.	4.52331	1.0345e-06	0.0643621
480	Eif5b	1	38031008	38031309	302	.	4.52331	1.0345e-06	0.0643621
481	Il18rap	1	40536955	40537350	396	.	4.52331	1.0345e-06	0.0643621
482	Gm38228	1	43579019	43579334	316	.	4.52331	1.0345e-06	0.0643621
483	Gm29247	1	44109222	44109632	411	.	4.52331	1.0345e-06	0.0643621
484	Gm5700	1	44329445	44329914	470	.	4.52331	1.0345e-06	0.0643621
485	Dnah7c	1	46434084	46434436	353	.	4.52331	1.0345e-06	0.0643621
486	Gm23829	1	47789438	47789713	276	.	4.52331	1.0345e-06	0.0643621
487	Gm5974	1	48124185	48124455	271	.	4.52331	1.0345e-06	0.0643621
488	4933411E06Rik	1	50120198	50120507	310	.	4.52331	1.0345e-06	0.0643621
489	Ccdc150	1	54318070	54318375	306	.	4.52331	1.0345e-06	0.0643621
490	1700003I22Rik	1	56055504	56055850	347	.	4.52331	1.0345e-06	0.0643621
491	Gm15834	1	58512045	58512526	482	.	4.52331	1.0345e-06	0.0643621
492	Gm973	1	59633341	59633788	448	.	4.52331	1.0345e-06	0.0643621
493	Gm11591	1	61202153	61202370	218	.	4.52331	1.0345e-06	0.0643621
494	9530026F06Rik	1	61360513	61360895	383	.	4.52331	1.0345e-06	0.0643621
495	Ino80d	1	62976830	62977190	361	.	4.52331	1.0345e-06	0.0643621
496	Gm24557	1	63160028	63160396	369	.	4.52331	1.0345e-06	0.0643621
497	Gm11606	1	63340791	63341029	239	.	4.52331	1.0345e-06	0.0643621
498	Gm13751	1	63820259	63820661	403	.	4.52331	1.0345e-06	0.0643621
499	Gm28981	1	64348617	64348975	359	.	4.52331	1.0345e-06	0.0643621
500	Gm25748	1	64350907	64351223	317	.	4.52331	1.0345e-06	0.0643621
501	Gm15659	1	66042559	66042819	261	.	4.52331	1.0345e-06	0.0643621
502	Gm28818	1	71927022	71927922	901	.	4.52331	1.0345e-06	0.0643621
503	Ankar	1	72686087	72686832	746	.	4.52331	1.0345e-06	0.0643621
504	Gm28385	1	77631147	77631889	743	.	4.52331	1.0345e-06	0.0643621
505	Gm26263	1	77822274	77822913	640	.	4.52331	1.0345e-06	0.0643621
506	Scg2	1	79431935	79432315	381	.	4.52331	1.0345e-06	0.0643621
507	Dner	1	84605672	84606065	394	.	4.52331	1.0345e-06	0.0643621
508	Sp100	1	85656917	85657454	538	.	4.52331	1.0345e-06	0.0643621
509	Gm5264	1	95264996	95265280	285	.	4.52331	1.0345e-06	0.0643621
510	Gm15427	1	95502575	95502873	299	.	4.52331	1.0345e-06	0.0643621
511	Gm18447	1	104277891	104278298	408	.	4.52331	1.0345e-06	0.0643621
512	Phlpp1	1	106304595	106305567	973	.	4.52331	1.0345e-06	0.0643621
513	Gm18552	1	110289189	110289507	319	.	4.52331	1.0345e-06	0.0643621
514	Gm17777	1	117288297	117288530	234	.	4.52331	1.0345e-06	0.0643621
515	Gpr39	1	125742165	125742507	343	.	4.52331	1.0345e-06	0.0643621
516	Nckap5	1	126670476	126670844	369	.	4.52331	1.0345e-06	0.0643621
517	Nckap5	1	126711931	126712330	400	.	4.52331	1.0345e-06	0.0643621
518	Thsd7b	1	129689255	129689484	230	.	4.52331	1.0345e-06	0.0643621
519	Gm28500	1	138401687	138401980	294	.	4.52331	1.0345e-06	0.0643621
520	Gm37796	1	142871542	142872008	467	.	4.52331	1.0345e-06	0.0643621
521	Gm5835	1	142973450	142973776	327	.	4.52331	1.0345e-06	0.0643621
522	Pla2g4a	1	149850910	149851221	312	.	4.52331	1.0345e-06	0.0643621
523	Gm19087	1	151109425	151109699	275	.	4.52331	1.0345e-06	0.0643621
524	Swt1	1	151409133	151409464	332	.	4.52331	1.0345e-06	0.0643621
525	Sec16b	1	157515761	157516076	316	.	4.52331	1.0345e-06	0.0643621
526	Gm38256	1	157873354	157873632	279	.	4.52331	1.0345e-06	0.0643621
527	Gm38256	1	158061948	158062258	311	.	4.52331	1.0345e-06	0.0643621
528	Brinp2	1	158217491	158217942	452	.	4.52331	1.0345e-06	0.0643621
529	Astn1	1	158526371	158526747	377	.	4.52331	1.0345e-06	0.0643621
530	1600012P17Rik	1	158981470	158981857	388	.	4.52331	1.0345e-06	0.0643621
531	Gm36975	1	160336048	160336388	341	.	4.52331	1.0345e-06	0.0643621
532	Gm19057	1	161282905	161283232	328	.	4.52331	1.0345e-06	0.0643621
533	Gm31925	1	161903687	161904036	350	.	4.52331	1.0345e-06	0.0643621
534	Gm22434	1	163178537	163179246	710	.	4.52331	1.0345e-06	0.0643621
535	Prrx1	1	163193723	163194336	614	.	4.52331	1.0345e-06	0.0643621
536	Gm26042	1	164999386	164999695	310	.	4.52331	1.0345e-06	0.0643621
537	Mael	1	166244201	166244739	539	.	4.52331	1.0345e-06	0.0643621
538	Gm6286	1	166886835	166887209	375	.	4.52331	1.0345e-06	0.0643621
539	Mgst3	1	167407707	167408031	325	.	4.52331	1.0345e-06	0.0643621
540	Mgst3	1	167413139	167413647	509	.	4.52331	1.0345e-06	0.0643621
541	Gm37839	1	169316559	169316819	261	.	4.52331	1.0345e-06	0.0643621
542	Nuf2	1	169505923	169506205	283	.	4.52331	1.0345e-06	0.0643621
543	Ifi203	1	173927713	173928223	511	.	4.52331	1.0345e-06	0.0643621
544	Rgs7	1	175051163	175051795	633	.	4.52331	1.0345e-06	0.0643621
545	Wdr64	1	175700354	175701337	984	.	4.52331	1.0345e-06	0.0643621
546	Gm38328	1	177304438	177304716	279	.	4.52331	1.0345e-06	0.0643621
547	Adss	1	177768035	177768558	524	.	4.52331	1.0345e-06	0.0643621
548	Gm7068	1	177865562	177865887	326	.	4.52331	1.0345e-06	0.0643621
549	A430105J06Rik	1	186826600	186826870	271	.	4.52331	1.0345e-06	0.0643621
550	Kcnk2	1	189378681	189378923	243	.	4.52331	1.0345e-06	0.0643621
551	Gm21362	1	193771985	193772217	233	.	4.52331	1.0345e-06	0.0643621
552	Plxna2	1	194528978	194529209	232	.	4.52331	1.0345e-06	0.0643621
553	Plekhg1	10	3918718	3918972	255	.	4.52331	1.0345e-06	0.0643621
554	Rgs17	10	5951592	5951903	312	.	4.52331	1.0345e-06	0.0643621
555	RP23-5H4.2	10	9133352	9133613	262	.	4.52331	1.0345e-06	0.0643621
556	Phactr2	10	13348368	13348755	388	.	4.52331	1.0345e-06	0.0643621
557	Phactr2	10	13462188	13462533	346	.	4.52331	1.0345e-06	0.0643621
558	Gm23892	10	15108217	15108482	266	.	4.52331	1.0345e-06	0.0643621
559	RP23-440F7.5	10	18892409	18892852	444	.	4.52331	1.0345e-06	0.0643621
560	RP23-35O24.3	10	19323257	19323688	432	.	4.52331	1.0345e-06	0.0643621
561	Ahi1	10	20924974	20925256	283	.	4.52331	1.0345e-06	0.0643621
562	Tmem200a	10	26026819	26027193	375	.	4.52331	1.0345e-06	0.0643621
563	Arhgap18	10	26921901	26922236	336	.	4.52331	1.0345e-06	0.0643621
564	Gm36962	10	27755636	27756157	522	.	4.52331	1.0345e-06	0.0643621
565	Gm9996	10	29133519	29133917	399	.	4.52331	1.0345e-06	0.0643621
566	Gm24168	10	30944992	30945284	293	.	4.52331	1.0345e-06	0.0643621
567	RP24-315I19.2	10	38410583	38410900	318	.	4.52331	1.0345e-06	0.0643621
568	Lama4	10	39047596	39048020	425	.	4.52331	1.0345e-06	0.0643621
569	Pdss2	10	43209494	43209831	338	.	4.52331	1.0345e-06	0.0643621
570	Pdss2	10	43278557	43278928	372	.	4.52331	1.0345e-06	0.0643621
571	Speer5-ps1	10	44207161	44207392	232	.	4.52331	1.0345e-06	0.0643621
572	RP23-188F7.1	10	44773374	44773904	531	.	4.52331	1.0345e-06	0.0643621
573	Gm23584	10	48048791	48049062	272	.	4.52331	1.0345e-06	0.0643621
574	Ascc3	10	50584394	50584803	410	.	4.52331	1.0345e-06	0.0643621
575	Lilrb4a	10	51485453	51485859	407	.	4.52331	1.0345e-06	0.0643621
576	4933411G06Rik	10	51804014	51804294	281	.	4.52331	1.0345e-06	0.0643621
577	Gm26177	10	54313011	54313268	258	.	4.52331	1.0345e-06	0.0643621
578	Ccar1	10	62759757	62760021	265	.	4.52331	1.0345e-06	0.0643621
579	Gm22594	10	66446122	66446614	493	.	4.52331	1.0345e-06	0.0643621
580	1700049L16Rik	10	71998651	71998897	247	.	4.52331	1.0345e-06	0.0643621
581	Olfr1356	10	78851547	78851785	239	.	4.52331	1.0345e-06	0.0643621
582	Vmn2r80	10	79176202	79176586	385	.	4.52331	1.0345e-06	0.0643621
583	Gm23191	10	87366376	87366626	251	.	4.52331	1.0345e-06	0.0643621
584	Pah	10	87690330	87690745	416	.	4.52331	1.0345e-06	0.0643621
585	Gm20757	10	92213143	92213548	406	.	4.52331	1.0345e-06	0.0643621
586	Gm20757	10	92238844	92239180	337	.	4.52331	1.0345e-06	0.0643621
587	Plxnc1	10	94858406	94858993	588	.	4.52331	1.0345e-06	0.0643621
588	Eea1	10	96042585	96042990	406	.	4.52331	1.0345e-06	0.0643621
589	Gm24587	10	96762117	96762437	321	.	4.52331	1.0345e-06	0.0643621
590	Gm37631	10	98479892	98480554	663	.	4.52331	1.0345e-06	0.0643621
591	Lrriq1	10	103083908	103084255	348	.	4.52331	1.0345e-06	0.0643621
592	Gm21293	10	104075874	104076348	475	.	4.52331	1.0345e-06	0.0643621
593	Tmtc2	10	105403202	105403449	248	.	4.52331	1.0345e-06	0.0643621
594	Gm22070	10	115025391	115025727	337	.	4.52331	1.0345e-06	0.0643621
595	Tspan8	10	115732148	115732417	270	.	4.52331	1.0345e-06	0.0643621
596	Gm26579	10	116688190	116688578	389	.	4.52331	1.0345e-06	0.0643621
597	Ifng	10	118497195	118497469	275	.	4.52331	1.0345e-06	0.0643621
598	Avpr1a	10	122324988	122325375	388	.	4.52331	1.0345e-06	0.0643621
599	Avpr1a	10	122379741	122380048	308	.	4.52331	1.0345e-06	0.0643621
600	Lrig3	10	125681935	125682287	353	.	4.52331	1.0345e-06	0.0643621
601	Olfr786	10	129420171	129420456	286	.	4.52331	1.0345e-06	0.0643621
602	Olfr797-ps1	10	129619772	129620029	258	.	4.52331	1.0345e-06	0.0643621
603	Pisd-ps1	11	3101103	3101468	366	.	4.52331	1.0345e-06	0.0643621
604	Znrf3	11	5305851	5306154	304	.	4.52331	1.0345e-06	0.0643621
605	Sun3	11	9042821	9043165	345	.	4.52331	1.0345e-06	0.0643621
606	Gm23386	11	19681260	19681594	335	.	4.52331	1.0345e-06	0.0643621
607	Aftph	11	20720284	20720891	608	.	4.52331	1.0345e-06	0.0643621
608	4932414J04Rik	11	21517281	21517560	280	.	4.52331	1.0345e-06	0.0643621
609	Gm12101	11	30759867	30760212	346	.	4.52331	1.0345e-06	0.0643621
610	4930469K13Rik	11	34094356	34094860	505	.	4.52331	1.0345e-06	0.0643621
611	Tenm2	11	36258429	36258855	427	.	4.52331	1.0345e-06	0.0643621
612	Tenm2	11	36397884	36398179	296	.	4.52331	1.0345e-06	0.0643621
613	Hmgb1-ps1	11	41158859	41159187	329	.	4.52331	1.0345e-06	0.0643621
614	Med7	11	46434863	46435192	330	.	4.52331	1.0345e-06	0.0643621
615	Smg6	11	75003985	75004612	628	.	4.52331	1.0345e-06	0.0643621
616	Vps53	11	76098578	76098838	261	.	4.52331	1.0345e-06	0.0643621
617	Nf1	11	79400047	79400410	364	.	4.52331	1.0345e-06	0.0643621
618	Nf1	11	79508564	79508798	235	.	4.52331	1.0345e-06	0.0643621
619	Crlf3	11	80073970	80074581	612	.	4.52331	1.0345e-06	0.0643621
620	Bcas3	11	85596058	85596343	286	.	4.52331	1.0345e-06	0.0643621
621	Rnf43	11	87670850	87671331	482	.	4.52331	1.0345e-06	0.0643621
622	Gm11506	11	93676171	93676497	327	.	4.52331	1.0345e-06	0.0643621
623	Spag9	11	94047430	94048071	642	.	4.52331	1.0345e-06	0.0643621
624	Kcnj16	11	110943480	110943797	318	.	4.52331	1.0345e-06	0.0643621
625	Kcnj16	11	111035605	111035937	333	.	4.52331	1.0345e-06	0.0643621
626	BC006965	11	112433933	112434289	357	.	4.52331	1.0345e-06	0.0643621
627	Gm9071	12	3000072	3000390	319	.	4.52331	1.0345e-06	0.0643621
628	Ldah	12	8170511	8171071	561	.	4.52331	1.0345e-06	0.0643621
629	Ttc32	12	9121698	9121918	221	.	4.52331	1.0345e-06	0.0643621
630	Ttc32	12	9122217	9122671	455	.	4.52331	1.0345e-06	0.0643621
631	Fam84a	12	14068407	14068925	519	.	4.52331	1.0345e-06	0.0643621
632	Gm9866	12	27040461	27040759	299	.	4.52331	1.0345e-06	0.0643621
633	Sntg2	12	30236439	30236760	322	.	4.52331	1.0345e-06	0.0643621
634	Prkar2b	12	31999437	32000230	794	.	4.52331	1.0345e-06	0.0643621
635	Gm24434	12	39755393	39755738	346	.	4.52331	1.0345e-06	0.0643621
636	Zfp277	12	40428772	40429279	508	.	4.52331	1.0345e-06	0.0643621
637	Gm26326	12	43710751	43711309	559	.	4.52331	1.0345e-06	0.0643621
638	Gm7481	12	49715414	49715784	371	.	4.52331	1.0345e-06	0.0643621
639	Gm7481	12	49820999	49821691	693	.	4.52331	1.0345e-06	0.0643621
640	Rps11-ps4	12	51219382	51219637	256	.	4.52331	1.0345e-06	0.0643621
641	Gpr33	12	52046411	52046834	424	.	4.52331	1.0345e-06	0.0643621
642	Npas3	12	53866142	53866580	439	.	4.52331	1.0345e-06	0.0643621
643	Mbip	12	56340811	56341111	301	.	4.52331	1.0345e-06	0.0643621
644	Mipol1	12	57484050	57484318	269	.	4.52331	1.0345e-06	0.0643621
645	Gm23059	12	60233188	60233716	529	.	4.52331	1.0345e-06	0.0643621
646	Mis18bp1	12	65139215	65139512	298	.	4.52331	1.0345e-06	0.0643621
647	Rpl10l	12	66206629	66207019	391	.	4.52331	1.0345e-06	0.0643621
648	Hif1a	12	73854805	73855759	955	.	4.52331	1.0345e-06	0.0643621
649	Kcnh5	12	74908114	74908450	337	.	4.52331	1.0345e-06	0.0643621
650	Gm25926	12	77588242	77588873	632	.	4.52331	1.0345e-06	0.0643621
651	Gphn	12	78574811	78575303	493	.	4.52331	1.0345e-06	0.0643621
652	Ttll5	12	85991146	85991666	521	.	4.52331	1.0345e-06	0.0643621
653	Gm2056	12	88041088	88041462	375	.	4.52331	1.0345e-06	0.0643621
654	Nrxn3	12	90133988	90134479	492	.	4.52331	1.0345e-06	0.0643621
655	Dio2	12	90604344	90604591	248	.	4.52331	1.0345e-06	0.0643621
656	Gm23249	12	92997825	92998096	272	.	4.52331	1.0345e-06	0.0643621
657	Gm23558	12	97695793	97696196	404	.	4.52331	1.0345e-06	0.0643621
658	Ighv1-46	12	114981642	114981923	282	.	4.52331	1.0345e-06	0.0643621
659	Ighv1-83	12	115961954	115962325	372	.	4.52331	1.0345e-06	0.0643621
660	Rapgef5	12	117627257	117627634	378	.	4.52331	1.0345e-06	0.0643621
661	Rapgef5	12	117697451	117697833	383	.	4.52331	1.0345e-06	0.0643621
662	Gm16505	13	3406233	3406498	266	.	4.52331	1.0345e-06	0.0643621
663	Gm5444	13	5012354	5012620	267	.	4.52331	1.0345e-06	0.0643621
664	Gtpbp4	13	8978109	8978349	241	.	4.52331	1.0345e-06	0.0643621
665	Dip2c	13	9549019	9549344	326	.	4.52331	1.0345e-06	0.0643621
666	Chrm3	13	10224224	10224530	307	.	4.52331	1.0345e-06	0.0643621
667	Gm26861	13	10643698	10644053	356	.	4.52331	1.0345e-06	0.0643621
668	Prl2c3	13	12813887	12814555	669	.	4.52331	1.0345e-06	0.0643621
669	Prl2c3	13	12869903	12870853	951	.	4.52331	1.0345e-06	0.0643621
670	Prl2c3	13	12871572	12872388	817	.	4.52331	1.0345e-06	0.0643621
671	Prl2c2	13	12903708	12904403	696	.	4.52331	1.0345e-06	0.0643621
672	Hecw1	13	14357150	14357502	353	.	4.52331	1.0345e-06	0.0643621
673	Hecw1	13	14381084	14381332	249	.	4.52331	1.0345e-06	0.0643621
674	Sugct	13	17544745	17545167	423	.	4.52331	1.0345e-06	0.0643621
675	Pou6f2	13	18249457	18249730	274	.	4.52331	1.0345e-06	0.0643621
676	Sfrp4	13	19632899	19633178	280	.	4.52331	1.0345e-06	0.0643621
677	Vmn1r215	13	23067686	23067978	293	.	4.52331	1.0345e-06	0.0643621
678	Vmn1r215	13	23080748	23081234	487	.	4.52331	1.0345e-06	0.0643621
679	Zfp322a	13	23356416	23357093	678	.	4.52331	1.0345e-06	0.0643621
680	Nrsn1	13	25347569	25347872	304	.	4.52331	1.0345e-06	0.0643621
681	Gm11353	13	26528827	26529323	497	.	4.52331	1.0345e-06	0.0643621
682	Gm25186	13	31684241	31684601	361	.	4.52331	1.0345e-06	0.0643621
683	Serpinb1a	13	32832713	32833075	363	.	4.52331	1.0345e-06	0.0643621
684	1700011B04Rik	13	35112093	35112463	371	.	4.52331	1.0345e-06	0.0643621
685	Gm38206	13	39147483	39147752	270	.	4.52331	1.0345e-06	0.0643621
686	Gm23972	13	39787183	39787772	590	.	4.52331	1.0345e-06	0.0643621
687	Ofcc1	13	40092586	40092883	298	.	4.52331	1.0345e-06	0.0643621
688	Phactr1	13	42746159	42746761	603	.	4.52331	1.0345e-06	0.0643621
689	Gm10113	13	46073423	46073762	340	.	4.52331	1.0345e-06	0.0643621
690	Gm8765	13	50690527	50690756	230	.	4.52331	1.0345e-06	0.0643621
691	Gm5449	13	53741705	53742118	414	.	4.52331	1.0345e-06	0.0643621
692	Cts8	13	61242873	61243320	448	.	4.52331	1.0345e-06	0.0643621
693	Zfp808	13	62119161	62119452	292	.	4.52331	1.0345e-06	0.0643621
694	2010111I01Rik	13	63041776	63042158	383	.	4.52331	1.0345e-06	0.0643621
695	Cbx3-ps2	13	65540169	65540868	700	.	4.52331	1.0345e-06	0.0643621
696	Zfp759	13	67142402	67142741	340	.	4.52331	1.0345e-06	0.0643621
697	Adgrv1	13	81404881	81405288	408	.	4.52331	1.0345e-06	0.0643621
698	Mef2c	13	83567019	83567721	703	.	4.52331	1.0345e-06	0.0643621
699	Gm25213	13	96265564	96265986	423	.	4.52331	1.0345e-06	0.0643621
700	Dph3b-ps	13	106602187	106602535	349	.	4.52331	1.0345e-06	0.0643621
701	Pde4d	13	109512023	109512306	284	.	4.52331	1.0345e-06	0.0643621
702	Fst	13	114491787	114492077	291	.	4.52331	1.0345e-06	0.0643621
703	Itga1	13	114963181	114963486	306	.	4.52331	1.0345e-06	0.0643621
704	Gm25985	13	115329104	115329480	377	.	4.52331	1.0345e-06	0.0643621
705	Gm17509	13	117211285	117211710	426	.	4.52331	1.0345e-06	0.0643621
706	Gm8362	14	6768451	6768751	301	.	4.52331	1.0345e-06	0.0643621
707	Gm8362	14	6775652	6775911	260	.	4.52331	1.0345e-06	0.0643621
708	Gm6356	14	6941746	6941977	232	.	4.52331	1.0345e-06	0.0643621
709	Gm5456	14	7242547	7242764	218	.	4.52331	1.0345e-06	0.0643621
710	Gm9800	14	8802118	8802495	378	.	4.52331	1.0345e-06	0.0643621
711	Fhit	14	11085085	11085440	356	.	4.52331	1.0345e-06	0.0643621
712	Ptprg	14	11756114	11756413	300	.	4.52331	1.0345e-06	0.0643621
713	Synpr	14	13362829	13363486	658	.	4.52331	1.0345e-06	0.0643621
714	1700112E06Rik	14	22401010	22401294	285	.	4.52331	1.0345e-06	0.0643621
715	Gm10248	14	23091618	23092002	385	.	4.52331	1.0345e-06	0.0643621
716	Gm10398	14	24885042	24885545	504	.	4.52331	1.0345e-06	0.0643621
717	Slmap	14	26470970	26471368	399	.	4.52331	1.0345e-06	0.0643621
718	Wapl	14	34737581	34738175	595	.	4.52331	1.0345e-06	0.0643621
719	Nrg3	14	38236164	38236453	290	.	4.52331	1.0345e-06	0.0643621
720	Eif1-ps1	14	39938129	39938388	260	.	4.52331	1.0345e-06	0.0643621
721	Sh2d4b	14	40703083	40703363	281	.	4.52331	1.0345e-06	0.0643621
722	Sh2d4b	14	40816768	40817027	260	.	4.52331	1.0345e-06	0.0643621
723	Gm10377	14	42798981	42799293	313	.	4.52331	1.0345e-06	0.0643621
724	Gm8126	14	43257095	43257755	661	.	4.52331	1.0345e-06	0.0643621
725	Gm1821	14	46159490	46159771	282	.	4.52331	1.0345e-06	0.0643621
726	Gm1821	14	46223838	46224175	338	.	4.52331	1.0345e-06	0.0643621
727	Slc35f4	14	49325432	49325800	369	.	4.52331	1.0345e-06	0.0643621
728	Olfr746	14	50650366	50650617	252	.	4.52331	1.0345e-06	0.0643621
729	Olfr1513	14	52357635	52358152	518	.	4.52331	1.0345e-06	0.0643621
730	Trav23	14	53971776	53972352	577	.	4.52331	1.0345e-06	0.0643621
731	Trdv3	14	54001161	54001540	380	.	4.52331	1.0345e-06	0.0643621
732	Pspc1	14	56730497	56731139	643	.	4.52331	1.0345e-06	0.0643621
733	1700129C05Rik	14	59097365	59097923	559	.	4.52331	1.0345e-06	0.0643621
734	Gm23735	14	72258588	72258863	276	.	4.52331	1.0345e-06	0.0643621
735	Gm21750	14	73666487	73666801	315	.	4.52331	1.0345e-06	0.0643621
736	Htr2a	14	74388699	74389329	631	.	4.52331	1.0345e-06	0.0643621
737	Htr2a	14	74662229	74662770	542	.	4.52331	1.0345e-06	0.0643621
738	Zc3h13	14	75321011	75321320	310	.	4.52331	1.0345e-06	0.0643621
739	Mir1971	14	78189646	78190038	393	.	4.52331	1.0345e-06	0.0643621
740	Gm9578	14	80450135	80450380	246	.	4.52331	1.0345e-06	0.0643621
741	Gm22891	14	81704267	81704631	365	.	4.52331	1.0345e-06	0.0643621
742	Gm23278	14	87339303	87339633	331	.	4.52331	1.0345e-06	0.0643621
743	Tdrd3	14	87497823	87498208	386	.	4.52331	1.0345e-06	0.0643621
744	Gm23225	14	91220264	91220789	526	.	4.52331	1.0345e-06	0.0643621
745	Klf12	14	99918379	99918801	423	.	4.52331	1.0345e-06	0.0643621
746	Prr30	14	101028374	101028640	267	.	4.52331	1.0345e-06	0.0643621
747	Lmo7	14	101860379	101861297	919	.	4.52331	1.0345e-06	0.0643621
748	Gm23764	14	102801062	102801594	533	.	4.52331	1.0345e-06	0.0643621
749	Gm25901	14	109882348	109882632	285	.	4.52331	1.0345e-06	0.0643621
750	Tpm3-rs7	14	113365536	113365815	280	.	4.52331	1.0345e-06	0.0643621
751	Gpc5	14	116146317	116146598	282	.	4.52331	1.0345e-06	0.0643621
752	Pcca	14	122673552	122673777	226	.	4.52331	1.0345e-06	0.0643621
753	Nalcn	14	123339129	123339471	343	.	4.52331	1.0345e-06	0.0643621
754	Nipbl	15	8458012	8458248	237	.	4.52331	1.0345e-06	0.0643621
755	Gm37310	15	8757713	8757947	235	.	4.52331	1.0345e-06	0.0643621
756	Dnajc21	15	10442904	10443277	374	.	4.52331	1.0345e-06	0.0643621
757	Npr3	15	11627548	11627899	352	.	4.52331	1.0345e-06	0.0643621
758	Npr3	15	11874598	11874884	287	.	4.52331	1.0345e-06	0.0643621
759	Cdh6	15	13247797	13248074	278	.	4.52331	1.0345e-06	0.0643621
760	Gm25550	15	15332512	15332805	294	.	4.52331	1.0345e-06	0.0643621
761	Gm22032	15	17489584	17489966	383	.	4.52331	1.0345e-06	0.0643621
762	Gm22032	15	17710687	17711131	445	.	4.52331	1.0345e-06	0.0643621
763	Gm25976	15	19755254	19755556	303	.	4.52331	1.0345e-06	0.0643621
764	Gm25976	15	19838544	19838781	238	.	4.52331	1.0345e-06	0.0643621
765	Gm23980	15	24101364	24101737	374	.	4.52331	1.0345e-06	0.0643621
766	Gm38341	15	25241795	25242359	565	.	4.52331	1.0345e-06	0.0643621
767	Gm23033	15	29925655	29925914	260	.	4.52331	1.0345e-06	0.0643621
768	Ctnnd2	15	30730687	30731177	491	.	4.52331	1.0345e-06	0.0643621
769	Gm26416	15	31073869	31074118	250	.	4.52331	1.0345e-06	0.0643621
770	Sema5a	15	32427558	32427864	307	.	4.52331	1.0345e-06	0.0643621
771	Cpq	15	33437098	33437611	514	.	4.52331	1.0345e-06	0.0643621
772	Mtdh	15	33927831	33928172	342	.	4.52331	1.0345e-06	0.0643621
773	Nipal2	15	34667272	34667647	376	.	4.52331	1.0345e-06	0.0643621
774	Gm22353	15	38135559	38136230	672	.	4.52331	1.0345e-06	0.0643621
775	Rims2	15	39602398	39602748	351	.	4.52331	1.0345e-06	0.0643621
776	Abra	15	41882603	41883119	517	.	4.52331	1.0345e-06	0.0643621
777	Gm24751	15	42098286	42098562	277	.	4.52331	1.0345e-06	0.0643621
778	4930548G14Rik	15	46667076	46667629	554	.	4.52331	1.0345e-06	0.0643621
779	Csmd3	15	48692359	48692664	306	.	4.52331	1.0345e-06	0.0643621
780	Gm23848	15	49439827	49440151	325	.	4.52331	1.0345e-06	0.0643621
781	Eif3h	15	51817138	51817463	326	.	4.52331	1.0345e-06	0.0643621
782	Mal2	15	54552494	54552823	330	.	4.52331	1.0345e-06	0.0643621
783	Has2os	15	56872786	56873577	792	.	4.52331	1.0345e-06	0.0643621
784	Atad2	15	58124258	58124671	414	.	4.52331	1.0345e-06	0.0643621
785	Gm25875	15	60315879	60316260	382	.	4.52331	1.0345e-06	0.0643621
786	Gm37947	15	61938511	61938765	255	.	4.52331	1.0345e-06	0.0643621
787	Gm5473	15	63645333	63645665	333	.	4.52331	1.0345e-06	0.0643621
788	Gsdmc3	15	63869105	63869361	257	.	4.52331	1.0345e-06	0.0643621
789	Gm23907	15	65531589	65531884	296	.	4.52331	1.0345e-06	0.0643621
790	Oc90	15	65898080	65898379	300	.	4.52331	1.0345e-06	0.0643621
791	Kcnq3	15	65999345	65999735	391	.	4.52331	1.0345e-06	0.0643621
792	Kcnq3	15	66094404	66094710	307	.	4.52331	1.0345e-06	0.0643621
793	Lrrc6	15	66509837	66510140	304	.	4.52331	1.0345e-06	0.0643621
794	Gm23987	15	70207785	70208029	245	.	4.52331	1.0345e-06	0.0643621
795	Fam135b	15	71749867	71750182	316	.	4.52331	1.0345e-06	0.0643621
796	Syt10	15	89799835	89800479	645	.	4.52331	1.0345e-06	0.0643621
797	Cntn1	15	92150123	92150557	435	.	4.52331	1.0345e-06	0.0643621
798	Cntn1	15	92187673	92188076	404	.	4.52331	1.0345e-06	0.0643621
799	Tmem117	15	94903463	94903783	321	.	4.52331	1.0345e-06	0.0643621
800	D030018L15Rik	15	96061935	96062178	244	.	4.52331	1.0345e-06	0.0643621
801	Mucl1	15	103787652	103787929	278	.	4.52331	1.0345e-06	0.0643621
802	Gm23215	16	3253223	3254258	1036	.	4.52331	1.0345e-06	0.0643621
803	Gm22862	16	3303327	3303773	447	.	4.52331	1.0345e-06	0.0643621
804	Rbfox1	16	6761663	6762035	373	.	4.52331	1.0345e-06	0.0643621
805	Rbfox1	16	7662210	7662533	324	.	4.52331	1.0345e-06	0.0643621
806	Grin2a	16	9581899	9582286	388	.	4.52331	1.0345e-06	0.0643621
807	Ercc4	16	12998348	12998705	358	.	4.52331	1.0345e-06	0.0643621
808	Pkp2	16	16278448	16279029	582	.	4.52331	1.0345e-06	0.0643621
809	Lpp	16	24550789	24551089	301	.	4.52331	1.0345e-06	0.0643621
810	Lpp	16	24718904	24719212	309	.	4.52331	1.0345e-06	0.0643621
811	Tprg	16	25449249	25449704	456	.	4.52331	1.0345e-06	0.0643621
812	P3h2	16	26018757	26019051	295	.	4.52331	1.0345e-06	0.0643621
813	Gmnc	16	27040962	27041319	358	.	4.52331	1.0345e-06	0.0643621
814	Atp13a5	16	29365176	29365581	406	.	4.52331	1.0345e-06	0.0643621
815	Fyttd1	16	32883859	32884359	501	.	4.52331	1.0345e-06	0.0643621
816	Lsamp	16	40232265	40232590	326	.	4.52331	1.0345e-06	0.0643621
817	Qtrtd1	16	43851039	43851331	293	.	4.52331	1.0345e-06	0.0643621
818	Gm24925	16	50958618	50958892	275	.	4.52331	1.0345e-06	0.0643621
819	Gm26369	16	55767622	55767957	336	.	4.52331	1.0345e-06	0.0643621
820	Vgll3	16	65719604	65719861	258	.	4.52331	1.0345e-06	0.0643621
821	Gm23591	16	69015877	69016201	325	.	4.52331	1.0345e-06	0.0643621
822	Gm22797	16	71502591	71502898	308	.	4.52331	1.0345e-06	0.0643621
823	Robo1	16	73140383	73140654	272	.	4.52331	1.0345e-06	0.0643621
824	Gm25699	16	73604157	73604458	302	.	4.52331	1.0345e-06	0.0643621
825	Mir99ahg	16	77673568	77673969	402	.	4.52331	1.0345e-06	0.0643621
826	Gm25025	16	77973440	77973686	247	.	4.52331	1.0345e-06	0.0643621
827	Gm23355	16	82522297	82522601	305	.	4.52331	1.0345e-06	0.0643621
828	2310034C09Rik	16	88757719	88758355	637	.	4.52331	1.0345e-06	0.0643621
829	Ttc3	16	94418671	94419265	595	.	4.52331	1.0345e-06	0.0643621
830	Dscam	16	97075488	97075782	295	.	4.52331	1.0345e-06	0.0643621
831	Pabpc6	17	9674307	9674624	318	.	4.52331	1.0345e-06	0.0643621
832	Pabpc6	17	9921406	9921744	339	.	4.52331	1.0345e-06	0.0643621
833	Park2	17	10919998	10920379	382	.	4.52331	1.0345e-06	0.0643621
834	Chd1	17	15743005	15743345	341	.	4.52331	1.0345e-06	0.0643621
835	Vmn2r-ps115	17	18666315	18666638	324	.	4.52331	1.0345e-06	0.0643621
836	Gm18396	17	23052112	23052387	276	.	4.52331	1.0345e-06	0.0643621
837	Vmn2r-ps134	17	23427898	23428336	439	.	4.52331	1.0345e-06	0.0643621
838	Zfp799	17	32843757	32844080	324	.	4.52331	1.0345e-06	0.0643621
839	Hnrnpm	17	33656699	33657019	321	.	4.52331	1.0345e-06	0.0643621
840	H2-M10.3	17	36356354	36356731	378	.	4.52331	1.0345e-06	0.0643621
841	Gm8868	17	36560419	36560747	329	.	4.52331	1.0345e-06	0.0643621
842	Olfr128	17	37931038	37931418	381	.	4.52331	1.0345e-06	0.0643621
843	Olfr129	17	38043997	38044378	382	.	4.52331	1.0345e-06	0.0643621
844	Esp31	17	38700124	38700342	219	.	4.52331	1.0345e-06	0.0643621
845	Esp31	17	38782743	38783150	408	.	4.52331	1.0345e-06	0.0643621
846	Esp16	17	39521525	39521827	303	.	4.52331	1.0345e-06	0.0643621
847	Mut	17	41126906	41127208	303	.	4.52331	1.0345e-06	0.0643621
848	Tnfrsf21	17	43103618	43103971	354	.	4.52331	1.0345e-06	0.0643621
849	Kcnh8	17	53125896	53126449	554	.	4.52331	1.0345e-06	0.0643621
850	Gm5815	17	58623360	58623788	429	.	4.52331	1.0345e-06	0.0643621
851	Efna5	17	62669415	62669666	252	.	4.52331	1.0345e-06	0.0643621
852	Ankrd12	17	66037320	66037634	315	.	4.52331	1.0345e-06	0.0643621
853	Tmem200c	17	68814192	68814633	442	.	4.52331	1.0345e-06	0.0643621
854	Smchd1	17	71405900	71406185	286	.	4.52331	1.0345e-06	0.0643621
855	Fam98a	17	75570646	75571019	374	.	4.52331	1.0345e-06	0.0643621
856	Slc8a1	17	81495050	81495373	324	.	4.52331	1.0345e-06	0.0643621
857	Rpl31-ps25	17	81886627	81886933	307	.	4.52331	1.0345e-06	0.0643621
858	Gm6594	17	82425653	82426030	378	.	4.52331	1.0345e-06	0.0643621
859	Thada	17	84441560	84441914	355	.	4.52331	1.0345e-06	0.0643621
860	Srbd1	17	85969011	85969337	327	.	4.52331	1.0345e-06	0.0643621
861	Srbd1	17	86028307	86028963	657	.	4.52331	1.0345e-06	0.0643621
862	Fshr	17	89013947	89014293	347	.	4.52331	1.0345e-06	0.0643621
863	Nrxn1	17	90579271	90579645	375	.	4.52331	1.0345e-06	0.0643621
864	Nrxn1	17	90822731	90823125	395	.	4.52331	1.0345e-06	0.0643621
865	Nrxn1	17	91078274	91078670	397	.	4.52331	1.0345e-06	0.0643621
866	Gm10557	18	4193501	4193872	372	.	4.52331	1.0345e-06	0.0643621
867	Zeb1	18	5623423	5623711	289	.	4.52331	1.0345e-06	0.0643621
868	Zeb1	18	5655079	5655364	286	.	4.52331	1.0345e-06	0.0643621
869	Mkx	18	6913970	6914337	368	.	4.52331	1.0345e-06	0.0643621
870	Armc4	18	7312228	7312583	356	.	4.52331	1.0345e-06	0.0643621
871	Fabp5l2	18	7708218	7708506	289	.	4.52331	1.0345e-06	0.0643621
872	Ccny	18	9344894	9345284	391	.	4.52331	1.0345e-06	0.0643621
873	Colec12	18	9873400	9874026	627	.	4.52331	1.0345e-06	0.0643621
874	Rock1	18	10142841	10143111	271	.	4.52331	1.0345e-06	0.0643621
875	Mib1	18	10779453	10779798	346	.	4.52331	1.0345e-06	0.0643621
876	Gm24228	18	15900299	15900684	386	.	4.52331	1.0345e-06	0.0643621
877	Gm7670	18	16890934	16891170	237	.	4.52331	1.0345e-06	0.0643621
878	Gm25392	18	19349415	19349726	312	.	4.52331	1.0345e-06	0.0643621
879	Dsg2	18	20583508	20583862	355	.	4.52331	1.0345e-06	0.0643621
880	Gm24372	18	21322977	21323506	530	.	4.52331	1.0345e-06	0.0643621
881	Ccdc178	18	21863013	21863342	330	.	4.52331	1.0345e-06	0.0643621
882	Ccdc178	18	22158128	22158416	289	.	4.52331	1.0345e-06	0.0643621
883	Nol4	18	23064052	23064377	326	.	4.52331	1.0345e-06	0.0643621
884	Rit2	18	31044239	31044554	316	.	4.52331	1.0345e-06	0.0643621
885	Nrep	18	33331695	33331963	269	.	4.52331	1.0345e-06	0.0643621
886	Apc	18	34259682	34260253	572	.	4.52331	1.0345e-06	0.0643621
887	Pcdha1	18	37166010	37166250	241	.	4.52331	1.0345e-06	0.0643621
888	Nr3c1	18	39453668	39453949	282	.	4.52331	1.0345e-06	0.0643621
889	Prelid2	18	41786656	41787013	358	.	4.52331	1.0345e-06	0.0643621
890	Dpysl3	18	43442643	43442933	291	.	4.52331	1.0345e-06	0.0643621
891	1700044K03Rik	18	49268843	49269206	364	.	4.52331	1.0345e-06	0.0643621
892	1700044K03Rik	18	49332651	49333012	362	.	4.52331	1.0345e-06	0.0643621
893	Dmxl1	18	49844608	49844933	326	.	4.52331	1.0345e-06	0.0643621
894	Redrum	18	54207873	54208230	358	.	4.52331	1.0345e-06	0.0643621
895	Redrum	18	54511976	54512435	460	.	4.52331	1.0345e-06	0.0643621
896	Gm26972	18	63423108	63423497	390	.	4.52331	1.0345e-06	0.0643621
897	Gm4842	18	69273223	69273632	410	.	4.52331	1.0345e-06	0.0643621
898	Dynap	18	70333803	70334270	468	.	4.52331	1.0345e-06	0.0643621
899	RP24-276H6.2	18	70384058	70384535	478	.	4.52331	1.0345e-06	0.0643621
900	Gm26012	18	81890643	81891005	363	.	4.52331	1.0345e-06	0.0643621
901	1700030N03Rik	19	3123343	3123643	301	.	4.52331	1.0345e-06	0.0643621
902	Tle4	19	14537816	14538135	320	.	4.52331	1.0345e-06	0.0643621
903	Gm5513	19	14897790	14898205	416	.	4.52331	1.0345e-06	0.0643621
904	Gnaq	19	16303901	16304303	403	.	4.52331	1.0345e-06	0.0643621
905	Gcnt1	19	17295461	17295842	382	.	4.52331	1.0345e-06	0.0643621
906	Gm22684	19	20181497	20181771	275	.	4.52331	1.0345e-06	0.0643621
907	Tmc1	19	20964884	20965206	323	.	4.52331	1.0345e-06	0.0643621
908	Trpm3	19	22123660	22123921	262	.	4.52331	1.0345e-06	0.0643621
909	Trpm3	19	22742552	22743049	498	.	4.52331	1.0345e-06	0.0643621
910	Pum3	19	27544483	27544826	344	.	4.52331	1.0345e-06	0.0643621
911	Lipk	19	34049259	34049761	503	.	4.52331	1.0345e-06	0.0643621
912	Myof	19	37860562	37861109	548	.	4.52331	1.0345e-06	0.0643621
913	Cyp2c55	19	38994950	38995251	302	.	4.52331	1.0345e-06	0.0643621
914	Cyp2c38	19	39434148	39434459	312	.	4.52331	1.0345e-06	0.0643621
915	Mir8092	19	40886838	40887303	466	.	4.52331	1.0345e-06	0.0643621
916	Lcor	19	41504276	41504573	298	.	4.52331	1.0345e-06	0.0643621
917	Erlin1	19	44037591	44038181	591	.	4.52331	1.0345e-06	0.0643621
918	Sorcs1	19	50530054	50530440	387	.	4.52331	1.0345e-06	0.0643621
919	Sorcs1	19	50609853	50610123	271	.	4.52331	1.0345e-06	0.0643621
920	Gpam	19	54724475	54725006	532	.	4.52331	1.0345e-06	0.0643621
921	Fam107b	2	3606992	3607309	318	.	4.52331	1.0345e-06	0.0643621
922	4930551O13Rik	2	5070213	5070478	266	.	4.52331	1.0345e-06	0.0643621
923	1700061F12Rik	2	9188707	9189120	414	.	4.52331	1.0345e-06	0.0643621
924	Gm37866	2	9639683	9639968	286	.	4.52331	1.0345e-06	0.0643621
925	Atp5c1	2	10062997	10063399	403	.	4.52331	1.0345e-06	0.0643621
926	Rsu1	2	13136480	13136714	235	.	4.52331	1.0345e-06	0.0643621
927	Gm13266	2	14514411	14514716	306	.	4.52331	1.0345e-06	0.0643621
928	Cacnb2	2	14971664	14971958	295	.	4.52331	1.0345e-06	0.0643621
929	Malrd1	2	15745870	15746219	350	.	4.52331	1.0345e-06	0.0643621
930	Malrd1	2	15935648	15936054	407	.	4.52331	1.0345e-06	0.0643621
931	Malrd1	2	16250430	16250723	294	.	4.52331	1.0345e-06	0.0643621
932	Gm13326	2	17015447	17015726	280	.	4.52331	1.0345e-06	0.0643621
933	Dnajc1	2	18344007	18344285	279	.	4.52331	1.0345e-06	0.0643621
934	Il1f6	2	24217284	24217617	334	.	4.52331	1.0345e-06	0.0643621
935	Gm13359	2	26699850	26700196	347	.	4.52331	1.0345e-06	0.0643621
936	Mapkap1	2	34454495	34454752	258	.	4.52331	1.0345e-06	0.0643621
937	Dennd1a	2	38061384	38061877	494	.	4.52331	1.0345e-06	0.0643621
938	Gm13454	2	39468119	39469098	980	.	4.52331	1.0345e-06	0.0643621
939	Arhgap15	2	43811035	43811304	270	.	4.52331	1.0345e-06	0.0643621
940	Arhgap15	2	43852221	43852506	286	.	4.52331	1.0345e-06	0.0643621
941	Arhgap15	2	44096736	44097055	320	.	4.52331	1.0345e-06	0.0643621
942	Gm23072	2	46257527	46257886	360	.	4.52331	1.0345e-06	0.0643621
943	Gm13481	2	47873692	47873997	306	.	4.52331	1.0345e-06	0.0643621
944	Gm13481	2	47906634	47906904	271	.	4.52331	1.0345e-06	0.0643621
945	Gm13498	2	50969467	50969745	279	.	4.52331	1.0345e-06	0.0643621
946	Rprm	2	54045868	54046370	503	.	4.52331	1.0345e-06	0.0643621
947	Kcnj3	2	55613069	55613474	406	.	4.52331	1.0345e-06	0.0643621
948	Mir195b	2	56906488	56906742	255	.	4.52331	1.0345e-06	0.0643621
949	Dapl1	2	59455545	59455855	311	.	4.52331	1.0345e-06	0.0643621
950	Gm23503	2	63214094	63214589	496	.	4.52331	1.0345e-06	0.0643621
951	Fign	2	63787220	63787509	290	.	4.52331	1.0345e-06	0.0643621
952	Gm13576	2	64660095	64660388	294	.	4.52331	1.0345e-06	0.0643621
953	Scn2a	2	65760034	65760344	311	.	4.52331	1.0345e-06	0.0643621
954	Ttc21b	2	66221004	66221268	265	.	4.52331	1.0345e-06	0.0643621
955	Sp3	2	72901307	72901664	358	.	4.52331	1.0345e-06	0.0643621
956	Pde11a	2	76185170	76185486	317	.	4.52331	1.0345e-06	0.0643621
957	Gm26755	2	79464023	79464968	946	.	4.52331	1.0345e-06	0.0643621
958	Ppp1r1c	2	79804930	79805183	254	.	4.52331	1.0345e-06	0.0643621
959	Fam171b	2	83854307	83854763	457	.	4.52331	1.0345e-06	0.0643621
960	Gm27438	2	87259807	87260101	295	.	4.52331	1.0345e-06	0.0643621
961	Gm13808	2	100028780	100029235	456	.	4.52331	1.0345e-06	0.0643621
962	Gm23731	2	102905787	102906263	477	.	4.52331	1.0345e-06	0.0643621
963	Ccdc73	2	104971194	104971456	263	.	4.52331	1.0345e-06	0.0643621
964	Gm14014	2	106586358	106586940	583	.	4.52331	1.0345e-06	0.0643621
965	Gm13941	2	111091134	111091445	312	.	4.52331	1.0345e-06	0.0643621
966	Ryr3	2	112841869	112842426	558	.	4.52331	1.0345e-06	0.0643621
967	Dph6	2	114637008	114637295	288	.	4.52331	1.0345e-06	0.0643621
968	Sema6d	2	123801926	123802207	282	.	4.52331	1.0345e-06	0.0643621
969	Sema6d	2	124287794	124288067	274	.	4.52331	1.0345e-06	0.0643621
970	Il1a	2	129309886	129310440	555	.	4.52331	1.0345e-06	0.0643621
971	Atrn	2	130966156	130966496	341	.	4.52331	1.0345e-06	0.0643621
972	Gm14055	2	137359705	137360100	396	.	4.52331	1.0345e-06	0.0643621
973	Gm14064	2	137832905	137833195	291	.	4.52331	1.0345e-06	0.0643621
974	Macrod2	2	140657679	140657999	321	.	4.52331	1.0345e-06	0.0643621
975	Macrod2	2	140911647	140912093	447	.	4.52331	1.0345e-06	0.0643621
976	Gm10750	2	149101343	149101739	397	.	4.52331	1.0345e-06	0.0643621
977	Syndig1	2	149922045	149922374	330	.	4.52331	1.0345e-06	0.0643621
978	Gm11445	2	159709151	159709497	347	.	4.52331	1.0345e-06	0.0643621
979	Ptprt	2	161573890	161574322	433	.	4.52331	1.0345e-06	0.0643621
980	Sycp2	2	178358842	178359114	273	.	4.52331	1.0345e-06	0.0643621
981	1110015O18Rik	3	4811849	4812123	275	.	4.52331	1.0345e-06	0.0643621
982	Chmp4c	3	10412059	10412581	523	.	4.52331	1.0345e-06	0.0643621
983	Ralyl	3	13542384	13542719	336	.	4.52331	1.0345e-06	0.0643621
984	Sirpb1a	3	15419762	15420066	305	.	4.52331	1.0345e-06	0.0643621
985	Gm26485	3	16849342	16849675	334	.	4.52331	1.0345e-06	0.0643621
986	Trim55	3	19651762	19652319	558	.	4.52331	1.0345e-06	0.0643621
987	Gm18864	3	19721559	19721938	380	.	4.52331	1.0345e-06	0.0643621
988	Gm43671	3	22010494	22010928	435	.	4.52331	1.0345e-06	0.0643621
989	Gm37889	3	22836634	22836941	308	.	4.52331	1.0345e-06	0.0643621
990	Gm37021	3	23208111	23208480	370	.	4.52331	1.0345e-06	0.0643621
991	4930412E21Rik	3	23543853	23544158	306	.	4.52331	1.0345e-06	0.0643621
992	Gm7558	3	27053039	27053674	636	.	4.52331	1.0345e-06	0.0643621
993	Pld1	3	28118941	28119394	454	.	4.52331	1.0345e-06	0.0643621
994	Tnik	3	28274467	28274755	289	.	4.52331	1.0345e-06	0.0643621
995	Gm5845	3	33643552	33643897	346	.	4.52331	1.0345e-06	0.0643621
996	Gm20755	3	37887802	37888779	978	.	4.52331	1.0345e-06	0.0643621
997	Gm22899	3	38025201	38025531	331	.	4.52331	1.0345e-06	0.0643621
998	Gm9845	3	39353606	39354125	520	.	4.52331	1.0345e-06	0.0643621
999	Gm23796	3	39657549	39657863	315	.	4.52331	1.0345e-06	0.0643621
1000	Gm38274	3	42457146	42457500	355	.	4.52331	1.0345e-06	0.0643621
1001	2610316D01Rik	3	45296225	45296604	380	.	4.52331	1.0345e-06	0.0643621
1002	Gm37295	3	48179106	48179366	261	.	4.52331	1.0345e-06	0.0643621
1003	Slc7a11	3	49844314	49844587	274	.	4.52331	1.0345e-06	0.0643621
1004	Naa15	3	51454164	51454472	309	.	4.52331	1.0345e-06	0.0643621
1005	Nbea	3	55830079	55830372	294	.	4.52331	1.0345e-06	0.0643621
1006	Nbea	3	56111977	56112277	301	.	4.52331	1.0345e-06	0.0643621
1007	Mbnl1	3	60621183	60621483	301	.	4.52331	1.0345e-06	0.0643621
1008	Plch1	3	63739142	63739487	346	.	4.52331	1.0345e-06	0.0643621
1009	Kcnab1	3	65180354	65180698	345	.	4.52331	1.0345e-06	0.0643621
1010	Veph1	3	66194158	66194429	272	.	4.52331	1.0345e-06	0.0643621
1011	Gm38305	3	71519492	71519754	263	.	4.52331	1.0345e-06	0.0643621
1012	Platr10	3	75670467	75670845	379	.	4.52331	1.0345e-06	0.0643621
1013	Map9	3	82410726	82411095	370	.	4.52331	1.0345e-06	0.0643621
1014	Dchs2	3	83142159	83142487	329	.	4.52331	1.0345e-06	0.0643621
1015	Gm37240	3	85863963	85864193	231	.	4.52331	1.0345e-06	0.0643621
1016	Lce1i	3	92776060	92776373	314	.	4.52331	1.0345e-06	0.0643621
1017	Spag17	3	100068533	100069155	623	.	4.52331	1.0345e-06	0.0643621
1018	Gm6522	3	106286724	106287007	284	.	4.52331	1.0345e-06	0.0643621
1019	Utp14b-ps1	3	112894499	112894924	426	.	4.52331	1.0345e-06	0.0643621
1020	Amy2-ps1	3	113198420	113198678	259	.	4.52331	1.0345e-06	0.0643621
1021	S1pr1	3	115653624	115654259	636	.	4.52331	1.0345e-06	0.0643621
1022	Frrs1	3	116872816	116873088	273	.	4.52331	1.0345e-06	0.0643621
1023	Plppr5	3	117633218	117633647	430	.	4.52331	1.0345e-06	0.0643621
1024	Gm10650	3	128068398	128068690	293	.	4.52331	1.0345e-06	0.0643621
1025	Gm29865	3	131812251	131812489	239	.	4.52331	1.0345e-06	0.0643621
1026	Dkk2	3	132101655	132102000	346	.	4.52331	1.0345e-06	0.0643621
1027	Ppp3ca	3	136724148	136724461	314	.	4.52331	1.0345e-06	0.0643621
1028	Bmpr1b	3	142019784	142020058	275	.	4.52331	1.0345e-06	0.0643621
1029	Gm6059	3	142184263	142184878	616	.	4.52331	1.0345e-06	0.0643621
1030	Clca1	3	145022264	145022571	308	.	4.52331	1.0345e-06	0.0643621
1031	Clca1	3	145035331	145035578	248	.	4.52331	1.0345e-06	0.0643621
1032	Gm37041	3	147440524	147440834	311	.	4.52331	1.0345e-06	0.0643621
1033	Tyw3	3	154503694	154504041	348	.	4.52331	1.0345e-06	0.0643621
1034	Tnni3k	3	154973034	154973293	260	.	4.52331	1.0345e-06	0.0643621
1035	Gm42886	3	156363414	156363745	332	.	4.52331	1.0345e-06	0.0643621
1036	4930570G19Rik	3	156492811	156493258	448	.	4.52331	1.0345e-06	0.0643621
1037	Negr1	3	157016796	157017102	307	.	4.52331	1.0345e-06	0.0643621
1038	Lrrc7	3	158543250	158543618	369	.	4.52331	1.0345e-06	0.0643621
1039	Gm43655	3	159452076	159452405	330	.	4.52331	1.0345e-06	0.0643621
1040	Sdr16c6	4	4074662	4074883	222	.	4.52331	1.0345e-06	0.0643621
1041	Gm11801	4	6581122	6581604	483	.	4.52331	1.0345e-06	0.0643621
1042	Gm11795	4	7689503	7689966	464	.	4.52331	1.0345e-06	0.0643621
1043	Rad54b	4	11583603	11584108	506	.	4.52331	1.0345e-06	0.0643621
1044	Gm11836	4	14438476	14438839	364	.	4.52331	1.0345e-06	0.0643621
1045	Mmp16	4	17785675	17785963	289	.	4.52331	1.0345e-06	0.0643621
1046	1700025O08Rik	4	23042364	23042723	360	.	4.52331	1.0345e-06	0.0643621
1047	4930548K13Rik	4	26829478	26829753	276	.	4.52331	1.0345e-06	0.0643621
1048	Gm11924	4	30500110	30500477	368	.	4.52331	1.0345e-06	0.0643621
1049	Gm25705	4	31226184	31226566	383	.	4.52331	1.0345e-06	0.0643621
1050	Gm12365	4	35441560	35441841	282	.	4.52331	1.0345e-06	0.0643621
1051	Lingo2	4	35908622	35908879	258	.	4.52331	1.0345e-06	0.0643621
1052	Gm25581	4	38990775	38991075	301	.	4.52331	1.0345e-06	0.0643621
1053	Gm12389	4	40125609	40126370	762	.	4.52331	1.0345e-06	0.0643621
1054	Rnf38	4	44142482	44142764	283	.	4.52331	1.0345e-06	0.0643621
1055	Plppr1	4	49318865	49319212	348	.	4.52331	1.0345e-06	0.0643621
1056	Tmem38b	4	53816154	53816429	276	.	4.52331	1.0345e-06	0.0643621
1057	Tmem38b	4	53857371	53857788	418	.	4.52331	1.0345e-06	0.0643621
1058	2310081O03Rik	4	56277948	56278224	277	.	4.52331	1.0345e-06	0.0643621
1059	E130308A19Rik	4	59700263	59700618	356	.	4.52331	1.0345e-06	0.0643621
1060	Mup-ps1	4	60096756	60097000	245	.	4.52331	1.0345e-06	0.0643621
1061	Pappa	4	65206361	65206660	300	.	4.52331	1.0345e-06	0.0643621
1062	Astn2	4	65916688	65916913	226	.	4.52331	1.0345e-06	0.0643621
1063	Astn2	4	65957271	65957618	348	.	4.52331	1.0345e-06	0.0643621
1064	Gm11249	4	67830682	67830950	269	.	4.52331	1.0345e-06	0.0643621
1065	Gm11227	4	70866301	70866690	390	.	4.52331	1.0345e-06	0.0643621
1066	Gm11231	4	71668558	71668854	297	.	4.52331	1.0345e-06	0.0643621
1067	Kdm4c	4	74350691	74351072	382	.	4.52331	1.0345e-06	0.0643621
1068	Gm11765	4	81503336	81503653	318	.	4.52331	1.0345e-06	0.0643621
1069	Nfib	4	82282577	82282902	326	.	4.52331	1.0345e-06	0.0643621
1070	Nfib	4	82285034	82285327	294	.	4.52331	1.0345e-06	0.0643621
1071	Zdhhc21	4	82852980	82853262	283	.	4.52331	1.0345e-06	0.0643621
1072	Cntln	4	84841239	84841567	329	.	4.52331	1.0345e-06	0.0643621
1073	Mllt3	4	87729185	87729439	255	.	4.52331	1.0345e-06	0.0643621
1074	Gm12603	4	88984065	88984483	419	.	4.52331	1.0345e-06	0.0643621
1075	Gm12649	4	93548356	93548600	245	.	4.52331	1.0345e-06	0.0643621
1076	Cyp2j8	4	96452167	96452500	334	.	4.52331	1.0345e-06	0.0643621
1077	Cachd1	4	100894284	100894797	514	.	4.52331	1.0345e-06	0.0643621
1078	Pde4b	4	102109894	102110143	250	.	4.52331	1.0345e-06	0.0643621
1079	Pde4b	4	102339909	102340241	333	.	4.52331	1.0345e-06	0.0643621
1080	Dab1	4	104314491	104314919	429	.	4.52331	1.0345e-06	0.0643621
1081	Hspb11	4	107254024	107254758	735	.	4.52331	1.0345e-06	0.0643621
1082	Agbl4	4	111145023	111145699	677	.	4.52331	1.0345e-06	0.0643621
1083	Skint8	4	111923939	111924393	455	.	4.52331	1.0345e-06	0.0643621
1084	Skint1	4	112034976	112035285	310	.	4.52331	1.0345e-06	0.0643621
1085	Skint5	4	113973565	113973925	361	.	4.52331	1.0345e-06	0.0643621
1086	Trabd2b	4	114639546	114639849	304	.	4.52331	1.0345e-06	0.0643621
1087	Mast2	4	116454961	116455495	535	.	4.52331	1.0345e-06	0.0643621
1088	Zfp990	4	145519070	145519611	542	.	4.52331	1.0345e-06	0.0643621
1089	Zfp986	4	145858478	145858853	376	.	4.52331	1.0345e-06	0.0643621
1090	Gm26573	4	146150128	146150389	262	.	4.52331	1.0345e-06	0.0643621
1091	Zfp600	4	146158852	146159096	245	.	4.52331	1.0345e-06	0.0643621
1092	Gm26573	4	146891809	146892124	316	.	4.52331	1.0345e-06	0.0643621
1093	Rex2	4	147029607	147030286	680	.	4.52331	1.0345e-06	0.0643621
1094	Rex2	4	147031804	147032076	273	.	4.52331	1.0345e-06	0.0643621
1095	Kif1b	4	149279096	149279377	282	.	4.52331	1.0345e-06	0.0643621
1096	Cdk6	5	3388297	3388656	360	.	4.52331	1.0345e-06	0.0643621
1097	Ankib1	5	3782777	3783014	238	.	4.52331	1.0345e-06	0.0643621
1098	Krit1	5	3837758	3838001	244	.	4.52331	1.0345e-06	0.0643621
1099	Cdk14	5	4908589	4908898	310	.	4.52331	1.0345e-06	0.0643621
1100	Zfp804b	5	7277441	7277737	297	.	4.52331	1.0345e-06	0.0643621
1101	Gm42950	5	7701377	7701614	238	.	4.52331	1.0345e-06	0.0643621
1102	Sema3a	5	13441210	13441484	275	.	4.52331	1.0345e-06	0.0643621
1103	Gm30613	5	15590152	15590434	283	.	4.52331	1.0345e-06	0.0643621
1104	Gm42451	5	15891269	15891622	354	.	4.52331	1.0345e-06	0.0643621
1105	Gm6673	5	17110934	17111321	388	.	4.52331	1.0345e-06	0.0643621
1106	Gm43030	5	18518933	18519233	301	.	4.52331	1.0345e-06	0.0643621
1107	Magi2	5	20360540	20360829	290	.	4.52331	1.0345e-06	0.0643621
1108	Ptpn12	5	21052564	21052803	240	.	4.52331	1.0345e-06	0.0643621
1109	Nupl2	5	24171780	24172080	301	.	4.52331	1.0345e-06	0.0643621
1110	4930584F24Rik	5	26465009	26465371	363	.	4.52331	1.0345e-06	0.0643621
1111	Gm42806	5	29996686	29997013	328	.	4.52331	1.0345e-06	0.0643621
1112	Gm7181	5	42645249	42645528	280	.	4.52331	1.0345e-06	0.0643621
1113	Ldb2	5	44789022	44789306	285	.	4.52331	1.0345e-06	0.0643621
1114	Gm43092	5	46808133	46808523	391	.	4.52331	1.0345e-06	0.0643621
1115	Gm4962	5	50754939	50755232	294	.	4.52331	1.0345e-06	0.0643621
1116	Gm43015	5	50932038	50932327	290	.	4.52331	1.0345e-06	0.0643621
1117	Gm43605	5	51609326	51609717	392	.	4.52331	1.0345e-06	0.0643621
1118	Gm43780	5	55497262	55497591	330	.	4.52331	1.0345e-06	0.0643621
1119	Gm22273	5	62255145	62255454	310	.	4.52331	1.0345e-06	0.0643621
1120	Dthd1	5	62820747	62821016	270	.	4.52331	1.0345e-06	0.0643621
1121	Gm42653	5	70602002	70602309	308	.	4.52331	1.0345e-06	0.0643621
1122	Cox7b2	5	71465873	71466232	360	.	4.52331	1.0345e-06	0.0643621
1123	Polr2b	5	77320378	77320913	536	.	4.52331	1.0345e-06	0.0643621
1124	Gm44303	5	83413314	83413660	347	.	4.52331	1.0345e-06	0.0643621
1125	Ankrd17	5	90339611	90339900	290	.	4.52331	1.0345e-06	0.0643621
1126	Gm9958	5	90378722	90379265	544	.	4.52331	1.0345e-06	0.0643621
1127	AA792892	5	94337540	94337933	394	.	4.52331	1.0345e-06	0.0643621
1128	Gm2861	5	97202645	97202971	327	.	4.52331	1.0345e-06	0.0643621
1129	Mrps18c	5	100801974	100802405	432	.	4.52331	1.0345e-06	0.0643621
1130	1700013M08Rik	5	102456294	102456881	588	.	4.52331	1.0345e-06	0.0643621
1131	Mapk10	5	103183469	103183773	305	.	4.52331	1.0345e-06	0.0643621
1132	Gm25722	5	132883278	132883586	309	.	4.52331	1.0345e-06	0.0643621
1133	Sdk1	5	141472775	141473188	414	.	4.52331	1.0345e-06	0.0643621
1134	Cyp3a63-ps	5	145629950	145630368	419	.	4.52331	1.0345e-06	0.0643621
1135	Pan3	5	147488600	147488816	217	.	4.52331	1.0345e-06	0.0643621
1136	Casd1	6	4630308	4630549	242	.	4.52331	1.0345e-06	0.0643621
1137	Gm44250	6	5211899	5212233	335	.	4.52331	1.0345e-06	0.0643621
1138	Dync1i1	6	5680380	5680923	544	.	4.52331	1.0345e-06	0.0643621
1139	Dync1i1	6	5761910	5762196	287	.	4.52331	1.0345e-06	0.0643621
1140	C1galt1	6	7858582	7858930	349	.	4.52331	1.0345e-06	0.0643621
1141	Nxph1	6	9109169	9109523	355	.	4.52331	1.0345e-06	0.0643621
1142	Ndufa4	6	11794751	11795015	265	.	4.52331	1.0345e-06	0.0643621
1143	Thsd7a	6	12539475	12539783	309	.	4.52331	1.0345e-06	0.0643621
1144	Asz1	6	18095148	18095482	335	.	4.52331	1.0345e-06	0.0643621
1145	Cadps2	6	23498934	23499292	359	.	4.52331	1.0345e-06	0.0643621
1146	Tas2r118	6	23945008	23945539	532	.	4.52331	1.0345e-06	0.0643621
1147	Slc13a1	6	24049057	24049393	337	.	4.52331	1.0345e-06	0.0643621
1148	Iqub	6	24459061	24459348	288	.	4.52331	1.0345e-06	0.0643621
1149	Gm24691	6	26440470	26440726	257	.	4.52331	1.0345e-06	0.0643621
1150	Gm14532	6	31344693	31345237	545	.	4.52331	1.0345e-06	0.0643621
1151	Plxna4	6	32279919	32280216	298	.	4.52331	1.0345e-06	0.0643621
1152	Dgki	6	36939013	36939279	267	.	4.52331	1.0345e-06	0.0643621
1153	Dgki	6	36969982	36970296	315	.	4.52331	1.0345e-06	0.0643621
1154	Hipk2	6	38859824	38860144	321	.	4.52331	1.0345e-06	0.0643621
1155	Cntnap2	6	45575944	45576203	260	.	4.52331	1.0345e-06	0.0643621
1156	Cbx3	6	51475762	51476080	319	.	4.52331	1.0345e-06	0.0643621
1157	Ccser1	6	61526985	61527548	564	.	4.52331	1.0345e-06	0.0643621
1158	Gm19237	6	62515169	62515469	301	.	4.52331	1.0345e-06	0.0643621
1159	Gm19237	6	62560735	62561101	367	.	4.52331	1.0345e-06	0.0643621
1160	Gm44058	6	65196597	65196974	378	.	4.52331	1.0345e-06	0.0643621
1161	Gm44234	6	77324902	77325146	245	.	4.52331	1.0345e-06	0.0643621
1162	Gm4409	6	80009972	80010236	265	.	4.52331	1.0345e-06	0.0643621
1163	Gm43901	6	81474860	81475175	316	.	4.52331	1.0345e-06	0.0643621
1164	Vmn1r40	6	89707687	89708454	768	.	4.52331	1.0345e-06	0.0643621
1165	Vmn1r46	6	89968983	89969574	592	.	4.52331	1.0345e-06	0.0643621
1166	Magi1	6	94031376	94031735	360	.	4.52331	1.0345e-06	0.0643621
1167	AY512915	6	95275368	95275759	392	.	4.52331	1.0345e-06	0.0643621
1168	Gm5881	6	96036254	96036583	330	.	4.52331	1.0345e-06	0.0643621
1169	Cntn3	6	102203892	102204448	557	.	4.52331	1.0345e-06	0.0643621
1170	Gm44429	6	102935653	102935994	342	.	4.52331	1.0345e-06	0.0643621
1171	Cntn6	6	104676170	104676488	319	.	4.52331	1.0345e-06	0.0643621
1172	Gm25570	6	105389622	105389910	289	.	4.52331	1.0345e-06	0.0643621
1173	Cntn4	6	106667359	106667704	346	.	4.52331	1.0345e-06	0.0643621
1174	Lrrn1	6	107563369	107563666	298	.	4.52331	1.0345e-06	0.0643621
1175	Gm22093	6	111598668	111599032	365	.	4.52331	1.0345e-06	0.0643621
1176	Rad18	6	112679734	112680214	481	.	4.52331	1.0345e-06	0.0643621
1177	Olfr211	6	116487020	116487347	328	.	4.52331	1.0345e-06	0.0643621
1178	Gm7292	6	117760074	117760567	494	.	4.52331	1.0345e-06	0.0643621
1179	Gm6584	6	130397071	130397361	291	.	4.52331	1.0345e-06	0.0643621
1180	Gm34314	6	133611955	133612205	251	.	4.52331	1.0345e-06	0.0643621
1181	Gm34314	6	133650653	133650977	325	.	4.52331	1.0345e-06	0.0643621
1182	Atf7ip	6	136525675	136525998	324	.	4.52331	1.0345e-06	0.0643621
1183	Gm24308	6	137922148	137922370	223	.	4.52331	1.0345e-06	0.0643621
1184	Gm9038	6	138935384	138935618	235	.	4.52331	1.0345e-06	0.0643621
1185	Pik3c2g	6	139585726	139586054	329	.	4.52331	1.0345e-06	0.0643621
1186	D6Ertd474e	6	143289588	143289960	373	.	4.52331	1.0345e-06	0.0643621
1187	4930579D09Rik	6	143563037	143563426	390	.	4.52331	1.0345e-06	0.0643621
1188	Vmn1r66	7	10266955	10267460	506	.	4.52331	1.0345e-06	0.0643621
1189	Vmn1r89	7	13226577	13226844	268	.	4.52331	1.0345e-06	0.0643621
1190	Sult2a1	7	13831573	13832334	762	.	4.52331	1.0345e-06	0.0643621
1191	Gtpbp4-ps3	7	14977945	14978242	298	.	4.52331	1.0345e-06	0.0643621
1192	Gm44613	7	18120124	18120393	270	.	4.52331	1.0345e-06	0.0643621
1193	Gm19092	7	18622991	18623319	329	.	4.52331	1.0345e-06	0.0643621
1194	Gm4207	7	22811609	22812086	478	.	4.52331	1.0345e-06	0.0643621
1195	Vmn1r185	7	26617969	26618529	561	.	4.52331	1.0345e-06	0.0643621
1196	Scgb2b10	7	32090044	32090869	826	.	4.52331	1.0345e-06	0.0643621
1197	Gm26327	7	39645616	39645927	312	.	4.52331	1.0345e-06	0.0643621
1198	Gm38199	7	40115420	40115807	388	.	4.52331	1.0345e-06	0.0643621
1199	4933404I11Rik	7	40314391	40314951	561	.	4.52331	1.0345e-06	0.0643621
1200	Gm17768	7	43093009	43093414	406	.	4.52331	1.0345e-06	0.0643621
1201	Gm44852	7	58387159	58387581	423	.	4.52331	1.0345e-06	0.0643621
1202	Gm44852	7	58412471	58412708	238	.	4.52331	1.0345e-06	0.0643621
1203	Gm44536	7	70199474	70199864	391	.	4.52331	1.0345e-06	0.0643621
1204	Gm24880	7	70755937	70756301	365	.	4.52331	1.0345e-06	0.0643621
1205	Gm17988	7	71766089	71766386	298	.	4.52331	1.0345e-06	0.0643621
1206	Gm5335	7	72921565	72922720	1156	.	4.52331	1.0345e-06	0.0643621
1207	Gm7726	7	74625756	74626011	256	.	4.52331	1.0345e-06	0.0643621
1208	Ntrk3	7	78638946	78639298	353	.	4.52331	1.0345e-06	0.0643621
1209	Gm44846	7	88142431	88142697	267	.	4.52331	1.0345e-06	0.0643621
1210	Gm25345	7	88366070	88366412	343	.	4.52331	1.0345e-06	0.0643621
1211	Prcp	7	92922914	92923191	278	.	4.52331	1.0345e-06	0.0643621
1212	Gm44905	7	94632144	94632436	293	.	4.52331	1.0345e-06	0.0643621
1213	Gm23884	7	94954316	94954659	344	.	4.52331	1.0345e-06	0.0643621
1214	Gm44603	7	95525560	95525885	326	.	4.52331	1.0345e-06	0.0643621
1215	Tenm4	7	96288683	96289132	450	.	4.52331	1.0345e-06	0.0643621
1216	Pold3	7	100095458	100096044	587	.	4.52331	1.0345e-06	0.0643621
1217	Olfr556	7	102663213	102663450	238	.	4.52331	1.0345e-06	0.0643621
1218	Olfr637-ps1	7	103994475	103995041	567	.	4.52331	1.0345e-06	0.0643621
1219	Trim34b	7	104332421	104332686	266	.	4.52331	1.0345e-06	0.0643621
1220	Gm45556	7	104874643	104875039	397	.	4.52331	1.0345e-06	0.0643621
1221	Olfr685	7	105179749	105180088	340	.	4.52331	1.0345e-06	0.0643621
1222	Gm27150	7	106261383	106261658	276	.	4.52331	1.0345e-06	0.0643621
1223	Sbf2	7	110477894	110478250	357	.	4.52331	1.0345e-06	0.0643621
1224	Gpr139	7	119217073	119217442	370	.	4.52331	1.0345e-06	0.0643621
1225	Uqcrc2	7	120647804	120648190	387	.	4.52331	1.0345e-06	0.0643621
1226	3100003L05Rik	7	124644776	124645016	241	.	4.52331	1.0345e-06	0.0643621
1227	Gm23445	7	126914646	126915012	367	.	4.52331	1.0345e-06	0.0643621
1228	Gm4259	7	129111547	129111857	311	.	4.52331	1.0345e-06	0.0643621
1229	Gm4265	7	129957028	129957359	332	.	4.52331	1.0345e-06	0.0643621
1230	Gm6426	8	5557244	5557560	317	.	4.52331	1.0345e-06	0.0643621
1231	Gm44515	8	8899928	8900814	887	.	4.52331	1.0345e-06	0.0643621
1232	Gm10217	8	9857123	9857449	327	.	4.52331	1.0345e-06	0.0643621
1233	Lig4	8	9949272	9949681	410	.	4.52331	1.0345e-06	0.0643621
1234	Gm45678	8	15474863	15475185	323	.	4.52331	1.0345e-06	0.0643621
1235	Gm45678	8	15476138	15476394	257	.	4.52331	1.0345e-06	0.0643621
1236	Gm45394	8	16750047	16750680	634	.	4.52331	1.0345e-06	0.0643621
1237	Csmd1	8	17138524	17139406	883	.	4.52331	1.0345e-06	0.0643621
1238	Gm24469	8	18548591	18549242	652	.	4.52331	1.0345e-06	0.0643621
1239	Gm6483	8	19690271	19690670	400	.	4.52331	1.0345e-06	0.0643621
1240	RP24-366L10.4	8	20107246	20107491	246	.	4.52331	1.0345e-06	0.0643621
1241	6820431F20Rik	8	20275403	20275695	293	.	4.52331	1.0345e-06	0.0643621
1242	Gm21182	8	20507222	20507508	287	.	4.52331	1.0345e-06	0.0643621
1243	Zmat4	8	23966744	23967010	267	.	4.52331	1.0345e-06	0.0643621
1244	Adam5	8	24812378	24812672	295	.	4.52331	1.0345e-06	0.0643621
1245	Thap1	8	26191077	26191658	582	.	4.52331	1.0345e-06	0.0643621
1246	Gm24202	8	27856275	27856862	588	.	4.52331	1.0345e-06	0.0643621
1247	Nudc-ps1	8	29489970	29490297	328	.	4.52331	1.0345e-06	0.0643621
1248	Gm45304	8	31623975	31624324	350	.	4.52331	1.0345e-06	0.0643621
1249	Nrg1	8	32002569	32002905	337	.	4.52331	1.0345e-06	0.0643621
1250	Nrg1	8	32328754	32329166	413	.	4.52331	1.0345e-06	0.0643621
1251	Gm16793	8	35563912	35564215	304	.	4.52331	1.0345e-06	0.0643621
1252	Lonrf1	8	36273300	36273791	492	.	4.52331	1.0345e-06	0.0643621
1253	Dlc1	8	36709994	36710362	369	.	4.52331	1.0345e-06	0.0643621
1254	Gm6213	8	39344634	39344988	355	.	4.52331	1.0345e-06	0.0643621
1255	Fgf20	8	40152459	40152862	404	.	4.52331	1.0345e-06	0.0643621
1256	Pcm1	8	41231612	41231897	286	.	4.52331	1.0345e-06	0.0643621
1257	Frg1	8	41404922	41405170	249	.	4.52331	1.0345e-06	0.0643621
1258	Gapdh-ps14	8	41526381	41526784	404	.	4.52331	1.0345e-06	0.0643621
1259	2810404M03Rik	8	41940767	41941150	384	.	4.52331	1.0345e-06	0.0643621
1260	Cyp4v3	8	45315924	45316497	574	.	4.52331	1.0345e-06	0.0643621
1261	Primpol	8	46590717	46591077	361	.	4.52331	1.0345e-06	0.0643621
1262	Tenm3	8	48282762	48283227	466	.	4.52331	1.0345e-06	0.0643621
1263	Tenm3	8	48408839	48409170	332	.	4.52331	1.0345e-06	0.0643621
1264	Tenm3	8	48574341	48574714	374	.	4.52331	1.0345e-06	0.0643621
1265	Gm44391	8	67642662	67643062	401	.	4.52331	1.0345e-06	0.0643621
1266	Psd3	8	68128145	68128464	320	.	4.52331	1.0345e-06	0.0643621
1267	RP24-396C10.1	8	73984936	73985184	249	.	4.52331	1.0345e-06	0.0643621
1268	1700007B14Rik	8	75847600	75847865	266	.	4.52331	1.0345e-06	0.0643621
1269	Gm45538	8	81087300	81087623	324	.	4.52331	1.0345e-06	0.0643621
1270	Gm24490	8	86287798	86288179	382	.	4.52331	1.0345e-06	0.0643621
1271	Mmp2	8	92803912	92804214	303	.	4.52331	1.0345e-06	0.0643621
1272	RP23-44D2.1	8	96486913	96487588	676	.	4.52331	1.0345e-06	0.0643621
1273	Nfatc3	8	106082753	106083635	883	.	4.52331	1.0345e-06	0.0643621
1274	Sf3b3	8	110837321	110837603	283	.	4.52331	1.0345e-06	0.0643621
1275	Nudt7	8	114053852	114054184	333	.	4.52331	1.0345e-06	0.0643621
1276	Gm22968	8	127719870	127720375	506	.	4.52331	1.0345e-06	0.0643621
1277	Ccdc7b	8	129138951	129139219	269	.	4.52331	1.0345e-06	0.0643621
1278	RP23-408J7.2	9	4236371	4236693	323	.	4.52331	1.0345e-06	0.0643621
1279	Gria4	9	4514206	4514499	294	.	4.52331	1.0345e-06	0.0643621
1280	RP24-343P7.1	9	4808988	4809326	339	.	4.52331	1.0345e-06	0.0643621
1281	Gm24896	9	5198887	5199643	757	.	4.52331	1.0345e-06	0.0643621
1282	AV064505	9	7697364	7697814	451	.	4.52331	1.0345e-06	0.0643621
1283	Cntn5	9	10009525	10009765	241	.	4.52331	1.0345e-06	0.0643621
1284	CH36-165I3.2	9	12981482	12981769	288	.	4.52331	1.0345e-06	0.0643621
1285	Bmper	9	23625691	23625905	215	.	4.52331	1.0345e-06	0.0643621
1286	RP23-159E10.1	9	24530634	24530920	287	.	4.52331	1.0345e-06	0.0643621
1287	RP23-191M12.2	9	26580150	26580462	313	.	4.52331	1.0345e-06	0.0643621
1288	RP23-252J6.1	9	26670672	26671443	772	.	4.52331	1.0345e-06	0.0643621
1289	Ncam1	9	49755960	49756240	281	.	4.52331	1.0345e-06	0.0643621
1290	AI593442	9	52599288	52599628	341	.	4.52331	1.0345e-06	0.0643621
1291	Scaper	9	55881842	55882139	298	.	4.52331	1.0345e-06	0.0643621
1292	RP24-247A8.8	9	56934929	56935267	339	.	4.52331	1.0345e-06	0.0643621
1293	Aph1b	9	66773887	66774395	509	.	4.52331	1.0345e-06	0.0643621
1294	Bnip2	9	70001692	70002215	524	.	4.52331	1.0345e-06	0.0643621
1295	Unc13c	9	73653280	73653681	402	.	4.52331	1.0345e-06	0.0643621
1296	Gm26903	9	75913296	75913551	256	.	4.52331	1.0345e-06	0.0643621
1297	RP24-279F18.1	9	79534709	79534993	285	.	4.52331	1.0345e-06	0.0643621
1298	CH25-502A9.1	9	80558188	80558434	247	.	4.52331	1.0345e-06	0.0643621
1299	RP23-72A20.11	9	83336031	83336384	354	.	4.52331	1.0345e-06	0.0643621
1300	RP23-72A20.11	9	83365698	83365941	244	.	4.52331	1.0345e-06	0.0643621
1301	RP24-465F1.1	9	84384863	84385184	322	.	4.52331	1.0345e-06	0.0643621
1302	Gm28070	9	85072222	85072481	260	.	4.52331	1.0345e-06	0.0643621
1303	Gm36927	9	85353302	85353798	497	.	4.52331	1.0345e-06	0.0643621
1304	RP24-216P6.4	9	85401720	85402023	304	.	4.52331	1.0345e-06	0.0643621
1305	Ube2cbp	9	86393140	86393475	336	.	4.52331	1.0345e-06	0.0643621
1306	Gm2396	9	88928797	88929117	321	.	4.52331	1.0345e-06	0.0643621
1307	Ankrd34c	9	89745523	89745894	372	.	4.52331	1.0345e-06	0.0643621
1308	Gm2497	9	90707569	90707939	371	.	4.52331	1.0345e-06	0.0643621
1309	4933400C23Rik	9	92721567	92722082	516	.	4.52331	1.0345e-06	0.0643621
1310	4933400C23Rik	9	92773300	92773607	308	.	4.52331	1.0345e-06	0.0643621
1311	RP23-237M15.1	9	93751599	93751860	262	.	4.52331	1.0345e-06	0.0643621
1312	Slc9a9	9	94995922	94996321	400	.	4.52331	1.0345e-06	0.0643621
1313	Trim42	9	97335991	97336349	359	.	4.52331	1.0345e-06	0.0643621
1314	Nmnat3	9	98238560	98238992	433	.	4.52331	1.0345e-06	0.0643621
1315	Ppp2r3a	9	101240771	101241014	244	.	4.52331	1.0345e-06	0.0643621
1316	Gm5372	9	103776941	103777222	282	.	4.52331	1.0345e-06	0.0643621
1317	Cpne4	9	104650452	104650684	233	.	4.52331	1.0345e-06	0.0643621
1318	Qrich1	9	108545959	108546337	379	.	4.52331	1.0345e-06	0.0643621
1319	Smarcc1	9	110175010	110175891	882	.	4.52331	1.0345e-06	0.0643621
1320	Setd2	9	110565677	110566057	381	.	4.52331	1.0345e-06	0.0643621
1321	RP24-300B21.2	9	112932160	112932394	235	.	4.52331	1.0345e-06	0.0643621
1322	Rbms3	9	116713382	116713872	491	.	4.52331	1.0345e-06	0.0643621
1323	Rbms3	9	117072428	117072808	381	.	4.52331	1.0345e-06	0.0643621
1324	Gm14485	X	10948102	10948344	243	.	4.52331	1.0345e-06	0.0643621
1325	Gm29242	X	46694917	46695183	267	.	4.52331	1.0345e-06	0.0643621
1326	Gm20914	Y	5754893	5755183	291	.	4.52331	1.0345e-06	0.0643621
1327	Gm28918	Y	6499796	6500462	667	.	4.52331	1.0345e-06	0.0643621
1328	RP24-344F2.1	8	19907472	19907817	346	.	4.51993	1.01212e-07	0.0115763
1329	Gm45004	7	74061914	74062168	255	.	4.51305	3.65334e-07	0.0251727
1330	Gm12496	4	53369356	53369625	270	.	4.50395	2.04447e-07	0.0155518
1331	Efcab2	1	178464885	178465237	353	.	4.50316	1.11247e-06	0.0643621
1332	Avpr1a	10	122545198	122545440	243	.	4.50316	1.11247e-06	0.0643621
1333	Bcas3	11	85545611	85545990	380	.	4.50316	1.11247e-06	0.0643621
1334	Gm25564	12	28390987	28391387	401	.	4.50316	1.11247e-06	0.0643621
1335	Shc3	13	51547039	51547492	454	.	4.50316	1.11247e-06	0.0643621
1336	Naip2	13	100151054	100151309	256	.	4.50316	1.11247e-06	0.0643621
1337	Kcns2	15	34810597	34810923	327	.	4.50316	1.11247e-06	0.0643621
1338	Galnt14	17	73691387	73691769	383	.	4.50316	1.11247e-06	0.0643621
1339	Nt5c2	19	46916564	46917248	685	.	4.50316	1.11247e-06	0.0643621
1340	Asph	4	9571247	9571543	297	.	4.50316	1.11247e-06	0.0643621
1341	Gm26573	4	146148488	146148839	352	.	4.50316	1.11247e-06	0.0643621
1342	Gm26573	4	146237091	146237409	319	.	4.50316	1.11247e-06	0.0643621
1343	Gm43801	5	73863583	73863809	227	.	4.50316	1.11247e-06	0.0643621
1344	Gm28039	5	106586646	106586911	266	.	4.50316	1.11247e-06	0.0643621
1345	Tspan33	6	29676209	29676788	580	.	4.50316	1.11247e-06	0.0643621
1346	Cntnap2	6	47303126	47303522	397	.	4.50316	1.11247e-06	0.0643621
1347	Adamtsl3	7	82596912	82597568	657	.	4.50316	1.11247e-06	0.0643621
1348	4933430N04Rik	8	9091457	9091798	342	.	4.50316	1.11247e-06	0.0643621
1349	Slc18a1	8	69031065	69031331	267	.	4.50316	1.11247e-06	0.0643621
1350	Gm8079	8	79584002	79584491	490	.	4.50316	1.11247e-06	0.0643621
1351	RP24-121D5.1	9	47500831	47501404	574	.	4.50316	1.11247e-06	0.0643621
1352	Prkar2a	9	108728246	108728648	403	.	4.50316	1.11247e-06	0.0643621
1353	Gm13191	2	3964397	3964713	317	.	4.49987	5.64027e-08	0.00681459
1354	Gm17019	5	15054262	15054669	408	.	4.48972	5.87097e-08	0.0070173
1355	Sp140	1	85615620	85616425	806	.	4.48521	4.04343e-07	0.0274865
1356	Gm38315	1	188159580	188159885	306	.	4.46932	1.25664e-06	0.0643621
1357	Gm25799	11	35000967	35001314	348	.	4.46932	1.25664e-06	0.0643621
1358	Gm12346	11	77295554	77295817	264	.	4.46932	1.25664e-06	0.0643621
1359	Bdp1	13	100098766	100099259	494	.	4.46932	1.25664e-06	0.0643621
1360	Gm37310	15	8732186	8732517	332	.	4.46932	1.25664e-06	0.0643621
1361	Hpse2	19	43219157	43219497	341	.	4.46932	1.25664e-06	0.0643621
1362	Tpd52	3	9009844	9010184	341	.	4.46932	1.25664e-06	0.0643621
1363	Gm12505	4	55432342	55432816	475	.	4.46932	1.25664e-06	0.0643621
1364	Mon1b	8	113595630	113596002	373	.	4.46932	1.25664e-06	0.0643621
1365	RP24-174I18.3	9	24806468	24806869	402	.	4.46932	1.25664e-06	0.0643621
1366	2700046A07Rik	18	62796654	62796995	342	.	4.46293	7.75229e-07	0.0495108
1367	Gm26573	4	146493961	146494784	824	.	4.46293	7.75229e-07	0.0495108
1368	1700123O21Rik	16	5932880	5933162	283	.	4.45771	4.46982e-07	0.0302768
1369	Gria1	11	57208098	57208861	764	.	4.43599	1.41664e-06	0.0643621
1370	Npas3	12	53795918	53796246	329	.	4.43599	1.41664e-06	0.0643621
1371	Cacna2d3	14	28828988	28829225	238	.	4.43599	1.41664e-06	0.0643621
1372	3110083C13Rik	14	57997967	57998337	371	.	4.43599	1.41664e-06	0.0643621
1373	Mir30d	15	68467271	68467734	464	.	4.43599	1.41664e-06	0.0643621
1374	Tmem232	17	65440774	65441059	286	.	4.43599	1.41664e-06	0.0643621
1375	Sncaip	18	52835703	52835958	256	.	4.43599	1.41664e-06	0.0643621
1376	Tpx2	2	152848870	152849298	429	.	4.43599	1.41664e-06	0.0643621
1377	Bpifa3	2	154126480	154126800	321	.	4.43599	1.41664e-06	0.0643621
1378	Cpne1	2	156091056	156091386	331	.	4.43599	1.41664e-06	0.0643621
1379	4930449I04Rik	5	45861028	45861431	404	.	4.43599	1.41664e-06	0.0643621
1380	Akap13	7	75456463	75456795	333	.	4.43599	1.41664e-06	0.0643621
1381	9530052E02Rik	8	11016510	11016847	338	.	4.43599	1.41664e-06	0.0643621
1382	RP24-374N16.7	9	40829037	40829302	266	.	4.43599	1.41664e-06	0.0643621
1383	Gm22382	9	68261533	68261804	272	.	4.43599	1.41664e-06	0.0643621
1384	Zcwpw2	9	117942681	117943003	323	.	4.43599	1.41664e-06	0.0643621
1385	Sos2	12	69588114	69588372	259	.	4.43299	8.63297e-07	0.054523
1386	Aff3	1	38260501	38260860	360	.	4.43054	4.93549e-07	0.0332966
1387	Gm21182	8	20530023	20530484	462	.	4.43054	4.93549e-07	0.0332966
1388	Gm10354	5	14982163	14982497	335	.	4.4041	1.67834e-10	3.70698e-05
1389	Gm23416	15	87031667	87032002	336	.	4.4037	5.4434e-07	0.0362961
1390	G6pc2	2	69213391	69213762	372	.	4.40346	9.59975e-07	0.0601811
1391	Cpxm2	7	132109769	132110128	360	.	4.40346	9.59975e-07	0.0601811
1392	Gm45646	8	26760053	26760329	277	.	4.40346	9.59975e-07	0.0601811
1393	Atp1a4	1	172251191	172251521	331	.	4.40316	1.59393e-06	0.0643621
1394	Nf2	11	4798064	4798627	564	.	4.40316	1.59393e-06	0.0643621
1395	Gm16372	12	24407306	24407743	438	.	4.40316	1.59393e-06	0.0643621
1396	Grin2a	16	9821496	9821725	230	.	4.40316	1.59393e-06	0.0643621
1397	Gm45029	16	76654736	76655021	286	.	4.40316	1.59393e-06	0.0643621
1398	Zfp438	18	5407829	5408045	217	.	4.40316	1.59393e-06	0.0643621
1399	Mtfr1	3	19219068	19219364	297	.	4.40316	1.59393e-06	0.0643621
1400	Scp2-ps1	3	155399575	155399982	408	.	4.40316	1.59393e-06	0.0643621
1401	Gm21182	8	20531687	20531931	245	.	4.40316	1.59393e-06	0.0643621
1402	Gm27169	8	87245295	87245611	317	.	4.40316	1.59393e-06	0.0643621
1403	Ncam1	9	49591291	49591867	577	.	4.40316	1.59393e-06	0.0643621
1404	Hrh4	18	13040150	13040559	410	.	4.39095	7.30432e-10	0.000145308
1405	Gm17019	5	15025052	15025776	725	.	4.38488	4.59314e-08	0.00563197
1406	Pabpc1	15	36605302	36605532	231	.	4.38163	1.72096e-07	0.0136185
1407	Gm2666	1	85462982	85463229	248	.	4.37719	5.99681e-07	0.0396114
1408	Ercc6l2	13	63949555	63949801	247	.	4.37719	5.99681e-07	0.0396114
1409	Igsf5	16	96507180	96507531	352	.	4.37719	5.99681e-07	0.0396114
1410	Ppm1b	17	84993181	84993556	376	.	4.37719	5.99681e-07	0.0396114
1411	Gm13809	2	99555195	99555474	280	.	4.37719	5.99681e-07	0.0396114
1412	Tox3	8	90488598	90488849	252	.	4.37719	5.99681e-07	0.0396114
1413	Arhgap20os	9	51887172	51887510	339	.	4.37719	5.99681e-07	0.0396114
1414	Timm17a	1	135297883	135298467	585	.	4.37431	1.06598e-06	0.0643621
1415	Gm28139	10	66637397	66638036	640	.	4.37431	1.06598e-06	0.0643621
1416	Gm26991	14	6159366	6160284	919	.	4.37431	1.06598e-06	0.0643621
1417	Osbpl6	2	76540652	76541146	495	.	4.37431	1.06598e-06	0.0643621
1418	Abi2	1	60422037	60422386	350	.	4.3708	1.79003e-06	0.0643621
1419	Pard3b	1	61925653	61925894	242	.	4.3708	1.79003e-06	0.0643621
1420	2810408I11Rik	1	64677080	64677352	273	.	4.3708	1.79003e-06	0.0643621
1421	D530049I02Rik	1	73462265	73462790	526	.	4.3708	1.79003e-06	0.0643621
1422	Gm25663	1	143862401	143862671	271	.	4.3708	1.79003e-06	0.0643621
1423	Axdnd1	1	156395322	156395662	341	.	4.3708	1.79003e-06	0.0643621
1424	Gm37713	1	157615418	157615716	299	.	4.3708	1.79003e-06	0.0643621
1425	Pappa2	1	158844497	158844749	253	.	4.3708	1.79003e-06	0.0643621
1426	Dpt	1	164770356	164770619	264	.	4.3708	1.79003e-06	0.0643621
1427	Mael	1	166245973	166246446	474	.	4.3708	1.79003e-06	0.0643621
1428	Gm37668	1	175950906	175951194	289	.	4.3708	1.79003e-06	0.0643621
1429	Esr1	10	4865161	4865460	300	.	4.3708	1.79003e-06	0.0643621
1430	Nhsl1	10	18482581	18483147	567	.	4.3708	1.79003e-06	0.0643621
1431	Rev3l	10	39863909	39864218	310	.	4.3708	1.79003e-06	0.0643621
1432	Anks1b	10	90757085	90757482	398	.	4.3708	1.79003e-06	0.0643621
1433	Gm12128	11	37795728	37796070	343	.	4.3708	1.79003e-06	0.0643621
1434	Nf1	11	79558791	79559170	380	.	4.3708	1.79003e-06	0.0643621
1435	Gm3625	12	4553715	4554025	311	.	4.3708	1.79003e-06	0.0643621
1436	Snx13	12	35138460	35138805	346	.	4.3708	1.79003e-06	0.0643621
1437	Vti1b	12	79166561	79167050	490	.	4.3708	1.79003e-06	0.0643621
1438	Gm2056	12	88044758	88045064	307	.	4.3708	1.79003e-06	0.0643621
1439	Adck1	12	88552295	88552624	330	.	4.3708	1.79003e-06	0.0643621
1440	Gm26055	12	95424921	95425135	215	.	4.3708	1.79003e-06	0.0643621
1441	Serpinb6c	13	33906591	33906852	262	.	4.3708	1.79003e-06	0.0643621
1442	Gm4810	13	64574283	64574508	226	.	4.3708	1.79003e-06	0.0643621
1443	Rpl9-ps4	13	72526931	72527358	428	.	4.3708	1.79003e-06	0.0643621
1444	Fam172a	13	78117803	78118191	389	.	4.3708	1.79003e-06	0.0643621
1445	Vcan	13	89651527	89651766	240	.	4.3708	1.79003e-06	0.0643621
1446	Zfyve16	13	92509603	92509975	373	.	4.3708	1.79003e-06	0.0643621
1447	Utp15	13	98256634	98257071	438	.	4.3708	1.79003e-06	0.0643621
1448	Mast4	13	102966086	102966358	273	.	4.3708	1.79003e-06	0.0643621
1449	Fst	13	114440258	114440527	270	.	4.3708	1.79003e-06	0.0643621
1450	Gm3594	14	6440843	6441132	290	.	4.3708	1.79003e-06	0.0643621
1451	Gm3667	14	6920279	6920738	460	.	4.3708	1.79003e-06	0.0643621
1452	Gm3667	14	6922144	6922361	218	.	4.3708	1.79003e-06	0.0643621
1453	Thrb	14	17729968	17730253	286	.	4.3708	1.79003e-06	0.0643621
1454	1700112E06Rik	14	22683252	22683740	489	.	4.3708	1.79003e-06	0.0643621
1455	Grid1	14	35333050	35333706	657	.	4.3708	1.79003e-06	0.0643621
1456	3632451O06Rik	14	49646981	49647279	299	.	4.3708	1.79003e-06	0.0643621
1457	Eddm3b	14	51120416	51120688	273	.	4.3708	1.79003e-06	0.0643621
1458	C1qtnf3	15	10961568	10961892	325	.	4.3708	1.79003e-06	0.0643621
1459	Cdh6	15	13177314	13177536	223	.	4.3708	1.79003e-06	0.0643621
1460	Mucl2	15	103875326	103875664	339	.	4.3708	1.79003e-06	0.0643621
1461	Cfap44	16	44405325	44405787	463	.	4.3708	1.79003e-06	0.0643621
1462	Cblb	16	51834599	51834893	295	.	4.3708	1.79003e-06	0.0643621
1463	Stk-ps1	17	36391012	36391248	237	.	4.3708	1.79003e-06	0.0643621
1464	Rmdn2	17	79587956	79588223	268	.	4.3708	1.79003e-06	0.0643621
1465	Tmem247	17	86884989	86885218	230	.	4.3708	1.79003e-06	0.0643621
1466	Fshr	17	89356712	89357035	324	.	4.3708	1.79003e-06	0.0643621
1467	Mettl4	17	94533343	94533580	238	.	4.3708	1.79003e-06	0.0643621
1468	Mir187	18	24371812	24372341	530	.	4.3708	1.79003e-06	0.0643621
1469	Hectd2	19	36521248	36521601	354	.	4.3708	1.79003e-06	0.0643621
1470	Tbc1d12	19	38834717	38834949	233	.	4.3708	1.79003e-06	0.0643621
1471	Gm13430	2	36400025	36400292	268	.	4.3708	1.79003e-06	0.0643621
1472	Sp3	2	72971226	72971470	245	.	4.3708	1.79003e-06	0.0643621
1473	Pamr1	2	102509647	102509929	283	.	4.3708	1.79003e-06	0.0643621
1474	Mecom	3	30525399	30525667	269	.	4.3708	1.79003e-06	0.0643621
1475	Kcnmb2	3	32132515	32132793	279	.	4.3708	1.79003e-06	0.0643621
1476	Gm2011	3	40868272	40868614	343	.	4.3708	1.79003e-06	0.0643621
1477	Gm37365	3	44401035	44401309	275	.	4.3708	1.79003e-06	0.0643621
1478	Maml3	3	52012827	52013124	298	.	4.3708	1.79003e-06	0.0643621
1479	Kcnab1	3	65174978	65175387	410	.	4.3708	1.79003e-06	0.0643621
1480	Gm17952	3	66646250	66646587	338	.	4.3708	1.79003e-06	0.0643621
1481	Sycp1	3	102876720	102876934	215	.	4.3708	1.79003e-06	0.0643621
1482	Ppp3ca	3	136723218	136723580	363	.	4.3708	1.79003e-06	0.0643621
1483	Gm25480	4	66489440	66489724	285	.	4.3708	1.79003e-06	0.0643621
1484	Adamtsl1	4	86232419	86232736	318	.	4.3708	1.79003e-06	0.0643621
1485	Gm13224	4	145405547	145407083	1537	.	4.3708	1.79003e-06	0.0643621
1486	Gm21411	4	146902124	146902470	347	.	4.3708	1.79003e-06	0.0643621
1487	Mterf1a	5	3887727	3887957	231	.	4.3708	1.79003e-06	0.0643621
1488	Gm44377	5	51245850	51246443	594	.	4.3708	1.79003e-06	0.0643621
1489	Adamts3	5	89683449	89683951	503	.	4.3708	1.79003e-06	0.0643621
1490	Vmn2r13	5	109143467	109143818	352	.	4.3708	1.79003e-06	0.0643621
1491	Sdk1	5	141265134	141265476	343	.	4.3708	1.79003e-06	0.0643621
1492	Zfp800	6	28305885	28306383	499	.	4.3708	1.79003e-06	0.0643621
1493	Gm44219	6	49738701	49738974	274	.	4.3708	1.79003e-06	0.0643621
1494	Gm44125	6	109382398	109382721	324	.	4.3708	1.79003e-06	0.0643621
1495	Pde3a	6	141330361	141330720	360	.	4.3708	1.79003e-06	0.0643621
1496	Gm23292	7	36360715	36360973	259	.	4.3708	1.79003e-06	0.0643621
1497	Gm44666	7	67875870	67876161	292	.	4.3708	1.79003e-06	0.0643621
1498	Gm44994	7	68817644	68818028	385	.	4.3708	1.79003e-06	0.0643621
1499	Gm4593	7	134567489	134567787	299	.	4.3708	1.79003e-06	0.0643621
1500	Fam155a	8	9665921	9666225	305	.	4.3708	1.79003e-06	0.0643621
1501	Gm44299	8	26210515	26210788	274	.	4.3708	1.79003e-06	0.0643621
1502	Gm22986	8	43402319	43402648	330	.	4.3708	1.79003e-06	0.0643621
1503	Tox3	8	90003186	90003759	574	.	4.3708	1.79003e-06	0.0643621
1504	Gm45336	8	92562471	92562899	429	.	4.3708	1.79003e-06	0.0643621
1505	Lpcat2	8	92909167	92909426	260	.	4.3708	1.79003e-06	0.0643621
1506	Gm45296	8	100307816	100308310	495	.	4.3708	1.79003e-06	0.0643621
1507	Mmp20	9	7639338	7639629	292	.	4.3708	1.79003e-06	0.0643621
1508	Nxpe1-ps	9	48416945	48417183	239	.	4.3708	1.79003e-06	0.0643621
1509	Usp3	9	66525666	66526038	373	.	4.3708	1.79003e-06	0.0643621
1510	RP24-397P9.5	9	77885079	77885399	321	.	4.3708	1.79003e-06	0.0643621
1511	Rbms3	9	116565593	116566013	421	.	4.3708	1.79003e-06	0.0643621
1512	Sos2	12	69654083	69654327	245	.	4.36348	3.748e-13	1.22025e-07
1513	Ntf3	6	126043160	126043503	344	.	4.351	6.59933e-07	0.0425158
1514	Fam21	6	116221033	116221465	433	.	4.34555	1.18203e-06	0.0643621
1515	Ilkap	1	91393409	91393737	329	.	4.33892	2.00655e-06	0.0643621
1516	Gm7299	1	170622100	170622644	545	.	4.33892	2.00655e-06	0.0643621
1517	Gm11989	11	8388466	8388717	252	.	4.33892	2.00655e-06	0.0643621
1518	Mettl16	11	74816633	74816968	336	.	4.33892	2.00655e-06	0.0643621
1519	Tanc2	11	105916114	105916655	542	.	4.33892	2.00655e-06	0.0643621
1520	A930032L01Rik	13	63621203	63621526	324	.	4.33892	2.00655e-06	0.0643621
1521	Zfp35	18	24000515	24001297	783	.	4.33892	2.00655e-06	0.0643621
1522	Gm13981	2	117061483	117062000	518	.	4.33892	2.00655e-06	0.0643621
1523	4921507P07Rik	6	50582371	50582770	400	.	4.33892	2.00655e-06	0.0643621
1524	Sppl3	5	115027205	115027465	261	.	4.31717	1.30897e-06	0.0643621
1525	St7	6	17698880	17699199	320	.	4.31717	1.30897e-06	0.0643621
1526	Speer4e	5	14954196	14954544	349	.	4.3156	2.2206e-07	0.0165787
1527	C230088H06Rik	4	147423065	147423508	444	.	4.30894	8.50296e-09	0.00133454
1528	Gm37450	1	171540256	171541578	1323	.	4.3075	2.24523e-06	0.0643621
1529	Gm10797	10	67686243	67686771	529	.	4.3075	2.24523e-06	0.0643621
1530	Gm11992	11	9073222	9073601	380	.	4.3075	2.24523e-06	0.0643621
1531	Sptssa	12	54470333	54470614	282	.	4.3075	2.24523e-06	0.0643621
1532	Gm11274	13	21772873	21773503	631	.	4.3075	2.24523e-06	0.0643621
1533	4930544M13Rik	13	114611711	114612309	599	.	4.3075	2.24523e-06	0.0643621
1534	Polr3a	14	24423500	24423780	281	.	4.3075	2.24523e-06	0.0643621
1535	Kpna3	14	61363775	61364106	332	.	4.3075	2.24523e-06	0.0643621
1536	Vps13b	15	35411870	35412546	677	.	4.3075	2.24523e-06	0.0643621
1537	Gm22251	18	13282264	13282582	319	.	4.3075	2.24523e-06	0.0643621
1538	4930527A07Rik	2	105441885	105442309	425	.	4.3075	2.24523e-06	0.0643621
1539	Nusap1	2	119636595	119637066	472	.	4.3075	2.24523e-06	0.0643621
1540	Gm23077	3	104241273	104241708	436	.	4.3075	2.24523e-06	0.0643621
1541	Acsl1	8	46465626	46466103	478	.	4.3075	2.24523e-06	0.0643621
1542	RP23-62D21.4	9	31016143	31016836	694	.	4.3075	2.24523e-06	0.0643621
1543	Speer4cos	5	15678339	15678803	465	.	4.29709	3.41578e-08	0.00435321
1544	Gm17154	14	43334437	43334825	389	.	4.28915	1.44764e-06	0.0643621
1545	Gm24169	3	37271778	37272064	287	.	4.28915	1.44764e-06	0.0643621
1546	Gm43020	5	43356172	43356464	293	.	4.28915	1.44764e-06	0.0643621
1547	Ccdc138	10	58502235	58502719	485	.	4.27653	2.50801e-06	0.064503
1548	Gm10778	10	81656916	81657205	290	.	4.27653	2.50801e-06	0.064503
1549	Utp15	13	98233120	98233367	248	.	4.27653	2.50801e-06	0.064503
1550	Olfr221	14	52026777	52027124	348	.	4.27653	2.50801e-06	0.064503
1551	Mir759	14	79713242	79713512	271	.	4.27653	2.50801e-06	0.064503
1552	Pde10a	17	8691573	8691855	283	.	4.27653	2.50801e-06	0.064503
1553	Gm25800	17	62522410	62523008	599	.	4.27653	2.50801e-06	0.064503
1554	Gm26012	18	81973781	81974111	331	.	4.27653	2.50801e-06	0.064503
1555	C130060C02Rik	19	16067467	16067730	264	.	4.27653	2.50801e-06	0.064503
1556	Gm13986	2	118098284	118098594	311	.	4.27653	2.50801e-06	0.064503
1557	Unc13b	4	43204754	43205076	323	.	4.27653	2.50801e-06	0.064503
1558	Patj	4	98560875	98561132	258	.	4.27653	2.50801e-06	0.064503
1559	6820431F20Rik	8	20283675	20284054	380	.	4.27653	2.50801e-06	0.064503
1560	Tiprl	1	165213199	165213537	339	.	4.26192	5.0586e-07	0.0339625
1561	Gm8765	13	50703537	50704024	488	.	4.26192	5.0586e-07	0.0339625
1562	Gm30613	5	15598744	15599087	344	.	4.26192	5.0586e-07	0.0339625
1563	Fam175b	7	132869717	132869955	239	.	4.26192	5.0586e-07	0.0339625
1564	Sp4	12	118303903	118304774	872	.	4.2615	1.5989e-06	0.0643621
1565	Arhgap31	16	38595019	38595572	554	.	4.2615	1.5989e-06	0.0643621
1566	Snd1	6	28788761	28789244	484	.	4.2615	1.5989e-06	0.0643621
1567	Fig4	10	41273473	41273863	391	.	4.246	2.79679e-06	0.0712164
1568	Ero1l	14	45322860	45323180	321	.	4.246	2.79679e-06	0.0712164
1569	Asap1	15	64219538	64219902	365	.	4.246	2.79679e-06	0.0712164
1570	RP23-383B20.1	16	48406095	48406382	288	.	4.246	2.79679e-06	0.0712164
1571	Gm28003	16	92861785	92862027	243	.	4.246	2.79679e-06	0.0712164
1572	Lypd6	2	50223246	50223612	367	.	4.246	2.79679e-06	0.0712164
1573	Fmnl2	2	53117417	53117751	335	.	4.246	2.79679e-06	0.0712164
1574	Gpr160	3	30890691	30891140	450	.	4.246	2.79679e-06	0.0712164
1575	BC064078	6	129002132	129002367	236	.	4.246	2.79679e-06	0.0712164
1576	Gabrg3	7	57135049	57135460	412	.	4.246	2.79679e-06	0.0712164
1577	Syt9	7	107509869	107510319	451	.	4.246	2.79679e-06	0.0712164
1578	Gm2427	1	85506294	85507549	1256	.	4.23419	1.76376e-06	0.0643621
1579	Asic2	11	81747021	81747503	483	.	4.23419	1.76376e-06	0.0643621
1580	Sox11	12	27475927	27476537	611	.	4.23419	1.76376e-06	0.0643621
1581	Sipa1l1	12	82250524	82250859	336	.	4.23419	1.76376e-06	0.0643621
1582	Cdyl	13	35714251	35714480	230	.	4.23419	1.76376e-06	0.0643621
1583	Itm2b	14	73391128	73391356	229	.	4.23419	1.76376e-06	0.0643621
1584	Ptprm	17	66748820	66749195	376	.	4.23419	1.76376e-06	0.0643621
1585	Fbn1	2	125321641	125321884	244	.	4.23419	1.76376e-06	0.0643621
1586	Sdr16c6	4	4061510	4061727	218	.	4.23419	1.76376e-06	0.0643621
1587	Nbn	4	15973405	15973710	306	.	4.23419	1.76376e-06	0.0643621
1588	Gm11415	4	83905314	83905610	297	.	4.23419	1.76376e-06	0.0643621
1589	Cyp4x1os	4	115136802	115137033	232	.	4.23419	1.76376e-06	0.0643621
1590	Akap9	5	4038860	4039462	603	.	4.23419	1.76376e-06	0.0643621
1591	Gm24314	5	87763453	87763734	282	.	4.23419	1.76376e-06	0.0643621
1592	RP24-199D4.1	8	115395164	115395504	341	.	4.23419	1.76376e-06	0.0643621
1593	RP24-396L14.3	9	69849388	69850409	1022	.	4.23419	1.76376e-06	0.0643621
1594	Gm28660	9	101329027	101329379	353	.	4.23419	1.76376e-06	0.0643621
1595	Mgat5	1	127298059	127298354	296	.	4.22458	1.04843e-06	0.0643621
1596	Tnr	1	159583268	159583587	320	.	4.22458	1.04843e-06	0.0643621
1597	Gm17154	14	43327563	43328442	880	.	4.22458	1.04843e-06	0.0643621
1598	Prl2c3	13	12829179	12829692	514	.	4.21702	9.19899e-08	0.0106023
1599	Acaca	11	84385426	84385896	471	.	4.21591	3.11372e-06	0.0785652
1600	Gm26991	14	6172814	6173071	258	.	4.21591	3.11372e-06	0.0785652
1601	Gm22978	17	49333822	49334101	280	.	4.21591	3.11372e-06	0.0785652
1602	Hnrnpul2	19	8827052	8827359	308	.	4.21591	3.11372e-06	0.0785652
1603	Dennd1a	2	37971735	37972123	389	.	4.21591	3.11372e-06	0.0785652
1604	Lrp2	2	69479019	69479285	267	.	4.21591	3.11372e-06	0.0785652
1605	Gm43673	3	21704211	21704552	342	.	4.21591	3.11372e-06	0.0785652
1606	Junos	4	95102860	95103620	761	.	4.21591	3.11372e-06	0.0785652
1607	Gm12723	4	105502777	105503105	329	.	4.21591	3.11372e-06	0.0785652
1608	Gm31363	5	64421471	64421876	406	.	4.21591	3.11372e-06	0.0785652
1609	Abcc9	6	142607748	142608038	291	.	4.21591	3.11372e-06	0.0785652
1610	Ccdc91	6	147629981	147630217	237	.	4.21591	3.11372e-06	0.0785652
1611	Sltm	9	70540282	70540549	268	.	4.21591	3.11372e-06	0.0785652
1612	Snap91	9	86833779	86834090	312	.	4.21591	3.11372e-06	0.0785652
1613	4932435O22Rik	11	114409876	114410391	516	.	4.20724	1.94326e-06	0.0643621
1614	Tdpoz4	3	93806847	93807258	412	.	4.20724	1.94326e-06	0.0643621
1615	Psg27	7	18566782	18567091	310	.	4.20724	1.94326e-06	0.0643621
1616	Zfp600	4	146169735	146170169	435	.	4.20478	7.09725e-09	0.00114088
1617	C230088H06Rik	4	147421372	147422596	1225	.	4.20478	7.09725e-09	0.00114088
1618	Gm45637	8	90738596	90738971	376	.	4.20017	1.1467e-06	0.0643621
1619	Gm21847	5	15610540	15610848	309	.	4.19916	9.91014e-08	0.0113566
1620	Gm9022	14	58870913	58871320	408	.	4.18624	3.46099e-06	0.086141
1621	Kif13b	14	64739926	64740461	536	.	4.18624	3.46099e-06	0.086141
1622	Grin2a	16	9466374	9466950	577	.	4.18624	3.46099e-06	0.086141
1623	Ccdc172	19	58541392	58541663	272	.	4.18624	3.46099e-06	0.086141
1624	Sec24b	3	130033865	130034151	287	.	4.18624	3.46099e-06	0.086141
1625	Prl2c3	13	12893372	12893808	437	.	4.18063	2.13836e-06	0.0643621
1626	Gm23757	10	26434195	26434570	376	.	4.17845	3.78303e-07	0.0259872
1627	Gm17155	14	43318912	43319470	559	.	4.17845	3.78303e-07	0.0259872
1628	Gm2666	1	85461950	85462410	461	.	4.17605	1.25294e-06	0.0643621
1629	Tvp23bos	11	62934111	62934382	272	.	4.17605	1.25294e-06	0.0643621
1630	Gm21663	5	25943545	25943979	435	.	4.17605	1.25294e-06	0.0643621
1631	RP23-478P10.2	8	19934349	19934600	252	.	4.17154	1.55482e-10	3.44786e-05
1632	Gm37392	2	3050080	3050476	397	.	4.16555	5.63897e-19	3.72992e-13
1633	Sfi1	11	3148560	3148811	252	.	4.15996	3.23825e-08	0.00413504
1634	Arid5b	10	68084052	68084422	371	.	4.15698	3.84105e-06	0.0950561
1635	Gm12295	11	65375849	65376204	356	.	4.15698	3.84105e-06	0.0950561
1636	Trappc8	18	20815625	20816226	602	.	4.15698	3.84105e-06	0.0950561
1637	Chil4	3	106235522	106235853	332	.	4.15698	3.84105e-06	0.0950561
1638	Nelfa	5	33931257	33931812	556	.	4.15698	3.84105e-06	0.0950561
1639	Suclg2	6	95752640	95753316	677	.	4.15698	3.84105e-06	0.0950561
1640	Pzp	6	128524046	128524358	313	.	4.15698	3.84105e-06	0.0950561
1641	Atp10a	7	58755989	58756359	371	.	4.15698	3.84105e-06	0.0950561
1642	Syt9	7	107409414	107409734	321	.	4.15698	3.84105e-06	0.0950561
1643	Mir205	1	193578551	193578837	287	.	4.15435	2.35034e-06	0.0643621
1644	Fryl	5	73257516	73257756	241	.	4.15435	2.35034e-06	0.0643621
1645	Gm25493	1	4709026	4709819	794	.	4.15374	2.35548e-06	0.0643621
1646	Gm5267	1	42035236	42035570	335	.	4.15374	2.35548e-06	0.0643621
1647	Nck2	1	43540501	43540882	382	.	4.15374	2.35548e-06	0.0643621
1648	Cnot9	1	74529564	74529944	381	.	4.15374	2.35548e-06	0.0643621
1649	Gm37920	1	121711706	121712302	597	.	4.15374	2.35548e-06	0.0643621
1650	Nckap5	1	126615538	126615907	370	.	4.15374	2.35548e-06	0.0643621
1651	Thsd7b	1	129693815	129694205	391	.	4.15374	2.35548e-06	0.0643621
1652	Cacna1e	1	154831976	154832631	656	.	4.15374	2.35548e-06	0.0643621
1653	Gm16701	1	166963743	166964032	290	.	4.15374	2.35548e-06	0.0643621
1654	Mettl24	10	40789234	40789559	326	.	4.15374	2.35548e-06	0.0643621
1655	Fam184a	10	53715815	53716105	291	.	4.15374	2.35548e-06	0.0643621
1656	Pcdh15	10	73774048	73774814	767	.	4.15374	2.35548e-06	0.0643621
1657	Nap1l1	10	111442551	111442804	254	.	4.15374	2.35548e-06	0.0643621
1658	Slc16a7	10	125178785	125179110	326	.	4.15374	2.35548e-06	0.0643621
1659	Znrf3	11	5334960	5335333	374	.	4.15374	2.35548e-06	0.0643621
1660	Gm12061	11	23903099	23903743	645	.	4.15374	2.35548e-06	0.0643621
1661	5730522E02Rik	11	26056315	26057009	695	.	4.15374	2.35548e-06	0.0643621
1662	Ubtd2	11	32448548	32449140	593	.	4.15374	2.35548e-06	0.0643621
1663	Gabrp	11	33527527	33527832	306	.	4.15374	2.35548e-06	0.0643621
1664	Gm12239	11	56002321	56002750	430	.	4.15374	2.35548e-06	0.0643621
1665	Aatf	11	84472337	84472609	273	.	4.15374	2.35548e-06	0.0643621
1666	Fam49a	12	12415706	12416020	315	.	4.15374	2.35548e-06	0.0643621
1667	1700031P21Rik	12	52585964	52586263	300	.	4.15374	2.35548e-06	0.0643621
1668	Kcnh5	12	74885441	74885806	366	.	4.15374	2.35548e-06	0.0643621
1669	Numb	12	83862880	83863262	383	.	4.15374	2.35548e-06	0.0643621
1670	Actn2	13	12352473	12352956	484	.	4.15374	2.35548e-06	0.0643621
1671	Prl2c3	13	12853812	12855164	1353	.	4.15374	2.35548e-06	0.0643621
1672	Gli3	13	15503641	15503994	354	.	4.15374	2.35548e-06	0.0643621
1673	Zfp934	13	62504901	62505159	259	.	4.15374	2.35548e-06	0.0643621
1674	Ndufs4	13	114316638	114317016	379	.	4.15374	2.35548e-06	0.0643621
1675	Gm26991	14	6150636	6150982	347	.	4.15374	2.35548e-06	0.0643621
1676	Gm26991	14	6152311	6152685	375	.	4.15374	2.35548e-06	0.0643621
1677	Gm3411	14	6276982	6277290	309	.	4.15374	2.35548e-06	0.0643621
1678	Kcnma1	14	23475737	23476225	489	.	4.15374	2.35548e-06	0.0643621
1679	Gm8894	14	55351216	55351785	570	.	4.15374	2.35548e-06	0.0643621
1680	Gm17109	14	58311772	58312060	289	.	4.15374	2.35548e-06	0.0643621
1681	Enox1	14	77367197	77367445	249	.	4.15374	2.35548e-06	0.0643621
1682	Pcdh17	14	84662592	84662832	241	.	4.15374	2.35548e-06	0.0643621
1683	Wdr70	15	8059981	8060287	307	.	4.15374	2.35548e-06	0.0643621
1684	Mtdh	15	33911503	33911820	318	.	4.15374	2.35548e-06	0.0643621
1685	Ncald	15	37688879	37689122	244	.	4.15374	2.35548e-06	0.0643621
1686	Amigo2	15	97209843	97210136	294	.	4.15374	2.35548e-06	0.0643621
1687	Gm23215	16	3116173	3116584	412	.	4.15374	2.35548e-06	0.0643621
1688	Gm9961	16	11920943	11921218	276	.	4.15374	2.35548e-06	0.0643621
1689	Lsamp	16	41712708	41713011	304	.	4.15374	2.35548e-06	0.0643621
1690	H2-M2	17	37479120	37479382	263	.	4.15374	2.35548e-06	0.0643621
1691	Mut	17	41015780	41016166	387	.	4.15374	2.35548e-06	0.0643621
1692	A930002H24Rik	17	63842223	63842562	340	.	4.15374	2.35548e-06	0.0643621
1693	Ltbp1	17	75231428	75231797	370	.	4.15374	2.35548e-06	0.0643621
1694	Map4k3	17	80632911	80633249	339	.	4.15374	2.35548e-06	0.0643621
1695	Gm29052	17	82947247	82947602	356	.	4.15374	2.35548e-06	0.0643621
1696	Usp14	18	10039646	10039905	260	.	4.15374	2.35548e-06	0.0643621
1697	Gm22251	18	13223578	13224219	642	.	4.15374	2.35548e-06	0.0643621
1698	Gm10549	18	33618965	33619721	757	.	4.15374	2.35548e-06	0.0643621
1699	Yipf5	18	40207560	40207957	398	.	4.15374	2.35548e-06	0.0643621
1700	Sncaip	18	52824067	52824347	281	.	4.15374	2.35548e-06	0.0643621
1701	Zfp608	18	54814722	54815167	446	.	4.15374	2.35548e-06	0.0643621
1702	Gpam	19	54727356	54727697	342	.	4.15374	2.35548e-06	0.0643621
1703	Gm13254	2	8304194	8304566	373	.	4.15374	2.35548e-06	0.0643621
1704	Etl4	2	20230236	20230585	350	.	4.15374	2.35548e-06	0.0643621
1705	Gad2	2	22660032	22660306	275	.	4.15374	2.35548e-06	0.0643621
1706	Arhgap15	2	43761018	43761817	800	.	4.15374	2.35548e-06	0.0643621
1707	Gm25959	2	47498973	47499438	466	.	4.15374	2.35548e-06	0.0643621
1708	Mir195b	2	56689920	56690245	326	.	4.15374	2.35548e-06	0.0643621
1709	Nckap1	2	80555787	80556239	453	.	4.15374	2.35548e-06	0.0643621
1710	Ryr3	2	113011974	113012273	300	.	4.15374	2.35548e-06	0.0643621
1711	Gm28183	2	117625899	117626250	352	.	4.15374	2.35548e-06	0.0643621
1712	Acoxl	2	128055533	128055889	357	.	4.15374	2.35548e-06	0.0643621
1713	Tpx2	2	152858996	152859265	270	.	4.15374	2.35548e-06	0.0643621
1714	Sirpb1a	3	15460496	15460980	485	.	4.15374	2.35548e-06	0.0643621
1715	Plch1	3	63742499	63742746	248	.	4.15374	2.35548e-06	0.0643621
1716	Gm43848	3	105727365	105727844	480	.	4.15374	2.35548e-06	0.0643621
1717	Ppa2	3	133388448	133388779	332	.	4.15374	2.35548e-06	0.0643621
1718	Gm6135	3	133732065	133732357	293	.	4.15374	2.35548e-06	0.0643621
1719	Gm26820	3	134719869	134720169	301	.	4.15374	2.35548e-06	0.0643621
1720	Ttll7	3	147031604	147031954	351	.	4.15374	2.35548e-06	0.0643621
1721	AI838599	4	3247520	3248169	650	.	4.15374	2.35548e-06	0.0643621
1722	Rad54b	4	11593338	11593635	298	.	4.15374	2.35548e-06	0.0643621
1723	Nkain3	4	20136906	20137216	311	.	4.15374	2.35548e-06	0.0643621
1724	Gm12463	4	44742660	44743015	356	.	4.15374	2.35548e-06	0.0643621
1725	Mpdz	4	81237579	81237973	395	.	4.15374	2.35548e-06	0.0643621
1726	Gm23589	4	108990618	108991224	607	.	4.15374	2.35548e-06	0.0643621
1727	Gm26162	4	121544828	121545097	270	.	4.15374	2.35548e-06	0.0643621
1728	C230088H06Rik	4	147451081	147451780	700	.	4.15374	2.35548e-06	0.0643621
1729	4930584F24Rik	5	26516985	26517379	395	.	4.15374	2.35548e-06	0.0643621
1730	Gm43778	5	55653064	55653343	280	.	4.15374	2.35548e-06	0.0643621
1731	Clock	5	76224887	76225232	346	.	4.15374	2.35548e-06	0.0643621
1732	Anxa3	5	96826589	96827137	549	.	4.15374	2.35548e-06	0.0643621
1733	A930011G23Rik	5	99393573	99393862	290	.	4.15374	2.35548e-06	0.0643621
1734	Caln1	5	130751248	130751506	259	.	4.15374	2.35548e-06	0.0643621
1735	Gm25470	6	15467015	15467480	466	.	4.15374	2.35548e-06	0.0643621
1736	Gm43154	6	31738361	31738700	340	.	4.15374	2.35548e-06	0.0643621
1737	Gprin3	6	59547166	59547453	288	.	4.15374	2.35548e-06	0.0643621
1738	Gm5576	6	78237517	78237808	292	.	4.15374	2.35548e-06	0.0643621
1739	Gm44307	6	94319636	94320142	507	.	4.15374	2.35548e-06	0.0643621
1740	Sox5	6	144187899	144188113	215	.	4.15374	2.35548e-06	0.0643621
1741	Obox4-ps26	7	15342996	15343344	349	.	4.15374	2.35548e-06	0.0643621
1742	Gm44736	7	73673293	73673689	397	.	4.15374	2.35548e-06	0.0643621
1743	Gm6230	7	87209725	87209997	273	.	4.15374	2.35548e-06	0.0643621
1744	Dlg2	7	90589206	90589437	232	.	4.15374	2.35548e-06	0.0643621
1745	C230038L03Rik	7	96924438	96925265	828	.	4.15374	2.35548e-06	0.0643621
1746	Gm27150	7	106251668	106252019	352	.	4.15374	2.35548e-06	0.0643621
1747	Edrf1	7	133665789	133666344	556	.	4.15374	2.35548e-06	0.0643621
1748	Adam18	8	24642881	24643179	299	.	4.15374	2.35548e-06	0.0643621
1749	RP23-202K1.1	8	27469905	27470330	426	.	4.15374	2.35548e-06	0.0643621
1750	Gm27207	8	87357458	87357807	350	.	4.15374	2.35548e-06	0.0643621
1751	Olfr58	9	19774114	19774417	304	.	4.15374	2.35548e-06	0.0643621
1752	RP23-364M19.1	9	25963462	25963715	254	.	4.15374	2.35548e-06	0.0643621
1753	RP23-269K2.2	9	30824054	30824491	438	.	4.15374	2.35548e-06	0.0643621
1754	Ddx10	9	53057772	53058326	555	.	4.15374	2.35548e-06	0.0643621
1755	Gm8226	9	84428947	84429312	366	.	4.15374	2.35548e-06	0.0643621
1756	Gm9540	9	87342843	87343209	367	.	4.15374	2.35548e-06	0.0643621
1757	Gm37637	9	98608557	98608798	242	.	4.15374	2.35548e-06	0.0643621
1758	Nek11	9	105341537	105341875	339	.	4.15374	2.35548e-06	0.0643621
1759	Gm21447	X	31144374	31145488	1115	.	4.15374	2.35548e-06	0.0643621
1760	Gm29357	Y	5277403	5277640	238	.	4.15374	2.35548e-06	0.0643621
1761	Gm20788	Y	7031265	7031919	655	.	4.15374	2.35548e-06	0.0643621
1762	Gm32200	1	191463480	191463745	266	.	4.1288	8.36219e-07	0.0530371
1763	1700108F19Rik	14	76722687	76722938	252	.	4.12862	1.49173e-06	0.0643621
1764	Vwa8	14	78876055	78876374	320	.	4.12862	1.49173e-06	0.0643621
1765	Tdpoz4	3	93811495	93811798	304	.	4.12862	1.49173e-06	0.0643621
1766	Olfr159	4	43771499	43771763	265	.	4.12862	1.49173e-06	0.0643621
1767	Nfkb1	3	135611678	135611997	320	.	4.1284	2.58036e-06	0.0658006
1768	Cdk8	5	146239335	146239589	255	.	4.1284	2.58036e-06	0.0658006
1769	Gm8952	6	72062289	72062613	325	.	4.1284	2.58036e-06	0.0658006
1770	Mgmt	7	136980388	136980685	298	.	4.1284	2.58036e-06	0.0658006
1771	Tmem131	1	36896261	36896597	337	.	4.12814	4.25638e-06	0.104409
1772	Vmn1r1	1	182175794	182176187	394	.	4.12814	4.25638e-06	0.104409
1773	Atf3	1	191214182	191214590	409	.	4.12814	4.25638e-06	0.104409
1774	Gm22156	11	12573411	12573645	235	.	4.12814	4.25638e-06	0.104409
1775	Dock4	12	40502049	40502397	349	.	4.12814	4.25638e-06	0.104409
1776	Hectd1	12	51747892	51748233	342	.	4.12814	4.25638e-06	0.104409
1777	Shisa2	14	59618799	59619273	475	.	4.12814	4.25638e-06	0.104409
1778	Tnrc6b	15	80753228	80753836	609	.	4.12814	4.25638e-06	0.104409
1779	Pamr1	2	102542454	102542696	243	.	4.12814	4.25638e-06	0.104409
1780	Sgce	6	4742544	4742810	267	.	4.12814	4.25638e-06	0.104409
1781	Gm5989	6	23161001	23161267	267	.	4.12814	4.25638e-06	0.104409
1782	Gm45077	7	121320604	121321175	572	.	4.12814	4.25638e-06	0.104409
1783	Zbtb44	9	31034421	31034760	340	.	4.12814	4.25638e-06	0.104409
1784	1700074A21Rik	1	37292148	37292411	264	.	4.10277	2.82963e-06	0.0716457
1785	Tulp4	17	6240157	6240393	237	.	4.10277	2.82963e-06	0.0716457
1786	Olfr1395	11	49151621	49151896	276	.	4.09968	4.70956e-06	0.113457
1787	Psmc1	12	100069683	100069983	301	.	4.09968	4.70956e-06	0.113457
1788	Gm26018	13	70205918	70206164	247	.	4.09968	4.70956e-06	0.113457
1789	Senp5	16	31973805	31974072	268	.	4.09968	4.70956e-06	0.113457
1790	Lypd6	2	50182525	50182816	292	.	4.09968	4.70956e-06	0.113457
1791	Ccdc30	4	119327270	119327693	424	.	4.09968	4.70956e-06	0.113457
1792	9230114K14Rik	5	52244078	52244397	320	.	4.09968	4.70956e-06	0.113457
1793	Csmd1	8	16078818	16079251	434	.	4.09968	4.70956e-06	0.113457
1794	Ces1g	8	93329940	93330224	285	.	4.09968	4.70956e-06	0.113457
1795	Rad54l2	9	106708585	106709189	605	.	4.09968	4.70956e-06	0.113457
1796	Gm30613	5	15600390	15601090	701	.	4.08225	1.76954e-06	0.0643621
1797	1700023C21Rik	11	109838087	109838621	535	.	4.07746	3.09963e-06	0.07826
1798	Pth2r	1	65341270	65341665	396	.	4.07162	5.20367e-06	0.124224
1799	5730419F03Rik	1	78585142	78585461	320	.	4.07162	5.20367e-06	0.124224
1800	Nckap5	1	126382748	126383048	301	.	4.07162	5.20367e-06	0.124224
1801	Gm29290	1	153970659	153970991	333	.	4.07162	5.20367e-06	0.124224
1802	Gm38213	1	157764539	157764837	299	.	4.07162	5.20367e-06	0.124224
1803	Gm4846	1	166549019	166549309	291	.	4.07162	5.20367e-06	0.124224
1804	Gm17966	1	176622777	176623062	286	.	4.07162	5.20367e-06	0.124224
1805	Esrrg	1	188027964	188028295	332	.	4.07162	5.20367e-06	0.124224
1806	Gm23757	10	26377994	26378224	231	.	4.07162	5.20367e-06	0.124224
1807	Mcu	10	59492707	59492959	253	.	4.07162	5.20367e-06	0.124224
1808	Gm23191	10	87331710	87332511	802	.	4.07162	5.20367e-06	0.124224
1809	Patz1	11	3274361	3274716	356	.	4.07162	5.20367e-06	0.124224
1810	Hspa4	11	53265771	53266038	268	.	4.07162	5.20367e-06	0.124224
1811	Gm12239	11	55981686	55982096	411	.	4.07162	5.20367e-06	0.124224
1812	Smg6	11	74952050	74952270	221	.	4.07162	5.20367e-06	0.124224
1813	Wdr35	12	8978603	8978980	378	.	4.07162	5.20367e-06	0.124224
1814	Tmx1	12	70436529	70436812	284	.	4.07162	5.20367e-06	0.124224
1815	Gm8332	12	88225492	88225869	378	.	4.07162	5.20367e-06	0.124224
1816	Ttc7b	12	100457381	100457815	435	.	4.07162	5.20367e-06	0.124224
1817	Fbln5	12	101787343	101787813	471	.	4.07162	5.20367e-06	0.124224
1818	Gm8895	12	103873344	103873641	298	.	4.07162	5.20367e-06	0.124224
1819	Ptprn2	12	116826329	116826586	258	.	4.07162	5.20367e-06	0.124224
1820	Cdkal1	13	29317520	29317884	365	.	4.07162	5.20367e-06	0.124224
1821	Eef1e1	13	38774206	38774601	396	.	4.07162	5.20367e-06	0.124224
1822	Gm4149	13	75473953	75474234	282	.	4.07162	5.20367e-06	0.124224
1823	Adgrv1	13	81240339	81240646	308	.	4.07162	5.20367e-06	0.124224
1824	4932411K12Rik	13	101348743	101349096	354	.	4.07162	5.20367e-06	0.124224
1825	Samd8	14	21755802	21756016	215	.	4.07162	5.20367e-06	0.124224
1826	Dnah5	15	28393792	28394084	293	.	4.07162	5.20367e-06	0.124224
1827	Vps13b	15	35567624	35567910	287	.	4.07162	5.20367e-06	0.124224
1828	Trappc9	15	72637959	72638174	216	.	4.07162	5.20367e-06	0.124224
1829	Gm24643	15	89888763	89889117	355	.	4.07162	5.20367e-06	0.124224
1830	Gm23215	16	3141722	3142222	501	.	4.07162	5.20367e-06	0.124224
1831	Tbccd1	16	22817544	22817791	248	.	4.07162	5.20367e-06	0.124224
1832	Wdr27	17	14881788	14882039	252	.	4.07162	5.20367e-06	0.124224
1833	Kcnh8	17	52883244	52883808	565	.	4.07162	5.20367e-06	0.124224
1834	Fbxl17	17	62975161	62975447	287	.	4.07162	5.20367e-06	0.124224
1835	Etf1	18	34911347	34911605	259	.	4.07162	5.20367e-06	0.124224
1836	Gm24484	19	9910119	9910333	215	.	4.07162	5.20367e-06	0.124224
1837	Shtn1	19	59024349	59024815	467	.	4.07162	5.20367e-06	0.124224
1838	2700089I24Rik	19	59602636	59602850	215	.	4.07162	5.20367e-06	0.124224
1839	Gm13333	2	18756884	18757200	317	.	4.07162	5.20367e-06	0.124224
1840	Gm14032	2	55235318	55235538	221	.	4.07162	5.20367e-06	0.124224
1841	Baz2b	2	59901470	59901745	276	.	4.07162	5.20367e-06	0.124224
1842	Gm13869	2	103220890	103221110	221	.	4.07162	5.20367e-06	0.124224
1843	Casc4	2	121895380	121895680	301	.	4.07162	5.20367e-06	0.124224
1844	Gm28214	2	137205263	137205629	367	.	4.07162	5.20367e-06	0.124224
1845	Gm10745	3	11755931	11756195	265	.	4.07162	5.20367e-06	0.124224
1846	Gm37240	3	85789947	85790161	215	.	4.07162	5.20367e-06	0.124224
1847	Sprr2i	3	92401380	92401756	377	.	4.07162	5.20367e-06	0.124224
1848	Gm5773	3	93779317	93780126	810	.	4.07162	5.20367e-06	0.124224
1849	Spata1	3	146479137	146480020	884	.	4.07162	5.20367e-06	0.124224
1850	4930552N02Rik	4	52739910	52740124	215	.	4.07162	5.20367e-06	0.124224
1851	Adamtsl1	4	86117532	86118072	541	.	4.07162	5.20367e-06	0.124224
1852	Clspn	4	126548725	126548953	229	.	4.07162	5.20367e-06	0.124224
1853	Gm42831	5	10359104	10359340	237	.	4.07162	5.20367e-06	0.124224
1854	Gm43601	5	47199922	47200176	255	.	4.07162	5.20367e-06	0.124224
1855	5730480H06Rik	5	48349138	48349410	273	.	4.07162	5.20367e-06	0.124224
1856	D930016D06Rik	5	104572033	104572345	313	.	4.07162	5.20367e-06	0.124224
1857	Gm15573	6	53088672	53089477	806	.	4.07162	5.20367e-06	0.124224
1858	Gm21054	6	103970443	103970816	374	.	4.07162	5.20367e-06	0.124224
1859	9530062K07Rik	6	116203012	116203323	312	.	4.07162	5.20367e-06	0.124224
1860	Sycp1-ps1	7	18779447	18779722	276	.	4.07162	5.20367e-06	0.124224
1861	Scnn1g	7	121777101	121777357	257	.	4.07162	5.20367e-06	0.124224
1862	4930467E23Rik	8	19738843	19739229	387	.	4.07162	5.20367e-06	0.124224
1863	Gm20946	8	20033835	20034114	280	.	4.07162	5.20367e-06	0.124224
1864	Gm45305	8	26246977	26247288	312	.	4.07162	5.20367e-06	0.124224
1865	Ints10	8	68740201	68740431	231	.	4.07162	5.20367e-06	0.124224
1866	Gm24212	8	89677166	89677479	314	.	4.07162	5.20367e-06	0.124224
1867	Tox3	8	90353794	90354076	283	.	4.07162	5.20367e-06	0.124224
1868	Vat1l	8	114256004	114256236	233	.	4.07162	5.20367e-06	0.124224
1869	C230088H06Rik	4	147437202	147437491	290	.	4.05946	1.92478e-06	0.0643621
1870	Fam110c	12	31086819	31087069	251	.	4.05246	3.39164e-06	0.0848321
1871	Gm6356	14	6968991	6969617	627	.	4.05246	3.39164e-06	0.0848321
1872	Gm15264	3	94753246	94753466	221	.	4.05246	3.39164e-06	0.0848321
1873	Sel1l3	5	53118050	53118312	263	.	4.05246	3.39164e-06	0.0848321
1874	B020031H02Rik	8	12024332	12024547	216	.	4.04458	1.15138e-06	0.0643621
1875	RP24-538A12.2	10	83987383	83987853	471	.	4.04394	5.74143e-06	0.132685
1876	Tph2	10	115052830	115053407	578	.	4.04394	5.74143e-06	0.132685
1877	Gm8587	12	88127601	88128682	1082	.	4.04394	5.74143e-06	0.132685
1878	Elmo1	13	20559126	20559606	481	.	4.04394	5.74143e-06	0.132685
1879	Iqgap2	13	95797449	95797754	306	.	4.04394	5.74143e-06	0.132685
1880	Tulp4	17	6156880	6157151	272	.	4.04394	5.74143e-06	0.132685
1881	Rgmb	17	15820198	15820464	267	.	4.04394	5.74143e-06	0.132685
1882	Slc25a27	17	43662388	43662727	340	.	4.04394	5.74143e-06	0.132685
1883	Cdc14a	3	116297191	116297480	290	.	4.04394	5.74143e-06	0.132685
1884	Raver2	4	101139783	101140221	439	.	4.04394	5.74143e-06	0.132685
1885	Zyg11b	4	108227734	108228081	348	.	4.04394	5.74143e-06	0.132685
1886	2900076A07Rik	7	81524413	81525020	608	.	4.04394	5.74143e-06	0.132685
1887	Polr3e	7	120914370	120914879	510	.	4.04394	5.74143e-06	0.132685
1888	En1	1	120580178	120580407	230	.	4.02776	3.70723e-06	0.0920089
1889	Cobl	11	12245700	12245937	238	.	4.02776	3.70723e-06	0.0920089
1890	Trpc3	3	36688182	36688459	278	.	4.02776	3.70723e-06	0.0920089
1891	4933401J01Rik	1	3065061	3065309	249	.	4.02072	9.51985e-06	0.208341
1892	Xkr4	1	3458962	3459298	337	.	4.02072	9.51985e-06	0.208341
1893	Gm19938	1	3650332	3650546	215	.	4.02072	9.51985e-06	0.208341
1894	Gm37381	1	3867445	3867670	226	.	4.02072	9.51985e-06	0.208341
1895	Rp1	1	3998629	3999064	436	.	4.02072	9.51985e-06	0.208341
1896	Rp1	1	4232530	4232793	264	.	4.02072	9.51985e-06	0.208341
1897	Rp1	1	4345335	4345744	410	.	4.02072	9.51985e-06	0.208341
1898	Rp1	1	4408772	4409473	702	.	4.02072	9.51985e-06	0.208341
1899	Gm7369	1	4627104	4627760	657	.	4.02072	9.51985e-06	0.208341
1900	Oprk1	1	5540136	5540468	333	.	4.02072	9.51985e-06	0.208341
1901	Gm37429	1	5766889	5767256	368	.	4.02072	9.51985e-06	0.208341
1902	Gm19214	1	6098517	6098796	280	.	4.02072	9.51985e-06	0.208341
1903	Rb1cc1	1	6253137	6253397	261	.	4.02072	9.51985e-06	0.208341
1904	Rb1cc1	1	6271733	6272030	298	.	4.02072	9.51985e-06	0.208341
1905	St18	1	6530970	6531264	295	.	4.02072	9.51985e-06	0.208341
1906	Sntg1	1	8659555	8659846	292	.	4.02072	9.51985e-06	0.208341
1907	Sntg1	1	8674414	8674760	347	.	4.02072	9.51985e-06	0.208341
1908	Sntg1	1	9189186	9189632	447	.	4.02072	9.51985e-06	0.208341
1909	Gm7512	1	9446440	9446685	246	.	4.02072	9.51985e-06	0.208341
1910	1700034P13Rik	1	9779440	9779923	484	.	4.02072	9.51985e-06	0.208341
1911	Cops5	1	10033008	10033311	304	.	4.02072	9.51985e-06	0.208341
1912	Gm28659	1	10874354	10874640	287	.	4.02072	9.51985e-06	0.208341
1913	Prex2	1	11058231	11058498	268	.	4.02072	9.51985e-06	0.208341
1914	Prex2	1	11203001	11203244	244	.	4.02072	9.51985e-06	0.208341
1915	A830018L16Rik	1	11554931	11555230	300	.	4.02072	9.51985e-06	0.208341
1916	Gm7560	1	12054136	12054566	431	.	4.02072	9.51985e-06	0.208341
1917	Gm2383	1	12510239	12510472	234	.	4.02072	9.51985e-06	0.208341
1918	Gm2383	1	12516982	12517468	487	.	4.02072	9.51985e-06	0.208341
1919	Sulf1	1	12739544	12739762	219	.	4.02072	9.51985e-06	0.208341
1920	Slco5a1	1	12918999	12919249	251	.	4.02072	9.51985e-06	0.208341
1921	Gm37412	1	14802367	14802645	279	.	4.02072	9.51985e-06	0.208341
1922	Smt3h2-ps4	1	14847689	14848023	335	.	4.02072	9.51985e-06	0.208341
1923	Gm26345	1	15102055	15102404	350	.	4.02072	9.51985e-06	0.208341
1924	Gm10566	1	15210655	15211313	659	.	4.02072	9.51985e-06	0.208341
1925	Kcnb2	1	15437056	15437406	351	.	4.02072	9.51985e-06	0.208341
1926	Stau2	1	16392658	16393034	377	.	4.02072	9.51985e-06	0.208341
1927	Tmem70	1	16664115	16664422	308	.	4.02072	9.51985e-06	0.208341
1928	Tmem70	1	16679773	16680034	262	.	4.02072	9.51985e-06	0.208341
1929	Gm28376	1	16943360	16943830	471	.	4.02072	9.51985e-06	0.208341
1930	Gm28376	1	16961204	16961424	221	.	4.02072	9.51985e-06	0.208341
1931	Gm5251	1	17372599	17372941	343	.	4.02072	9.51985e-06	0.208341
1932	Gm28064	1	20946383	20947176	794	.	4.02072	9.51985e-06	0.208341
1933	Tram2	1	21021147	21021436	290	.	4.02072	9.51985e-06	0.208341
1934	Kcnq5	1	21480240	21480631	392	.	4.02072	9.51985e-06	0.208341
1935	Kcnq5	1	21656240	21656593	354	.	4.02072	9.51985e-06	0.208341
1936	Kcnq5	1	21849617	21849896	280	.	4.02072	9.51985e-06	0.208341
1937	Kcnq5	1	21940764	21941119	356	.	4.02072	9.51985e-06	0.208341
1938	Rims1	1	22318931	22319402	472	.	4.02072	9.51985e-06	0.208341
1939	Rims1	1	22408577	22408844	268	.	4.02072	9.51985e-06	0.208341
1940	Gm7761	1	22865109	22865353	245	.	4.02072	9.51985e-06	0.208341
1941	Gm29506	1	23126646	23126979	334	.	4.02072	9.51985e-06	0.208341
1942	Smap1	1	23862514	23862764	251	.	4.02072	9.51985e-06	0.208341
1943	Fam135a	1	24056482	24056845	364	.	4.02072	9.51985e-06	0.208341
1944	Gm19123	1	26373600	26373964	365	.	4.02072	9.51985e-06	0.208341
1945	n-R5s209	1	27072587	27072834	248	.	4.02072	9.51985e-06	0.208341
1946	Gm19641	1	27306153	27306607	455	.	4.02072	9.51985e-06	0.208341
1947	Gm19641	1	27460775	27461037	263	.	4.02072	9.51985e-06	0.208341
1948	Gm19028	1	28108455	28108740	286	.	4.02072	9.51985e-06	0.208341
1949	Gm5525	1	29690440	29690690	251	.	4.02072	9.51985e-06	0.208341
1950	Gm7858	1	29852144	29852462	319	.	4.02072	9.51985e-06	0.208341
1951	Gm23771	1	30002977	30003333	357	.	4.02072	9.51985e-06	0.208341
1952	Gm9898	1	30672560	30672886	327	.	4.02072	9.51985e-06	0.208341
1953	Gm5698	1	30978337	30978646	310	.	4.02072	9.51985e-06	0.208341
1954	Pih1d3	1	31233819	31234053	235	.	4.02072	9.51985e-06	0.208341
1955	Gm7910	1	31802064	31802334	271	.	4.02072	9.51985e-06	0.208341
1956	Khdrbs2	1	31955012	31955362	351	.	4.02072	9.51985e-06	0.208341
1957	Gm28624	1	33000603	33000919	317	.	4.02072	9.51985e-06	0.208341
1958	Prim2	1	33504019	33504404	386	.	4.02072	9.51985e-06	0.208341
1959	Prim2	1	33608144	33608412	269	.	4.02072	9.51985e-06	0.208341
1960	4930568A12Rik	1	34491211	34491498	288	.	4.02072	9.51985e-06	0.208341
1961	Gm38135	1	38684705	38684969	265	.	4.02072	9.51985e-06	0.208341
1962	Lonrf2	1	38826020	38826300	281	.	4.02072	9.51985e-06	0.208341
1963	Il18r1	1	40480790	40481346	557	.	4.02072	9.51985e-06	0.208341
1964	Gm35801	1	40569328	40569677	350	.	4.02072	9.51985e-06	0.208341
1965	Gm5973	1	40923191	40923492	302	.	4.02072	9.51985e-06	0.208341
1966	4930448I06Rik	1	41352568	41352843	276	.	4.02072	9.51985e-06	0.208341
1967	Mrps9	1	42852682	42852922	241	.	4.02072	9.51985e-06	0.208341
1968	Gm29041	1	43343292	43343728	437	.	4.02072	9.51985e-06	0.208341
1969	Gm15833	1	44237408	44237731	324	.	4.02072	9.51985e-06	0.208341
1970	Gulp1	1	44612746	44613004	259	.	4.02072	9.51985e-06	0.208341
1971	Gm23984	1	45779481	45779798	318	.	4.02072	9.51985e-06	0.208341
1972	Dnah7b	1	46361462	46361744	283	.	4.02072	9.51985e-06	0.208341
1973	Gm28826	1	47199954	47200329	376	.	4.02072	9.51985e-06	0.208341
1974	Gm8337	1	47650477	47650778	302	.	4.02072	9.51985e-06	0.208341
1975	Gm28830	1	48540675	48540909	235	.	4.02072	9.51985e-06	0.208341
1976	C230029F24Rik	1	49357206	49357910	705	.	4.02072	9.51985e-06	0.208341
1977	Gm6757	1	49375834	49376114	281	.	4.02072	9.51985e-06	0.208341
1978	Gm8384	1	50031702	50032038	337	.	4.02072	9.51985e-06	0.208341
1979	Gm8384	1	50035880	50036102	223	.	4.02072	9.51985e-06	0.208341
1980	Gm29665	1	50396048	50396313	266	.	4.02072	9.51985e-06	0.208341
1981	Myo1b	1	51788641	51788907	267	.	4.02072	9.51985e-06	0.208341
1982	Gls	1	52209544	52209851	308	.	4.02072	9.51985e-06	0.208341
1983	Dnah7a	1	53532113	53532506	394	.	4.02072	9.51985e-06	0.208341
1984	Plcl1	1	55455811	55456115	305	.	4.02072	9.51985e-06	0.208341
1985	9130227L01Rik	1	55766167	55766549	383	.	4.02072	9.51985e-06	0.208341
1986	Gm28900	1	56347528	56347864	337	.	4.02072	9.51985e-06	0.208341
1987	Gm28900	1	56390134	56390492	359	.	4.02072	9.51985e-06	0.208341
1988	Hsfy2	1	56634023	56634461	439	.	4.02072	9.51985e-06	0.208341
1989	Als2	1	59224376	59224658	283	.	4.02072	9.51985e-06	0.208341
1990	Bmpr2	1	59793504	59793811	308	.	4.02072	9.51985e-06	0.208341
1991	9530026F06Rik	1	61396542	61396830	289	.	4.02072	9.51985e-06	0.208341
1992	Pard3b	1	62128514	62128958	445	.	4.02072	9.51985e-06	0.208341
1993	Gm11605	1	63361988	63362360	373	.	4.02072	9.51985e-06	0.208341
1994	Adam23	1	63591708	63592069	362	.	4.02072	9.51985e-06	0.208341
1995	Gm13749	1	63962280	63962588	309	.	4.02072	9.51985e-06	0.208341
1996	Gm28981	1	64326456	64326743	288	.	4.02072	9.51985e-06	0.208341
1997	Pth2r	1	65318853	65319403	551	.	4.02072	9.51985e-06	0.208341
1998	Gm28922	1	65476399	65476794	396	.	4.02072	9.51985e-06	0.208341
1999	Gm8805	1	65735866	65736119	254	.	4.02072	9.51985e-06	0.208341
[truncated: 81,419 more rows]

## Sheet: Dataset EV5C legend
Dataset EV5C. CUT&RUN-seq data corresponding to Figure 6F-G.
A total of 12171 E2F1-binding peaks were identified from the E2F1 CUT&RUN-seq data in c-KIT positive control cells.

## Sheet: Dataset EV5C
	GeneName	Chr	Start	End	Length	Strand	Fold_Enrichment	Pvalue	FDR
1	Gm28437	1	24612087	24614436	2350	.	80.666	5.86138e-251	1.59221e-241
2	Sp1	15	102405318	102406931	1614	.	21.241	1.24624e-83	5.06291e-77
3	Osbp	19	11965336	11966560	1225	.	19.9966	1.57979e-59	1.63908e-53
4	Tomm40	7	19715025	19716123	1099	.	19.5628	6.35185e-63	9.24272e-57
5	Kpnb1	11	97186833	97188617	1785	.	19.2121	1.85695e-66	4.0411e-60
6	Xpo1	11	23255285	23256323	1039	.	19.0502	3.87614e-52	2.26256e-46
7	Camta1	4	151861592	151862772	1181	.	17.0821	1.57253e-64	2.75867e-58
8	Kdm4b	17	56325567	56326276	710	.	16.9763	6.05899e-54	4.08225e-48
9	Kat6b	14	21499467	21501558	2092	.	16.8719	1.57e-54	1.13058e-48
10	Prkaca	8	83972263	83973518	1256	.	16.7321	2.93495e-54	2.05968e-48
11	Ubald2	11	116433706	116434862	1157	.	16.6307	2.14981e-49	1.06463e-43
12	Cyld	8	88696617	88697295	679	.	16.0278	5.30274e-46	2.15874e-40
13	Mxd1	6	86668592	86669741	1150	.	15.9997	7.72325e-67	1.735e-60
14	Far1	7	113513134	113514044	911	.	15.6474	7.13346e-53	4.37421e-47
15	Tnrc6b	15	80710566	80712131	1566	.	15.2448	7.95976e-44	2.94103e-38
16	P4hb	11	120572882	120573507	626	.	14.7211	1.9756e-55	1.57398e-49
17	Ensa	3	95624763	95625555	793	.	14.3844	2.63148e-47	1.16065e-41
18	Gatad2a	8	69995796	69997050	1255	.	13.6368	6.61912e-34	1.47367e-28
19	Setd3	12	108179256	108180117	862	.	13.4529	4.74242e-39	1.39123e-33
20	Sf1	19	6363420	6364447	1028	.	13.3572	4.68058e-43	1.65806e-37
21	Dolpp1	2	30391959	30392841	883	.	13.152	1.53993e-47	6.93426e-42
22	Gsk3b	16	38088091	38089974	1884	.	13.1109	2.91474e-50	1.516e-44
23	Gm15927	7	3644657	3645950	1294	.	13.079	8.67361e-42	2.87144e-36
24	Cep57	9	13826504	13828108	1605	.	13.0139	3.27341e-38	9.17487e-33
25	Prpf40a	2	53191046	53192275	1230	.	12.8506	1.05463e-28	1.69629e-23
26	Khsrp	17	57031336	57032574	1239	.	12.4442	1.33015e-46	5.65848e-41
27	Rnf5	17	34603598	34604575	978	.	12.2968	3.80452e-36	9.54773e-31
28	Mtmr4	11	87591184	87592890	1707	.	12.222	2.13059e-45	8.47227e-40
29	Grk6	13	55444325	55445531	1207	.	12.1645	7.01294e-40	2.14536e-34
30	H2afv	11	6444185	6444785	601	.	12.1424	1.44344e-32	2.96756e-27
31	Ttc41	10	86705248	86705965	718	.	12.0125	6.84069e-39	1.99343e-33
32	Arntl	7	113207024	113208465	1442	.	11.9312	1.9948e-35	4.82503e-30
33	Pgp	17	24469911	24471007	1097	.	11.8091	3.6191e-28	5.61953e-23
34	Siva1	12	112644364	112645306	943	.	11.7481	1.45512e-30	2.65644e-25
35	Kctd9	14	67715186	67716208	1023	.	11.7172	3.11961e-40	9.68278e-35
36	Setd5	6	113076349	113077768	1420	.	11.6873	1.87715e-30	3.38922e-25
37	Hmgcr	13	96670309	96671218	910	.	11.3189	2.5781e-27	3.83001e-22
38	Hspa5	2	34771541	34772264	724	.	11.2479	6.78891e-31	1.25951e-25
39	Gm13340	2	22589223	22590025	803	.	11.2279	2.11739e-20	1.97879e-15
40	Ppp6r3	19	3575311	3576166	856	.	11.1717	1.66188e-29	2.81838e-24
41	Cdk2ap2	19	4096815	4097590	776	.	10.5485	2.12031e-39	6.29506e-34
42	Eif2ak3	6	70844072	70845190	1119	.	10.4209	5.52205e-24	6.72048e-19
43	Arrdc4	7	68748742	68749668	927	.	10.3124	1.58416e-25	2.12765e-20
44	Stip1	19	7039724	7040700	977	.	10.2752	1.93108e-34	4.4157e-29
45	Derl2	11	71019166	71019906	741	.	10.222	6.31684e-35	1.48218e-29
46	Arf2	11	103966316	103967374	1059	.	10.222	6.31684e-35	1.48218e-29
47	Idi1	13	8885503	8886161	659	.	10.187	1.4054e-23	1.66418e-18
48	Vps35	8	85298893	85300060	1168	.	10.1852	3.11961e-28	4.86855e-23
49	H2afz	3	137864058	137864878	821	.	10.1199	2.93427e-21	2.93833e-16
50	Dcakd	11	103028376	103028861	486	.	10.035	9.39291e-23	1.05755e-17
51	Bahd1	2	118901034	118901799	766	.	10.0051	1.5195e-25	2.05353e-20
52	Ung	5	114130329	114131748	1420	.	9.96693	2.50323e-34	5.64807e-29
53	Zdhhc5	2	84715057	84715678	622	.	9.8936	4.57509e-23	5.24807e-18
54	Chchd7	4	3938478	3939086	609	.	9.80967	2.30462e-22	2.50669e-17
55	Map3k3	11	106083959	106085334	1376	.	9.77761	1.07127e-32	2.22792e-27
56	Xrcc3	12	111813441	111814554	1114	.	9.77761	1.07127e-32	2.22792e-27
57	Pknox1	17	31564193	31565579	1387	.	9.72062	1.15878e-21	1.19481e-16
58	Rab8a	8	72160742	72161747	1006	.	9.58959	1.79226e-26	2.53863e-21
59	Tubb4b	2	25224029	25225254	1226	.	9.57632	3.61243e-28	5.61953e-23
60	Prmt1	7	44986054	44987145	1092	.	9.53011	3.22181e-25	4.23448e-20
61	Etv5	16	22439284	22440146	863	.	9.26048	2.1096e-21	2.13206e-16
62	Mex3c	18	73572002	73573155	1154	.	9.16074	1.07994e-20	1.03229e-15
63	Hnrnpul1	7	25754649	25755300	652	.	9.15028	6.47888e-33	1.36678e-27
64	Hdac4	1	92179720	92181047	1328	.	9.13997	3.99393e-26	5.57186e-21
65	Sp2	11	96977112	96978023	912	.	9.10393	2.18223e-24	2.73338e-19
66	Tmem55b	14	50930559	50931431	873	.	9.05508	5.52713e-20	4.96478e-15
67	Mbd3	10	80399257	80399889	633	.	8.98578	1.60435e-22	1.76889e-17
68	Nlk	11	78697049	78697797	749	.	8.98578	1.60435e-22	1.76889e-17
69	Cyth2	7	45814045	45814822	778	.	8.77959	2.2751e-25	3.02552e-20
70	Mpp5	12	78748532	78749669	1138	.	8.74345	3.93007e-23	4.53419e-18
71	Ppm1b	17	84956694	84958751	2058	.	8.71683	4.70652e-29	7.71792e-24
72	Kansl2	15	98533927	98534616	690	.	8.67593	2.09459e-21	2.12716e-16
73	Rps6ka2	17	7169597	7170744	1148	.	8.66652	2.68596e-27	3.98291e-22
74	Pdia4	6	47813113	47813861	749	.	8.66184	8.17711e-20	7.22603e-15
75	Dnpep	1	75316684	75318009	1326	.	8.62655	6.69885e-23	7.60852e-18
76	Sertad2	11	20542621	20543861	1241	.	8.60855	1.52475e-25	2.05779e-20
77	Rnf17	14	56402492	56403053	562	.	8.57022	3.08177e-16	1.97242e-11
78	Cic	7	25267290	25268571	1282	.	8.54104	8.59607e-24	1.033e-18
79	Sin3a	9	57075718	57076660	943	.	8.53494	3.44112e-22	3.72049e-17
80	Cnot1	8	95806901	95808092	1192	.	8.52874	2.67362e-24	3.3266e-19
81	Gatad2b	3	90292631	90293457	827	.	8.46141	4.79954e-22	5.13689e-17
82	Gm6420	1	23255935	23256753	819	.	8.41646	1.93821e-16	1.27761e-11
83	Swsap1	9	21955396	21956250	855	.	8.36943	1.72942e-24	2.18323e-19
84	Cdk5rap3	11	96916175	96916797	623	.	8.34828	8.02971e-22	8.41395e-17
85	9330104G04Rik	7	16874856	16875808	953	.	8.32799	1.00832e-19	8.86748e-15
86	Mdc1	17	35841152	35841926	775	.	8.28222	9.93345e-23	1.11045e-17
87	Dcaf11	14	55559802	55561256	1455	.	8.23375	4.67735e-20	4.22182e-15
88	Hmgb2	8	57511098	57512225	1128	.	8.22208	3.26513e-25	4.28943e-20
89	Manf	9	106891669	106892695	1027	.	8.18848	1.55418e-22	1.71633e-17
90	Ogdh	11	6291349	6292425	1077	.	8.17936	5.67283e-21	5.56416e-16
91	Rrbp1	2	144010730	144011709	980	.	8.17936	5.67283e-21	5.56416e-16
92	Hdgfrp2	17	56079121	56080165	1045	.	8.14813	2.11154e-20	1.97651e-15
93	Tdrkh	3	94412535	94413573	1039	.	8.1303	1.90766e-23	2.25165e-18
94	E2f3	13	29985526	29986552	1027	.	8.02163	3.01995e-16	1.93598e-11
95	Gm10644	8	83955081	83956024	944	.	8.01688	9.67386e-25	1.2368e-19
96	Msmo1	8	64733440	64733946	507	.	7.96889	1.38803e-17	1.02282e-12
97	Slc25a42	8	70212129	70212956	828	.	7.96836	2.8622e-29	4.77859e-24
98	Gm28437	1	24615318	24616152	835	.	7.92557	4.42894e-13	1.98217e-08
99	Zbtb18	1	177441607	177442690	1084	.	7.9199	3.59998e-15	2.0649e-10
100	Zc3h11a	1	133661029	133661724	696	.	7.91412	2.58048e-14	1.33125e-09
101	Mon1b	8	113634785	113635780	996	.	7.90534	5.92379e-23	6.73752e-18
102	Ap2a1	7	44929162	44930057	896	.	7.89117	2.04456e-22	2.23615e-17
103	Stt3b	9	115309973	115311116	1144	.	7.8859	6.38705e-18	4.83949e-13
104	Homez	14	54863668	54864522	855	.	7.85713	2.43445e-19	2.05542e-14
105	Reep6	10	80329636	80330211	576	.	7.80021	9.92887e-24	1.18604e-18
106	Fbxo24	5	137628574	137629372	799	.	7.78747	1.00716e-25	1.36741e-20
107	Sap130	18	31634077	31635282	1206	.	7.77621	3.63496e-21	3.60413e-16
108	Gm37238	13	48546287	48546855	569	.	7.76458	1.20893e-20	1.15133e-15
109	Hmgcs1	13	119689954	119690581	628	.	7.76458	1.20893e-20	1.15133e-15
110	Hsd17b12	2	94157453	94158432	980	.	7.75765	3.29306e-17	2.32541e-12
111	Recql	6	142386830	142387701	872	.	7.74636	3.76184e-18	2.90737e-13
112	Tle4	19	14598140	14598974	835	.	7.7318	4.41062e-20	4.00405e-15
113	Rab40c	17	25919340	25920206	867	.	7.66437	1.81677e-32	3.71279e-27
114	Cdk13	13	17805043	17805763	721	.	7.61421	9.24911e-13	3.84778e-08
115	Hnrnpl	7	28810322	28811365	1044	.	7.59279	9.76562e-25	1.24796e-19
116	Mpv17l2	8	70760507	70761438	932	.	7.54646	9.75439e-19	7.91407e-14
117	Pin1	9	20651662	20652640	979	.	7.50576	1.27087e-19	1.10535e-14
118	Cuta	17	26939327	26939978	652	.	7.49861	3.25387e-17	2.30091e-12
119	Morf4l2	X	136741194	136742019	826	.	7.47991	5.11211e-14	2.55552e-09
120	Srgap2	1	131525748	131528233	2486	.	7.47157	5.82774e-23	6.63743e-18
121	4932412D23Rik	16	42874921	42875992	1072	.	7.43651	4.23741e-17	2.97509e-12
122	Imp4	1	34439027	34439806	780	.	7.41292	2.14635e-20	2.00309e-15
123	Zfp367	13	64152914	64153650	737	.	7.41292	2.14635e-20	2.00309e-15
124	Gltp	5	114689983	114691367	1385	.	7.33322	7.61904e-18	5.74513e-13
125	Gm3248	14	5961459	5962318	860	.	7.27914	3.38376e-12	1.32596e-07
126	Acsl3	1	78657596	78658536	941	.	7.27595	1.9893e-15	1.16097e-10
127	Meioc	11	102665089	102665880	792	.	7.27512	2.90001e-17	2.063e-12
128	Sptlc2	12	87387721	87388677	957	.	7.24694	1.29152e-18	1.04088e-13
129	Ift140	17	25015122	25016209	1088	.	7.24694	1.29152e-18	1.04088e-13
130	Cnpy3	17	46751659	46752706	1048	.	7.22874	8.50746e-16	5.23239e-11
131	Tmem57	4	134852340	134854194	1855	.	7.17379	2.09846e-19	1.79184e-14
132	Supt20	3	54692555	54693129	575	.	7.16861	2.34315e-14	1.21331e-09
133	Gm11803	4	6507996	6508395	400	.	7.16271	2.45867e-12	9.85394e-08
134	Pms1	1	53296626	53297482	857	.	7.14185	1.14578e-12	4.73674e-08
135	Tm9sf3	19	41263339	41264312	974	.	7.12345	1.02306e-14	5.54332e-10
136	Traf2	2	25546627	25547224	598	.	7.12345	1.02306e-14	5.54332e-10
137	Opa3	7	19228097	19228963	867	.	7.11099	3.30217e-20	3.02134e-15
138	Gm8108	14	4110501	4111182	682	.	7.05648	5.06991e-21	4.98655e-16
139	Tom1l2	11	60352506	60353342	837	.	7.05117	7.81268e-17	5.39014e-12
140	Map4	9	109931274	109932518	1245	.	7.04676	1.81092e-15	1.06133e-10
141	Srsf6	2	162930921	162932436	1516	.	7.04031	2.69836e-13	1.23305e-08
142	Ankhd1	18	36559804	36560748	945	.	6.98812	1.26765e-17	9.44278e-13
143	Rmnd5a	6	71440182	71441371	1190	.	6.98812	1.26765e-17	9.44278e-13
144	Fam117a	11	95336718	95337193	476	.	6.96216	5.26502e-14	2.62464e-09
145	Zfp687	3	95014688	95016260	1573	.	6.9569	1.19069e-16	8.09655e-12
146	Nfya	17	48409023	48410506	1484	.	6.93467	1.98564e-18	1.57543e-13
147	Hnrnpr	4	136310364	136311180	817	.	6.93467	1.98564e-18	1.57543e-13
148	Gm26839	12	99563307	99563928	622	.	6.92485	5.98274e-12	2.21274e-07
149	Vcp	4	42999706	43000781	1076	.	6.88877	3.0297e-19	2.54859e-14
150	1110059E24Rik	19	21652682	21653792	1111	.	6.8749	2.77141e-14	1.42856e-09
151	1810013D15Rik	3	157924996	157925389	394	.	6.8749	2.77141e-14	1.42856e-09
152	Zfp868	8	69625117	69625657	541	.	6.8749	2.77141e-14	1.42856e-09
153	Klf6	13	5861067	5861574	508	.	6.87373	3.74024e-15	2.14102e-10
154	Myh10	11	68691247	68692336	1090	.	6.8683	2.75423e-18	2.14833e-13
155	Coq8a	1	180195805	180196412	608	.	6.84977	1.49899e-15	8.94129e-11
156	Rcl1	19	29100898	29101702	805	.	6.84977	1.49899e-15	8.94129e-11
157	Scarna13	12	105032173	105033160	988	.	6.84894	4.53106e-20	4.10204e-15
158	Ska2	11	87108678	87109580	903	.	6.82795	5.93882e-16	3.71706e-11
159	Fdft1	14	63177506	63178179	674	.	6.8168	4.75554e-15	2.69662e-10
160	Smad2	18	76241176	76242047	872	.	6.8168	4.75554e-15	2.69662e-10
161	Arid4a	12	71015342	71016222	881	.	6.808	2.3297e-16	1.50418e-11
162	Zfp91	19	12795509	12796375	867	.	6.79131	2.71019e-13	1.23771e-08
163	Myh9	15	77841153	77842677	1525	.	6.76912	7.70549e-16	4.79181e-11
164	Hbp1	12	31950202	31950561	360	.	6.76727	1.13737e-13	5.35858e-09
165	Stard7	2	127269722	127270886	1165	.	6.76727	1.13737e-13	5.35858e-09
166	Mkl1	15	81190250	81191254	1005	.	6.7293	1.20033e-16	8.1508e-12
167	9430038I01Rik	7	137410473	137411203	731	.	6.7293	1.20033e-16	8.1508e-12
168	Txndc16	14	45219169	45220376	1208	.	6.72646	1.88625e-14	9.85394e-10
169	Mirlet7i	10	122986048	122986560	513	.	6.7192	5.62212e-11	1.7706e-06
170	Tef	15	81810711	81811794	1084	.	6.69554	1.81719e-17	1.32739e-12
171	Srcap	7	127511925	127513157	1233	.	6.6903	3.1304e-11	1.04768e-06
172	Ppp2r5a	1	191396170	191397703	1534	.	6.66655	2.69401e-18	2.11106e-13
173	Pcx	19	4510008	4510727	720	.	6.66655	2.69401e-18	2.11106e-13
174	Ube2c	2	164769349	164770138	790	.	6.66655	2.69401e-18	2.11106e-13
175	Mab21l2	3	86546801	86547892	1092	.	6.66572	1.56964e-11	5.54677e-07
176	Rfc3	5	151650700	151651404	705	.	6.65109	3.62326e-11	1.19017e-06
177	Grb10	11	12036540	12037316	777	.	6.64457	7.33331e-12	2.67867e-07
178	Katnb1	8	95080422	95081409	988	.	6.64139	3.93097e-19	3.27115e-14
179	Larp4b	13	9093506	9093858	353	.	6.61002	1.39573e-12	5.72374e-08
180	Sesn3	9	14275981	14276886	906	.	6.61002	1.39573e-12	5.72374e-08
181	Tesk2	4	116720639	116721437	799	.	6.56132	1.68306e-12	6.85662e-08
182	Phkg2	7	127573063	127573622	560	.	6.56132	1.68306e-12	6.85662e-08
183	Ipo5	14	120910627	120911185	559	.	6.55195	1.46926e-14	7.7514e-10
184	Hnrnpk	13	58394293	58394761	469	.	6.53116	2.91743e-13	1.33027e-08
185	Cdv3	9	103365484	103366109	626	.	6.52855	8.36566e-16	5.15466e-11
186	Phf20	2	156196513	156197260	748	.	6.50694	4.71954e-14	2.38067e-09
187	Cdx1	18	61035564	61036581	1018	.	6.49457	3.37909e-13	1.52254e-08
188	Ormdl2	10	128821467	128822169	703	.	6.47048	1.09471e-15	6.66807e-11
189	Grk5	19	60889746	60890853	1108	.	6.44279	2.90924e-10	7.7664e-06
190	Gm10378	14	42654773	42655102	330	.	6.43598	1.64146e-10	4.82814e-06
191	Qser1	2	104816096	104817411	1316	.	6.42529	3.83354e-11	1.22792e-06
192	Sp4	12	118300918	118301583	666	.	6.42103	1.692e-11	5.9536e-07
193	Gm43496	1	187092477	187092957	481	.	6.41845	4.86194e-10	1.2556e-05
194	Kansl1	11	104468820	104469771	952	.	6.40849	4.77969e-13	2.11213e-08
195	Drosha	15	12824369	12825677	1309	.	6.4021	2.80479e-14	1.43913e-09
196	Ptma	1	86526044	86528173	2130	.	6.39725	1.53922e-15	9.17065e-11
197	A930002H24Rik	17	63863240	63864728	1489	.	6.39589	5.79295e-16	3.63078e-11
198	4930427A07Rik	12	113156058	113156677	620	.	6.27113	2.78099e-15	1.60676e-10
199	Trappc6a	7	19508141	19508930	790	.	6.25414	1.37784e-13	6.47277e-09
200	Setdb2	14	59440564	59441719	1156	.	6.23652	2.40049e-12	9.65784e-08
201	Dgcr8	16	18288828	18289619	792	.	6.23652	2.40049e-12	9.65784e-08
202	Derl3	10	75893042	75893594	553	.	6.23322	5.17249e-19	4.27464e-14
203	Qrsl1	10	43901471	43902002	532	.	6.2293	6.08555e-12	2.24781e-07
204	Rpl36al	12	69183765	69184586	822	.	6.2293	6.08555e-12	2.24781e-07
205	Zmym5	14	56811545	56812468	924	.	6.2293	6.08555e-12	2.24781e-07
206	Gmeb2	2	181287791	181288240	450	.	6.2293	6.08555e-12	2.24781e-07
207	G3bp1	11	55469160	55470341	1182	.	6.22212	1.93019e-16	1.27761e-11
208	Cnnm2	19	46760846	46762430	1585	.	6.22212	1.93019e-16	1.27761e-11
209	Parp3	9	106476998	106477499	502	.	6.22212	1.93019e-16	1.27761e-11
210	Tbccd1	16	22857301	22858364	1064	.	6.21166	9.60285e-15	5.26587e-10
211	Kif24	4	41464380	41465346	967	.	6.21166	9.60285e-15	5.26587e-10
212	Ankrd11	8	123042121	123042955	835	.	6.21166	9.60285e-15	5.26587e-10
213	Tob1	11	94210161	94212280	2120	.	6.20503	6.62827e-14	3.28428e-09
214	Ankrd54	15	79062436	79063185	750	.	6.20503	6.62827e-14	3.28428e-09
215	Ccnf	17	24251013	24251844	832	.	6.20503	6.62827e-14	3.28428e-09
216	Hdlbp	1	93444890	93445964	1075	.	6.2016	8.7963e-11	2.68392e-06
217	Coq10b	1	55052326	55053215	890	.	6.19709	4.47301e-13	1.99063e-08
218	Srsf2	11	116852723	116853828	1106	.	6.19709	4.47301e-13	1.99063e-08
219	Ppp1r10	17	35916267	35917175	909	.	6.19709	4.47301e-13	1.99063e-08
220	Lbr	1	181841616	181842831	1216	.	6.18741	2.91944e-12	1.16086e-07
221	Gbf1	19	46152156	46153018	863	.	6.18741	2.91944e-12	1.16086e-07
222	Ppfia3	7	45366720	45367815	1096	.	6.18741	2.91944e-12	1.16086e-07
223	Ift57	16	49698807	49699587	781	.	6.17566	4.3386e-10	1.12613e-05
224	Exd2	12	80463121	80463863	743	.	6.17536	1.80842e-11	6.3183e-07
225	Ubp1	9	113930298	113931172	875	.	6.17536	1.80842e-11	6.3183e-07
226	Gm8379	14	7418273	7418729	457	.	6.15992	1.02695e-10	3.11666e-06
227	Prrc1	18	57354601	57355273	673	.	6.15992	1.02695e-10	3.11666e-06
228	Hspb11	4	107253161	107254332	1172	.	6.15992	1.02695e-10	3.11666e-06
229	Gtdc1	2	44926860	44927866	1007	.	6.13947	4.96249e-10	1.28127e-05
230	Mtor	4	148448309	148448968	660	.	6.1111	2.54624e-13	1.16759e-08
231	Srpr	9	35210749	35211635	887	.	6.1111	2.54624e-13	1.16759e-08
232	Mrpl45	11	97315448	97316030	583	.	6.11106	1.68562e-09	3.95057e-05
233	Osbpl9	4	109089100	109089397	298	.	6.11106	1.68562e-09	3.95057e-05
234	Utp3	5	88554157	88555021	865	.	6.11106	1.68562e-09	3.95057e-05
235	Jade3	X	20426070	20426815	746	.	6.11106	1.68562e-09	3.95057e-05
236	Armc2	10	42018037	42018622	586	.	6.07901	1.1691e-09	2.78882e-05
237	Ddx50	10	62651166	62651632	467	.	6.0712	4.64836e-12	1.77701e-07
238	Gnaz	10	74966556	74967372	817	.	6.0712	4.64836e-12	1.77701e-07
239	Pdp1	4	11966127	11966862	736	.	6.05493	1.20337e-11	4.2843e-07
240	Zfyve9	4	108780179	108780990	812	.	6.05493	1.20337e-11	4.2843e-07
241	Rmi2	16	10834979	10835456	478	.	6.03672	3.07822e-11	1.03481e-06
242	Zfp143	7	110061251	110062366	1116	.	6.03529	2.90938e-17	2.06633e-12
243	Sertad3	7	27473130	27473931	802	.	6.01876	2.12912e-16	1.39219e-11
244	Thg1l	11	45955177	45955575	399	.	6.01622	7.74997e-11	2.40924e-06
245	Rnf34	5	122849860	122850748	889	.	6.01622	7.74997e-11	2.40924e-06
246	Tfcp2	15	100551393	100552290	898	.	5.9999	1.55132e-15	9.22784e-11
247	Gm26901	1	7397724	7398637	914	.	5.99296	1.91086e-10	5.51696e-06
248	Pogk	1	166409158	166409980	823	.	5.99296	1.91086e-10	5.51696e-06
249	Lrfn2	17	48931658	48932166	509	.	5.99296	1.91086e-10	5.51696e-06
250	Aasdh	5	76905352	76905901	550	.	5.99296	1.91086e-10	5.51696e-06
251	Rbx1	15	81465936	81466868	933	.	5.97816	1.1246e-14	6.07575e-10
252	Ldah	12	8208049	8208374	326	.	5.96634	4.57984e-10	1.18681e-05
253	Adnp2	18	80151199	80151991	793	.	5.95285	8.09096e-14	3.94475e-09
254	Ptbp1	10	79854087	79855242	1156	.	5.9515	1.98335e-15	1.15776e-10
255	Defa-ps11	8	21748866	21749333	468	.	5.94418	4.35612e-09	9.06818e-05
256	Ncoa1	12	4476498	4477381	884	.	5.93559	1.0548e-09	2.58553e-05
257	Zfp322a	13	23368836	23369526	691	.	5.93559	1.0548e-09	2.58553e-05
258	Psip1	4	83485775	83486717	943	.	5.93559	1.0548e-09	2.58553e-05
259	Stk11	10	80115238	80116107	870	.	5.92298	5.76103e-13	2.51843e-08
260	Ing1	8	11556916	11558450	1535	.	5.9039	4.04855e-14	2.06144e-09
261	Rimklb	6	122485581	122486895	1315	.	5.89965	2.29182e-09	4.96044e-05
262	Gm4981	10	58236522	58236941	420	.	5.88966	3.97009e-18	3.04789e-13
263	Mxd4	5	34187307	34188287	981	.	5.88966	3.97009e-18	3.04789e-13
264	Ypel2	11	86992704	86994016	1313	.	5.88724	4.04017e-12	1.56895e-07
265	Fars2	13	36117344	36117938	595	.	5.88724	4.04017e-12	1.56895e-07
266	Socs5	17	87107156	87107827	672	.	5.88724	4.04017e-12	1.56895e-07
267	Rfwd3	8	111299479	111300699	1221	.	5.88724	4.04017e-12	1.56895e-07
268	Rfx2	17	56830739	56831494	756	.	5.86287	6.02005e-11	1.88964e-06
269	Gm7542	6	85936792	85937312	521	.	5.85507	3.19455e-10	8.46155e-06
270	Hltf	3	20057433	20058184	752	.	5.84367	2.76949e-11	9.46956e-07
271	Thumpd3	6	113045424	113046684	1261	.	5.84367	2.76949e-11	9.46956e-07
272	Otud5	X	7840999	7842534	1536	.	5.84367	2.76949e-11	9.46956e-07
273	Capn7	14	31336482	31337109	628	.	5.83237	1.55468e-10	4.58427e-06
274	Zmym2	14	56885410	56887032	1623	.	5.83237	1.55468e-10	4.58427e-06
275	Gm44408	7	29043873	29044718	846	.	5.83237	1.55468e-10	4.58427e-06
276	Pou2f1	1	166002559	166003704	1146	.	5.7979	3.95458e-10	1.03409e-05
277	Ddx39	8	83714999	83715844	846	.	5.79412	5.95799e-12	2.20938e-07
278	Rbms1	2	60880781	60881722	942	.	5.7894	1.8305e-10	5.37143e-06
279	Gm11213	4	63602147	63602433	287	.	5.7894	1.8305e-10	5.37143e-06
280	Gm6787	X	8096669	8097106	438	.	5.7894	1.8305e-10	5.37143e-06
281	Uvrag	7	99140819	99141503	685	.	5.76944	1.89104e-13	8.75085e-09
282	Ssbp2	13	91460585	91461547	963	.	5.75863	9.85644e-10	2.43237e-05
283	Ift52	2	163016948	163017970	1023	.	5.75863	9.85644e-10	2.43237e-05
284	AI314180	4	58911432	58912966	1535	.	5.75863	9.85644e-10	2.43237e-05
285	Trnt1	6	106769010	106769513	504	.	5.75863	9.85644e-10	2.43237e-05
286	Cnep1r1	8	88118599	88119061	463	.	5.75863	9.85644e-10	2.43237e-05
287	Pi4k2a	19	42090161	42091110	950	.	5.73904	8.88383e-14	4.27553e-09
288	Dcun1d4	5	73490613	73491349	737	.	5.73904	8.88383e-14	4.27553e-09
289	Ccdc66	14	27508205	27508655	451	.	5.73391	4.28549e-11	1.3705e-06
290	Scai	2	39190400	39191112	713	.	5.73391	4.28549e-11	1.3705e-06
291	Get4	5	139252018	139252817	800	.	5.73391	4.28549e-11	1.3705e-06
292	Gm17391	12	22623132	22623573	442	.	5.71993	1.137e-09	2.74239e-05
293	Cox8c	12	102899196	102899592	397	.	5.71993	1.137e-09	2.74239e-05
294	Fam172a	13	77708510	77708999	490	.	5.71993	1.137e-09	2.74239e-05
295	Onecut2	18	64339779	64340472	694	.	5.71993	1.137e-09	2.74239e-05
296	Zfp777	6	48044049	48044649	601	.	5.71993	1.137e-09	2.74239e-05
297	Tecr	8	83594289	83594749	461	.	5.71872	1.41612e-12	5.79095e-08
298	Ppm1a	12	72760541	72762045	1505	.	5.71348	2.38825e-09	5.15644e-05
299	Sfmbt1	14	30715427	30716319	893	.	5.71348	2.38825e-09	5.15644e-05
300	Actg1	11	120348211	120349258	1048	.	5.71198	8.40814e-12	3.0669e-07
301	Gorasp2	2	70661222	70661865	644	.	5.69876	1.13915e-10	3.42484e-06
302	Ggct	6	54992647	54993367	721	.	5.69876	1.13915e-10	3.42484e-06
303	Cops3	11	59839149	59839973	825	.	5.69403	6.53582e-13	2.8004e-08
304	Klhdc10	6	30401631	30402319	689	.	5.69403	6.53582e-13	2.8004e-08
305	Polr1d	5	147075991	147077106	1116	.	5.68996	3.86634e-12	1.50609e-07
306	Gm10406	14	7026431	7028047	1617	.	5.66102	5.55597e-09	0.000110905
307	Gmnn	13	24761406	24762035	630	.	5.65943	3.00393e-10	7.98344e-06
308	Nipsnap3b	4	53011691	53012485	795	.	5.65943	3.00393e-10	7.98344e-06
309	Ago3	4	126428887	126429838	952	.	5.65943	3.00393e-10	7.98344e-06
310	Tspyl2	X	152342088	152342967	880	.	5.65943	3.00393e-10	7.98344e-06
311	Klf7	1	64121558	64122565	1008	.	5.64094	4.78189e-12	1.82415e-07
312	Hsd17b7	1	169968964	169969506	543	.	5.64094	4.78189e-12	1.82415e-07
313	Fyn	10	39369431	39370663	1233	.	5.64094	4.78189e-12	1.82415e-07
314	Cirbp	10	80167530	80168249	720	.	5.64094	4.78189e-12	1.82415e-07
315	Hmgn1	16	96127511	96128294	784	.	5.64094	4.78189e-12	1.82415e-07
316	Osbpl9	4	109201885	109202432	548	.	5.64094	4.78189e-12	1.82415e-07
317	Spag7	11	70668501	70669610	1110	.	5.62958	8.78011e-13	3.66058e-08
318	Gm11567	11	99879545	99879814	270	.	5.62785	6.27914e-09	0.000124701
319	Trit1	4	123016397	123017029	633	.	5.62785	6.27914e-09	0.000124701
320	Htatsf1	X	57053216	57053734	519	.	5.62785	6.27914e-09	0.000124701
321	Eif4e2	1	87213796	87214604	809	.	5.62396	2.86286e-11	9.72098e-07
322	Birc3	9	7872609	7873036	428	.	5.61514	7.83772e-10	1.96558e-05
323	Acat1	9	53610060	53610530	471	.	5.61514	7.83772e-10	1.96558e-05
324	Ccdc94	17	55959082	55959467	386	.	5.58584	7.75354e-11	2.40924e-06
325	Actn4	7	28961908	28962540	633	.	5.58584	7.75354e-11	2.40924e-06
326	Pja2	17	64331204	64332608	1405	.	5.57738	3.46897e-11	1.14768e-06
327	Per3	4	151044249	151045097	849	.	5.57738	3.46897e-11	1.14768e-06
328	Upf1	8	70353007	70354000	994	.	5.57738	3.46897e-11	1.14768e-06
329	Leprot	4	101647096	101648036	941	.	5.56552	6.64202e-12	2.4436e-07
330	Gcsh	8	116993246	116993871	626	.	5.56552	6.64202e-12	2.4436e-07
331	Zbtb24	10	41450260	41450706	447	.	5.56489	2.01609e-09	4.5367e-05
332	Nap1l1	10	111472869	111474370	1502	.	5.56489	2.01609e-09	4.5367e-05
333	Satb1	17	51812413	51813832	1420	.	5.56489	2.01609e-09	4.5367e-05
334	Pradc1	6	85450881	85452354	1474	.	5.55546	8.98669e-14	4.29358e-09
335	Mlec	5	115157582	115158849	1268	.	5.55059	5.29663e-13	2.31958e-08
336	Pwwp2a	11	43681751	43682913	1163	.	5.54358	2.09122e-10	6.00786e-06
337	Kdm2a	19	4396709	4397757	1049	.	5.54358	2.09122e-10	6.00786e-06
338	Cks1b	3	89417996	89418756	761	.	5.54358	2.09122e-10	6.00786e-06
339	Sipa1l2	8	125569184	125570387	1204	.	5.54358	2.09122e-10	6.00786e-06
340	Zcchc14	8	121651565	121653859	2295	.	5.54176	1.72783e-11	6.0477e-07
341	Ddx59	1	136415193	136415706	514	.	5.50739	5.08557e-09	0.000102506
342	Zfp758	17	22361270	22361617	348	.	5.50739	5.08557e-09	0.000102506
343	Gm25614	14	58649895	58650257	363	.	5.49995	2.66483e-08	0.000422289
344	Gm37404	3	62122216	62122566	351	.	5.49995	2.66483e-08	0.000422289
345	RP24-201N16.3	9	56027274	56027651	378	.	5.49995	2.66483e-08	0.000422289
346	Tcf24	1	9967755	9968466	712	.	5.49992	2.48308e-10	6.91019e-06
347	Mcm6	1	128359338	128359835	498	.	5.49992	2.48308e-10	6.91019e-06
348	Skil	3	31094270	31095000	731	.	5.49992	2.48308e-10	6.91019e-06
349	Zdhhc21	4	82859226	82859963	738	.	5.49992	2.48308e-10	6.91019e-06
350	Ak2	4	128993132	128993545	414	.	5.49992	2.48308e-10	6.91019e-06
351	Tada2b	5	36483388	36484729	1342	.	5.49992	2.48308e-10	6.91019e-06
352	Fam136a	6	86365442	86366115	674	.	5.49992	2.48308e-10	6.91019e-06
353	Nfe2l1	11	96829286	96830470	1185	.	5.49991	6.74062e-13	2.86391e-08
354	Pik3r3	4	116220894	116221840	947	.	5.49991	6.74062e-13	2.86391e-08
355	Fam46b	4	133479574	133480476	903	.	5.49991	6.74062e-13	2.86391e-08
356	Trim45	3	100922060	100922516	457	.	5.4999	1.4897e-15	8.9002e-11
357	Gm12216	11	53858865	53859287	423	.	5.49644	5.60996e-10	1.4343e-05
358	Gm4943	16	22053500	22053912	413	.	5.49644	5.60996e-10	1.4343e-05
359	Rnf138	18	21001500	21002612	1113	.	5.49644	5.60996e-10	1.4343e-05
360	Txlna	4	129640386	129641094	709	.	5.49644	5.60996e-10	1.4343e-05
361	Zfp637	6	117840966	117841504	539	.	5.49644	5.60996e-10	1.4343e-05
362	Foxj2	6	122826262	122826684	423	.	5.49644	5.60996e-10	1.4343e-05
363	Hes6	1	91412662	91413563	902	.	5.48917	5.00035e-11	1.58511e-06
364	Dcaf7	11	106036419	106037038	620	.	5.48917	5.00035e-11	1.58511e-06
365	Fth1	19	9982438	9983079	642	.	5.48917	5.00035e-11	1.58511e-06
366	Tpst2	5	112276208	112276895	688	.	5.48917	5.00035e-11	1.58511e-06
367	Tango2	16	18347948	18348725	778	.	5.4464	1.12021e-11	3.99724e-07
368	Phyhipl	10	70598871	70599849	979	.	5.44523	1.36808e-10	4.08348e-06
369	Gm30238	12	112693325	112693778	454	.	5.44523	1.36808e-10	4.08348e-06
370	Ggnbp1	17	26972887	26973540	654	.	5.44523	1.36808e-10	4.08348e-06
371	Htra1	7	130936124	130936686	563	.	5.44523	1.36808e-10	4.08348e-06
372	Greb1l	18	10325071	10325860	790	.	5.44355	1.49424e-09	3.52217e-05
373	Gm28638	2	66123775	66124367	593	.	5.44355	1.49424e-09	3.52217e-05
374	Npr2	4	43641037	43641383	347	.	5.44355	1.49424e-09	3.52217e-05
375	Ssh2	11	77347976	77348519	544	.	5.44095	1.24756e-08	0.000225762
376	Tnfrsf10b	14	69767495	69767982	488	.	5.44095	1.24756e-08	0.000225762
377	Gm10601	4	41808698	41808994	297	.	5.44095	1.24756e-08	0.000225762
378	Piga	X	164419387	164419794	408	.	5.44095	1.24756e-08	0.000225762
379	Sel1l	12	91848545	91849422	878	.	5.43521	5.05359e-12	1.892e-07
380	Rab11b	17	33759958	33760636	679	.	5.43521	5.05359e-12	1.892e-07
381	Maea	5	33335210	33335871	662	.	5.43521	5.05359e-12	1.892e-07
382	Nup98	7	102209774	102210763	990	.	5.43521	5.05359e-12	1.892e-07
383	Smarca5	8	80739184	80739930	747	.	5.43521	5.05359e-12	1.892e-07
384	Gm6802	12	19490453	19490933	481	.	5.40344	1.73836e-09	4.03227e-05
385	Prpf4b	13	34875340	34876091	752	.	5.40344	1.73836e-09	4.03227e-05
386	Tbc1d31	15	57912045	57912535	491	.	5.40344	1.73836e-09	4.03227e-05
387	Zfp740	15	102203974	102204363	390	.	5.40344	1.73836e-09	4.03227e-05
388	Usp7	16	8738873	8739333	461	.	5.40344	1.73836e-09	4.03227e-05
389	Gapvd1	2	34753772	34754538	767	.	5.40344	1.73836e-09	4.03227e-05
390	Adnp	2	168206179	168207562	1384	.	5.40344	1.73836e-09	4.03227e-05
391	Dlx5	6	6881378	6881998	621	.	5.40344	1.73836e-09	4.03227e-05
392	Hoxa7	6	52216907	52217793	887	.	5.40344	1.73836e-09	4.03227e-05
393	Ppp1r3f	X	7573384	7574930	1547	.	5.40344	1.73836e-09	4.03227e-05
394	Wapl	14	34673409	34674269	861	.	5.39663	3.73388e-10	9.84804e-06
395	Copz1	15	103272582	103272997	416	.	5.39663	3.73388e-10	9.84804e-06
396	Akap8	17	32320478	32321566	1089	.	5.39663	3.73388e-10	9.84804e-06
397	Hnrnpll	17	80061582	80062691	1110	.	5.39663	3.73388e-10	9.84804e-06
398	Etfa	9	55511831	55512641	811	.	5.39663	3.73388e-10	9.84804e-06
399	Tmem30a	9	79792757	79793719	963	.	5.39663	3.73388e-10	9.84804e-06
400	Pole2	12	69227885	69228246	362	.	5.38376	3.9423e-09	8.26285e-05
401	Metap1	3	138489207	138489872	666	.	5.38376	3.9423e-09	8.26285e-05
402	Nfatc3	8	106059366	106060219	854	.	5.38376	3.9423e-09	8.26285e-05
403	Smdt1	15	82345876	82346405	530	.	5.37781	1.91501e-09	4.31171e-05
404	Higd1a	9	121857350	121858146	797	.	5.37369	6.68652e-12	2.45347e-07
405	Ttc32	12	9030048	9030431	384	.	5.36331	2.93643e-08	0.000457088
406	Lrrc4c	2	96317569	96317971	403	.	5.36331	2.93643e-08	0.000457088
407	Gpatch11	17	78835083	78835633	551	.	5.36069	8.5487e-11	2.62567e-06
408	Adipor1	1	134415040	134416082	1043	.	5.35889	3.78268e-11	1.22541e-06
409	Narf	11	121236660	121237504	845	.	5.35889	3.78268e-11	1.22541e-06
410	Tcerg1	18	42511140	42511741	602	.	5.35889	3.78268e-11	1.22541e-06
411	Miga2	2	30363901	30364554	654	.	5.35889	3.78268e-11	1.22541e-06
412	Ehd4	2	120154255	120154937	683	.	5.35889	3.78268e-11	1.22541e-06
413	Gtf2ird2	5	134183917	134184838	922	.	5.35889	3.78268e-11	1.22541e-06
414	Ylpm1	12	84996160	84996823	664	.	5.34258	1.01569e-09	2.49994e-05
415	Pdhb	14	8172441	8173436	996	.	5.34258	1.01569e-09	2.49994e-05
416	Atf7ip2	16	10192659	10193386	728	.	5.34258	1.01569e-09	2.49994e-05
417	Git2	5	114773042	114773627	586	.	5.34258	1.01569e-09	2.49994e-05
418	Ubald1	16	4879227	4880005	779	.	5.34	4.67412e-10	1.20756e-05
419	Ttll5	12	85824181	85825293	1113	.	5.33228	1.85695e-11	6.4365e-07
420	Nfe2l1	11	96823768	96824664	897	.	5.31657	1.00879e-14	5.47243e-10
421	Zbtb5	4	45011632	45013174	1543	.	5.31657	1.00879e-14	5.47243e-10
422	Pemt	11	60046283	60046724	442	.	5.31566	1.0266e-08	0.000193522
423	Champ1	8	13869534	13870107	574	.	5.31566	1.0266e-08	0.000193522
424	Mrpl48	7	100607284	100608040	757	.	5.31151	2.35831e-10	6.59007e-06
425	Sharpin	15	76350881	76351817	937	.	5.29023	8.00571e-13	3.35097e-08
426	Sp3os	2	72979345	72981020	1676	.	5.28724	5.15703e-11	1.62963e-06
427	Sell	1	164061920	164062278	359	.	5.28372	7.67167e-08	0.00104448
428	Gm27406	15	102485873	102486349	477	.	5.28372	7.67167e-08	0.00104448
429	Gm43558	3	134357279	134357617	339	.	5.28372	7.67167e-08	0.00104448
430	Msh4	3	153876526	153876783	258	.	5.28372	7.67167e-08	0.00104448
431	Hfm1	5	106927303	106927706	404	.	5.28372	7.67167e-08	0.00104448
432	Larp1b	3	40949121	40949757	637	.	5.28213	2.75074e-09	5.89291e-05
433	Lgi2	5	52565586	52566173	588	.	5.28213	2.75074e-09	5.89291e-05
434	Luc7l2	6	38551366	38552409	1044	.	5.28213	2.75074e-09	5.89291e-05
435	Slfn5	11	82952071	82952484	414	.	5.27994	1.17015e-08	0.000215919
436	Slc35b3	13	38960126	38960518	393	.	5.27994	1.17015e-08	0.000215919
437	Platr2	13	65780249	65781434	1186	.	5.27994	1.17015e-08	0.000215919
438	Snx9	17	5840798	5841946	1149	.	5.27994	1.17015e-08	0.000215919
439	Lsm6	8	78820549	78821067	519	.	5.27994	1.17015e-08	0.000215919
440	Elk1	X	20949623	20950911	1289	.	5.27138	6.4759e-08	0.000934997
441	Zfand6	7	84689298	84690245	948	.	5.26775	1.08643e-11	3.89117e-07
442	Atxn2l	7	126502028	126503990	1963	.	5.26775	1.08643e-11	3.89117e-07
443	Hspa8	9	40800692	40801455	764	.	5.26775	1.08643e-11	3.89117e-07
444	Tfb1m	17	3557292	3558064	773	.	5.26753	2.8239e-10	7.69821e-06
445	Lnpk1	2	74578411	74579109	699	.	5.26753	2.8239e-10	7.69821e-06
446	Hs2st1	3	144570138	144571001	864	.	5.26753	2.8239e-10	7.69821e-06
447	Gm12446	4	46343569	46344663	1095	.	5.26753	2.8239e-10	7.69821e-06
448	Rab6b	9	103111300	103112028	729	.	5.26753	2.8239e-10	7.69821e-06
449	Hnrnpk	13	58401186	58402888	1703	.	5.26078	4.90456e-12	1.85276e-07
450	Rbm15	3	107332776	107334145	1370	.	5.26078	4.90456e-12	1.85276e-07
451	1700096K18Rik	5	25529389	25530460	1072	.	5.26078	4.90456e-12	1.85276e-07
452	Zfp24	18	24020280	24020744	465	.	5.25726	6.4983e-10	1.64824e-05
453	2500004C02Rik	2	153346299	153346900	602	.	5.25726	6.4983e-10	1.64824e-05
454	Hist4h4	6	136803923	136804582	660	.	5.25726	6.4983e-10	1.64824e-05
455	Cyp2r1	7	114562547	114563238	692	.	5.25726	6.4983e-10	1.64824e-05
456	Chka	19	3851701	3852639	939	.	5.25176	2.23254e-12	8.98794e-08
457	2610027K06Rik	11	85832500	85833652	1153	.	5.23808	1.43245e-10	4.26324e-06
458	Stat3	11	100938856	100939778	923	.	5.23808	1.43245e-10	4.26324e-06
459	1810013L24Rik	16	8829373	8830561	1189	.	5.23808	1.43245e-10	4.26324e-06
460	Lin28b	10	45485521	45485883	363	.	5.23736	2.62446e-08	0.000418495
461	Gm2974	14	4182064	4182820	757	.	5.23736	2.62446e-08	0.000418495
462	Emc2	15	43477016	43477634	619	.	5.23736	2.62446e-08	0.000418495
463	Sestd1	2	77280698	77281286	589	.	5.23736	2.62446e-08	0.000418495
464	Arhgap35	7	16614092	16615805	1714	.	5.22284	3.02831e-11	1.02014e-06
465	D030056L22Rik	19	18712798	18713846	1049	.	5.21406	7.40543e-09	0.000144245
466	Zc2hc1a	3	7503282	7504063	782	.	5.21406	7.40543e-09	0.000144245
467	Astn2	4	66403693	66404192	500	.	5.21406	7.40543e-09	0.000144245
468	Gtf2i	5	134313359	134314524	1166	.	5.21406	7.40543e-09	0.000144245
469	Ncapd3	9	27030590	27030947	358	.	5.21406	7.40543e-09	0.000144245
470	Qrich1	9	108517115	108518200	1086	.	5.21406	7.40543e-09	0.000144245
471	Bnip3l	14	67008270	67008970	701	.	5.1971	1.78752e-09	4.0535e-05
472	Rpap3	15	97705612	97705944	333	.	5.1971	1.78752e-09	4.0535e-05
473	Dazap2	15	100615251	100616290	1040	.	5.1971	1.78752e-09	4.0535e-05
474	Rab5b	10	128695982	128696679	698	.	5.18859	5.83848e-13	2.52441e-08
475	Actr5	2	158624798	158625879	1082	.	5.18421	3.97814e-10	1.03803e-05
476	Ttf2	3	100969334	100969947	614	.	5.18421	3.97814e-10	1.03803e-05
477	Odf2l	3	145118483	145118933	451	.	5.18421	3.97814e-10	1.03803e-05
478	Slc25a38	9	120110348	120110987	640	.	5.18421	3.97814e-10	1.03803e-05
479	Pard6b	2	168080427	168081265	839	.	5.17639	3.73164e-11	1.21882e-06
480	Tprgl	4	154160097	154161258	1162	.	5.17639	3.73164e-11	1.21882e-06
481	Rab4b	7	27178347	27179168	822	.	5.17408	8.44501e-11	2.60238e-06
482	Tsga8	X	83486926	83487349	424	.	5.1608	1.27823e-07	0.00149389
483	Pycr2	1	180904241	180904675	435	.	5.15618	2.0972e-09	4.64751e-05
484	Aldh5a1	13	24937217	24937738	522	.	5.15618	2.0972e-09	4.64751e-05
485	2700060E02Rik	14	19823476	19824078	603	.	5.15618	2.0972e-09	4.64751e-05
486	Ncald	15	37791434	37792096	663	.	5.15618	2.0972e-09	4.64751e-05
487	Dgcr14	16	17911112	17911416	305	.	5.15618	2.0972e-09	4.64751e-05
488	Cryzl1	16	91728813	91730203	1391	.	5.15618	2.0972e-09	4.64751e-05
489	Cd320	17	33843001	33843693	693	.	5.15618	2.0972e-09	4.64751e-05
490	Tmem134	19	4125781	4126271	491	.	5.15618	2.0972e-09	4.64751e-05
491	Klf9	19	23140780	23141800	1021	.	5.15618	2.0972e-09	4.64751e-05
492	Crtac1	19	42431313	42432671	1359	.	5.15618	2.0972e-09	4.64751e-05
493	Cdkl2	5	92042445	92043362	918	.	5.15618	2.0972e-09	4.64751e-05
494	Copg2	6	30896172	30897041	870	.	5.15618	2.0972e-09	4.64751e-05
495	Herpud2	9	25150888	25152125	1238	.	5.15618	2.0972e-09	4.64751e-05
496	Sulf1	1	12692156	12692532	377	.	5.14639	6.5298e-08	0.000934997
497	Tmem241	18	12121193	12121835	643	.	5.14639	6.5298e-08	0.000934997
498	Sybu	15	44787314	44788141	828	.	5.13682	1.97738e-08	0.000325934
499	Tatdn1	15	58933569	58934146	578	.	5.13682	1.97738e-08	0.000325934
500	Brpf3	17	28800721	28802038	1318	.	5.13682	1.97738e-08	0.000325934
501	Rfx3	19	28010602	28011060	459	.	5.13682	1.97738e-08	0.000325934
502	Ttc21b	2	66255799	66256930	1132	.	5.13682	1.97738e-08	0.000325934
503	Gopc	10	52382021	52382583	563	.	5.13001	4.90546e-09	9.94466e-05
504	Ctdsp2	10	126978362	126978905	544	.	5.13001	4.90546e-09	9.94466e-05
505	Rab1a	11	20200864	20202086	1223	.	5.12492	1.10449e-09	2.68831e-05
506	Slc4a8	15	100761577	100762289	713	.	5.12492	1.10449e-09	2.68831e-05
507	Strn	17	78736286	78737022	737	.	5.12492	1.10449e-09	2.68831e-05
508	Rpl34	3	130729853	130730578	726	.	5.12492	1.10449e-09	2.68831e-05
509	Gm12915	4	124751265	124751673	409	.	5.12492	1.10449e-09	2.68831e-05
510	Zfp513	5	31201892	31202730	839	.	5.12492	1.10449e-09	2.68831e-05
511	RP23-403G9.6	8	104629359	104629729	371	.	5.12492	1.10449e-09	2.68831e-05
512	Eif5	12	111537680	111538844	1165	.	5.1178	4.86295e-11	1.54604e-06
513	Raph1	1	60566825	60567257	433	.	5.11622	7.29189e-08	0.00101562
514	Cftr	6	18170271	18170759	489	.	5.11622	7.29189e-08	0.00101562
515	Cpa2	6	30542255	30542789	535	.	5.11622	7.29189e-08	0.00101562
516	Atf7ip	6	136518565	136519197	633	.	5.11622	7.29189e-08	0.00101562
517	Gm15482	X	53974188	53974870	683	.	5.11622	7.29189e-08	0.00101562
518	Map1lc3b	8	121590117	121590469	353	.	5.0863	2.75715e-09	5.89291e-05
519	Mtx1	3	89213657	89214562	906	.	5.08607	5.80163e-09	0.000115598
520	Gtpbp1	15	79690397	79691535	1139	.	5.07684	2.84492e-10	7.69821e-06
521	Magi1	6	94283742	94284195	454	.	5.07684	2.84492e-10	7.69821e-06
522	Aars	8	111033749	111034207	459	.	5.07684	2.84492e-10	7.69821e-06
523	Alg12	15	88818937	88819916	980	.	5.06793	2.74853e-11	9.40827e-07
524	Rap2a	14	120477093	120479028	1936	.	5.06287	6.57628e-10	1.66024e-05
525	Pcna	2	132252512	132253062	551	.	5.06287	6.57628e-10	1.66024e-05
526	Hyou1	9	44379125	44379852	728	.	5.06287	6.57628e-10	1.66024e-05
527	Fam117b	1	59912612	59913893	1282	.	5.05934	3.06507e-09	6.50309e-05
528	A530058N18Rik	2	114013678	114014100	423	.	5.05934	3.06507e-09	6.50309e-05
529	Ssr3	3	65392314	65392740	427	.	5.05934	3.06507e-09	6.50309e-05
530	Fbxw7	3	84814733	84816102	1370	.	5.05934	3.06507e-09	6.50309e-05
531	Snd1	6	28479937	28480947	1011	.	5.05934	3.06507e-09	6.50309e-05
532	Eepd1	9	25482454	25483190	737	.	5.05934	3.06507e-09	6.50309e-05
533	Abracl	10	18024610	18024901	292	.	5.05822	1.93919e-07	0.00207989
534	Nemp1	10	127676748	127677819	1072	.	5.05472	1.34184e-08	0.000241396
535	Tuba1a	15	98952895	98953268	374	.	5.05472	1.34184e-08	0.000241396
536	Nr3c2	8	76901915	76902341	427	.	5.05472	1.34184e-08	0.000241396
537	Baz2b	2	60209527	60210510	984	.	5.0394	1.55819e-07	0.00174598
538	Pcsk1n	X	7919679	7920394	716	.	5.0394	1.55819e-07	0.00174598
539	Pygo2	3	89430135	89430557	423	.	5.03928	7.25504e-10	1.82113e-05
540	Hnrnpc	14	52103314	52104551	1238	.	5.02166	3.41586e-11	1.14062e-06
541	Chd6	2	161108772	161109435	664	.	5.02166	3.41586e-11	1.14062e-06
542	Zfp574	7	25076914	25077438	525	.	5.02166	3.41586e-11	1.14062e-06
543	Mgat4a	1	37540312	37541491	1180	.	5.01748	1.54248e-08	0.000268776
544	Scly	1	91297978	91299002	1025	.	5.01748	1.54248e-08	0.000268776
545	Hif1a	12	73907395	73908058	664	.	5.01748	1.54248e-08	0.000268776
546	B3galnt2	13	13954152	13955194	1043	.	5.01748	1.54248e-08	0.000268776
547	Mrps16	14	20393322	20393924	603	.	5.01748	1.54248e-08	0.000268776
548	Dlgap5	14	47418127	47418428	302	.	5.01748	1.54248e-08	0.000268776
549	Pcdh17	14	84443193	84443747	555	.	5.01748	1.54248e-08	0.000268776
550	CN725425	15	91199278	91199793	516	.	5.01748	1.54248e-08	0.000268776
551	Eml4	17	83350978	83351553	576	.	5.01748	1.54248e-08	0.000268776
552	Rprd1a	18	24529298	24529830	533	.	5.01748	1.54248e-08	0.000268776
553	Aldh7a1	18	56561861	56562704	844	.	5.01748	1.54248e-08	0.000268776
554	Wdr34	2	30048613	30049009	397	.	5.01748	1.54248e-08	0.000268776
555	Psmd14	2	61711728	61712154	427	.	5.01748	1.54248e-08	0.000268776
556	Smox	2	131491516	131492839	1324	.	5.01748	1.54248e-08	0.000268776
557	a	2	154790516	154791462	947	.	5.01748	1.54248e-08	0.000268776
558	Hist2h3c1	3	96245151	96245557	407	.	5.01748	1.54248e-08	0.000268776
559	Gipc2	3	152167014	152167376	363	.	5.01748	1.54248e-08	0.000268776
560	Triqk	4	12906870	12907409	540	.	5.01748	1.54248e-08	0.000268776
561	Ociad1	5	73292413	73293216	804	.	5.01748	1.54248e-08	0.000268776
562	Fam221a	6	49367404	49368056	653	.	5.01748	1.54248e-08	0.000268776
563	Mtg1	7	140137430	140137945	516	.	5.01748	1.54248e-08	0.000268776
564	Pygo1	9	72925288	72926241	954	.	5.01748	1.54248e-08	0.000268776
565	Usp42	5	143731340	143731778	439	.	5.01732	1.69223e-07	0.00187085
566	Borcs6	11	69059213	69060348	1136	.	5.01691	7.69485e-11	2.39916e-06
567	Arhgap17	7	123369690	123370439	750	.	5.01691	7.69485e-11	2.39916e-06
568	Atp5h	11	115419604	115420284	681	.	5.00897	3.80741e-10	9.99448e-06
569	E2f1	2	154569418	154570214	797	.	5.00897	3.80741e-10	9.99448e-06
570	Apoa1bp	3	88057998	88058693	696	.	5.00897	3.80741e-10	9.99448e-06
571	Trp53inp1	4	11156153	11156687	535	.	5.00897	3.80741e-10	9.99448e-06
572	Fzd10	5	128600291	128600714	424	.	5.00897	3.80741e-10	9.99448e-06
573	Pigyl	9	22156658	22157114	457	.	5.00897	3.80741e-10	9.99448e-06
574	Laptm4a	12	8921610	8922123	514	.	4.99907	1.83654e-09	4.15069e-05
575	Rbm4b	19	4756178	4756914	737	.	4.98641	8.49885e-09	0.000162633
576	Scrn3	2	73312492	73313476	985	.	4.98641	8.49885e-09	0.000162633
577	Noct	3	51224426	51225595	1170	.	4.98641	8.49885e-09	0.000162633
578	Nfxl1	5	72558826	72559867	1042	.	4.98641	8.49885e-09	0.000162633
579	Arl6ip1	7	118129289	118130026	738	.	4.98641	8.49885e-09	0.000162633
580	Fam63b	9	70656369	70657329	961	.	4.98641	8.49885e-09	0.000162633
581	Sdf2l1	16	17132047	17132686	640	.	4.98105	3.84858e-12	1.50404e-07
582	Kdm4a	4	118179733	118180081	349	.	4.98105	3.84858e-12	1.50404e-07
583	Fbxo11	17	88065225	88066392	1168	.	4.96963	3.65359e-08	0.000557045
584	Sfr1	19	47731292	47732056	765	.	4.96963	3.65359e-08	0.000557045
585	Nbea	3	56183048	56184208	1161	.	4.96963	3.65359e-08	0.000557045
586	Epb41l4b	4	57143374	57143926	553	.	4.96963	3.65359e-08	0.000557045
587	Pias4	10	81167254	81167978	725	.	4.95767	2.17295e-09	4.76738e-05
588	Pou2f2	7	25133073	25133526	454	.	4.95767	2.17295e-09	4.76738e-05
589	Wdr62	7	30280100	30280527	428	.	4.95767	2.17295e-09	4.76738e-05
590	Cherp	8	72474826	72475478	653	.	4.95767	2.17295e-09	4.76738e-05
591	Aktip	8	91133347	91134486	1140	.	4.95767	2.17295e-09	4.76738e-05
592	Strip2	6	29916697	29917248	552	.	4.94708	1.06682e-09	2.60687e-05
593	Rorb	19	19110061	19110805	745	.	4.94632	1.35438e-07	0.00153943
594	Adgrl3	5	81019699	81020904	1206	.	4.94632	1.35438e-07	0.00153943
595	Miat	5	112228451	112229300	850	.	4.91758	1.10744e-08	0.000207611
596	Btg1	10	96616559	96617054	496	.	4.91757	2.62658e-10	7.25471e-06
597	Rogdi	16	5013466	5013839	374	.	4.91757	2.62658e-10	7.25471e-06
598	Rbm27	18	42274984	42276013	1030	.	4.91757	2.62658e-10	7.25471e-06
599	Fam227b	2	126151971	126152349	379	.	4.91757	2.62658e-10	7.25471e-06
600	Mir3473e	5	31668334	31668674	341	.	4.91177	3.47064e-07	0.00345502
601	Bbs9	9	22488978	22489334	357	.	4.91177	3.47064e-07	0.00345502
602	Pik3r1	13	101767835	101768932	1098	.	4.90484	2.35359e-08	0.000383178
603	Gclm	3	122245250	122246324	1075	.	4.90484	2.35359e-08	0.000383178
604	Tle1	4	72199734	72200613	880	.	4.90484	2.35359e-08	0.000383178
605	Noa1	5	77309952	77310812	861	.	4.90484	2.35359e-08	0.000383178
606	Zfp536	7	37769025	37769414	390	.	4.90484	2.35359e-08	0.000383178
607	Kmt5c	7	4739574	4740059	486	.	4.90176	6.05215e-10	1.5411e-05
608	4921513I03Rik	10	120766555	120766884	330	.	4.88885	3.79691e-07	0.00374723
609	Chrm3	13	10360202	10360598	397	.	4.88885	3.79691e-07	0.00374723
610	Hist1h3c	13	23746149	23746458	310	.	4.88885	3.79691e-07	0.00374723
611	Olfr1511	14	52396350	52396804	455	.	4.88885	3.79691e-07	0.00374723
612	Pkhd1l1	15	44457271	44458389	1119	.	4.88885	3.79691e-07	0.00374723
613	Ift80	3	68919256	68919597	342	.	4.88885	3.79691e-07	0.00374723
614	Vcp	4	42993629	42993961	333	.	4.88885	3.79691e-07	0.00374723
615	Eif2b3	4	117043082	117043477	396	.	4.88885	3.79691e-07	0.00374723
616	Gm21411	4	146909228	146909663	436	.	4.88885	3.79691e-07	0.00374723
617	Gm26058	6	10841709	10842043	335	.	4.88885	3.79691e-07	0.00374723
618	Wnk1	6	119993411	119993751	341	.	4.88885	3.79691e-07	0.00374723
619	Zfx	X	94122357	94122953	597	.	4.88885	3.79691e-07	0.00374723
620	Tspan6	X	133897897	133898296	400	.	4.88885	3.79691e-07	0.00374723
621	Rps6ka5	12	100724528	100725593	1066	.	4.88881	2.95121e-11	1.00012e-06
622	Hn1l	17	24960591	24961028	438	.	4.88881	2.95121e-11	1.00012e-06
623	Ankrd50	3	38484329	38485377	1049	.	4.88881	2.95121e-11	1.00012e-06
624	4930480K02Rik	6	137146961	137147415	455	.	4.88818	3.8068e-07	0.00374723
625	Irf2bpl	12	86884153	86884579	427	.	4.87926	2.99213e-09	6.37955e-05
626	Id4	13	48260879	48262744	1866	.	4.87926	2.99213e-09	6.37955e-05
627	Cmtm3	8	104340450	104340956	507	.	4.87592	2.62398e-08	0.000418418
628	Acad12	5	121618546	121619327	782	.	4.87444	5.18633e-08	0.000760712
629	Mrpl15	1	4785570	4785936	367	.	4.87269	9.8828e-08	0.00126657
630	Styx	14	45350912	45351567	656	.	4.87269	9.8828e-08	0.00126657
631	Gm14057	2	130803712	130804062	351	.	4.87269	9.8828e-08	0.00126657
632	B4galt5	2	167348433	167348851	419	.	4.87269	9.8828e-08	0.00126657
633	Arhgap24	5	102481515	102481847	333	.	4.87269	9.8828e-08	0.00126657
634	Oaz2	9	65676493	65676881	389	.	4.87059	1.78254e-07	0.00195294
635	Epn2	11	61578847	61579871	1025	.	4.85063	1.43397e-08	0.000251437
636	Hps6	19	46003299	46004083	785	.	4.85063	1.43397e-08	0.000251437
637	Mtfr1l	4	134534964	134535569	606	.	4.85063	1.43397e-08	0.000251437
638	Aasdhppt	9	4309241	4309813	573	.	4.85063	1.43397e-08	0.000251437
639	Hspa2	12	76403761	76404697	937	.	4.85031	3.3597e-13	1.51579e-08
640	Ankle1	8	71407268	71407703	436	.	4.84117	7.26206e-09	0.000141511
641	Mars2	1	55236971	55237533	563	.	4.83994	1.11309e-07	0.00137281
642	Cacna1e	1	154725475	154726208	734	.	4.83994	1.11309e-07	0.00137281
643	Rab3gap2	1	185263317	185263775	459	.	4.83994	1.11309e-07	0.00137281
644	Spop	11	95413748	95414092	345	.	4.83994	1.11309e-07	0.00137281
645	Zc3h14	12	98746690	98747619	930	.	4.83994	1.11309e-07	0.00137281
646	Inhba	13	16011853	16012570	718	.	4.83994	1.11309e-07	0.00137281
647	Il17d	14	57524624	57525092	469	.	4.83994	1.11309e-07	0.00137281
648	Taf2	15	55071768	55072069	302	.	4.83994	1.11309e-07	0.00137281
649	Nup35	2	80638855	80639290	436	.	4.83994	1.11309e-07	0.00137281
650	Mecom	3	30012155	30012611	457	.	4.83994	1.11309e-07	0.00137281
651	Usp1	4	98923233	98924454	1222	.	4.83994	1.11309e-07	0.00137281
652	Vkorc1l1	5	129941312	129941901	590	.	4.83994	1.11309e-07	0.00137281
653	Kcmf1	6	72898689	72900730	2042	.	4.83994	1.11309e-07	0.00137281
654	Galnt7	8	57652252	57653000	749	.	4.83994	1.11309e-07	0.00137281
655	Nt5e	9	88327161	88328161	1001	.	4.83994	1.11309e-07	0.00137281
656	Supt20-ps	X	93922384	93922972	589	.	4.83994	1.11309e-07	0.00137281
657	Per1	11	69098713	69099280	568	.	4.83646	1.70024e-09	3.95449e-05
658	Zfp691	4	119173943	119174279	337	.	4.83646	1.70024e-09	3.95449e-05
659	Fam168b	1	34842542	34843215	674	.	4.82698	3.42515e-07	0.00343289
660	Rbms1	2	60962054	60962335	282	.	4.82698	3.42515e-07	0.00343289
661	Nktr	9	121719191	121720001	811	.	4.82698	3.42515e-07	0.00343289
662	Fam122b	X	53269527	53269893	367	.	4.82698	3.42515e-07	0.00343289
663	Pigs	11	78328259	78328704	446	.	4.8266	1.85033e-10	5.38109e-06
664	Ogfod3	11	121204225	121204991	767	.	4.82232	1.18664e-07	0.00142407
665	B130024G19Rik	7	70386844	70387226	383	.	4.81876	4.98747e-07	0.00453002
666	2610318N02Rik	16	17125000	17125286	287	.	4.81298	6.50519e-08	0.000934997
667	Tsc1	2	28641428	28641982	555	.	4.81298	6.50519e-08	0.000934997
668	Ccdc34	2	110017874	110018434	561	.	4.81298	6.50519e-08	0.000934997
669	Tex15	8	33516893	33517451	559	.	4.81298	6.50519e-08	0.000934997
670	Anapc16	10	60002697	60003364	668	.	4.81243	1.66242e-08	0.000279718
671	Dcdc2a	13	25055240	25055619	380	.	4.81243	1.66242e-08	0.000279718
672	Ctnnd2	15	30172914	30173572	659	.	4.81243	1.66242e-08	0.000279718
673	Rcan1	16	92465867	92466357	491	.	4.81243	1.66242e-08	0.000279718
674	Serac1	17	6079277	6080140	864	.	4.81243	1.66242e-08	0.000279718
675	Csnk1g3	18	53861539	53863021	1483	.	4.81243	1.66242e-08	0.000279718
676	Snap25	2	136714113	136714479	367	.	4.81243	1.66242e-08	0.000279718
677	6430550D23Rik	2	156007770	156008540	771	.	4.81243	1.66242e-08	0.000279718
678	Dlgap3	4	127168153	127169774	1622	.	4.81243	1.66242e-08	0.000279718
679	Hmgn2	4	133967107	133968280	1174	.	4.81243	1.66242e-08	0.000279718
680	Fryl	5	73168260	73168604	345	.	4.81243	1.66242e-08	0.000279718
681	Cep41	6	30693509	30694001	493	.	4.81243	1.66242e-08	0.000279718
682	Nr2c2	6	92091764	92092717	954	.	4.81243	1.66242e-08	0.000279718
683	Syn2	6	115251574	115251882	309	.	4.81243	1.66242e-08	0.000279718
684	Zfp446	7	12977574	12978157	584	.	4.81243	1.66242e-08	0.000279718
685	Lrrc28	7	67644998	67645647	650	.	4.81243	1.66242e-08	0.000279718
686	Ccdc102a	8	94917467	94918329	863	.	4.81243	1.66242e-08	0.000279718
687	Rab3d	9	21917568	21918359	792	.	4.81243	1.66242e-08	0.000279718
688	Ddx43	9	78395413	78396355	943	.	4.81243	1.66242e-08	0.000279718
689	Cbx7	15	79934956	79935247	292	.	4.80672	3.68978e-07	0.00365292
690	Gm13071	4	149500492	149500938	447	.	4.80576	1.2602e-07	0.00147982
691	Elof1	9	22116799	22117286	488	.	4.8051	3.42665e-08	0.000526635
692	Ccdc43	11	102697660	102698009	350	.	4.80461	8.40098e-09	0.00016151
693	Fam150b	12	30884178	30884631	454	.	4.80461	8.40098e-09	0.00016151
694	Zmiz1	14	25607161	25608676	1516	.	4.80461	8.40098e-09	0.00016151
695	Akap8l	17	32350403	32351040	638	.	4.80461	8.40098e-09	0.00016151
696	Rere	4	150281352	150281766	415	.	4.80461	8.40098e-09	0.00016151
697	Ep400	5	110770138	110771203	1066	.	4.80461	8.40098e-09	0.00016151
698	Gm8994	6	136328185	136328775	591	.	4.80461	8.40098e-09	0.00016151
699	Syncrip	9	88482391	88483403	1013	.	4.80461	8.40098e-09	0.00016151
700	Slc35f5	1	125560292	125561096	805	.	4.79905	9.47196e-10	2.34337e-05
701	Sh2d5	4	138249775	138250564	790	.	4.79905	9.47196e-10	2.34337e-05
702	Sept2	1	93478115	93479443	1329	.	4.7948	2.02871e-09	4.54988e-05
703	Cep68	11	20249208	20249917	710	.	4.7948	2.02871e-09	4.54988e-05
704	Pcgf2	11	97698563	97698962	400	.	4.7948	2.02871e-09	4.54988e-05
705	Rec8	14	55617790	55618233	444	.	4.7948	2.02871e-09	4.54988e-05
706	Pigx	16	32099458	32099918	461	.	4.7948	2.02871e-09	4.54988e-05
707	Ptf1a	2	19445848	19446727	880	.	4.7948	2.02871e-09	4.54988e-05
708	Fam193a	5	34369440	34370069	630	.	4.7948	2.02871e-09	4.54988e-05
709	Slc25a13	6	6216670	6217445	776	.	4.7948	2.02871e-09	4.54988e-05
710	Paip2b	6	83831362	83832009	648	.	4.7948	2.02871e-09	4.54988e-05
711	Ano5	7	51510847	51511488	642	.	4.7948	2.02871e-09	4.54988e-05
712	Gm11754	11	119112850	119113306	457	.	4.78932	1.33777e-07	0.00152069
713	Usp22	11	61174754	61175449	696	.	4.78253	2.27217e-10	6.40295e-06
714	Osbpl9	4	109117746	109118304	559	.	4.7735	2.43669e-11	8.37529e-07
715	Ficd	5	113735400	113736178	779	.	4.7735	2.43669e-11	8.37529e-07
716	Hykk	9	54917011	54917741	731	.	4.7735	2.43669e-11	8.37529e-07
717	Gm24270	9	56223495	56223809	315	.	4.7735	2.43669e-11	8.37529e-07
718	Midn	10	80149087	80149828	742	.	4.76679	5.39386e-11	1.6993e-06
719	Ankrd6	4	32923461	32923866	406	.	4.76671	4.27277e-07	0.00398309
720	Tmbim6	15	99392683	99393551	869	.	4.76506	4.783e-09	9.7726e-05
721	Mex3a	3	88531360	88531831	472	.	4.76506	4.783e-09	9.7726e-05
722	Ccnl2	4	155811985	155812797	813	.	4.76506	4.783e-09	9.7726e-05
723	Gm21182	8	20557751	20558096	346	.	4.76506	4.783e-09	9.7726e-05
724	Mettl25	10	105840898	105842031	1134	.	4.76358	4.0083e-08	0.000602518
725	Adprm	11	67052302	67052734	433	.	4.76358	4.0083e-08	0.000602518
726	Camta2	11	70687253	70688140	888	.	4.76358	4.0083e-08	0.000602518
727	Abca5	11	110337343	110337989	647	.	4.76358	4.0083e-08	0.000602518
728	Foxd1	13	98353810	98354652	843	.	4.76358	4.0083e-08	0.000602518
729	Golgb1	16	36874749	36875766	1018	.	4.76358	4.0083e-08	0.000602518
730	Trim59	3	69044195	69045188	994	.	4.76358	4.0083e-08	0.000602518
731	Gabbr2	4	46991990	46992342	353	.	4.76358	4.0083e-08	0.000602518
732	Nasp	4	116626716	116627242	527	.	4.76358	4.0083e-08	0.000602518
733	Prdm2	4	143212327	143213027	701	.	4.76358	4.0083e-08	0.000602518
734	Gm6288	6	147475766	147476300	535	.	4.76358	4.0083e-08	0.000602518
735	Ank	15	27466275	27467115	841	.	4.76123	2.6474e-07	0.00277952
736	Rybp	6	100287105	100287898	794	.	4.76123	2.6474e-07	0.00277952
737	Gm23272	6	143464359	143464761	403	.	4.76123	2.6474e-07	0.00277952
738	Zfp846	9	20581301	20581645	345	.	4.76123	2.6474e-07	0.00277952
739	Cask	X	13846465	13846766	302	.	4.76123	2.6474e-07	0.00277952
740	Mrpl16	19	11770177	11770610	434	.	4.75128	6.468e-07	0.00560003
741	Hamp2	7	30926032	30926507	476	.	4.74348	2.82267e-07	0.00290697
742	Socs3	11	117969087	117969902	816	.	4.73312	1.1181e-08	0.000209113
743	Spryd3	15	102135873	102136589	717	.	4.73069	2.66526e-09	5.73363e-05
744	Gm43720	5	138279883	138280649	767	.	4.73069	2.66526e-09	5.73363e-05
745	Sertad2	11	20631287	20632523	1237	.	4.72205	2.3614e-08	0.000383178
746	Glud1	14	34310227	34311043	817	.	4.72205	2.3614e-08	0.000383178
747	Gm35986	3	129533635	129534288	654	.	4.72205	2.3614e-08	0.000383178
748	Clspn	4	126556944	126557373	430	.	4.72205	2.3614e-08	0.000383178
749	Gm43909	6	145863542	145864284	743	.	4.72205	2.3614e-08	0.000383178
750	Mef2a	7	67372186	67372833	648	.	4.72205	2.3614e-08	0.000383178
751	Epb41l5	1	119648274	119648569	296	.	4.70875	1.79263e-07	0.00196354
752	Serinc1	10	57532077	57532631	555	.	4.70875	1.79263e-07	0.00196354
753	Pawr	10	108332422	108333443	1022	.	4.70875	1.79263e-07	0.00196354
754	Gls2	10	128194108	128194430	323	.	4.70875	1.79263e-07	0.00196354
755	Hbp1	12	31949290	31949970	681	.	4.70875	1.79263e-07	0.00196354
756	Sncaip	18	52767567	52768370	804	.	4.70875	1.79263e-07	0.00196354
757	Arl5a	2	52424272	52424999	728	.	4.70875	1.79263e-07	0.00196354
758	Wdr3	3	100162255	100162909	655	.	4.70875	1.79263e-07	0.00196354
759	5730508B09Rik	3	127895995	127896692	698	.	4.70875	1.79263e-07	0.00196354
760	Trmo	4	46389144	46389579	436	.	4.70875	1.79263e-07	0.00196354
761	Lancl2	6	57702588	57703464	877	.	4.70875	1.79263e-07	0.00196354
762	Necap1	6	122874428	122875162	735	.	4.70875	1.79263e-07	0.00196354
763	Ddhd2	8	25753724	25754657	934	.	4.70875	1.79263e-07	0.00196354
764	Rnf44	13	54693522	54694617	1096	.	4.70056	1.46083e-09	3.44802e-05
765	Mvk	5	114444049	114444588	540	.	4.70056	1.46083e-09	3.44802e-05
766	Pcgf2	11	97700295	97700753	459	.	4.68663	1.3475e-08	0.000241463
767	Shb	4	45530134	45530905	772	.	4.68663	1.3475e-08	0.000241463
768	2300009A05Rik	9	63398641	63398941	301	.	4.68663	1.3475e-08	0.000241463
769	Faim	9	98986028	98986968	941	.	4.68663	1.3475e-08	0.000241463
770	Tenm2	11	36494855	36495239	385	.	4.68567	8.30845e-07	0.0066896
771	Aga	8	53511741	53512047	307	.	4.68567	8.30845e-07	0.0066896
772	Hmgb3	X	71555453	71556858	1406	.	4.68567	8.30845e-07	0.0066896
773	Zrsr2	X	163957625	163958915	1291	.	4.68567	8.30845e-07	0.0066896
774	Gm28442	Y	6951635	6952044	410	.	4.68567	8.30845e-07	0.0066896
775	Dctn3	4	41722800	41723137	338	.	4.67728	2.00988e-07	0.00215263
776	2810408I11Rik	1	64690466	64690951	486	.	4.66659	1.86991e-10	5.431e-06
777	Pcbp3	10	76961524	76962367	844	.	4.66659	1.86991e-10	5.431e-06
778	Klf10	15	38300674	38301099	426	.	4.66659	1.86991e-10	5.431e-06
779	Add1	5	34573354	34574316	963	.	4.66659	1.86991e-10	5.431e-06
780	Rgs2	1	144003869	144004793	925	.	4.6659	1.12037e-07	0.00137281
781	Gm16701	1	167002466	167002747	282	.	4.6659	1.12037e-07	0.00137281
782	Gphn	12	78226763	78227715	953	.	4.6659	1.12037e-07	0.00137281
783	Zfand5	19	21271884	21273007	1124	.	4.6659	1.12037e-07	0.00137281
784	Onecut1	9	74860411	74860737	327	.	4.6659	1.12037e-07	0.00137281
785	Gli2	1	119052791	119053155	365	.	4.6617	2.12696e-07	0.00226564
786	H3f3b	11	116023592	116024767	1176	.	4.65875	1.75772e-09	4.0333e-05
787	Ywhaq	12	21417235	21417867	633	.	4.65875	1.75772e-09	4.0333e-05
788	Nr3c1	18	39491035	39491776	742	.	4.65875	1.75772e-09	4.0333e-05
789	Lsm1	8	25784844	25785713	870	.	4.65875	1.75772e-09	4.0333e-05
790	Fuk	8	110902180	110902497	318	.	4.65668	3.86029e-07	0.00374723
791	Ybx2	11	69935349	69935952	604	.	4.65607	7.51104e-09	0.000145556
792	Mplkip	13	17695529	17695828	300	.	4.65607	7.51104e-09	0.000145556
793	Gls	1	52232157	52233735	1579	.	4.64782	1.5754e-08	0.000269451
794	Cep350	1	155973338	155973708	371	.	4.64782	1.5754e-08	0.000269451
795	Atp1b1	1	164457710	164458965	1256	.	4.64782	1.5754e-08	0.000269451
796	Fam179b	12	64965693	64966491	799	.	4.64782	1.5754e-08	0.000269451
797	Prmt5	14	54517239	54517748	510	.	4.64782	1.5754e-08	0.000269451
798	Cmss1	16	57606546	57606986	441	.	4.64782	1.5754e-08	0.000269451
799	Gsto2	19	47865293	47865901	609	.	4.64782	1.5754e-08	0.000269451
800	Rpp38	2	3332287	3333103	817	.	4.64782	1.5754e-08	0.000269451
801	Plin2	4	86669801	86670206	406	.	4.64782	1.5754e-08	0.000269451
802	Arid1a	4	133752557	133753525	969	.	4.64782	1.5754e-08	0.000269451
803	Ppp1cc	5	122157922	122158788	867	.	4.64782	1.5754e-08	0.000269451
804	Cdkn2aip	8	47713497	47714060	564	.	4.64782	1.5754e-08	0.000269451
805	Sin3a	9	57076809	57077420	612	.	4.64782	1.5754e-08	0.000269451
806	Scamp2	9	57560867	57561233	367	.	4.64782	1.5754e-08	0.000269451
807	Ptms	6	124919691	124920184	494	.	4.64623	2.25009e-07	0.00239249
808	-343C11.2	10	30881284	30881625	342	.	4.63175	6.98747e-07	0.00589251
809	Sptbn1	11	30268343	30268631	289	.	4.63175	6.98747e-07	0.00589251
810	Rars	11	35834096	35834892	797	.	4.63175	6.98747e-07	0.00589251
811	1600017P15Rik	3	30595173	30595612	440	.	4.63175	6.98747e-07	0.00589251
812	Gm42895	6	33043498	33043835	338	.	4.63175	6.98747e-07	0.00589251
813	Gnptab	10	88378977	88379666	690	.	4.63152	1.27262e-07	0.00149389
814	Phf12	11	77982411	77982878	468	.	4.63152	1.27262e-07	0.00149389
815	Nampt	12	32819963	32821065	1103	.	4.63152	1.27262e-07	0.00149389
816	Brms1l	12	55836123	55837054	932	.	4.63152	1.27262e-07	0.00149389
817	Oxr1	15	41788450	41789027	578	.	4.63152	1.27262e-07	0.00149389
818	4430402I18Rik	19	28963856	28964778	923	.	4.63152	1.27262e-07	0.00149389
819	Hif1an	19	44562747	44563119	373	.	4.63152	1.27262e-07	0.00149389
820	Optn	2	5063580	5064206	627	.	4.63152	1.27262e-07	0.00149389
821	Pfn2	3	57846838	57847175	338	.	4.63152	1.27262e-07	0.00149389
822	Miga1	3	152340088	152340548	461	.	4.63152	1.27262e-07	0.00149389
823	2610301B20Rik	4	10873633	10874955	1323	.	4.63152	1.27262e-07	0.00149389
824	Cecr2	6	120665638	120666999	1362	.	4.63152	1.27262e-07	0.00149389
825	Ric3	7	109082947	109083556	610	.	4.63152	1.27262e-07	0.00149389
826	Gm2694	8	87472410	87473812	1403	.	4.63152	1.27262e-07	0.00149389
827	Tmem170	8	111876246	111876782	537	.	4.63152	1.27262e-07	0.00149389
828	Tcf12	9	72110755	72112132	1378	.	4.63152	1.27262e-07	0.00149389
829	Gm38375	9	96027308	96027660	353	.	4.63152	1.27262e-07	0.00149389
830	Adat1	8	111992060	111992722	663	.	4.63086	2.37947e-07	0.00251837
831	Amd1	10	40300903	40301734	832	.	4.63024	6.64554e-08	0.000945279
832	Rpa2	4	132767947	132768832	886	.	4.63024	6.64554e-08	0.000945279
833	Brip1	11	86200772	86201636	865	.	4.62944	4.1133e-09	8.58144e-05
834	Cep131	11	120086580	120087132	553	.	4.62944	4.1133e-09	8.58144e-05
835	Tra2a	6	49263113	49264186	1074	.	4.62944	4.1133e-09	8.58144e-05
836	Ilf3	9	21367477	21368026	550	.	4.62944	4.1133e-09	8.58144e-05
837	Chtf18	17	25727151	25727737	587	.	4.62895	2.24709e-10	6.37764e-06
838	Yy1	12	108804086	108804705	620	.	4.62325	1.20276e-06	0.00839247
839	Gm3448	17	15041309	15041615	307	.	4.62325	1.20276e-06	0.00839247
840	Olfr62	4	118666016	118666580	565	.	4.62325	1.20276e-06	0.00839247
841	Mterf1a	5	3893900	3894174	275	.	4.62325	1.20276e-06	0.00839247
842	C030017G13Rik	5	65681491	65681847	357	.	4.62325	1.20276e-06	0.00839247
843	Gm44742	7	59203926	59204267	342	.	4.62325	1.20276e-06	0.00839247
844	Gm7367	7	60155497	60155832	336	.	4.62325	1.20276e-06	0.00839247
845	Fat3	9	16006240	16006708	469	.	4.62325	1.20276e-06	0.00839247
846	Rab9b	X	136868347	136868747	401	.	4.62325	1.20276e-06	0.00839247
847	Tceanc	X	166509785	166510481	697	.	4.62325	1.20276e-06	0.00839247
848	BC051142	17	34397332	34397743	412	.	4.62184	1.05784e-06	0.00748187
849	Tac1	6	7554205	7554565	361	.	4.60917	1.27544e-06	0.0084283
850	Gabbr1	17	37046906	37047717	812	.	4.60611	4.6317e-07	0.00427287
851	Dnajb5	4	42949527	42950213	687	.	4.60602	2.22188e-09	4.81626e-05
852	Arhgef4	1	34751471	34751932	462	.	4.6046	7.71045e-07	0.00640634
853	Pou2f1	1	165880040	165880434	395	.	4.6046	7.71045e-07	0.00640634
854	Echdc1	10	29313219	29313632	414	.	4.6046	7.71045e-07	0.00640634
855	Celf2	2	6871662	6873005	1344	.	4.6046	7.71045e-07	0.00640634
856	Ano3	2	110949855	110950326	472	.	4.6046	7.71045e-07	0.00640634
857	5330413P13Rik	2	131847315	131847842	528	.	4.6046	7.71045e-07	0.00640634
858	Gm24282	3	51297423	51297700	278	.	4.6046	7.71045e-07	0.00640634
859	Ctso	3	81951385	81951745	361	.	4.6046	7.71045e-07	0.00640634
860	E130308A19Rik	4	59625672	59626403	732	.	4.6046	7.71045e-07	0.00640634
861	Gbp8	5	105022069	105022370	302	.	4.6046	7.71045e-07	0.00640634
862	Btbd8	5	107437740	107438247	508	.	4.6046	7.71045e-07	0.00640634
863	RP24-131G14.4	9	65341866	65342230	365	.	4.6046	7.71045e-07	0.00640634
864	Zfp105	9	122922953	122923327	375	.	4.6046	7.71045e-07	0.00640634
865	Cldn34c1	X	123103370	123103781	412	.	4.6046	7.71045e-07	0.00640634
866	R3hdm1	1	128102842	128103556	715	.	4.60011	3.80251e-08	0.0005767
867	Tpmt	13	47043093	47044121	1029	.	4.60011	3.80251e-08	0.0005767
868	Calm2	17	87446324	87447473	1150	.	4.60011	3.80251e-08	0.0005767
869	Nr6a1	2	38925434	38926492	1059	.	4.60011	3.80251e-08	0.0005767
870	Nectin2	7	19749027	19750006	980	.	4.60011	3.80251e-08	0.0005767
871	Cdkn2d	9	21290973	21291882	910	.	4.59693	1.50869e-12	6.15064e-08
872	RP24-414A22.9	8	120598295	120598751	457	.	4.59568	1.45358e-07	0.00163189
873	RP23-358C4.1	9	48000384	48000684	301	.	4.58949	4.91711e-07	0.00449687
874	Rassf7	7	141215337	141216490	1154	.	4.58325	1.49968e-11	5.31202e-07
875	Ndufb4	16	37648973	37649301	329	.	4.57622	8.54496e-07	0.00675647
876	Tyw5	1	57406282	57407138	857	.	4.57431	2.12041e-08	0.000347752
877	Emid1	11	5151867	5152546	680	.	4.57431	2.12041e-08	0.000347752
878	Nup88	11	70969592	70970224	633	.	4.57431	2.12041e-08	0.000347752
879	Pygb	2	150786675	150787074	400	.	4.57431	2.12041e-08	0.000347752
880	Ndc1	4	107367792	107368213	422	.	4.57431	2.12041e-08	0.000347752
881	Ccng2	5	93266914	93268429	1516	.	4.57431	2.12041e-08	0.000347752
882	Cebpg	7	35056375	35057202	828	.	4.57431	2.12041e-08	0.000347752
883	Usp35	7	97331878	97332655	778	.	4.57431	2.12041e-08	0.000347752
884	Prdx2	8	84969118	84970430	1313	.	4.57431	2.12041e-08	0.000347752
885	Dpy19l1	9	24502933	24503652	720	.	4.57431	2.12041e-08	0.000347752
886	Usp20	2	30981804	30982633	830	.	4.56596	1.47972e-10	4.38844e-06
887	Lman2l	1	36444703	36445448	746	.	4.55549	3.13011e-07	0.00317548
888	Acadl	1	66862738	66863277	540	.	4.55549	3.13011e-07	0.00317548
889	Klhl12	1	134455330	134455953	624	.	4.55549	3.13011e-07	0.00317548
890	Bend5	4	111433300	111433663	364	.	4.55549	3.13011e-07	0.00317548
891	Xylt1	7	117380082	117381325	1244	.	4.55549	3.13011e-07	0.00317548
892	Aldoa	7	126808556	126809321	766	.	4.55549	3.13011e-07	0.00317548
893	Ankrd37	8	45999944	46000525	582	.	4.55549	3.13011e-07	0.00317548
894	Fam46a	9	85326308	85326710	403	.	4.55549	3.13011e-07	0.00317548
895	Taf15	11	83472735	83473594	860	.	4.5434	1.44072e-09	3.42665e-05
896	Bcas3	11	85352618	85353450	833	.	4.5434	1.44072e-09	3.42665e-05
897	Dctn4	18	60525967	60526980	1014	.	4.5434	1.44072e-09	3.42665e-05
898	Taf6l	19	8786081	8786553	473	.	4.5434	1.44072e-09	3.42665e-05
899	Eri3	4	117550120	117550698	579	.	4.5434	1.44072e-09	3.42665e-05
900	Baz1b	5	135186910	135187724	815	.	4.5434	1.44072e-09	3.42665e-05
901	Aimp2	5	143909478	143910198	721	.	4.5434	1.44072e-09	3.42665e-05
902	Pccb	9	101034543	101034938	396	.	4.5434	1.44072e-09	3.42665e-05
903	Tex264	9	106685206	106686034	829	.	4.5434	1.44072e-09	3.42665e-05
904	Smchd1	17	71354183	71354679	497	.	4.53871	1.70573e-06	0.0106849
905	Rps6	4	86856643	86857324	682	.	4.53244	6.25533e-09	0.000124543
906	Ost4	5	30907462	30908188	727	.	4.53244	6.25533e-09	0.000124543
907	Abi2	1	60409326	60409944	619	.	4.52754	1.87254e-07	0.00202815
908	Pelp1	11	70409589	70410597	1009	.	4.52754	1.87254e-07	0.00202815
909	Fgd3	13	49298363	49298730	368	.	4.52754	1.87254e-07	0.00202815
910	Afg3l2	18	67448966	67449481	516	.	4.52754	1.87254e-07	0.00202815
911	P2ry1	3	61001952	61002772	821	.	4.52754	1.87254e-07	0.00202815
912	Rfx5	3	94953861	94954320	460	.	4.52754	1.87254e-07	0.00202815
913	Atf6b	17	34646974	34647588	615	.	4.52014	2.64198e-08	0.000420155
914	Hist1h3g	13	23533825	23534210	386	.	4.5157	1.87366e-06	0.0114704
915	Gm20407	19	27992691	27993155	465	.	4.5157	1.87366e-06	0.0114704
916	Camk2d	3	126783638	126783940	303	.	4.5157	1.87366e-06	0.0114704
917	Gm44736	7	73673861	73674182	322	.	4.5157	1.87366e-06	0.0114704
918	Olfr886-ps1	9	38067487	38067759	273	.	4.5157	1.87366e-06	0.0114704
919	Atrx	X	105928910	105929372	463	.	4.5157	1.87366e-06	0.0114704
920	Ybx1	4	119294145	119294944	800	.	4.51522	3.33542e-09	7.03672e-05
921	Kctd7	5	130144495	130145111	617	.	4.51522	3.33542e-09	7.03672e-05
922	Per2	1	91459336	91459759	424	.	4.51275	1.36773e-08	0.000243826
923	Gm5421	10	22343513	22344155	643	.	4.51275	1.36773e-08	0.000243826
924	Pabpn1	14	54893785	54894397	613	.	4.51275	1.36773e-08	0.000243826
925	Cenpj	14	56571475	56572118	644	.	4.51275	1.36773e-08	0.000243826
926	Ebag9	15	44618892	44620088	1197	.	4.51275	1.36773e-08	0.000243826
927	Pvt1	15	62098778	62099227	450	.	4.51275	1.36773e-08	0.000243826
928	Cbx5	15	103239319	103240623	1305	.	4.51275	1.36773e-08	0.000243826
929	Trmt6	2	132815744	132816480	737	.	4.51275	1.36773e-08	0.000243826
930	Acot8	2	164804743	164805633	891	.	4.51275	1.36773e-08	0.000243826
931	Jun	4	95051972	95052870	899	.	4.51275	1.36773e-08	0.000243826
932	Calm3	7	16923800	16924358	559	.	4.51275	1.36773e-08	0.000243826
933	Sertad1	7	27486799	27487352	554	.	4.51275	1.36773e-08	0.000243826
934	Eed	7	89980171	89981114	944	.	4.51275	1.36773e-08	0.000243826
935	Evi5l	8	4165773	4166862	1090	.	4.51275	1.36773e-08	0.000243826
936	Cdca4	12	112829065	112829843	779	.	4.50416	1.07505e-07	0.0013649
937	Unc5a	13	54948360	54950089	1730	.	4.50416	1.07505e-07	0.0013649
938	Fam213a	14	41013344	41013926	583	.	4.50416	1.07505e-07	0.0013649
939	Slain1	14	103650049	103651071	1023	.	4.50416	1.07505e-07	0.0013649
940	Med30	15	52712347	52712885	539	.	4.50416	1.07505e-07	0.0013649
941	Cpox	16	58670182	58670593	412	.	4.50416	1.07505e-07	0.0013649
942	Msh5	17	35046408	35046976	569	.	4.50416	1.07505e-07	0.0013649
943	Stard6	18	70493932	70494527	596	.	4.50416	1.07505e-07	0.0013649
944	Asah1	8	41374339	41374829	491	.	4.50416	1.07505e-07	0.0013649
945	Kcnab2	4	152477358	152478180	823	.	4.49992	1.76275e-09	4.0333e-05
946	Epm2aip1	9	111270960	111272088	1129	.	4.49992	1.76275e-09	4.0333e-05
947	Gtpbp8	16	44747219	44747552	334	.	4.49292	2.05518e-06	0.0122464
948	Arl4d	11	101665354	101665738	385	.	4.4843	5.99777e-08	0.000869961
949	Llgl2	11	115823338	115824484	1147	.	4.4843	5.99777e-08	0.000869961
950	Sh3bp5	14	31435194	31435578	385	.	4.4843	5.99777e-08	0.000869961
951	Minpp1	19	32486106	32486572	467	.	4.4843	5.99777e-08	0.000869961
952	Larp7	3	127553307	127553624	318	.	4.4843	5.99777e-08	0.000869961
953	Prrt4	6	29178905	29179288	384	.	4.4843	5.99777e-08	0.000869961
954	Rnf170	8	26119037	26119948	912	.	4.4843	5.99777e-08	0.000869961
955	Ahcyl2	6	29875696	29875967	272	.	4.47947	1.80098e-06	0.0111864
956	Magohb	6	131292907	131293464	558	.	4.47947	1.80098e-06	0.0111864
957	Bcl2l1	2	152831198	152831845	648	.	4.4778	1.13485e-10	3.41861e-06
958	Gm5112	6	122810856	122811465	610	.	4.4778	1.13485e-10	3.41861e-06
959	Gli2	1	119053376	119054374	999	.	4.46869	1.23152e-07	0.00147737
960	Pum2	12	8673897	8674899	1003	.	4.46869	1.23152e-07	0.00147737
961	A530084C06Rik	13	31558946	31560170	1225	.	4.46869	1.23152e-07	0.00147737
962	Cln5	14	103070185	103071125	941	.	4.46869	1.23152e-07	0.00147737
963	Asap1	15	64382198	64383008	811	.	4.46869	1.23152e-07	0.00147737
964	Ercc4	16	13109634	13110453	820	.	4.46869	1.23152e-07	0.00147737
965	Hsp90ab1	17	45572602	45573355	754	.	4.46869	1.23152e-07	0.00147737
966	Ndufv2	17	66100865	66101773	909	.	4.46869	1.23152e-07	0.00147737
967	Map3k2	18	32162796	32163555	760	.	4.46869	1.23152e-07	0.00147737
968	Smc5	19	23273520	23274070	551	.	4.46869	1.23152e-07	0.00147737
969	Gm5841	3	8327138	8327669	532	.	4.46869	1.23152e-07	0.00147737
970	Trim33	3	103279036	103280321	1286	.	4.46869	1.23152e-07	0.00147737
971	Lrrc7	3	158560976	158562462	1487	.	4.46869	1.23152e-07	0.00147737
972	Pax5	4	44703769	44704737	969	.	4.46869	1.23152e-07	0.00147737
973	Smim20	5	53267073	53267520	448	.	4.46869	1.23152e-07	0.00147737
974	Mkln1	6	31398682	31399016	335	.	4.46869	1.23152e-07	0.00147737
975	Usp39	6	72344850	72345290	441	.	4.46869	1.23152e-07	0.00147737
976	Leng8	7	4136539	4137650	1112	.	4.46869	1.23152e-07	0.00147737
977	Meis3	7	16175231	16175576	346	.	4.46869	1.23152e-07	0.00147737
978	Slc35f3	8	126298383	126298781	399	.	4.46869	1.23152e-07	0.00147737
979	Lhx6	2	36104566	36105882	1317	.	4.46823	4.3015e-07	0.00400959
980	Edem3	1	151754935	151755786	852	.	4.46724	3.27778e-08	0.000506559
981	Yy1	12	108792597	108793205	609	.	4.46724	3.27778e-08	0.000506559
982	Lrpprc	17	84790304	84790956	653	.	4.46724	3.27778e-08	0.000506559
983	Rlf	4	121214590	121215364	775	.	4.46724	3.27778e-08	0.000506559
984	Mif4gd	11	115612289	115612938	650	.	4.46184	6.55481e-08	0.000934997
985	Tex261	6	83774921	83775941	1021	.	4.4614	2.39591e-07	0.00253519
986	Taf10	7	105744360	105744729	370	.	4.45401	4.53044e-07	0.00419827
987	Uap1	1	170174503	170175376	874	.	4.45241	1.76397e-08	0.000292287
988	Fnbp4	2	90745272	90745991	720	.	4.45241	1.76397e-08	0.000292287
989	Ltk	2	119757963	119758610	648	.	4.45241	1.76397e-08	0.000292287
990	Prpf38b	3	108911347	108911924	578	.	4.45241	1.76397e-08	0.000292287
991	Rpl6	5	121204530	121204859	330	.	4.45241	1.76397e-08	0.000292287
992	Limk1	5	134688382	134689060	679	.	4.45241	1.76397e-08	0.000292287
993	Gm15603	1	10695048	10695607	560	.	4.45169	1.33894e-06	0.00880096
994	Nemp2	1	52630440	52631037	598	.	4.45169	1.33894e-06	0.00880096
995	Fam126b	1	58585700	58586131	432	.	4.45169	1.33894e-06	0.00880096
996	Nus1	10	52417155	52418029	875	.	4.45169	1.33894e-06	0.00880096
997	Naa15	3	51415681	51416004	324	.	4.45169	1.33894e-06	0.00880096
998	Ppp1r16a	15	76671476	76671860	385	.	4.4484	2.51495e-07	0.00265944
999	Shank1	7	44335429	44336304	876	.	4.4484	2.51495e-07	0.00265944
1000	Parp2	14	50808620	50809016	397	.	4.44804	2.46252e-06	0.0142873
1001	Angel1	12	86725879	86726618	740	.	4.44437	1.13183e-09	2.74239e-05
1002	Nespas	2	174295177	174295755	579	.	4.43941	9.3821e-09	0.000177309
1003	Cebpa	7	35119172	35119929	758	.	4.43941	9.3821e-09	0.000177309
1004	Pidd1	7	141441621	141442326	706	.	4.43609	3.72297e-08	0.000565132
1005	Rpl36-ps2	11	76601314	76601675	362	.	4.43445	1.42452e-06	0.00910836
1006	Ogfrl1	1	23382234	23383530	1297	.	4.42971	8.73534e-07	0.00675647
1007	E2f7	10	110744781	110745953	1173	.	4.42971	8.73534e-07	0.00675647
1008	Clic6	16	92484949	92485381	433	.	4.42971	8.73534e-07	0.00675647
1009	Gtf2i	5	134314774	134315177	404	.	4.42971	8.73534e-07	0.00675647
1010	Limd1	9	123477984	123479581	1598	.	4.42971	8.73534e-07	0.00675647
1011	Gm24493	X	37633807	37634072	266	.	4.42971	8.73534e-07	0.00675647
1012	Tubb6	18	67390318	67391697	1380	.	4.42792	4.94493e-09	9.98481e-05
1013	Gm35911	5	99917827	99918181	355	.	4.4211	2.23455e-06	0.0131456
1014	Lsm14b	2	180024293	180025218	926	.	4.41991	1.48518e-07	0.00166667
1015	Fam192a	8	94601176	94602825	1650	.	4.41769	2.58762e-09	5.57288e-05
1016	Ahi1	10	20952198	20952536	339	.	4.41189	5.28311e-07	0.00470067
1017	Phf20l1	15	66577310	66578072	763	.	4.41189	5.28311e-07	0.00470067
1018	Svil	18	5103584	5104221	638	.	4.41189	5.28311e-07	0.00470067
1019	4933405D12Rik	3	122924042	122924397	356	.	4.41189	5.28311e-07	0.00470067
1020	Zfp212	6	47920783	47921174	392	.	4.41189	5.28311e-07	0.00470067
1021	Bhlhe41	6	145865340	145865989	650	.	4.41189	5.28311e-07	0.00470067
1022	Zfp280d	9	72274721	72275004	284	.	4.41189	5.28311e-07	0.00470067
1023	Mef2d	3	88142055	88142872	818	.	4.40813	1.55403e-07	0.00174225
1024	1700067G17Rik	1	89015472	89015770	299	.	4.40198	2.39751e-06	0.0140407
1025	Gm45466	8	35217777	35218258	482	.	4.40198	2.39751e-06	0.0140407
1026	Fam229b	10	39133707	39134524	818	.	4.39995	9.72165e-07	0.00728283
1027	Top2a	11	99023888	99024272	385	.	4.39995	9.72165e-07	0.00728283
1028	Gm20474	12	23633754	23634720	967	.	4.39995	9.72165e-07	0.00728283
1029	Hist1h2br	13	21831977	21832296	320	.	4.39995	9.72165e-07	0.00728283
1030	A330102I10Rik	13	29014420	29014719	300	.	4.39995	9.72165e-07	0.00728283
1031	Nipbl	15	8443485	8444890	1406	.	4.39995	9.72165e-07	0.00728283
1032	Mmadhc	2	50296272	50296816	545	.	4.39995	9.72165e-07	0.00728283
1033	Gm13580	2	60411724	60412114	391	.	4.39995	9.72165e-07	0.00728283
1034	Rpl22l1	3	28805152	28805983	832	.	4.39995	9.72165e-07	0.00728283
1035	B3galnt1	3	69598190	69598691	502	.	4.39995	9.72165e-07	0.00728283
1036	Pmvk	3	89459013	89459510	498	.	4.39995	9.72165e-07	0.00728283
1037	Bend5	4	111415066	111415575	510	.	4.39995	9.72165e-07	0.00728283
1038	Phactr4	4	132398070	132398354	285	.	4.39995	9.72165e-07	0.00728283
1039	Gm2651	6	3207994	3208351	358	.	4.39995	9.72165e-07	0.00728283
1040	Gm44972	7	24731609	24731970	362	.	4.39995	9.72165e-07	0.00728283
1041	Dhcr7	7	143829916	143830435	520	.	4.39995	9.72165e-07	0.00728283
1042	RP23-162M13.11	8	71760228	71760639	412	.	4.39995	9.72165e-07	0.00728283
1043	Gm8093	9	78427567	78428104	538	.	4.39995	9.72165e-07	0.00728283
1044	Txlng	X	162829077	162829634	558	.	4.39995	9.72165e-07	0.00728283
1045	Pign	1	105663361	105664385	1025	.	4.39993	1.1155e-08	0.000209113
1046	L2hgdh	12	69724506	69724941	436	.	4.39993	1.1155e-08	0.000209113
1047	Ptpdc1	13	48625254	48625983	730	.	4.39993	1.1155e-08	0.000209113
1048	Anp32e	3	95928896	95929488	593	.	4.39993	1.1155e-08	0.000209113
1049	Sdf4	4	155991418	155993621	2204	.	4.39993	1.1155e-08	0.000209113
1050	Wbscr22	5	135063938	135064963	1026	.	4.39993	1.1155e-08	0.000209113
1051	Pdf	8	107048148	107048604	457	.	4.39993	1.1155e-08	0.000209113
1052	Fcgr3	1	171065092	171065479	388	.	4.39992	8.48399e-11	2.61e-06
1053	Nhej1	1	75124986	75125310	325	.	4.39715	3.04572e-07	0.00312925
1054	Slc2a12	10	22645139	22645572	434	.	4.39715	3.04572e-07	0.00312925
1055	Hmmr	11	40733280	40733872	593	.	4.39715	3.04572e-07	0.00312925
1056	Fermt2	14	45529508	45530025	518	.	4.39715	3.04572e-07	0.00312925
1057	Atad2	15	58134522	58135456	935	.	4.39715	3.04572e-07	0.00312925
1058	Dtx3l	16	35938419	35939186	768	.	4.39715	3.04572e-07	0.00312925
1059	Dopey2	16	93711576	93712452	877	.	4.39715	3.04572e-07	0.00312925
1060	Lrpprc	17	84731366	84731685	320	.	4.39715	3.04572e-07	0.00312925
1061	Ppid	3	79591202	79591704	503	.	4.39715	3.04572e-07	0.00312925
1062	Stxbp3	3	108840152	108840843	692	.	4.39715	3.04572e-07	0.00312925
1063	Arid1a	4	133753674	133754650	977	.	4.39715	3.04572e-07	0.00312925
1064	Vopp1	6	57825109	57825390	282	.	4.39715	3.04572e-07	0.00312925
1065	Pcbp1	6	86526109	86527370	1262	.	4.39715	3.04572e-07	0.00312925
1066	Btbd1	7	81828683	81829905	1223	.	4.39715	3.04572e-07	0.00312925
1067	Rdh10	1	16105003	16106176	1174	.	4.38476	1.70032e-07	0.00187897
1068	Nle1	11	82908156	82908695	540	.	4.38476	1.70032e-07	0.00187897
1069	Snx13	12	35046726	35047253	528	.	4.38476	1.70032e-07	0.00187897
1070	Hoxd3	2	74740294	74740684	391	.	4.38476	1.70032e-07	0.00187897
1071	Zbtb10	3	9251063	9251821	759	.	4.38476	1.70032e-07	0.00187897
1072	Smg5	3	88335952	88336511	560	.	4.38476	1.70032e-07	0.00187897
1073	Prkacb	3	146812360	146813410	1051	.	4.38476	1.70032e-07	0.00187897
1074	Tmem165	5	76183585	76184006	422	.	4.38476	1.70032e-07	0.00187897
1075	5430416N02Rik	5	100429224	100429986	763	.	4.38476	1.70032e-07	0.00187897
1076	Shisa7	7	4831391	4832033	643	.	4.38476	1.70032e-07	0.00187897
1077	Sbf2	7	110614556	110616172	1617	.	4.38476	1.70032e-07	0.00187897
1078	Rab20	8	11478160	11478642	483	.	4.38476	1.70032e-07	0.00187897
1079	Fam184a	10	53750383	53751538	1156	.	4.37419	9.28068e-08	0.00119578
1080	Rilp	11	75510072	75510957	886	.	4.37419	9.28068e-08	0.00119578
1081	Tor2a	2	32756924	32757710	787	.	4.37419	9.28068e-08	0.00119578
1082	Epb41l1	2	156421347	156421977	631	.	4.37419	9.28068e-08	0.00119578
1083	Tyms	5	30073181	30073508	328	.	4.37419	9.28068e-08	0.00119578
1084	Fbrsl1	5	110447541	110449147	1607	.	4.37419	9.28068e-08	0.00119578
1085	Kmt5a	5	124439594	124440523	930	.	4.36871	6.07156e-12	2.24311e-07
1086	Gm13836	5	115491871	115492272	402	.	4.36681	1.81581e-06	0.0111864
1087	Suco	1	161876239	161877165	927	.	4.36507	4.9831e-08	0.000738227
1088	Vti1b	12	79171973	79172599	627	.	4.36507	4.9831e-08	0.000738227
1089	Mob1b	5	88721478	88722050	573	.	4.36507	4.9831e-08	0.000738227
1090	Tpcn1	5	120588685	120589005	321	.	4.36507	4.9831e-08	0.000738227
1091	Lpcat3	6	124662764	124663462	699	.	4.36507	4.9831e-08	0.000738227
1092	Ciart	3	95881991	95882704	714	.	4.35842	8.60161e-10	2.14487e-05
1093	Agfg2	5	137683869	137685061	1193	.	4.35842	8.60161e-10	2.14487e-05
1094	Sun1	5	139200110	139201085	976	.	4.35842	8.60161e-10	2.14487e-05
1095	Wbp1	6	83121112	83122292	1181	.	4.35842	8.60161e-10	2.14487e-05
1096	Mir709	8	84083918	84085649	1732	.	4.35712	2.64308e-08	0.000420243
1097	Clic4	4	135271981	135273157	1177	.	4.35013	1.38886e-08	0.000244214
1098	Gpx4	10	80053245	80053854	610	.	4.34394	7.24519e-09	0.000141332
1099	Hnrnpa0	13	58127693	58129018	1326	.	4.34394	7.24519e-09	0.000141332
1100	Gm22566	10	25054838	25055166	329	.	4.33968	3.78416e-06	0.0201104
1101	Uhmk1	1	170215040	170215596	557	.	4.33796	1.07216e-07	0.0013649
1102	Rab21	10	115315418	115315809	392	.	4.33796	1.07216e-07	0.0013649
1103	Tmem11	11	60878177	60878836	660	.	4.33796	1.07216e-07	0.0013649
1104	Per1	11	69094699	69095262	564	.	4.33796	1.07216e-07	0.0013649
1105	Ddx5	11	106787507	106787863	357	.	4.33796	1.07216e-07	0.0013649
1106	Mrpl12	11	120484599	120484931	333	.	4.33796	1.07216e-07	0.0013649
1107	Etv1	12	38778464	38779053	590	.	4.33796	1.07216e-07	0.0013649
1108	Brd1	15	88733109	88733837	729	.	4.33796	1.07216e-07	0.0013649
1109	Ccdc58	16	36071287	36071701	415	.	4.33796	1.07216e-07	0.0013649
1110	Cadm2	16	67620962	67621252	291	.	4.33796	1.07216e-07	0.0013649
1111	Mtch1	17	29347334	29348049	716	.	4.33796	1.07216e-07	0.0013649
1112	Cchcr1	17	35516614	35517713	1100	.	4.33796	1.07216e-07	0.0013649
1113	Mynn	3	30602291	30603027	737	.	4.33796	1.07216e-07	0.0013649
1114	Rbm46	3	82875845	82876841	997	.	4.33796	1.07216e-07	0.0013649
1115	Wdr78	4	103113917	103115038	1122	.	4.33796	1.07216e-07	0.0013649
1116	Lrp8	4	107802399	107803067	669	.	4.33796	1.07216e-07	0.0013649
1117	Pou3f1	4	124656785	124658398	1614	.	4.33796	1.07216e-07	0.0013649
1118	Vamp3	4	151057294	151058215	922	.	4.33796	1.07216e-07	0.0013649
1119	Evc2	5	37336549	37337137	589	.	4.33796	1.07216e-07	0.0013649
1120	Anapc4	5	52833817	52834324	508	.	4.33796	1.07216e-07	0.0013649
1121	Nkx6-1	5	101663876	101665587	1712	.	4.33796	1.07216e-07	0.0013649
1122	Pyurf	6	57691761	57692331	571	.	4.33796	1.07216e-07	0.0013649
1123	Ccdc9	7	16285938	16286612	675	.	4.33796	1.07216e-07	0.0013649
1124	Tollip	7	141902163	141902788	626	.	4.33796	1.07216e-07	0.0013649
1125	Arcn1	9	44767326	44768120	795	.	4.33796	1.07216e-07	0.0013649
1126	Zw10	9	49055511	49055916	406	.	4.33796	1.07216e-07	0.0013649
1127	Isl2	9	55540537	55541227	691	.	4.33796	1.07216e-07	0.0013649
1128	Gnb5	9	75313925	75314746	822	.	4.33796	1.07216e-07	0.0013649
1129	Lztfl1	9	123717221	123717947	727	.	4.33796	1.07216e-07	0.0013649
1130	Gm17552	19	4169345	4169845	501	.	4.33532	5.633e-08	0.000821145
1131	Myh14	7	44669168	44669517	350	.	4.33474	3.84787e-07	0.00374723
1132	Panx2	15	89060124	89060568	445	.	4.31611	2.21621e-07	0.00235717
1133	Dbi	1	120120733	120121267	535	.	4.30428	8.6868e-09	0.000165665
1134	Nfyb	10	82763827	82764361	535	.	4.30428	8.6868e-09	0.000165665
1135	Pdk2	11	95041082	95041619	538	.	4.30428	8.6868e-09	0.000165665
1136	Cblb	16	52031198	52031675	478	.	4.30428	8.6868e-09	0.000165665
1137	Phtf2	5	20881358	20882543	1186	.	4.30428	8.6868e-09	0.000165665
1138	Dancr	5	74092802	74093378	577	.	4.30428	8.6868e-09	0.000165665
1139	Samd4b	7	28436199	28436885	687	.	4.30428	8.6868e-09	0.000165665
1140	Myh14	7	44670597	44671272	676	.	4.30428	8.6868e-09	0.000165665
1141	Tm2d2	8	25016567	25017626	1060	.	4.30428	8.6868e-09	0.000165665
1142	Tlk1	2	70825861	70826122	262	.	4.2978	4.45677e-06	0.0223301
1143	Gm44333	X	58794511	58794981	471	.	4.2978	4.45677e-06	0.0223301
1144	Gm10863	15	79209070	79209404	335	.	4.2937	2.41702e-07	0.00255688
1145	8430419K02Rik	11	18871434	18872092	659	.	4.29065	3.60255e-06	0.019309
1146	Smyd4	11	75346792	75347060	269	.	4.29065	3.60255e-06	0.019309
1147	Net1	13	3918055	3918350	296	.	4.29065	3.60255e-06	0.019309
1148	Zfp595	13	67332210	67332736	527	.	4.29065	3.60255e-06	0.019309
1149	Trps1	15	50889559	50890511	953	.	4.29065	3.60255e-06	0.019309
1150	Srpk2	5	23684311	23684622	312	.	4.29065	3.60255e-06	0.019309
1151	Akap17b	X	36644522	36645525	1004	.	4.29065	3.60255e-06	0.019309
1152	Specc1l	10	75211936	75212668	733	.	4.28511	2.43232e-06	0.0142194
1153	Hist1h3g	13	23535111	23535498	388	.	4.28511	2.43232e-06	0.0142194
1154	Mbd2	18	70568153	70568607	455	.	4.28511	2.43232e-06	0.0142194
1155	Dcc	18	72350379	72351255	877	.	4.28511	2.43232e-06	0.0142194
1156	Bdnf	2	109673423	109673885	463	.	4.28511	2.43232e-06	0.0142194
1157	Atpaf1	4	115784769	115785454	686	.	4.28511	2.43232e-06	0.0142194
1158	Ago1	4	126442928	126443180	253	.	4.28511	2.43232e-06	0.0142194
1159	Chic2	5	75044196	75044890	695	.	4.28511	2.43232e-06	0.0142194
1160	9330118I20Rik	6	63257836	63258145	310	.	4.28511	2.43232e-06	0.0142194
1161	Zfp784	7	5038134	5038871	738	.	4.28511	2.43232e-06	0.0142194
1162	Stag1	9	100598260	100598625	366	.	4.28511	2.43232e-06	0.0142194
1163	Rp2	X	20364281	20364663	383	.	4.28511	2.43232e-06	0.0142194
1164	Rpf2	10	40246779	40247131	353	.	4.28069	1.49235e-06	0.00952994
1165	Gm8580	10	93665462	93665711	250	.	4.28069	1.49235e-06	0.00952994
1166	Gemin5	11	58168123	58168672	550	.	4.28069	1.49235e-06	0.00952994
1167	Elac1	18	73753882	73754561	680	.	4.28069	1.49235e-06	0.00952994
1168	Chn1	2	73774648	73775096	449	.	4.28069	1.49235e-06	0.00952994
1169	Spo11	2	172979841	172980145	305	.	4.28069	1.49235e-06	0.00952994
1170	Reln	5	21895301	21895607	307	.	4.28069	1.49235e-06	0.00952994
1171	Fam47e	5	92554848	92555507	660	.	4.28069	1.49235e-06	0.00952994
1172	Zkscan1	5	138085001	138085455	455	.	4.28069	1.49235e-06	0.00952994
1173	Igf2bp3	6	49215267	49215748	482	.	4.28069	1.49235e-06	0.00952994
1174	Phc1	6	122339234	122340105	872	.	4.28069	1.49235e-06	0.00952994
1175	Prx	7	27507715	27508367	653	.	4.28069	1.49235e-06	0.00952994
1176	Apba2	7	64502493	64502843	351	.	4.28069	1.49235e-06	0.00952994
1177	Nae1	8	104534099	104534683	585	.	4.28069	1.49235e-06	0.00952994
1178	B3gat1	9	26733545	26734056	512	.	4.28069	1.49235e-06	0.00952994
1179	Eya1	1	14309581	14309966	386	.	4.27774	4.81781e-06	0.0238891
1180	Pak2	16	32043920	32044607	688	.	4.27774	4.81781e-06	0.0238891
1181	Krtap19-4	16	88884801	88885108	308	.	4.27774	4.81781e-06	0.0238891
1182	Osbpl1a	18	12941376	12942023	648	.	4.27774	4.81781e-06	0.0238891
1183	Gm13316	2	14812427	14812787	361	.	4.27774	4.81781e-06	0.0238891
1184	Gm13565	2	62440825	62441150	326	.	4.27774	4.81781e-06	0.0238891
1185	Gm14640	2	171216045	171216408	364	.	4.27774	4.81781e-06	0.0238891
1186	Gm23147	3	6338796	6339418	623	.	4.27774	4.81781e-06	0.0238891
1187	Gm21958	3	54714838	54715243	406	.	4.27774	4.81781e-06	0.0238891
1188	Mlf1	3	67374584	67375036	453	.	4.27774	4.81781e-06	0.0238891
1189	Mkln1	6	31487831	31488334	504	.	4.27774	4.81781e-06	0.0238891
1190	Slc15a5	6	138035906	138036374	469	.	4.27774	4.81781e-06	0.0238891
1191	Gm45364	7	12206143	12206428	286	.	4.27774	4.81781e-06	0.0238891
1192	Stag2	X	42149985	42150447	463	.	4.27774	4.81781e-06	0.0238891
1193	Zfx	X	94123141	94123718	578	.	4.27774	4.81781e-06	0.0238891
1194	Arxes1	X	136032898	136033550	653	.	4.27774	4.81781e-06	0.0238891
1195	Ptpn20	14	33587979	33588521	543	.	4.27716	4.8287e-06	0.0238891
1196	Agfg1	1	82839217	82839703	487	.	4.27707	8.64928e-07	0.00675647
1197	Vsnl1	12	11436601	11436952	352	.	4.27707	8.64928e-07	0.00675647
1198	Hist1h4j	13	21734854	21735516	663	.	4.27707	8.64928e-07	0.00675647
1199	Ncoa4	14	32165553	32165972	420	.	4.27707	8.64928e-07	0.00675647
1200	Nectin3	16	46496456	46497432	977	.	4.27707	8.64928e-07	0.00675647
1201	Gabpb2	3	95217767	95218142	376	.	4.27707	8.64928e-07	0.00675647
1202	Trabd2b	4	114405824	114407022	1199	.	4.27707	8.64928e-07	0.00675647
1203	Camk2n1	4	138454766	138455226	461	.	4.27707	8.64928e-07	0.00675647
1204	Bloc1s4	5	36748115	36748914	800	.	4.27707	8.64928e-07	0.00675647
1205	Gm5893	7	24829038	24829332	295	.	4.27707	8.64928e-07	0.00675647
1206	Mfsd4b3	10	39959814	39960173	360	.	4.27407	4.83259e-07	0.00445584
1207	Pkib	10	57631930	57632375	446	.	4.27407	4.83259e-07	0.00445584
1208	Ppm1h	10	122679243	122679943	701	.	4.27407	4.83259e-07	0.00445584
1209	Ascc2	11	4637449	4637944	496	.	4.27407	4.83259e-07	0.00445584
1210	Tshr	12	91400902	91401459	558	.	4.27407	4.83259e-07	0.00445584
1211	Rcor1	12	111038790	111039619	830	.	4.27407	4.83259e-07	0.00445584
1212	Abhd10	16	45742794	45743074	281	.	4.27407	4.83259e-07	0.00445584
1213	Arid1b	17	4995610	4996773	1164	.	4.27407	4.83259e-07	0.00445584
1214	Wdr4	17	31511862	31512500	639	.	4.27407	4.83259e-07	0.00445584
1215	Gna14	19	16436262	16436966	705	.	4.27407	4.83259e-07	0.00445584
1216	Mrps33	6	39810838	39811194	357	.	4.27407	4.83259e-07	0.00445584
1217	Zbtb32	7	30599929	30600316	388	.	4.27407	4.83259e-07	0.00445584
1218	Dcun1d3	7	119895565	119896206	642	.	4.27407	4.83259e-07	0.00445584
1219	Tcta	9	108306168	108306974	807	.	4.27407	4.83259e-07	0.00445584
1220	Myo1b	1	51914966	51916115	1150	.	4.27153	2.63397e-07	0.00277952
1221	Rabgap1l	1	160792028	160793244	1217	.	4.27153	2.63397e-07	0.00277952
1222	Cep170	1	176813493	176813897	405	.	4.27153	2.63397e-07	0.00277952
1223	Irx2	13	72627236	72627696	461	.	4.27153	2.63397e-07	0.00277952
1224	Gm23880	15	81585041	81586668	1628	.	4.27153	2.63397e-07	0.00277952
1225	Srsf3	17	29032017	29032903	887	.	4.27153	2.63397e-07	0.00277952
1226	Surf4	2	26932839	26933797	959	.	4.27153	2.63397e-07	0.00277952
1227	Sigmar1	4	41741027	41741560	534	.	4.27153	2.63397e-07	0.00277952
1228	Epb41	4	132048302	132049511	1210	.	4.27153	2.63397e-07	0.00277952
1229	Ccne1	7	38106563	38108056	1494	.	4.27153	2.63397e-07	0.00277952
1230	Tmem135	7	89404143	89404943	801	.	4.27153	2.63397e-07	0.00277952
1231	Pdp2	8	104591104	104591714	611	.	4.27153	2.63397e-07	0.00277952
1232	Adad2	8	119612518	119613232	715	.	4.27153	2.63397e-07	0.00277952
1233	Gm7553	1	83003846	83004288	443	.	4.26935	1.41062e-07	0.00159448
1234	Pask	1	93342552	93343327	776	.	4.26935	1.41062e-07	0.00159448
1235	Zbtb7a	10	81136989	81138316	1328	.	4.26935	1.41062e-07	0.00159448
1236	Nop56	2	130274158	130274756	599	.	4.26935	1.41062e-07	0.00159448
1237	Faf1	4	109676406	109677059	654	.	4.26935	1.41062e-07	0.00159448
1238	Brat1	5	140704671	140705429	759	.	4.26935	1.41062e-07	0.00159448
1239	Phb2	6	124714966	124715276	311	.	4.26935	1.41062e-07	0.00159448
1240	Strap	6	137734940	137735535	596	.	4.26935	1.41062e-07	0.00159448
1241	Smpd3	8	106337920	106338392	473	.	4.26935	1.41062e-07	0.00159448
1242	St3gal2	8	110919749	110920330	582	.	4.26935	1.41062e-07	0.00159448
1243	Mta3	17	83705802	83706808	1007	.	4.26747	7.45865e-08	0.00101927
1244	Oxtr	6	112489252	112490110	859	.	4.26747	7.45865e-08	0.00101927
1245	Hras	7	141193766	141194261	496	.	4.26747	7.45865e-08	0.00101927
1246	Icam4	9	21029367	21029706	340	.	4.26747	7.45865e-08	0.00101927
1247	Jam2	16	84774139	84774537	399	.	4.26582	3.90607e-08	0.000588911
1248	Tnrc6c	11	117654286	117656065	1780	.	4.26437	2.03067e-08	0.000333542
1249	Hsph1	5	149635961	149636679	719	.	4.26437	2.03067e-08	0.000333542
1250	Dyrk1b	7	28179282	28180317	1036	.	4.26437	2.03067e-08	0.000333542
1251	Neil1	9	57148186	57148721	536	.	4.26214	5.05452e-07	0.00458691
1252	Ap3m1	14	21052528	21053198	671	.	4.26193	5.40145e-09	0.000108036
1253	Gins2	8	120588670	120589365	696	.	4.26193	5.40145e-09	0.000108036
1254	Alx4	2	93642724	93643268	545	.	4.26052	2.74884e-07	0.00283198
1255	Six3	17	85613261	85614007	747	.	4.25027	5.2853e-07	0.00470067
1256	Mn1	5	111416555	111418118	1564	.	4.24958	2.86814e-07	0.00295325
1257	Gm7341	1	3531555	3531960	406	.	4.24556	9.70801e-07	0.00728283
1258	4930444P10Rik	1	16092868	16093215	348	.	4.24556	9.70801e-07	0.00728283
1259	Stau2	1	16518508	16519225	718	.	4.24556	9.70801e-07	0.00728283
1260	Fam135a	1	24099678	24100784	1107	.	4.24556	9.70801e-07	0.00728283
1261	Ildr2	1	166253893	166254520	628	.	4.24556	9.70801e-07	0.00728283
1262	Nuf2	1	169531300	169531627	328	.	4.24556	9.70801e-07	0.00728283
1263	Amd1	10	40302249	40302761	513	.	4.24556	9.70801e-07	0.00728283
1264	Atg5	10	44268417	44268854	438	.	4.24556	9.70801e-07	0.00728283
1265	Hace1	10	45577771	45578545	775	.	4.24556	9.70801e-07	0.00728283
1266	Eea1	10	95938708	95939094	387	.	4.24556	9.70801e-07	0.00728283
1267	Slc25a35	11	68968793	68969061	269	.	4.24556	9.70801e-07	0.00728283
1268	Srr	11	74925604	74926304	701	.	4.24556	9.70801e-07	0.00728283
1269	Msi2	11	88717764	88718195	432	.	4.24556	9.70801e-07	0.00728283
1270	Spop	11	95414304	95414997	694	.	4.24556	9.70801e-07	0.00728283
1271	Flrt2	12	95695663	95696015	353	.	4.24556	9.70801e-07	0.00728283
1272	Arid4b	13	14062899	14063419	521	.	4.24556	9.70801e-07	0.00728283
1273	AW209491	13	14630156	14630473	318	.	4.24556	9.70801e-07	0.00728283
1274	Gm26965	13	67525683	67526253	571	.	4.24556	9.70801e-07	0.00728283
1275	Mtmr6	14	60265369	60265631	263	.	4.24556	9.70801e-07	0.00728283
1276	Wbp4	14	79481779	79482361	583	.	4.24556	9.70801e-07	0.00728283
1277	Diaph3	14	87140734	87141546	813	.	4.24556	9.70801e-07	0.00728283
1278	Fgfr1op	17	8165602	8165928	327	.	4.24556	9.70801e-07	0.00728283
1279	1600012H06Rik	17	14942852	14943206	355	.	4.24556	9.70801e-07	0.00728283
1280	Hspa1l	17	34970905	34971313	409	.	4.24556	9.70801e-07	0.00728283
1281	Prkd3	17	79020627	79021325	699	.	4.24556	9.70801e-07	0.00728283
1282	Galnt1	18	24205004	24206192	1189	.	4.24556	9.70801e-07	0.00728283
1283	Adamts19	18	58837462	58838021	560	.	4.24556	9.70801e-07	0.00728283
1284	Scarna17	18	74778194	74779042	849	.	4.24556	9.70801e-07	0.00728283
1285	Rfx3	19	28011294	28011789	496	.	4.24556	9.70801e-07	0.00728283
1286	Ric1	19	29595529	29595901	373	.	4.24556	9.70801e-07	0.00728283
1287	Mxi1	19	53329269	53330452	1184	.	4.24556	9.70801e-07	0.00728283
1288	Ankef1	2	136532068	136532416	349	.	4.24556	9.70801e-07	0.00728283
1289	Mfn1	3	32529278	32529740	463	.	4.24556	9.70801e-07	0.00728283
1290	Mccc1	3	36000135	36000703	569	.	4.24556	9.70801e-07	0.00728283
1291	Hist2h3c2	3	96240194	96240639	446	.	4.24556	9.70801e-07	0.00728283
1292	Spata6	4	111719870	111720720	851	.	4.24556	9.70801e-07	0.00728283
1293	Gm13244	4	145744800	145745547	748	.	4.24556	9.70801e-07	0.00728283
1294	Dbf4	5	8422676	8423234	559	.	4.24556	9.70801e-07	0.00728283
1295	Rbpj	5	53590932	53591302	371	.	4.24556	9.70801e-07	0.00728283
1296	Ankrd17	5	90365359	90366287	929	.	4.24556	9.70801e-07	0.00728283
1297	Uba3	6	97205095	97205931	837	.	4.24556	9.70801e-07	0.00728283
1298	Irgc1	7	24453358	24453945	588	.	4.24556	9.70801e-07	0.00728283
1299	Tub	7	109010648	109010933	286	.	4.24556	9.70801e-07	0.00728283
1300	Klf2	8	72318548	72318942	395	.	4.24556	9.70801e-07	0.00728283
1301	Csnk2a2	8	95488773	95489087	315	.	4.24556	9.70801e-07	0.00728283
1302	Robo4	9	37402612	37403042	431	.	4.24556	9.70801e-07	0.00728283
1303	Zbtb38	9	96719490	96719845	356	.	4.24556	9.70801e-07	0.00728283
1304	Hdac6	X	7947650	7948072	423	.	4.24556	9.70801e-07	0.00728283
1305	Cited1	X	102250464	102251647	1184	.	4.24556	9.70801e-07	0.00728283
1306	Cpne6	14	55510966	55511890	925	.	4.23869	2.99206e-07	0.00307518
1307	Ttbk1	17	46486993	46487697	705	.	4.23791	1.74036e-06	0.010862
1308	Nsun7	5	66260865	66261241	377	.	4.23647	5.65015e-06	0.025229
1309	Pde6d	1	86582494	86582815	322	.	4.2307	8.6896e-08	0.00113965
1310	Sptssa	12	54656430	54656752	323	.	4.2307	8.6896e-08	0.00113965
1311	Ppp2r5e	12	75596104	75596973	870	.	4.2307	8.6896e-08	0.00113965
1312	Cacna2d3	14	29721377	29723283	1907	.	4.2307	8.6896e-08	0.00113965
1313	Spryd7	14	61556164	61556583	420	.	4.2307	8.6896e-08	0.00113965
1314	Dnajc3	14	118937505	118938522	1018	.	4.2307	8.6896e-08	0.00113965
1315	Pla2g6	15	79328073	79328552	480	.	4.2307	8.6896e-08	0.00113965
1316	Pacsin2	15	83464296	83464699	404	.	4.2307	8.6896e-08	0.00113965
1317	Csrnp2	15	100494754	100495568	815	.	4.2307	8.6896e-08	0.00113965
1318	Mllt1	17	56935014	56935739	726	.	4.2307	8.6896e-08	0.00113965
1319	Zfp438	18	5334058	5335083	1026	.	4.2307	8.6896e-08	0.00113965
1320	Mpp7	18	7626471	7627196	726	.	4.2307	8.6896e-08	0.00113965
1321	Slc26a2	18	61211310	61211893	584	.	4.2307	8.6896e-08	0.00113965
1322	Gm23301	18	75000528	75001234	707	.	4.2307	8.6896e-08	0.00113965
1323	Zdhhc24	19	4878327	4879111	785	.	4.2307	8.6896e-08	0.00113965
1324	Zbtb3	19	8802260	8802824	565	.	4.2307	8.6896e-08	0.00113965
1325	Ralgps1	2	33371192	33371722	531	.	4.2307	8.6896e-08	0.00113965
1326	Tpx2	2	152847878	152848279	402	.	4.2307	8.6896e-08	0.00113965
1327	Rheb	5	24841947	24843097	1151	.	4.2307	8.6896e-08	0.00113965
1328	Snrpg	6	86371301	86371955	655	.	4.2307	8.6896e-08	0.00113965
1329	Kbtbd8	6	95117493	95118432	940	.	4.2307	8.6896e-08	0.00113965
1330	Ppfibp1	6	146888134	146888748	615	.	4.2307	8.6896e-08	0.00113965
1331	Gm37494	7	39552444	39552935	492	.	4.2307	8.6896e-08	0.00113965
1332	Lipt2	7	100159132	100160045	914	.	4.2307	8.6896e-08	0.00113965
1333	Copb1	7	114254379	114254802	424	.	4.2307	8.6896e-08	0.00113965
1334	Syt17	7	118447224	118448837	1614	.	4.2307	8.6896e-08	0.00113965
1335	Rbmxl1	8	78508274	78509950	1677	.	4.2307	8.6896e-08	0.00113965
1336	Clgn	8	83389587	83390297	711	.	4.2307	8.6896e-08	0.00113965
1337	Rdx	9	52048401	52049082	682	.	4.2307	8.6896e-08	0.00113965
1338	Eif1b	9	120492085	120492668	584	.	4.2307	8.6896e-08	0.00113965
1339	Cacna1c	6	119108250	119108988	739	.	4.22384	1.83063e-06	0.0112117
1340	Calu	6	29347731	29348326	596	.	4.22215	6.53085e-09	0.00012818
1341	H2afx	9	44334257	44335344	1088	.	4.22215	6.53085e-09	0.00012818
1342	Clk3	9	57764307	57765818	1512	.	4.22215	6.53085e-09	0.00012818
1343	Gramd2	9	59680046	59680474	429	.	4.22215	6.53085e-09	0.00012818
1344	Gm7669	8	13748118	13748474	357	.	4.22192	3.04775e-06	0.0167822
1345	Padi4	4	140773956	140774324	369	.	4.2188	1.72818e-07	0.00189439
1346	Gm13238	4	145836924	145837367	444	.	4.21269	3.16811e-11	1.05877e-06
1347	Plekha4	7	45529234	45529647	414	.	4.20987	1.92495e-06	0.0116764
1348	Frmd4a	2	4300451	4300701	251	.	4.20209	4.96638e-06	0.0238891
1349	Gm45278	7	137197255	137197884	630	.	4.20006	1.14715e-06	0.00803175
1350	Arhgap39	15	76818089	76818408	320	.	4.19101	3.40259e-06	0.0184906
1351	Rasgef1a	6	118011510	118012087	578	.	4.19101	3.40259e-06	0.0184906
1352	Sfxn5	6	85332439	85333577	1139	.	4.18518	1.5046e-08	0.000262506
1353	Notch4	17	34587297	34587747	451	.	4.18193	2.93434e-08	0.000457088
1354	Avpi1	19	42128842	42129390	549	.	4.18193	2.93434e-08	0.000457088
1355	Add3	19	53142322	53142731	410	.	4.18193	2.93434e-08	0.000457088
1356	Cdkn1c	7	143460891	143461434	544	.	4.18193	2.93434e-08	0.000457088
1357	Ube2v1	2	167631287	167632299	1013	.	4.18045	6.87781e-07	0.00589251
1358	Dhx34	7	16205795	16206252	458	.	4.1792	2.02712e-07	0.0021709
1359	E130012A19Rik	11	97629050	97629858	809	.	4.17827	5.69771e-08	0.000830539
1360	Tubgcp6	15	89123135	89123859	725	.	4.17827	5.69771e-08	0.000830539
1361	Stx5a	19	8741218	8741696	479	.	4.17827	5.69771e-08	0.000830539
1362	Zmynd19	2	24949437	24950208	772	.	4.17827	5.69771e-08	0.000830539
1363	Zfp207	11	80381934	80382314	381	.	4.17687	7.0979e-06	0.0292671
1364	Gm45580	8	26438938	26439282	345	.	4.17573	3.59302e-06	0.0193081
1365	Lrrc59	11	94629562	94630005	444	.	4.17414	1.10017e-07	0.0013649
1366	Bmp6	13	38345662	38346884	1223	.	4.17414	1.10017e-07	0.0013649
1367	Sh3bp5	14	31435887	31436234	348	.	4.17414	1.10017e-07	0.0013649
1368	Ulk4	9	121276971	121277956	986	.	4.17414	1.10017e-07	0.0013649
1369	Rubcnl	14	75016122	75016616	495	.	4.16942	2.10877e-07	0.0022573
1370	Nfyc	4	120825091	120825804	714	.	4.16942	2.10877e-07	0.0022573
1371	Fscn1	5	142969917	142970243	327	.	4.16942	2.10877e-07	0.0022573
1372	Nup133	8	123949114	123949901	788	.	4.16942	2.10877e-07	0.0022573
1373	Uxs1	1	43827318	43827679	362	.	4.164	4.00258e-07	0.00376175
1374	Sh3pxd2b	11	32347386	32348465	1080	.	4.164	4.00258e-07	0.00376175
1375	Pafah1b1	11	74723344	74724571	1228	.	4.164	4.00258e-07	0.00376175
1376	Kat7	11	95309547	95309874	328	.	4.164	4.00258e-07	0.00376175
1377	Ap3b1	13	94358905	94359317	413	.	4.164	4.00258e-07	0.00376175
1378	Smim4	14	31128622	31129274	653	.	4.164	4.00258e-07	0.00376175
1379	Gpr180	14	118136939	118137596	658	.	4.164	4.00258e-07	0.00376175
1380	Dact2	17	14203114	14204346	1233	.	4.164	4.00258e-07	0.00376175
1381	Prrc2a	17	35164571	35165279	709	.	4.164	4.00258e-07	0.00376175
1382	Hhex	19	37434842	37435628	787	.	4.164	4.00258e-07	0.00376175
1383	Kazald1	19	45076804	45077181	378	.	4.164	4.00258e-07	0.00376175
1384	Ccdc92	5	124863046	124863697	652	.	4.164	4.00258e-07	0.00376175
1385	Tm6sf1	7	81858865	81859677	813	.	4.164	4.00258e-07	0.00376175
1386	Ccl25	8	4324496	4325417	922	.	4.164	4.00258e-07	0.00376175
1387	Sprtn	8	124897421	124897975	555	.	4.164	4.00258e-07	0.00376175
1388	Rora	9	69289717	69290348	632	.	4.164	4.00258e-07	0.00376175
1389	Azi2	9	118040636	118041481	846	.	4.164	4.00258e-07	0.00376175
1390	Zhx2	15	57694797	57695121	325	.	4.16056	3.79245e-06	0.0201456
1391	Cox20	1	178318305	178318745	441	.	4.15768	7.49601e-07	0.00626571
1392	Hspa4	11	53299810	53300744	935	.	4.15768	7.49601e-07	0.00626571
1393	Hint1	11	54866365	54867256	892	.	4.15768	7.49601e-07	0.00626571
1394	Ncbp3	11	73047793	73048552	760	.	4.15768	7.49601e-07	0.00626571
1395	Gas2l2	11	83429096	83429409	314	.	4.15768	7.49601e-07	0.00626571
1396	Gemin2	12	59011969	59012392	424	.	4.15768	7.49601e-07	0.00626571
1397	Meg3	12	109546100	109546452	353	.	4.15768	7.49601e-07	0.00626571
1398	Rims2	15	39196802	39198200	1399	.	4.15768	7.49601e-07	0.00626571
1399	Ncoa3	2	165992453	165993209	757	.	4.15768	7.49601e-07	0.00626571
1400	Ndufc1	3	51408763	51409165	403	.	4.15768	7.49601e-07	0.00626571
1401	Prr36	8	4216179	4217345	1167	.	4.15768	7.49601e-07	0.00626571
1402	Fa2h	8	111367053	111367454	402	.	4.15768	7.49601e-07	0.00626571
1403	Zmynd8	2	165861543	165862341	799	.	4.15741	3.28262e-10	8.69381e-06
1404	Hspa14	2	3512622	3513105	484	.	4.15087	4.77705e-09	9.7726e-05
1405	Bard1	1	71102222	71103088	867	.	4.15025	1.37762e-06	0.00892935
1406	Rai1	11	60139000	60140124	1125	.	4.15025	1.37762e-06	0.00892935
1407	Scaf4	16	90283496	90283757	262	.	4.15025	1.37762e-06	0.00892935
1408	Map3k8	18	4352777	4353194	418	.	4.15025	1.37762e-06	0.00892935
1409	2310026I22Rik	18	32938630	32939253	624	.	4.15025	1.37762e-06	0.00892935
1410	Fxn	19	24280253	24280769	517	.	4.15025	1.37762e-06	0.00892935
1411	Fam204a	19	60226264	60226769	506	.	4.15025	1.37762e-06	0.00892935
1412	Itga6	2	71786639	71787182	544	.	4.15025	1.37762e-06	0.00892935
1413	Vav3	3	109340229	109341530	1302	.	4.15025	1.37762e-06	0.00892935
1414	Zcchc11	4	108459048	108460776	1729	.	4.15025	1.37762e-06	0.00892935
1415	Srrm1	4	135352420	135353045	626	.	4.15025	1.37762e-06	0.00892935
1416	Rundc3b	5	8622298	8623634	1337	.	4.15025	1.37762e-06	0.00892935
1417	Cacna2d1	5	15934148	15934750	603	.	4.15025	1.37762e-06	0.00892935
1418	Sacm1l	9	123529431	123530284	854	.	4.15025	1.37762e-06	0.00892935
1419	Rab23	1	33719700	33720353	654	.	4.14136	2.4628e-06	0.0142873
1420	Serpine2	1	79858075	79859315	1241	.	4.14136	2.4628e-06	0.0142873
1421	Cfap221	1	119997053	119997496	444	.	4.14136	2.4628e-06	0.0142873
1422	Soat1	1	156474068	156474565	498	.	4.14136	2.4628e-06	0.0142873
1423	Gorab	1	163403473	163403981	509	.	4.14136	2.4628e-06	0.0142873
1424	Akap7	10	25296476	25297315	840	.	4.14136	2.4628e-06	0.0142873
1425	Serpinb6d	13	33661470	33661894	425	.	4.14136	2.4628e-06	0.0142873
1426	Slc4a7	14	14702736	14703033	298	.	4.14136	2.4628e-06	0.0142873
1427	Zfat	15	68258707	68259246	540	.	4.14136	2.4628e-06	0.0142873
1428	Mgrn1	16	4885871	4886527	657	.	4.14136	2.4628e-06	0.0142873
1429	Senp7	16	56075735	56076119	385	.	4.14136	2.4628e-06	0.0142873
1430	Nr3c1	18	39488818	39489218	401	.	4.14136	2.4628e-06	0.0142873
1431	Prr16	18	51117548	51118567	1020	.	4.14136	2.4628e-06	0.0142873
1432	Timm21	18	84952063	84952312	250	.	4.14136	2.4628e-06	0.0142873
1433	Clp1	2	84727118	84727860	743	.	4.14136	2.4628e-06	0.0142873
1434	Rcn1	2	105398871	105399481	611	.	4.14136	2.4628e-06	0.0142873
1435	Myef2	2	125123354	125123815	462	.	4.14136	2.4628e-06	0.0142873
1436	Impad1	4	4792758	4793548	791	.	4.14136	2.4628e-06	0.0142873
1437	Khdrbs1	4	129742365	129743456	1092	.	4.14136	2.4628e-06	0.0142873
1438	Nupl2	5	24164837	24165219	383	.	4.14136	2.4628e-06	0.0142873
1439	Ankrd26	6	118561693	118562613	921	.	4.14136	2.4628e-06	0.0142873
1440	Gm44899	7	80992845	80993539	695	.	4.14136	2.4628e-06	0.0142873
1441	Phip	9	82974581	82975800	1220	.	4.14136	2.4628e-06	0.0142873
1442	Trpc1	9	95749595	95750383	789	.	4.14136	2.4628e-06	0.0142873
1443	Slc30a1	1	191906125	191907522	1398	.	4.14111	6.69422e-08	0.000946738
1444	Ptges3	10	128058409	128059115	707	.	4.14111	6.69422e-08	0.000946738
1445	Trim41	11	48817065	48817751	687	.	4.14111	6.69422e-08	0.000946738
1446	Hnrnpab	11	51606261	51607149	889	.	4.14111	6.69422e-08	0.000946738
1447	Mapk7	11	61494016	61494726	711	.	4.14111	6.69422e-08	0.000946738
1448	Etv4	11	101784528	101785931	1404	.	4.14111	6.69422e-08	0.000946738
1449	Dcp1a	14	30479530	30480007	478	.	4.14111	6.69422e-08	0.000946738
1450	Mroh1	15	76380241	76380790	550	.	4.14111	6.69422e-08	0.000946738
1451	Cacng2	15	78119376	78120154	779	.	4.14111	6.69422e-08	0.000946738
1452	Pou6f1	15	100600138	100600547	410	.	4.14111	6.69422e-08	0.000946738
1453	Tns2	15	102102936	102103272	337	.	4.14111	6.69422e-08	0.000946738
1454	Ppp1r2	16	31274737	31275376	640	.	4.14111	6.69422e-08	0.000946738
1455	Ttc7	17	87282673	87283516	844	.	4.14111	6.69422e-08	0.000946738
1456	Trp53inp2	2	155381456	155382231	776	.	4.14111	6.69422e-08	0.000946738
1457	Bcar3	3	122420142	122420897	756	.	4.14111	6.69422e-08	0.000946738
1458	Rchy1	5	91962770	91963370	601	.	4.14111	6.69422e-08	0.000946738
1459	Chek2	5	110839385	110840050	666	.	4.14111	6.69422e-08	0.000946738
1460	Aacs	5	125475806	125476214	409	.	4.14111	6.69422e-08	0.000946738
1461	Numbl	7	27256984	27257437	454	.	4.14111	6.69422e-08	0.000946738
1462	Blm	7	80534908	80535257	350	.	4.14111	6.69422e-08	0.000946738
1463	Fam168a	7	100706313	100706775	463	.	4.14111	6.69422e-08	0.000946738
1464	Samd1	8	83998389	83998756	368	.	4.14111	6.69422e-08	0.000946738
1465	Pkm	9	59656128	59656649	522	.	4.14111	6.69422e-08	0.000946738
1466	Gm20537	9	88456055	88456445	391	.	4.14111	6.69422e-08	0.000946738
1467	1190002N15Rik	9	94538268	94539022	755	.	4.14111	6.69422e-08	0.000946738
1468	Nck1	9	100545251	100546365	1115	.	4.14111	6.69422e-08	0.000946738
1469	Tmem108	9	103761497	103762207	711	.	4.14111	6.69422e-08	0.000946738
1470	Gm26110	1	171027962	171028317	356	.	4.13806	8.22451e-06	0.0306719
1471	Lrtm1	14	29018494	29018827	334	.	4.13806	8.22451e-06	0.0306719
1472	Gm6621	1	38908198	38908500	303	.	4.13055	4.21998e-06	0.0215199
1473	Tmem19	10	115361981	115362502	522	.	4.13055	4.21998e-06	0.0215199
1474	Gm12153	11	43958641	43959090	450	.	4.13055	4.21998e-06	0.0215199
1475	Zbtb14	17	69383546	69384254	709	.	4.13055	4.21998e-06	0.0215199
1476	Vim	2	13573528	13574015	488	.	4.13055	4.21998e-06	0.0215199
1477	Pdcl	2	37358774	37359260	487	.	4.13055	4.21998e-06	0.0215199
1478	Fgg	3	83007538	83008092	555	.	4.13055	4.21998e-06	0.0215199
1479	Hcn3	3	89159973	89160406	434	.	4.13055	4.21998e-06	0.0215199
1480	E330034L11Rik	3	95639911	95640659	749	.	4.13055	4.21998e-06	0.0215199
1481	Gm11249	4	67930912	67931232	321	.	4.13055	4.21998e-06	0.0215199
1482	Zscan25	5	145280344	145281083	740	.	4.13055	4.21998e-06	0.0215199
1483	Cog7	7	121981311	121981762	452	.	4.13055	4.21998e-06	0.0215199
1484	Cep44	8	56551193	56551569	377	.	4.13055	4.21998e-06	0.0215199
1485	Gprasp2	X	135838891	135839543	653	.	4.13055	4.21998e-06	0.0215199
1486	Rcc2	4	140701337	140701643	307	.	4.12792	2.58482e-06	0.0146818
1487	Pcp4l1	1	171195876	171196352	477	.	4.12494	8.48535e-07	0.00675647
1488	Nit1	1	171345501	171346212	712	.	4.12494	8.48535e-07	0.00675647
1489	Limk2	11	3408976	3409494	519	.	4.12494	8.48535e-07	0.00675647
1490	Cct4	11	22990451	22991076	626	.	4.12494	8.48535e-07	0.00675647
1491	Lsm11	11	45944325	45945118	794	.	4.12494	8.48535e-07	0.00675647
1492	Fnip1	11	54437830	54438820	991	.	4.12494	8.48535e-07	0.00675647
1493	Aarsd1	11	101416937	101417415	479	.	4.12494	8.48535e-07	0.00675647
1494	Dnaic2	11	114732752	114733266	515	.	4.12494	8.48535e-07	0.00675647
1495	Fam110c	12	31074805	31075111	307	.	4.12494	8.48535e-07	0.00675647
1496	Fut8	12	77237993	77238430	438	.	4.12494	8.48535e-07	0.00675647
1497	Flrt2	12	95695075	95695417	343	.	4.12494	8.48535e-07	0.00675647
1498	Zfp386	12	116047545	116048280	736	.	4.12494	8.48535e-07	0.00675647
1499	Atxn1	13	45964043	45964567	525	.	4.12494	8.48535e-07	0.00675647
1500	Dek	13	47105985	47106705	721	.	4.12494	8.48535e-07	0.00675647
1501	Bmpr1a	14	34502275	34503388	1114	.	4.12494	8.48535e-07	0.00675647
1502	Mir124a-1hg	14	64587558	64588136	579	.	4.12494	8.48535e-07	0.00675647
1503	Adam2	14	66077295	66077888	594	.	4.12494	8.48535e-07	0.00675647
1504	Slc45a4	15	73645575	73646098	524	.	4.12494	8.48535e-07	0.00675647
1505	4732491K20Rik	17	12318015	12318988	974	.	4.12494	8.48535e-07	0.00675647
1506	Lnpep	17	17623834	17625553	1720	.	4.12494	8.48535e-07	0.00675647
1507	Fam195a	17	25868509	25868830	322	.	4.12494	8.48535e-07	0.00675647
1508	Kank3	17	33810365	33810727	363	.	4.12494	8.48535e-07	0.00675647
1509	Ankrd29	18	12305376	12305964	589	.	4.12494	8.48535e-07	0.00675647
1510	Yipf5	18	40218782	40219452	671	.	4.12494	8.48535e-07	0.00675647
1511	Tbc1d12	19	38836949	38837667	719	.	4.12494	8.48535e-07	0.00675647
1512	Wbp1l	19	46598767	46599199	433	.	4.12494	8.48535e-07	0.00675647
1513	Cfap58	19	47937599	47938040	442	.	4.12494	8.48535e-07	0.00675647
1514	Nmt2	2	3283485	3284220	736	.	4.12494	8.48535e-07	0.00675647
1515	Otud1	2	19657457	19658289	833	.	4.12494	8.48535e-07	0.00675647
1516	Ly75	2	60383009	60383558	550	.	4.12494	8.48535e-07	0.00675647
1517	Abcd3	3	121814674	121815732	1059	.	4.12494	8.48535e-07	0.00675647
1518	Lmo4	3	144205349	144205954	606	.	4.12494	8.48535e-07	0.00675647
1519	Sh3gl2	4	85205204	85206090	887	.	4.12494	8.48535e-07	0.00675647
1520	Trnau1ap	4	132329248	132329866	619	.	4.12494	8.48535e-07	0.00675647
1521	Mfn2	4	147904419	147904945	527	.	4.12494	8.48535e-07	0.00675647
1522	Dmtf1	5	9160877	9162079	1203	.	4.12494	8.48535e-07	0.00675647
1523	Rsbn1l	5	20951031	20952079	1049	.	4.12494	8.48535e-07	0.00675647
1524	Zfyve28	5	34288538	34288858	321	.	4.12494	8.48535e-07	0.00675647
1525	Slit2	5	47986023	47986340	318	.	4.12494	8.48535e-07	0.00675647
1526	Klf3	5	64802371	64803628	1258	.	4.12494	8.48535e-07	0.00675647
1527	Hopx	5	77094844	77095225	382	.	4.12494	8.48535e-07	0.00675647
1528	Col1a2	6	4505417	4505858	442	.	4.12494	8.48535e-07	0.00675647
1529	Zfp800	6	28260970	28261503	534	.	4.12494	8.48535e-07	0.00675647
1530	Ssbp1	6	40471237	40471594	358	.	4.12494	8.48535e-07	0.00675647
1531	Cic	7	25278479	25279134	656	.	4.12494	8.48535e-07	0.00675647
1532	Gm44924	7	27433025	27433397	373	.	4.12494	8.48535e-07	0.00675647
1533	Pld3	7	27542518	27542895	378	.	4.12494	8.48535e-07	0.00675647
1534	Zfp768	7	127345304	127345983	680	.	4.12494	8.48535e-07	0.00675647
1535	Lrrc29	8	105326100	105326686	587	.	4.12494	8.48535e-07	0.00675647
1536	Vstm5	9	15238440	15239807	1368	.	4.12494	8.48535e-07	0.00675647
1537	Pus3	9	35558359	35558828	470	.	4.12494	8.48535e-07	0.00675647
1538	Dscaml1	9	45750929	45751284	356	.	4.12494	8.48535e-07	0.00675647
1539	Irak1bp1	9	82829637	82830366	730	.	4.12494	8.48535e-07	0.00675647
1540	Gm8495	9	96537506	96537849	344	.	4.12494	8.48535e-07	0.00675647
1541	Gm17813	1	33657700	33658033	334	.	4.11711	6.74373e-06	0.0292213
1542	Gm28728	1	65523833	65524146	314	.	4.11711	6.74373e-06	0.0292213
1543	Bptf	11	107131407	107131713	307	.	4.11711	6.74373e-06	0.0292213
1544	Gm13196	2	4701041	4701377	337	.	4.11711	6.74373e-06	0.0292213
1545	Gm12715	4	103564072	103564519	448	.	4.11711	6.74373e-06	0.0292213
1546	Filip1	9	80011928	80012177	250	.	4.11711	6.74373e-06	0.0292213
1547	Gm24695	16	91348781	91349415	635	.	4.1157	4.44887e-06	0.0222977
1548	Nup62	7	44815825	44816951	1127	.	4.11457	2.712e-06	0.0153869
1549	Gm45623	13	56752859	56753199	341	.	4.11288	8.88219e-07	0.00675647
1550	Scaf1	7	45016055	45016475	421	.	4.11288	8.88219e-07	0.00675647
1551	Mfsd12	10	81357395	81357789	395	.	4.11224	4.90083e-07	0.0044826
1552	Rfx1	8	84065973	84067506	1534	.	4.1044	2.3025e-10	6.44748e-06
1553	Zcchc2	1	106002456	106002806	351	.	4.09996	9.49555e-06	0.0347824
1554	Prorsd1	11	29516296	29516590	295	.	4.09996	9.49555e-06	0.0347824
1555	Rab3c	13	110280022	110280325	304	.	4.09996	9.49555e-06	0.0347824
1556	Ppp1r21	17	88529746	88530337	592	.	4.09996	9.49555e-06	0.0347824
1557	Hist2h3c2	3	96238922	96239358	437	.	4.09996	9.49555e-06	0.0347824
1558	Gm43564	5	86005607	86005946	340	.	4.09996	9.49555e-06	0.0347824
1559	Gm6342	6	83844292	83845233	942	.	4.09996	9.49555e-06	0.0347824
1560	Lsm6	8	78812430	78812709	280	.	4.09996	9.49555e-06	0.0347824
1561	Gm24212	8	89666235	89666532	298	.	4.09996	9.49555e-06	0.0347824
1562	Slc35a2	X	7883939	7884692	754	.	4.09996	9.49555e-06	0.0347824
1563	Hccs	X	169319895	169320879	985	.	4.09996	9.49555e-06	0.0347824
1564	Slc35e2	4	155601323	155602052	730	.	4.09424	8.20937e-08	0.00108328
1565	Rcor3	1	192115185	192115644	460	.	4.09298	7.35309e-06	0.0297728
1566	Cr1l	1	195130906	195131227	322	.	4.09298	7.35309e-06	0.0297728
1567	Myb	10	21159660	21160093	434	.	4.09298	7.35309e-06	0.0297728
1568	Scpep1	11	88955314	88955676	363	.	4.09298	7.35309e-06	0.0297728
1569	Ahrr	13	74257319	74257592	274	.	4.09298	7.35309e-06	0.0297728
1570	Skp2	15	9139210	9139599	390	.	4.09298	7.35309e-06	0.0297728
1571	Fgd4	16	16561112	16561602	491	.	4.09298	7.35309e-06	0.0297728
1572	Hectd2	19	36554131	36554503	373	.	4.09298	7.35309e-06	0.0297728
1573	Gm13658	2	75434701	75435269	569	.	4.09298	7.35309e-06	0.0297728
1574	Gm13744	2	87559861	87560256	396	.	4.09298	7.35309e-06	0.0297728
1575	Gm43733	3	41527929	41528264	336	.	4.09298	7.35309e-06	0.0297728
1576	Flg	3	93283121	93283689	569	.	4.09298	7.35309e-06	0.0297728
1577	Usp33	3	152346192	152346938	747	.	4.09298	7.35309e-06	0.0297728
1578	Gm12604	4	87580989	87581436	448	.	4.09298	7.35309e-06	0.0297728
1579	Tgif2-ps1	4	89216720	89216977	258	.	4.09298	7.35309e-06	0.0297728
1580	Cyp4b1-ps2	4	115583700	115584052	353	.	4.09298	7.35309e-06	0.0297728
1581	Gm5867	5	69461025	69461307	283	.	4.09298	7.35309e-06	0.0297728
1582	Ube2h	6	30303707	30304293	587	.	4.09298	7.35309e-06	0.0297728
1583	Rps15-ps2	6	58017506	58017919	414	.	4.09298	7.35309e-06	0.0297728
1584	Abcg2	6	58596171	58596538	368	.	4.09298	7.35309e-06	0.0297728
1585	Zfp260	7	30095123	30095446	324	.	4.09298	7.35309e-06	0.0297728
1586	RP23-478P10.3	8	20000862	20001235	374	.	4.09298	7.35309e-06	0.0297728
1587	Abcc12	8	86567430	86567762	333	.	4.09298	7.35309e-06	0.0297728
1588	Shroom4	X	6400367	6400958	592	.	4.09298	7.35309e-06	0.0297728
1589	Atp11c	X	60403525	60404002	478	.	4.09298	7.35309e-06	0.0297728
1590	Mecp2	X	74084936	74085235	300	.	4.09298	7.35309e-06	0.0297728
1591	Dnase1l1	X	74281560	74282175	616	.	4.09298	7.35309e-06	0.0297728
1592	Spin2-ps2	X	74678697	74679080	384	.	4.09298	7.35309e-06	0.0297728
1593	Itih5l-ps	X	150850178	150850518	341	.	4.09298	7.35309e-06	0.0297728
1594	Rbm4	19	4793693	4794403	711	.	4.08842	3.41893e-09	7.20593e-05
1595	Foxa1	12	57545891	57546228	338	.	4.08813	2.98277e-06	0.0164305
1596	Bean1	8	104170006	104170345	340	.	4.08633	4.93867e-06	0.0238891
1597	Grpel1	5	36464392	36464914	523	.	4.0848	1.60063e-07	0.00178119
1598	Hddc3	7	80342986	80343398	413	.	4.0848	1.60063e-07	0.00178119
1599	Atf1	15	100227633	100228410	778	.	4.08407	7.59154e-06	0.0297728
1600	Fam109a	5	121848839	121849423	585	.	4.08179	5.52243e-07	0.00487618
1601	Esrrg	1	187608682	187609569	888	.	4.07406	3.10384e-07	0.00316155
1602	Dpp6	5	26817096	26817774	679	.	4.07406	3.10384e-07	0.00316155
1603	Por	5	135724978	135725674	697	.	4.07406	3.10384e-07	0.00316155
1604	Gm12123	11	35324210	35324803	594	.	4.06775	8.04804e-06	0.0300573
1605	Gm12954	4	119502774	119503102	329	.	4.06775	8.04804e-06	0.0300573
1606	Fzr1	10	81377846	81378781	936	.	4.06515	4.96787e-08	0.000738227
1607	Tomm20l	12	71111322	71111654	333	.	4.06515	4.96787e-08	0.000738227
1608	Numb	12	83921463	83922131	669	.	4.06515	4.96787e-08	0.000738227
1609	Dll1	17	15374311	15374925	615	.	4.06515	4.96787e-08	0.000738227
1610	Pigq	17	25944105	25944544	440	.	4.06515	4.96787e-08	0.000738227
1611	Fem1c	18	46525561	46526392	832	.	4.06515	4.96787e-08	0.000738227
1612	Arhgef37	18	61536290	61536741	452	.	4.06515	4.96787e-08	0.000738227
1613	Edf1	2	25557708	25558326	619	.	4.06515	4.96787e-08	0.000738227
1614	Cdan1	2	120730965	120731652	688	.	4.06515	4.96787e-08	0.000738227
1615	Ctps	4	120569658	120570605	948	.	4.06515	4.96787e-08	0.000738227
1616	Kmt2e	5	23432850	23433652	803	.	4.06515	4.96787e-08	0.000738227
1617	Hmgb1	5	149051645	149053975	2331	.	4.06515	4.96787e-08	0.000738227
1618	Gmppb	9	108049006	108049477	472	.	4.06515	4.96787e-08	0.000738227
1619	Dag1	9	108263679	108264071	393	.	4.06515	4.96787e-08	0.000738227
1620	Itgb1bp1	12	21285828	21286658	831	.	4.06175	5.97503e-07	0.00526708
1621	Galnt16	12	80518429	80519636	1208	.	4.06175	5.97503e-07	0.00526708
1622	Ldlrad4	18	67932896	67933986	1091	.	4.06175	5.97503e-07	0.00526708
1623	Prex1	2	166713385	166714106	722	.	4.06175	5.97503e-07	0.00526708
1624	Txnip	3	96557509	96558024	516	.	4.06175	5.97503e-07	0.00526708
1625	Tacc2	7	130645590	130646157	568	.	4.06175	5.97503e-07	0.00526708
1626	Hmx2	7	131553540	131554098	559	.	4.06175	5.97503e-07	0.00526708
1627	Gse1	8	120536125	120536863	739	.	4.0518	6.21355e-07	0.00541589
1628	Add3	19	53140518	53140793	276	.	4.05156	8.52766e-06	0.0317475
1629	Cbx4	11	119085767	119086198	432	.	4.05013	1.85281e-07	0.00201437
1630	Gpr45	1	42952579	42953346	768	.	4.04747	1.13878e-06	0.00803175
1631	Sash1	10	8885680	8886470	791	.	4.04747	1.13878e-06	0.00803175
1632	Myo1d	11	80779689	80780318	630	.	4.04747	1.13878e-06	0.00803175
1633	Acaca	11	84179196	84180435	1240	.	4.04747	1.13878e-06	0.00803175
1634	Dynll2	11	87986844	87987519	676	.	4.04747	1.13878e-06	0.00803175
1635	Arhgap22	14	33319521	33320565	1045	.	4.04747	1.13878e-06	0.00803175
1636	Mtmr9	14	63543244	63543841	598	.	4.04747	1.13878e-06	0.00803175
1637	Slc11a2	15	100422651	100423353	703	.	4.04747	1.13878e-06	0.00803175
1638	BC106179	16	23224789	23225455	667	.	4.04747	1.13878e-06	0.00803175
1639	Tcte2	17	13760928	13761301	374	.	4.04747	1.13878e-06	0.00803175
1640	Cd2ap	17	42876329	42877196	868	.	4.04747	1.13878e-06	0.00803175
1641	Rhoq	17	86963390	86963825	436	.	4.04747	1.13878e-06	0.00803175
1642	Dnajc18	18	35702716	35703205	490	.	4.04747	1.13878e-06	0.00803175
1643	Gm17690	3	96172255	96172845	591	.	4.04747	1.13878e-06	0.00803175
1644	Shb	4	45529278	45529773	496	.	4.04747	1.13878e-06	0.00803175
1645	Kcnh2	5	24351242	24351560	319	.	4.04747	1.13878e-06	0.00803175
1646	Adamts3	5	89882078	89882685	608	.	4.04747	1.13878e-06	0.00803175
1647	Ppp1r35	5	137778582	137779469	888	.	4.04747	1.13878e-06	0.00803175
1648	Mepce	5	137786447	137787075	629	.	4.04747	1.13878e-06	0.00803175
1649	Ypel3	7	126776697	126777207	511	.	4.04747	1.13878e-06	0.00803175
1650	Fbxo25	8	13907326	13908251	926	.	4.04747	1.13878e-06	0.00803175
1651	Gm23743	4	109160093	109160340	248	.	4.04411	1.17039e-05	0.0402337
1652	Exosc4	15	76327438	76327714	277	.	4.04237	2.05012e-06	0.0122166
1653	Atxn7l3	11	102295817	102296156	340	.	4.03677	1.18615e-06	0.00827866
1654	Tead1	7	112839544	112839855	312	.	4.0355	9.03109e-06	0.033438
1655	Gm27430	1	30333194	30333524	331	.	4.03073	2.14018e-06	0.0127075
1656	Lin28b	10	45486119	45487040	922	.	4.03073	2.14018e-06	0.0127075
1657	Adamts14	10	61272968	61273831	864	.	4.03073	2.14018e-06	0.0127075
1658	Actr2	11	20112466	20113364	899	.	4.03073	2.14018e-06	0.0127075
1659	Otx1	11	22004395	22005016	622	.	4.03073	2.14018e-06	0.0127075
1660	Klhdc2	12	69296633	69297250	618	.	4.03073	2.14018e-06	0.0127075
1661	Dlg5	14	24244733	24245941	1209	.	4.03073	2.14018e-06	0.0127075
1662	Pvt1	15	62037830	62038164	335	.	4.03073	2.14018e-06	0.0127075
1663	Rbbp8	18	11657119	11657887	769	.	4.03073	2.14018e-06	0.0127075
1664	Pcdhgb7	18	37751710	37752027	318	.	4.03073	2.14018e-06	0.0127075
1665	Pofut1	2	153241558	153241836	279	.	4.03073	2.14018e-06	0.0127075
1666	Tox2	2	163204873	163205544	672	.	4.03073	2.14018e-06	0.0127075
1667	Pgrmc2	3	41082584	41083267	684	.	4.03073	2.14018e-06	0.0127075
1668	Tmeff1	4	48585533	48585968	436	.	4.03073	2.14018e-06	0.0127075
1669	Kmt2c	5	25498531	25499324	794	.	4.03073	2.14018e-06	0.0127075
1670	Rab28	5	41707461	41708406	946	.	4.03073	2.14018e-06	0.0127075
1671	Prkcg	7	3301935	3302240	306	.	4.03073	2.14018e-06	0.0127075
1672	Chml	1	175692416	175693109	694	.	4.02811	6.82103e-07	0.00589251
1673	Sertad4	1	192854204	192856236	2033	.	4.02811	6.82103e-07	0.00589251
1674	Vta1	10	14705184	14705620	437	.	4.02811	6.82103e-07	0.00589251
1675	Cep85l	10	53379463	53380082	620	.	4.02811	6.82103e-07	0.00589251
1676	Lims1	10	58322966	58323989	1024	.	4.02811	6.82103e-07	0.00589251
1677	Zwint	10	72654768	72655113	346	.	4.02811	6.82103e-07	0.00589251
1678	Ccng1	11	40754809	40755347	539	.	4.02811	6.82103e-07	0.00589251
1679	Cnot6	11	49711952	49712893	942	.	4.02811	6.82103e-07	0.00589251
1680	Wnt9a	11	59306348	59307284	937	.	4.02811	6.82103e-07	0.00589251
1681	Nt5m	11	59847928	59848569	642	.	4.02811	6.82103e-07	0.00589251
1682	Psmd12	11	107479502	107479845	344	.	4.02811	6.82103e-07	0.00589251
1683	Bahcc1	11	120232658	120233022	365	.	4.02811	6.82103e-07	0.00589251
1684	Gm3944	12	18853356	18854488	1133	.	4.02811	6.82103e-07	0.00589251
1685	Carmil1	13	24280933	24281456	524	.	4.02811	6.82103e-07	0.00589251
1686	Fam160b2	14	70599430	70600029	600	.	4.02811	6.82103e-07	0.00589251
1687	Vwa8	14	78848992	78849676	685	.	4.02811	6.82103e-07	0.00589251
1688	Mpped1	15	83779415	83779726	312	.	4.02811	6.82103e-07	0.00589251
1689	5031439G07Rik	15	84988093	84988394	302	.	4.02811	6.82103e-07	0.00589251
1690	Txndc11	16	11134329	11134903	575	.	4.02811	6.82103e-07	0.00589251
1691	Brd2	17	34121830	34122737	908	.	4.02811	6.82103e-07	0.00589251
1692	Pou4f3	18	42394354	42394762	409	.	4.02811	6.82103e-07	0.00589251
1693	Gstp1	19	4037872	4038203	332	.	4.02811	6.82103e-07	0.00589251
1694	Ankrd13d	19	4282761	4283411	651	.	4.02811	6.82103e-07	0.00589251
1695	Pdzd8	19	59345178	59346364	1187	.	4.02811	6.82103e-07	0.00589251
1696	Fam102a	2	32534821	32536031	1211	.	4.02811	6.82103e-07	0.00589251
1697	Trp53bp1	2	121271173	121271668	496	.	4.02811	6.82103e-07	0.00589251
1698	Trp53rka	2	165492658	165493220	563	.	4.02811	6.82103e-07	0.00589251
1699	Atp9a	2	168734119	168734471	353	.	4.02811	6.82103e-07	0.00589251
1700	Mme	3	63295491	63295918	428	.	4.02811	6.82103e-07	0.00589251
1701	Lekr1	3	65665722	65666545	824	.	4.02811	6.82103e-07	0.00589251
1702	Pi4kb	3	94974787	94975221	435	.	4.02811	6.82103e-07	0.00589251
1703	Alx3	3	107594736	107595829	1094	.	4.02811	6.82103e-07	0.00589251
1704	Dock7	4	99120232	99120805	574	.	4.02811	6.82103e-07	0.00589251
1705	Epha5	5	84417069	84417533	465	.	4.02811	6.82103e-07	0.00589251
1706	Scarb2	5	92505223	92505831	609	.	4.02811	6.82103e-07	0.00589251
1707	2210016L21Rik	5	114942058	114942667	610	.	4.02811	6.82103e-07	0.00589251
1708	Rplp0	5	115559307	115559685	379	.	4.02811	6.82103e-07	0.00589251
1709	Gm5294	5	138819970	138820582	613	.	4.02811	6.82103e-07	0.00589251
1710	Lmtk2	5	144100234	144100856	623	.	4.02811	6.82103e-07	0.00589251
1711	Tmem130	5	144761124	144761821	698	.	4.02811	6.82103e-07	0.00589251
1712	Ccdc126	6	49319128	49319710	583	.	4.02811	6.82103e-07	0.00589251
1713	Pole4	6	82652681	82653393	713	.	4.02811	6.82103e-07	0.00589251
1714	Rbsn	6	92214485	92215146	662	.	4.02811	6.82103e-07	0.00589251
1715	Eps8	6	137648477	137649017	541	.	4.02811	6.82103e-07	0.00589251
1716	Zfp580	7	5051337	5052029	693	.	4.02811	6.82103e-07	0.00589251
1717	Shank1	7	44342227	44342705	479	.	4.02811	6.82103e-07	0.00589251
1718	Aldh16a1	7	45154142	45154569	428	.	4.02811	6.82103e-07	0.00589251
1719	Zkscan2	7	123500236	123500904	669	.	4.02811	6.82103e-07	0.00589251
1720	Plekha1	7	130865772	130866968	1197	.	4.02811	6.82103e-07	0.00589251
1721	Zfp958	8	4613023	4613545	523	.	4.02811	6.82103e-07	0.00589251
1722	Atp7b	8	22060027	22060867	841	.	4.02811	6.82103e-07	0.00589251
1723	Saraf	8	34154368	34154787	420	.	4.02811	6.82103e-07	0.00589251
1724	Spcs3	8	54529469	54530256	788	.	4.02811	6.82103e-07	0.00589251
1725	Mlycd	8	119394584	119394972	389	.	4.02811	6.82103e-07	0.00589251
1726	St14	9	31131193	31131937	745	.	4.02811	6.82103e-07	0.00589251
1727	Hmbs	9	44343950	44344311	362	.	4.02811	6.82103e-07	0.00589251
1728	Lca5	9	83440453	83441370	918	.	4.02811	6.82103e-07	0.00589251
1729	Clstn2	9	98032568	98033823	1256	.	4.02811	6.82103e-07	0.00589251
1730	Slc43a2	11	75531740	75532200	461	.	4.02624	5.92857e-08	0.000860895
1731	Rbbp4	4	129335147	129335740	594	.	4.02624	5.92857e-08	0.000860895
1732	D17Wsu92e	17	27820746	27820993	248	.	4.01956	9.55917e-06	0.0347824
1733	Lrrc8a	2	30238055	30238448	394	.	4.01915	2.23373e-06	0.0131423
1734	Csrp2	10	110919931	110920270	340	.	4.01353	1.16912e-07	0.00140537
1735	Patz1	11	3290372	3290782	411	.	4.01353	1.16912e-07	0.00140537
1736	Suz12	11	79992350	79993545	1196	.	4.01353	1.16912e-07	0.00140537
1737	Brd2	17	34119154	34119850	697	.	4.01353	1.16912e-07	0.00140537
1738	Satb2	1	56971931	56972751	821	.	4.01081	3.94085e-06	0.0209146
1739	Rpe	1	66700681	66701142	462	.	4.01081	3.94085e-06	0.0209146
1740	Smg7	1	152902067	152902515	449	.	4.01081	3.94085e-06	0.0209146
1741	Xpr1	1	155416688	155417460	773	.	4.01081	3.94085e-06	0.0209146
1742	Ccdc6	10	70096800	70097207	408	.	4.01081	3.94085e-06	0.0209146
1743	Chpt1	10	88503976	88504260	285	.	4.01081	3.94085e-06	0.0209146
1744	Adra1a	14	66636236	66636567	332	.	4.01081	3.94085e-06	0.0209146
[truncated: 10,427 more rows]

## Sheet: Dataset EV5D legend
Dataset EV5D. CUT&RUN-seq data corresponding to Figure 6F-G.
[truncated: 1 more rows]

[truncated: 1 more sheets: Dataset EV5D]
