# Supplementary material for: Histone demethylase KDM2A recruits HCFC1 and E2F1 to orchestrate male germ cell meiotic entry and progression
Source: EMBO J. 2024 Aug 19;43(19):4197–227. doi: 10.1038/s44318-024-00203-4 (PMC11448500; doi:10.1038/s44318-024-00203-4)
Supplement: Supplementary file 8 — Source data Fig. 1 [file 44318_2024_203_MOESM8_ESM.zip]

Archive with 154 entries (149 files):
- Figure 1/
- __MACOSX/._Figure 1
- Figure 1/Figure 1F/
- __MACOSX/Figure 1/._Figure 1F
- Figure 1/Figure 1G/
- __MACOSX/Figure 1/._Figure 1G
- Figure 1/Figure 1E/
- __MACOSX/Figure 1/._Figure 1E
- Figure 1/Figure 1D/
- __MACOSX/Figure 1/._Figure 1D
- Figure 1/Figure 1F/Kdm2a.jpg
- __MACOSX/Figure 1/Figure 1F/._Kdm2a.jpg
- Figure 1/Figure 1F/c-KIT.jpg
- __MACOSX/Figure 1/Figure 1F/._c-KIT.jpg
- Figure 1/Figure 1F/DAPI.jpg
- __MACOSX/Figure 1/Figure 1F/._DAPI.jpg
- Figure 1/Figure 1G/Zyg-KDM2A.jpg
- __MACOSX/Figure 1/Figure 1G/._Zyg-KDM2A.jpg
- Figure 1/Figure 1G/Pac-KDM2A.jpg
- __MACOSX/Figure 1/Figure 1G/._Pac-KDM2A.jpg
- Figure 1/Figure 1G/Dip-SYCP3.jpg
- __MACOSX/Figure 1/Figure 1G/._Dip-SYCP3.jpg
- Figure 1/Figure 1G/Dip-DAPI.jpg
- __MACOSX/Figure 1/Figure 1G/._Dip-DAPI.jpg
- Figure 1/Figure 1G/Lep-SYCP3.jpg
- __MACOSX/Figure 1/Figure 1G/._Lep-SYCP3.jpg
- Figure 1/Figure 1G/Zyg-DAPI.jpg
- __MACOSX/Figure 1/Figure 1G/._Zyg-DAPI.jpg
- Figure 1/Figure 1G/Prelep-DAPI.jpg
- __MACOSX/Figure 1/Figure 1G/._Prelep-DAPI.jpg
- Figure 1/Figure 1G/Prelep-SYCP3.jpg
- __MACOSX/Figure 1/Figure 1G/._Prelep-SYCP3.jpg
- Figure 1/Figure 1G/Lep-DAPI.jpg
- __MACOSX/Figure 1/Figure 1G/._Lep-DAPI.jpg
- Figure 1/Figure 1G/Meta-SYCP3.jpg
- __MACOSX/Figure 1/Figure 1G/._Meta-SYCP3.jpg
- Figure 1/Figure 1G/Meta-KDM2A.jpg
- __MACOSX/Figure 1/Figure 1G/._Meta-KDM2A.jpg
- Figure 1/Figure 1G/Prelep-KDM2A.jpg
- __MACOSX/Figure 1/Figure 1G/._Prelep-KDM2A.jpg
- Figure 1/Figure 1G/Dip-KDM2A.jpg
- __MACOSX/Figure 1/Figure 1G/._Dip-KDM2A.jpg
- Figure 1/Figure 1G/Lep-KDM2A.jpg
- __MACOSX/Figure 1/Figure 1G/._Lep-KDM2A.jpg
- Figure 1/Figure 1G/Zyg-SYCP3.jpg
- __MACOSX/Figure 1/Figure 1G/._Zyg-SYCP3.jpg
- Figure 1/Figure 1G/Meta-DAPI.jpg
- __MACOSX/Figure 1/Figure 1G/._Meta-DAPI.jpg
- Figure 1/Figure 1G/Pac-DAPI.jpg
- __MACOSX/Figure 1/Figure 1G/._Pac-DAPI.jpg
- Figure 1/Figure 1G/Pac-SYCP3.jpg
- __MACOSX/Figure 1/Figure 1G/._Pac-SYCP3.jpg
- Figure 1/Figure 1E/KDM2A.jpg
- __MACOSX/Figure 1/Figure 1E/._KDM2A.jpg
- Figure 1/Figure 1E/Sall4.jpg
- __MACOSX/Figure 1/Figure 1E/._Sall4.jpg
- Figure 1/Figure 1E/DAPI.jpg
- __MACOSX/Figure 1/Figure 1E/._DAPI.jpg
- Figure 1/Figure 1D/Leptene-KDM2A.jpg
- __MACOSX/Figure 1/Figure 1D/._Leptene-KDM2A.jpg
- Figure 1/Figure 1D/Elongating Spermatid (Sp.7-8)- DAPI.jpg
- __MACOSX/Figure 1/Figure 1D/._Elongating Spermatid (Sp.7-8)- DAPI.jpg
- Figure 1/Figure 1D/Elongating Spermatid (Sp.7-8) - ╬│H2AX.jpg
- __MACOSX/Figure 1/Figure 1D/._Elongating Spermatid (Sp.7-8) - ╬│H2AX.jpg
- Figure 1/Figure 1D/Zagotene- ╬│H2AX.jpg
- __MACOSX/Figure 1/Figure 1D/._Zagotene- ╬│H2AX.jpg
- Figure 1/Figure 1D/Diplotene- DAPI.jpg
- __MACOSX/Figure 1/Figure 1D/._Diplotene- DAPI.jpg
- Figure 1/Figure 1D/Zagotene- KDM2A.jpg
- __MACOSX/Figure 1/Figure 1D/._Zagotene- KDM2A.jpg
- Figure 1/Figure 1D/Elongating Spermatid (Sp.9-10)- DAPI.jpg
- __MACOSX/Figure 1/Figure 1D/._Elongating Spermatid (Sp.9-10)- DAPI.jpg
- Figure 1/Figure 1D/Spg- DAPI.jpg
- __MACOSX/Figure 1/Figure 1D/._Spg- DAPI.jpg
- Figure 1/Figure 1D/Pachytene (St. IV-VI) - ╬│H2AX.jpg
- __MACOSX/Figure 1/Figure 1D/._Pachytene (St. IV-VI) - ╬│H2AX.jpg
- Figure 1/Figure 1D/Elongated Spermatid (Sp.14-16) - DAPI.jpg
- __MACOSX/Figure 1/Figure 1D/._Elongated Spermatid (Sp.14-16) - DAPI.jpg
- Figure 1/Figure 1D/Round Spermatid (Sp.5-6)-KDM2A.jpg
- __MACOSX/Figure 1/Figure 1D/._Round Spermatid (Sp.5-6)-KDM2A.jpg
- Figure 1/Figure 1D/Spg- KDM2A.jpg
- __MACOSX/Figure 1/Figure 1D/._Spg- KDM2A.jpg
- Figure 1/Figure 1D/Pachytene (St. I-III) - ╬│H2AX.jpg
- __MACOSX/Figure 1/Figure 1D/._Pachytene (St. I-III) - ╬│H2AX.jpg
- Figure 1/Figure 1D/Pachytene (St. IX-X)- DAPI.jpg
- __MACOSX/Figure 1/Figure 1D/._Pachytene (St. IX-X)- DAPI.jpg
- Figure 1/Figure 1D/Pre-leptotene - DAPI.jpg
- __MACOSX/Figure 1/Figure 1D/._Pre-leptotene - DAPI.jpg
- Figure 1/Figure 1D/Sertoli cell- DAPI.jpg
- __MACOSX/Figure 1/Figure 1D/._Sertoli cell- DAPI.jpg
- Figure 1/Figure 1D/Elongating Spermatid (Sp.9-10) - ╬│H2AX.jpg
- __MACOSX/Figure 1/Figure 1D/._Elongating Spermatid (Sp.9-10) - ╬│H2AX.jpg
- Figure 1/Figure 1D/Pachytene (St. VII-VIII)-KDM2A.jpg
- __MACOSX/Figure 1/Figure 1D/._Pachytene (St. VII-VIII)-KDM2A.jpg
- Figure 1/Figure 1D/Round Spermatid (Sp.2-4) - ╬│H2AX.jpg
- __MACOSX/Figure 1/Figure 1D/._Round Spermatid (Sp.2-4) - ╬│H2AX.jpg
- Figure 1/Figure 1D/Pachytene (St. I-III) -KDM2A.jpg
- __MACOSX/Figure 1/Figure 1D/._Pachytene (St. I-III) -KDM2A.jpg
- Figure 1/Figure 1D/Pachytene (St. IX-X) - ╬│H2AX.jpg
- __MACOSX/Figure 1/Figure 1D/._Pachytene (St. IX-X) - ╬│H2AX.jpg
- Figure 1/Figure 1D/Elongated Spermatid (Sp.11-13)- DAPI.jpg
- __MACOSX/Figure 1/Figure 1D/._Elongated Spermatid (Sp.11-13)- DAPI.jpg
- Figure 1/Figure 1D/Round Spermatid (Sp.2-4)-KDM2A.jpg
- __MACOSX/Figure 1/Figure 1D/._Round Spermatid (Sp.2-4)-KDM2A.jpg
- Figure 1/Figure 1D/Spg- ╬│H2AX.jpg
- __MACOSX/Figure 1/Figure 1D/._Spg- ╬│H2AX.jpg
- Figure 1/Figure 1D/Round Spermatid (Sp.2-4) - DAPI.jpg
- __MACOSX/Figure 1/Figure 1D/._Round Spermatid (Sp.2-4) - DAPI.jpg
- Figure 1/Figure 1D/Pachytene (St. IV-VI) - DAPI.jpg
- __MACOSX/Figure 1/Figure 1D/._Pachytene (St. IV-VI) - DAPI.jpg
- Figure 1/Figure 1D/Leptene - ╬│H2AX.jpg
- __MACOSX/Figure 1/Figure 1D/._Leptene - ╬│H2AX.jpg
- Figure 1/Figure 1D/Diplotene-KDM2A.jpg
- __MACOSX/Figure 1/Figure 1D/._Diplotene-KDM2A.jpg
- Figure 1/Figure 1D/Pachytene (St. VII-VIII) - ╬│H2AX.jpg
- __MACOSX/Figure 1/Figure 1D/._Pachytene (St. VII-VIII) - ╬│H2AX.jpg
- Figure 1/Figure 1D/Sertoli cell - ╬│H2AX.jpg
- __MACOSX/Figure 1/Figure 1D/._Sertoli cell - ╬│H2AX.jpg
- Figure 1/Figure 1D/Round Spermatid (Sp.5-6)- DAPI.jpg
- __MACOSX/Figure 1/Figure 1D/._Round Spermatid (Sp.5-6)- DAPI.jpg
- Figure 1/Figure 1D/Elongated Spermatid (Sp.14-16) -KDM2A.jpg
- __MACOSX/Figure 1/Figure 1D/._Elongated Spermatid (Sp.14-16) -KDM2A.jpg
- Figure 1/Figure 1D/Elongating Spermatid (Sp.9-10)-KDM2A.jpg
- __MACOSX/Figure 1/Figure 1D/._Elongating Spermatid (Sp.9-10)-KDM2A.jpg
- Figure 1/Figure 1D/Round Spermatid (Sp.5-6) - ╬│H2AX.jpg
- __MACOSX/Figure 1/Figure 1D/._Round Spermatid (Sp.5-6) - ╬│H2AX.jpg
- Figure 1/Figure 1D/Leptene- DAPI.jpg
- __MACOSX/Figure 1/Figure 1D/._Leptene- DAPI.jpg
- Figure 1/Figure 1D/Elongating Spermatid (Sp.7-8)-KDM2A.jpg
- __MACOSX/Figure 1/Figure 1D/._Elongating Spermatid (Sp.7-8)-KDM2A.jpg
- Figure 1/Figure 1D/Diplotene - ╬│H2AX.jpg
- __MACOSX/Figure 1/Figure 1D/._Diplotene - ╬│H2AX.jpg
- Figure 1/Figure 1D/Elongated Spermatid (Sp.11-13) - ╬│H2AX.jpg
- __MACOSX/Figure 1/Figure 1D/._Elongated Spermatid (Sp.11-13) - ╬│H2AX.jpg
- Figure 1/Figure 1D/Elongated Spermatid (Sp.11-13)-KDM2A.jpg
- __MACOSX/Figure 1/Figure 1D/._Elongated Spermatid (Sp.11-13)-KDM2A.jpg
- Figure 1/Figure 1D/Pachytene (St. I-III) - DAPI.jpg
- __MACOSX/Figure 1/Figure 1D/._Pachytene (St. I-III) - DAPI.jpg
- Figure 1/Figure 1D/Elongated Spermatid (Sp.14-16) - ╬│H2AX.jpg
- __MACOSX/Figure 1/Figure 1D/._Elongated Spermatid (Sp.14-16) - ╬│H2AX.jpg
- Figure 1/Figure 1D/Pre-leptotene - KDM2A.jpg
- __MACOSX/Figure 1/Figure 1D/._Pre-leptotene - KDM2A.jpg
- Figure 1/Figure 1D/Pachytene (St. IV-VI) -KDM2A.jpg
- __MACOSX/Figure 1/Figure 1D/._Pachytene (St. IV-VI) -KDM2A.jpg
- Figure 1/Figure 1D/Pre-leptotene - ╬│H2AX.jpg
- __MACOSX/Figure 1/Figure 1D/._Pre-leptotene - ╬│H2AX.jpg
- Figure 1/Figure 1D/Pachytene (St. IX-X)-KDM2A.jpg
- __MACOSX/Figure 1/Figure 1D/._Pachytene (St. IX-X)-KDM2A.jpg
- Figure 1/Figure 1D/Zagotene- DAPI.jpg
- __MACOSX/Figure 1/Figure 1D/._Zagotene- DAPI.jpg
- Figure 1/Figure 1D/Sertoli cell-KDM2A.jpg
- __MACOSX/Figure 1/Figure 1D/._Sertoli cell-KDM2A.jpg
- Figure 1/Figure 1D/Pachytene (St. VII-VIII)- DAPI.jpg
- __MACOSX/Figure 1/Figure 1D/._Pachytene (St. VII-VIII)- DAPI.jpg
