# Supplementary material for: Histone demethylase KDM2A recruits HCFC1 and E2F1 to orchestrate male germ cell meiotic entry and progression
Source: EMBO J. 2024 Aug 19;43(19):4197–227. doi: 10.1038/s44318-024-00203-4 (PMC11448500; doi:10.1038/s44318-024-00203-4)
Supplement: Supplementary file 9 — Source data Fig. 2 [file 44318_2024_203_MOESM9_ESM.zip]

Archive with 100 entries (87 files):
- Figure 2/
- __MACOSX/._Figure 2
- Figure 2/Figure 2G/
- __MACOSX/Figure 2/._Figure 2G
- Figure 2/Figure 2I/
- __MACOSX/Figure 2/._Figure 2I
- Figure 2/Figure 2H/
- __MACOSX/Figure 2/._Figure 2H
- Figure 2/Figure 2A/
- __MACOSX/Figure 2/._Figure 2A
- Figure 2/Figure 2F/
- __MACOSX/Figure 2/._Figure 2F
- Figure 2/.DS_Store
- __MACOSX/Figure 2/._.DS_Store
- Figure 2/Figure 2C/
- __MACOSX/Figure 2/._Figure 2C
- Figure 2/Figure 2D/
- __MACOSX/Figure 2/._Figure 2D
- Figure 2/Figure 2J/
- __MACOSX/Figure 2/._Figure 2J
- Figure 2/Figure 2K/
- __MACOSX/Figure 2/._Figure 2K
- Figure 2/Figure 2L/
- __MACOSX/Figure 2/._Figure 2L
- Figure 2/Figure 2E/
- __MACOSX/Figure 2/._Figure 2E
- Figure 2/Figure 2B/
- __MACOSX/Figure 2/._Figure 2B
- Figure 2/Figure 2G/Ctrl-DAPI.jpg
- __MACOSX/Figure 2/Figure 2G/._Ctrl-DAPI.jpg
- Figure 2/Figure 2G/cKO-ckit.jpg
- __MACOSX/Figure 2/Figure 2G/._cKO-ckit.jpg
- Figure 2/Figure 2G/Ctrl-DDX4.jpg
- __MACOSX/Figure 2/Figure 2G/._Ctrl-DDX4.jpg
- Figure 2/Figure 2G/Ctrl-ckit.jpg
- __MACOSX/Figure 2/Figure 2G/._Ctrl-ckit.jpg
- Figure 2/Figure 2G/cKO-DDX4.jpg
- __MACOSX/Figure 2/Figure 2G/._cKO-DDX4.jpg
- Figure 2/Figure 2G/cKO-DAPI.jpg
- __MACOSX/Figure 2/Figure 2G/._cKO-DAPI.jpg
- Figure 2/Figure 2I/P10-Ctrl-PLZF.jpg
- __MACOSX/Figure 2/Figure 2I/._P10-Ctrl-PLZF.jpg
- Figure 2/Figure 2I/P10-Ctrl-DPAI.jpg
- __MACOSX/Figure 2/Figure 2I/._P10-Ctrl-DPAI.jpg
- Figure 2/Figure 2I/P10-Ctrl-STRA8.jpg
- __MACOSX/Figure 2/Figure 2I/._P10-Ctrl-STRA8.jpg
- Figure 2/Figure 2I/P10-cKO-STRA8.jpg
- __MACOSX/Figure 2/Figure 2I/._P10-cKO-STRA8.jpg
- Figure 2/Figure 2I/P10-cKO-DAPI.jpg
- __MACOSX/Figure 2/Figure 2I/._P10-cKO-DAPI.jpg
- Figure 2/Figure 2I/P10-cKO-PLZF.jpg
- __MACOSX/Figure 2/Figure 2I/._P10-cKO-PLZF.jpg
- Figure 2/Figure 2H/Figure 2H.xls
- __MACOSX/Figure 2/Figure 2H/._Figure 2H.xls
- Figure 2/Figure 2A/WB-GAPDH.jpg
- __MACOSX/Figure 2/Figure 2A/._WB-GAPDH.jpg
- Figure 2/Figure 2A/WB-KDM2A.jpg
- __MACOSX/Figure 2/Figure 2A/._WB-KDM2A.jpg
- Figure 2/Figure 2F/Figure 2F.xls
- __MACOSX/Figure 2/Figure 2F/._Figure 2F.xls
- Figure 2/Figure 2C/Figure 2C.xls
- __MACOSX/Figure 2/Figure 2C/._Figure 2C.xls
- Figure 2/Figure 2D/Testicular morphology.jpg
- __MACOSX/Figure 2/Figure 2D/._Testicular morphology.jpg
- Figure 2/Figure 2J/Figure 2J.xls
- __MACOSX/Figure 2/Figure 2J/._Figure 2J.xls
- Figure 2/Figure 2K/P14-cKO-DAPI.jpg
- __MACOSX/Figure 2/Figure 2K/._P14-cKO-DAPI.jpg
- Figure 2/Figure 2K/P14-cKO-PLZF.jpg
- __MACOSX/Figure 2/Figure 2K/._P14-cKO-PLZF.jpg
- Figure 2/Figure 2K/P14-Ctrl-PLZF.jpg
- __MACOSX/Figure 2/Figure 2K/._P14-Ctrl-PLZF.jpg
- Figure 2/Figure 2K/P14-Ctrl-DAPI.jpg
- __MACOSX/Figure 2/Figure 2K/._P14-Ctrl-DAPI.jpg
- Figure 2/Figure 2K/P14-cKO-STRA8.jpg
- __MACOSX/Figure 2/Figure 2K/._P14-cKO-STRA8.jpg
- Figure 2/Figure 2K/P14-Ctrl-STRA8.jpg
- __MACOSX/Figure 2/Figure 2K/._P14-Ctrl-STRA8.jpg
- Figure 2/Figure 2L/Figure 2L.xls
- __MACOSX/Figure 2/Figure 2L/._Figure 2L.xls
- Figure 2/Figure 2E/cKO-testis.jpg
- __MACOSX/Figure 2/Figure 2E/._cKO-testis.jpg
- Figure 2/Figure 2E/Ctrl-epididymis.jpg
- __MACOSX/Figure 2/Figure 2E/._Ctrl-epididymis.jpg
- Figure 2/Figure 2E/cKO-epididymis.jpg
- __MACOSX/Figure 2/Figure 2E/._cKO-epididymis.jpg
- Figure 2/Figure 2E/Ctrl-testis.jpg
- __MACOSX/Figure 2/Figure 2E/._Ctrl-testis.jpg
- Figure 2/Figure 2B/Ctrl-DAPI.jpg
- __MACOSX/Figure 2/Figure 2B/._Ctrl-DAPI.jpg
- Figure 2/Figure 2B/cKO-KDM2A.jpg
- __MACOSX/Figure 2/Figure 2B/._cKO-KDM2A.jpg
- Figure 2/Figure 2B/Ctrl-kdm2a.jpg
- __MACOSX/Figure 2/Figure 2B/._Ctrl-kdm2a.jpg
- Figure 2/Figure 2B/Ctrl-DDX4.jpg
- __MACOSX/Figure 2/Figure 2B/._Ctrl-DDX4.jpg
- Figure 2/Figure 2B/cKO-DDX4.jpg
- __MACOSX/Figure 2/Figure 2B/._cKO-DDX4.jpg
- Figure 2/Figure 2B/cKO-DAPI.jpg
- __MACOSX/Figure 2/Figure 2B/._cKO-DAPI.jpg
