# Supplementary material for: Histone demethylase KDM2A recruits HCFC1 and E2F1 to orchestrate male germ cell meiotic entry and progression
Source: EMBO J. 2024 Aug 19;43(19):4197–227. doi: 10.1038/s44318-024-00203-4 (PMC11448500; doi:10.1038/s44318-024-00203-4)
Supplement: Supplementary file 9 — Source data Fig. 2 [file 44318_2024_203_MOESM9_ESM.zip › Figure 2/Figure 2H/Figure 2H.xls]

## Sheet: Sheet1
		P10-Number of cKit+ cells per tubule
		Ctrl	cKO
		7.5	5.5
		6.3	8.6
		8.4	7.1
		5.8	6.6
		7.6	6.8
		6.5	7.3
