# Supplementary material for: Histone demethylase KDM2A recruits HCFC1 and E2F1 to orchestrate male germ cell meiotic entry and progression
Source: EMBO J. 2024 Aug 19;43(19):4197–227. doi: 10.1038/s44318-024-00203-4 (PMC11448500; doi:10.1038/s44318-024-00203-4)
Supplement: Supplementary file 9 — Source data Fig. 2 [file 44318_2024_203_MOESM9_ESM.zip › Figure 2/Figure 2F/Figure 2F.xls]

## Sheet: Sheet1
				Control			Kdm2a-cKO
			P7	0.86	0.63	0.77	0.71	0.81	0.68
			P14	1.76	1.85	1.71	1.03	1.18	1.06
			P21	2.43	2.32	2.56	1.35	1.12	1.25
			P28	3.24	2.98	3.13	1.46	1.23	1.17
			P35	3.87	4.06	3.73	1.36	1.57	1.44
			P42	4.71	4.97	4.54	1.34	1.12	1.2
			P56	5.12	4.75	4.84	1.04	1.37	1.15
