# Supplementary material for: Histone demethylase KDM2A recruits HCFC1 and E2F1 to orchestrate male germ cell meiotic entry and progression
Source: EMBO J. 2024 Aug 19;43(19):4197–227. doi: 10.1038/s44318-024-00203-4 (PMC11448500; doi:10.1038/s44318-024-00203-4)
Supplement: Supplementary file 9 — Source data Fig. 2 [file 44318_2024_203_MOESM9_ESM.zip › Figure 2/Figure 2J/Figure 2J.xls]

## Sheet: Sheet1
		Number of Plzf+Stra8+cells per tubule
			Control						Kdm2a-cKO
		P10	3.8	4.3	5.2	4.7	5.5	4.1	4.9	3.5	5.5	4.7	3.8	5.3
		P14	5.9	4.6	5.2	4.3	5.7	6.2	6.3	5.8	4.9	5.3	6.5	5.1
