# Supplementary material for: Histone demethylase KDM2A recruits HCFC1 and E2F1 to orchestrate male germ cell meiotic entry and progression
Source: EMBO J. 2024 Aug 19;43(19):4197–227. doi: 10.1038/s44318-024-00203-4 (PMC11448500; doi:10.1038/s44318-024-00203-4)
Supplement: Supplementary file 9 — Source data Fig. 2 [file 44318_2024_203_MOESM9_ESM.zip › Figure 2/Figure 2L/Figure 2L.xls]

## Sheet: Sheet1
		Number of Plzf- Stra8+cells per tubule
			Control						Kdm2a-cKO
		P10	4.8	4.5	5.9	4.3	5.4	6.2	1.9	1.5	2.6	2.2	1.7	2.3
		P14	8.8	11.5	10.7	9.5	12.3	9.1	3.1	1.8	2.2	2.5	2.9	3.2
