# Supplementary material for: Histone demethylase KDM2A recruits HCFC1 and E2F1 to orchestrate male germ cell meiotic entry and progression
Source: EMBO J. 2024 Aug 19;43(19):4197–227. doi: 10.1038/s44318-024-00203-4 (PMC11448500; doi:10.1038/s44318-024-00203-4)
Supplement: Supplementary file 10 — Source data Fig. 3 [file 44318_2024_203_MOESM10_ESM.zip]

Archive with 138 entries (128 files):
- Figure 3/
- __MACOSX/._Figure 3
- Figure 3/Figure 3E/
- __MACOSX/Figure 3/._Figure 3E
- Figure 3/Figure 3B/
- __MACOSX/Figure 3/._Figure 3B
- Figure 3/Figure 3C/
- __MACOSX/Figure 3/._Figure 3C
- Figure 3/Figure 3D/
- __MACOSX/Figure 3/._Figure 3D
- Figure 3/Figure 3H/
- __MACOSX/Figure 3/._Figure 3H
- Figure 3/Figure 3A/
- __MACOSX/Figure 3/._Figure 3A
- Figure 3/Figure 3F/
- __MACOSX/Figure 3/._Figure 3F
- Figure 3/Figure 3G/
- __MACOSX/Figure 3/._Figure 3G
- Figure 3/Figure 3I/
- __MACOSX/Figure 3/._Figure 3I
- Figure 3/Figure 3E/Figure 3E.xls
- __MACOSX/Figure 3/Figure 3E/._Figure 3E.xls
- Figure 3/Figure 3B/Figure 3B.xls
- __MACOSX/Figure 3/Figure 3B/._Figure 3B.xls
- Figure 3/Figure 3C/Ctrl-PLZF.jpg
- __MACOSX/Figure 3/Figure 3C/._Ctrl-PLZF.jpg
- Figure 3/Figure 3C/Ctrl-DAPI.jpg
- __MACOSX/Figure 3/Figure 3C/._Ctrl-DAPI.jpg
- Figure 3/Figure 3C/cKO-╬│H2AX.jpg
- __MACOSX/Figure 3/Figure 3C/._cKO-╬│H2AX.jpg
- Figure 3/Figure 3C/Ctrl-╬│H2AX.jpg
- __MACOSX/Figure 3/Figure 3C/._Ctrl-╬│H2AX.jpg
- Figure 3/Figure 3C/cKO-PLZF.jpg
- __MACOSX/Figure 3/Figure 3C/._cKO-PLZF.jpg
- Figure 3/Figure 3C/cKO-DAPI.jpg
- __MACOSX/Figure 3/Figure 3C/._cKO-DAPI.jpg
- Figure 3/Figure 3C/cKO-STRA8.jpg
- __MACOSX/Figure 3/Figure 3C/._cKO-STRA8.jpg
- Figure 3/Figure 3C/Ctrl-STRA8.jpg
- __MACOSX/Figure 3/Figure 3C/._Ctrl-STRA8.jpg
- Figure 3/Figure 3D/Figure 3D.xls
- __MACOSX/Figure 3/Figure 3D/._Figure 3D.xls
- Figure 3/Figure 3H/cKO-Zyg-ii SYCP3.jpg
- __MACOSX/Figure 3/Figure 3H/._cKO-Zyg-ii SYCP3.jpg
- Figure 3/Figure 3H/Ctrl-Zyg-RAD51.jpg
- __MACOSX/Figure 3/Figure 3H/._Ctrl-Zyg-RAD51.jpg
- Figure 3/Figure 3H/cKO-Zyg-i SYCP3.jpg
- __MACOSX/Figure 3/Figure 3H/._cKO-Zyg-i SYCP3.jpg
- Figure 3/Figure 3H/Ctrl-Pac-RAD51.jpg
- __MACOSX/Figure 3/Figure 3H/._Ctrl-Pac-RAD51.jpg
- Figure 3/Figure 3H/cKO-Zyg-ii RAD51.jpg
- __MACOSX/Figure 3/Figure 3H/._cKO-Zyg-ii RAD51.jpg
- Figure 3/Figure 3H/Ctrl-Zyg-SYCP3.jpg
- __MACOSX/Figure 3/Figure 3H/._Ctrl-Zyg-SYCP3.jpg
- Figure 3/Figure 3H/cKO-Zyg-i RAD51.jpg
- __MACOSX/Figure 3/Figure 3H/._cKO-Zyg-i RAD51.jpg
- Figure 3/Figure 3H/Ctrl-Pac-SYCP3.jpg
- __MACOSX/Figure 3/Figure 3H/._Ctrl-Pac-SYCP3.jpg
- Figure 3/Figure 3H/cKO-Lep-RAD51.jpg
- __MACOSX/Figure 3/Figure 3H/._cKO-Lep-RAD51.jpg
- Figure 3/Figure 3H/cKO-Lep-SYCP3.jpg
- __MACOSX/Figure 3/Figure 3H/._cKO-Lep-SYCP3.jpg
- Figure 3/Figure 3H/Ctrl-Lep-RAD51.jpg
- __MACOSX/Figure 3/Figure 3H/._Ctrl-Lep-RAD51.jpg
- Figure 3/Figure 3H/Ctrl-Lep-SYCP3.jpg
- __MACOSX/Figure 3/Figure 3H/._Ctrl-Lep-SYCP3.jpg
- Figure 3/Figure 3A/Ctrl-PLZF.jpg
- __MACOSX/Figure 3/Figure 3A/._Ctrl-PLZF.jpg
- Figure 3/Figure 3A/Ctrl-DAPI.jpg
- __MACOSX/Figure 3/Figure 3A/._Ctrl-DAPI.jpg
- Figure 3/Figure 3A/cKO-PLZF.jpg
- __MACOSX/Figure 3/Figure 3A/._cKO-PLZF.jpg
- Figure 3/Figure 3A/cKO-DAPI.jpg
- __MACOSX/Figure 3/Figure 3A/._cKO-DAPI.jpg
- Figure 3/Figure 3A/cKO-SYCP3.jpg
- __MACOSX/Figure 3/Figure 3A/._cKO-SYCP3.jpg
- Figure 3/Figure 3A/Ctrl-SYCP3.jpg
- __MACOSX/Figure 3/Figure 3A/._Ctrl-SYCP3.jpg
- Figure 3/Figure 3A/cKO-STRA8.jpg
- __MACOSX/Figure 3/Figure 3A/._cKO-STRA8.jpg
- Figure 3/Figure 3A/Ctrl-STRA8.jpg
- __MACOSX/Figure 3/Figure 3A/._Ctrl-STRA8.jpg
- Figure 3/Figure 3F/cKO Zyg-ii ╬│H2AX.jpg
- __MACOSX/Figure 3/Figure 3F/._cKO Zyg-ii ╬│H2AX.jpg
- Figure 3/Figure 3F/cKO Lep-╬│H2AX.jpg
- __MACOSX/Figure 3/Figure 3F/._cKO Lep-╬│H2AX.jpg
- Figure 3/Figure 3F/cKO Lep-DAPI.jpg
- __MACOSX/Figure 3/Figure 3F/._cKO Lep-DAPI.jpg
- Figure 3/Figure 3F/Ctrl Zyg-DAPI.jpg
- __MACOSX/Figure 3/Figure 3F/._Ctrl Zyg-DAPI.jpg
- Figure 3/Figure 3F/Ctrl Lep-DAPI.jpg
- __MACOSX/Figure 3/Figure 3F/._Ctrl Lep-DAPI.jpg
- Figure 3/Figure 3F/Ctrl Pac-SYCP3.jpg
- __MACOSX/Figure 3/Figure 3F/._Ctrl Pac-SYCP3.jpg
- Figure 3/Figure 3F/Ctrl Lep-╬│H2AX.jpg
- __MACOSX/Figure 3/Figure 3F/._Ctrl Lep-╬│H2AX.jpg
- Figure 3/Figure 3F/Ctrl Zyg-SYCP3.jpg
- __MACOSX/Figure 3/Figure 3F/._Ctrl Zyg-SYCP3.jpg
- Figure 3/Figure 3F/cKO Zyg-i SYCP3.jpg
- __MACOSX/Figure 3/Figure 3F/._cKO Zyg-i SYCP3.jpg
- Figure 3/Figure 3F/Ctrl Lep-SYCP3.jpg
- __MACOSX/Figure 3/Figure 3F/._Ctrl Lep-SYCP3.jpg
- Figure 3/Figure 3F/Ctrl Zyg-╬│H2AX.jpg
- __MACOSX/Figure 3/Figure 3F/._Ctrl Zyg-╬│H2AX.jpg
- Figure 3/Figure 3F/cKO Zyg-i DAPI.jpg
- __MACOSX/Figure 3/Figure 3F/._cKO Zyg-i DAPI.jpg
- Figure 3/Figure 3F/Ctrl Pac-╬│H2AX.jpg
- __MACOSX/Figure 3/Figure 3F/._Ctrl Pac-╬│H2AX.jpg
- Figure 3/Figure 3F/cKO Zyg-i ╬│H2AX.jpg
- __MACOSX/Figure 3/Figure 3F/._cKO Zyg-i ╬│H2AX.jpg
- Figure 3/Figure 3F/cKO Zyg-ii DAPI.jpg
- __MACOSX/Figure 3/Figure 3F/._cKO Zyg-ii DAPI.jpg
- Figure 3/Figure 3F/Ctrl Pac-DAPI.jpg
- __MACOSX/Figure 3/Figure 3F/._Ctrl Pac-DAPI.jpg
- Figure 3/Figure 3F/cKO Zyg-ii SYCP3.jpg
- __MACOSX/Figure 3/Figure 3F/._cKO Zyg-ii SYCP3.jpg
- Figure 3/Figure 3F/cKO Lep-SYCP3.jpg
- __MACOSX/Figure 3/Figure 3F/._cKO Lep-SYCP3.jpg
- Figure 3/Figure 3G/cKO-i-SYCP3.jpg
- __MACOSX/Figure 3/Figure 3G/._cKO-i-SYCP3.jpg
- Figure 3/Figure 3G/Ctrl-DAPI.jpg
- __MACOSX/Figure 3/Figure 3G/._Ctrl-DAPI.jpg
- Figure 3/Figure 3G/cKO-i-SYCP1.jpg
- __MACOSX/Figure 3/Figure 3G/._cKO-i-SYCP1.jpg
- Figure 3/Figure 3G/cKO-ii-DAPI.jpg
- __MACOSX/Figure 3/Figure 3G/._cKO-ii-DAPI.jpg
- Figure 3/Figure 3G/cKO-i-DAPI.jpg
- __MACOSX/Figure 3/Figure 3G/._cKO-i-DAPI.jpg
- Figure 3/Figure 3G/cKO-ii-SYCP1.jpg
- __MACOSX/Figure 3/Figure 3G/._cKO-ii-SYCP1.jpg
- Figure 3/Figure 3G/cKO-ii-SYCP3.jpg
- __MACOSX/Figure 3/Figure 3G/._cKO-ii-SYCP3.jpg
- Figure 3/Figure 3G/Ctrl-SYCP3.jpg
- __MACOSX/Figure 3/Figure 3G/._Ctrl-SYCP3.jpg
- Figure 3/Figure 3G/Ctrl-SYCP1.jpg
- __MACOSX/Figure 3/Figure 3G/._Ctrl-SYCP1.jpg
- Figure 3/Figure 3I/Figure 3I.xls
- __MACOSX/Figure 3/Figure 3I/._Figure 3I.xls
