# Supplementary material for: Histone demethylase KDM2A recruits HCFC1 and E2F1 to orchestrate male germ cell meiotic entry and progression
Source: EMBO J. 2024 Aug 19;43(19):4197–227. doi: 10.1038/s44318-024-00203-4 (PMC11448500; doi:10.1038/s44318-024-00203-4)
Supplement: Supplementary file 10 — Source data Fig. 3 [file 44318_2024_203_MOESM10_ESM.zip › Figure 3/Figure 3E/Figure 3E.xls]

## Sheet: Sheet1
			Population of each type of spermatocyte
			Control			Kdm2a-cKO
		Lep	12.6	9.3	15.7	40.8	33.5	36.1
		Zyg	13.5	10.8	7.9	59.2	66.5	63.9
		Pac	40.7	48.5	36.5	0	0	0
		Dip	33.2	31.4	39.9	0	0	0
