# Supplementary material for: Histone demethylase KDM2A recruits HCFC1 and E2F1 to orchestrate male germ cell meiotic entry and progression
Source: EMBO J. 2024 Aug 19;43(19):4197–227. doi: 10.1038/s44318-024-00203-4 (PMC11448500; doi:10.1038/s44318-024-00203-4)
Supplement: Supplementary file 10 — Source data Fig. 3 [file 44318_2024_203_MOESM10_ESM.zip › Figure 3/Figure 3D/Figure 3D.xls]

## Sheet: Sheet1
		Percentage of PLZF- and STRA8+ and γH2AX+ tubules / total tubules
			Control	Kdm2a-cKO
			84	56
			91	48
			87	51
			76	58
			83	45
			79	60
