# Supplementary material for: Histone demethylase KDM2A recruits HCFC1 and E2F1 to orchestrate male germ cell meiotic entry and progression
Source: EMBO J. 2024 Aug 19;43(19):4197–227. doi: 10.1038/s44318-024-00203-4 (PMC11448500; doi:10.1038/s44318-024-00203-4)
Supplement: Supplementary file 10 — Source data Fig. 3 [file 44318_2024_203_MOESM10_ESM.zip › Figure 3/Figure 3I/Figure 3I.xls]

## Sheet: Sheet1
	RAD51 foci in Lep and Zyg
			Ctrl
			Leptotene	294	163	195	146	257	137	184	206	165	126	232	255	218	169	188	106	94	213	249	158	143	117	174	192	156	175	149	212
			Zygotene	136	172	154	129	105	219	137	144	82	91	116	124	171	206	194	189	212	134	113	127	143	181	137	214	151
			cKO
			Leptotene	125	51	37	64	86	71	107	92	57	64	39	49	61	25	63	49	53	65	38	62	78	52	48	39	57	43	79	61	48	55
			Zygotene	0	0	0	9	17	0	47	33	26	0	19	0	42	38	14	18	24	31	42	10	0	27	32	24	13	11	0	0	0
