# Supplementary material for: Histone demethylase KDM2A recruits HCFC1 and E2F1 to orchestrate male germ cell meiotic entry and progression
Source: EMBO J. 2024 Aug 19;43(19):4197–227. doi: 10.1038/s44318-024-00203-4 (PMC11448500; doi:10.1038/s44318-024-00203-4)
Supplement: Supplementary file 11 — Source data Fig. 5 [file 44318_2024_203_MOESM11_ESM.zip]

Archive with 56 entries (51 files):
- Figure 5/
- __MACOSX/._Figure 5
- Figure 5/Figure 5G/
- __MACOSX/Figure 5/._Figure 5G
- Figure 5/Figure 5F/
- __MACOSX/Figure 5/._Figure 5F
- Figure 5/Figure 5H/
- __MACOSX/Figure 5/._Figure 5H
- Figure 5/Figure 5E/
- __MACOSX/Figure 5/._Figure 5E
- Figure 5/Figure 5G/Ctrl-DAPI.jpg
- __MACOSX/Figure 5/Figure 5G/._Ctrl-DAPI.jpg
- Figure 5/Figure 5G/cKO-cKIT.jpg
- __MACOSX/Figure 5/Figure 5G/._cKO-cKIT.jpg
- Figure 5/Figure 5G/cKO-DAPI.jpg
- __MACOSX/Figure 5/Figure 5G/._cKO-DAPI.jpg
- Figure 5/Figure 5G/Ctrl-SYCP3.jpg
- __MACOSX/Figure 5/Figure 5G/._Ctrl-SYCP3.jpg
- Figure 5/Figure 5G/Ctrl-H3K36me3.jpg
- __MACOSX/Figure 5/Figure 5G/._Ctrl-H3K36me3.jpg
- Figure 5/Figure 5G/cKO-H3K36me3.jpg
- __MACOSX/Figure 5/Figure 5G/._cKO-H3K36me3.jpg
- Figure 5/Figure 5F/Ctrl-DAPI.jpg
- __MACOSX/Figure 5/Figure 5F/._Ctrl-DAPI.jpg
- Figure 5/Figure 5F/cKO-DAPI.jpg
- __MACOSX/Figure 5/Figure 5F/._cKO-DAPI.jpg
- Figure 5/Figure 5F/cKO-SYCP3.jpg
- __MACOSX/Figure 5/Figure 5F/._cKO-SYCP3.jpg
- Figure 5/Figure 5F/Ctrl-SYCP3.jpg
- __MACOSX/Figure 5/Figure 5F/._Ctrl-SYCP3.jpg
- Figure 5/Figure 5F/cKO-H3K36me2.jpg
- __MACOSX/Figure 5/Figure 5F/._cKO-H3K36me2.jpg
- Figure 5/Figure 5F/Ctrl-H3K36me2.jpg
- __MACOSX/Figure 5/Figure 5F/._Ctrl-H3K36me2.jpg
- Figure 5/Figure 5H/WB-H3.jpg
- __MACOSX/Figure 5/Figure 5H/._WB-H3.jpg
- Figure 5/Figure 5H/WB-H3KK36me3.jpg
- __MACOSX/Figure 5/Figure 5H/._WB-H3KK36me3.jpg
- Figure 5/Figure 5H/WB-H3K36me1.jpg
- __MACOSX/Figure 5/Figure 5H/._WB-H3K36me1.jpg
- Figure 5/Figure 5H/WB-KDM2A.jpg
- __MACOSX/Figure 5/Figure 5H/._WB-KDM2A.jpg
- Figure 5/Figure 5H/WB-H3K36me2.jpg
- __MACOSX/Figure 5/Figure 5H/._WB-H3K36me2.jpg
- Figure 5/Figure 5E/Ctrl-DAPI.jpg
- __MACOSX/Figure 5/Figure 5E/._Ctrl-DAPI.jpg
- Figure 5/Figure 5E/cKO-cKIT.jpg
- __MACOSX/Figure 5/Figure 5E/._cKO-cKIT.jpg
- Figure 5/Figure 5E/Ctrl-cKIT.jpg
- __MACOSX/Figure 5/Figure 5E/._Ctrl-cKIT.jpg
- Figure 5/Figure 5E/cKO-DAPI.jpg
- __MACOSX/Figure 5/Figure 5E/._cKO-DAPI.jpg
- Figure 5/Figure 5E/cKO-H3K36me1.jpg
- __MACOSX/Figure 5/Figure 5E/._cKO-H3K36me1.jpg
- Figure 5/Figure 5E/Ctrl-H3K36me1.jpg
- __MACOSX/Figure 5/Figure 5E/._Ctrl-H3K36me1.jpg
