# Supplementary material for: Histone demethylase KDM2A recruits HCFC1 and E2F1 to orchestrate male germ cell meiotic entry and progression
Source: EMBO J. 2024 Aug 19;43(19):4197–227. doi: 10.1038/s44318-024-00203-4 (PMC11448500; doi:10.1038/s44318-024-00203-4)
Supplement: Supplementary file 12 — Source data Fig. 6 [file 44318_2024_203_MOESM12_ESM.zip]

Archive with 10 entries (8 files):
- Figure 6/
- __MACOSX/._Figure 6
- Figure 6/Figure 6C/
- __MACOSX/Figure 6/._Figure 6C
- Figure 6/Figure 6C/WB-E2F1.jpg
- __MACOSX/Figure 6/Figure 6C/._WB-E2F1.jpg
- Figure 6/Figure 6C/WB-HCFC1.jpg
- __MACOSX/Figure 6/Figure 6C/._WB-HCFC1.jpg
- Figure 6/Figure 6C/WB-KDM2A.jpg
- __MACOSX/Figure 6/Figure 6C/._WB-KDM2A.jpg
