# Supplementary material for: Histone demethylase KDM2A recruits HCFC1 and E2F1 to orchestrate male germ cell meiotic entry and progression
Source: EMBO J. 2024 Aug 19;43(19):4197–227. doi: 10.1038/s44318-024-00203-4 (PMC11448500; doi:10.1038/s44318-024-00203-4)
Supplement: Supplementary file 13 — Source data Fig. 7 [file 44318_2024_203_MOESM13_ESM.zip]

Archive with 42 entries (31 files):
- Figure 7/
- __MACOSX/._Figure 7
- Figure 7/Figure 7J/
- __MACOSX/Figure 7/._Figure 7J
- Figure 7/Figure 7D/
- __MACOSX/Figure 7/._Figure 7D
- Figure 7/Figure 7C/
- __MACOSX/Figure 7/._Figure 7C
- Figure 7/Figure 7B/
- __MACOSX/Figure 7/._Figure 7B
- Figure 7/Figure 7E/
- __MACOSX/Figure 7/._Figure 7E
- Figure 7/Figure 7I/
- __MACOSX/Figure 7/._Figure 7I
- Figure 7/Figure 7G/
- __MACOSX/Figure 7/._Figure 7G
- Figure 7/Figure 7F/
- __MACOSX/Figure 7/._Figure 7F
- Figure 7/Figure 7A/
- __MACOSX/Figure 7/._Figure 7A
- Figure 7/Figure 7H/
- __MACOSX/Figure 7/._Figure 7H
- Figure 7/Figure 7J/Figure 7J.xls
- __MACOSX/Figure 7/Figure 7J/._Figure 7J.xls
- Figure 7/Figure 7D/Figure 7D.xls
- __MACOSX/Figure 7/Figure 7D/._Figure 7D.xls
- Figure 7/Figure 7C/Figure 7C.xls
- __MACOSX/Figure 7/Figure 7C/._Figure 7C.xls
- Figure 7/Figure 7B/Figure 7B.xls
- __MACOSX/Figure 7/Figure 7B/._Figure 7B.xls
- Figure 7/Figure 7E/Figure 7E.xls
- __MACOSX/Figure 7/Figure 7E/._Figure 7E.xls
- Figure 7/Figure 7I/Figure 7I.xls
- __MACOSX/Figure 7/Figure 7I/._Figure 7I.xls
- Figure 7/Figure 7G/Figure 7G.xls
- __MACOSX/Figure 7/Figure 7G/._Figure 7G.xls
- Figure 7/Figure 7F/Figure 7F.xls
- __MACOSX/Figure 7/Figure 7F/._Figure 7F.xls
- Figure 7/Figure 7A/Figure 7A.xls
- __MACOSX/Figure 7/Figure 7A/._Figure 7A.xls
- Figure 7/Figure 7H/Figure 7H.xls
- __MACOSX/Figure 7/Figure 7H/._Figure 7H.xls
