# Supplementary material for: Histone demethylase KDM2A recruits HCFC1 and E2F1 to orchestrate male germ cell meiotic entry and progression
Source: EMBO J. 2024 Aug 19;43(19):4197–227. doi: 10.1038/s44318-024-00203-4 (PMC11448500; doi:10.1038/s44318-024-00203-4)
Supplement: Supplementary file 13 — Source data Fig. 7 [file 44318_2024_203_MOESM13_ESM.zip › Figure 7/Figure 7J/Figure 7J.xls]

## Sheet: Sheet1
		pGL-p-Spo11
		si-ctrl	si-KDM2A	si-HCFC1	si-E2F1	si-ctrl + E2F1	si-KDM2A + E2F1	si-HCFC1 + E2F1	si-KDM2A + si-HCFC1 + E2F1
		1	0.63	0.52	0.36	5.85	0.84	0.74	0.06
		1	0.47	0.31	0.25	4.54	1.49	0.91	0.18
		1	0.38	0.33	0.31	6.05	1.68	1.42	0.14
