# Supplementary material for: Histone demethylase KDM2A recruits HCFC1 and E2F1 to orchestrate male germ cell meiotic entry and progression
Source: EMBO J. 2024 Aug 19;43(19):4197–227. doi: 10.1038/s44318-024-00203-4 (PMC11448500; doi:10.1038/s44318-024-00203-4)
Supplement: Supplementary file 13 — Source data Fig. 7 [file 44318_2024_203_MOESM13_ESM.zip › Figure 7/Figure 7D/Figure 7D.xls]

## Sheet: Sheet1
		pGL-p-Meiosin
		Flag	MYC	F-KDM2A	MYC-HCFC1	MYC-E2F1	K+E	H+E	K+H+E
		1	0.85	1.16	2.93	7.44	11.34	7.97	22.45
		1	1.23	0.73	2.35	6.67	8.46	9.24	26.86
		1	0.68	0.85	3.24	5.32	12.47	8.22	18.32
