# Supplementary material for: Histone demethylase KDM2A recruits HCFC1 and E2F1 to orchestrate male germ cell meiotic entry and progression
Source: EMBO J. 2024 Aug 19;43(19):4197–227. doi: 10.1038/s44318-024-00203-4 (PMC11448500; doi:10.1038/s44318-024-00203-4)
Supplement: Supplementary file 13 — Source data Fig. 7 [file 44318_2024_203_MOESM13_ESM.zip › Figure 7/Figure 7C/Figure 7C.xls]

## Sheet: Sheet1
		pGL-p-Stra8
		Flag	MYC	F-KDM2A	MYC-HCFC1	MYC-E2F1	K+E	H+E	K+H+E
		1	0.73	1.81	1.26	3.68	9.65	11.39	22.6
		1	1.15	1.52	1.08	6.27	11.64	17.57	29.31
		1	0.85	2.26	1.68	5.85	13.52	9.13	33.67
