# Supplementary material for: Histone demethylase KDM2A recruits HCFC1 and E2F1 to orchestrate male germ cell meiotic entry and progression
Source: EMBO J. 2024 Aug 19;43(19):4197–227. doi: 10.1038/s44318-024-00203-4 (PMC11448500; doi:10.1038/s44318-024-00203-4)
Supplement: Supplementary file 13 — Source data Fig. 7 [file 44318_2024_203_MOESM13_ESM.zip › Figure 7/Figure 7B/Figure 7B.xls]

## Sheet: Sheet1
			Control			Kdm2a-cKO
		Stra8	1	1	1	0.15	0.26	0.3
		Meiosin	1	1	1	0.43	0.47	0.34
		Sycp1	1	1	1	0.15	0.11	0.22
		Spo11	1	1	1	0.36	0.51	0.43
		Dmc1	1	1	1	0.63	0.48	0.52
		Cpeb1	1	1	1	0.84	0.74	1.15
		Meioc	1	1	1	0.62	0.52	0.47
		Mei1	1	1	1	0.42	0.27	0.35
		Tex15	1	1	1	1.29	1.16	0.82
		Zfp541	1	1	1	0.31	0.38	0.45
