# Supplementary material for: Histone demethylase KDM2A recruits HCFC1 and E2F1 to orchestrate male germ cell meiotic entry and progression
Source: EMBO J. 2024 Aug 19;43(19):4197–227. doi: 10.1038/s44318-024-00203-4 (PMC11448500; doi:10.1038/s44318-024-00203-4)
Supplement: Supplementary file 13 — Source data Fig. 7 [file 44318_2024_203_MOESM13_ESM.zip › Figure 7/Figure 7E/Figure 7E.xls]

## Sheet: Sheet1
		pGL-p-Sycp1
		Flag	MYC	F-KDM2A	MYC-HCFC1	MYC-E2F1	K+E	H+E	K+H+E
		1	0.84	0.74	1.73	3.42	7.27	6.39	12.84
		1	0.91	0.83	1.88	5.85	10.36	6.87	14.52
		1	1.45	1.09	2.56	4.24	8.52	8.55	11.95
