# Supplementary material for: Histone demethylase KDM2A recruits HCFC1 and E2F1 to orchestrate male germ cell meiotic entry and progression
Source: EMBO J. 2024 Aug 19;43(19):4197–227. doi: 10.1038/s44318-024-00203-4 (PMC11448500; doi:10.1038/s44318-024-00203-4)
Supplement: Supplementary file 13 — Source data Fig. 7 [file 44318_2024_203_MOESM13_ESM.zip › Figure 7/Figure 7I/Figure 7I.xls]

## Sheet: Sheet1
		pGL-p-Sycp1
		si-ctrl	si-KDM2A	si-HCFC1	si-E2F1	si-ctrl + E2F1	si-KDM2A + E2F1	si-HCFC1 + E2F1	si-KDM2A + si-HCFC1 + E2F1
		1	0.35	0.52	0.08	5.39	0.89	2.51	0.43
		1	0.23	0.41	0.14	3.91	0.91	1.67	0.68
		1	0.19	0.34	0.17	6.28	0.68	1.93	0.36
