# Supplementary material for: Histone demethylase KDM2A recruits HCFC1 and E2F1 to orchestrate male germ cell meiotic entry and progression
Source: EMBO J. 2024 Aug 19;43(19):4197–227. doi: 10.1038/s44318-024-00203-4 (PMC11448500; doi:10.1038/s44318-024-00203-4)
Supplement: Supplementary file 13 — Source data Fig. 7 [file 44318_2024_203_MOESM13_ESM.zip › Figure 7/Figure 7G/Figure 7G.xls]

## Sheet: Sheet1
		pGL-p-Stra8
		si-ctrl	si-KDM2A	si-HCFC1	si-E2F1	si-ctrl + E2F1	si-KDM2A + E2F1	si-HCFC1 + E2F1	si-KDM2A + si-HCFC1 + E2F1
		1	0.49	0.25	0.22	3.13	1.51	1.32	0.27
		1	0.61	0.33	0.35	4.28	0.89	1.14	0.41
		1	0.33	0.41	0.16	5.31	1.22	0.93	0.18
