# Supplementary material for: Histone demethylase KDM2A recruits HCFC1 and E2F1 to orchestrate male germ cell meiotic entry and progression
Source: EMBO J. 2024 Aug 19;43(19):4197–227. doi: 10.1038/s44318-024-00203-4 (PMC11448500; doi:10.1038/s44318-024-00203-4)
Supplement: Supplementary file 13 — Source data Fig. 7 [file 44318_2024_203_MOESM13_ESM.zip › Figure 7/Figure 7F/Figure 7F.xls]

## Sheet: Sheet1
		pGL-p-Spo11
		Flag	MYC	F-KDM2A	MYC-HCFC1	MYC-E2F1	K+E	H+E	K+H+E
		1	1.32	1.31	1.76	4.94	7.56	10.81	15.65
		1	1.06	1.14	2.2	5.75	9.54	12.3	21.93
		1	0.79	0.76	2.68	4.43	11.84	9.52	17.79
