# Supplementary material for: Histone demethylase KDM2A recruits HCFC1 and E2F1 to orchestrate male germ cell meiotic entry and progression
Source: EMBO J. 2024 Aug 19;43(19):4197–227. doi: 10.1038/s44318-024-00203-4 (PMC11448500; doi:10.1038/s44318-024-00203-4)
Supplement: Supplementary file 13 — Source data Fig. 7 [file 44318_2024_203_MOESM13_ESM.zip › Figure 7/Figure 7A/Figure 7A.xls]

## Sheet: Sheet1
			Control			Kdm2a-cKO
		Stra8	1	1	1	0.38	0.49	0.27
		Meiosin	1	1	1	0.32	0.28	0.19
		Sycp1	1	1	1	0.26	0.14	0.19
		Spo11	1	1	1	0.56	0.51	0.47
		Dmc1	1	1	1	0.23	0.34	0.41
		Cpeb1	1	1	1	0.74	0.84	0.95
		Meioc	1	1	1	0.48	0.32	0.26
		Mei1	1	1	1	0.15	0.31	0.11
		Tex15	1	1	1	0.24	0.2	0.13
		Zfp541	1	1	1	0.64	0.46	0.31
