# Supplementary material for: Histone demethylase KDM2A recruits HCFC1 and E2F1 to orchestrate male germ cell meiotic entry and progression
Source: EMBO J. 2024 Aug 19;43(19):4197–227. doi: 10.1038/s44318-024-00203-4 (PMC11448500; doi:10.1038/s44318-024-00203-4)
Supplement: Supplementary file 13 — Source data Fig. 7 [file 44318_2024_203_MOESM13_ESM.zip › Figure 7/Figure 7H/Figure 7H.xls]

## Sheet: Sheet1
		pGL-p-Meiosin
		si-ctrl	si-KDM2A	si-HCFC1	si-E2F1	si-ctrl + E2F1	si-KDM2A + E2F1	si-HCFC1 + E2F1	si-KDM2A + si-HCFC1 + E2F1
		1	0.42	0.31	0.14	6.58	2.86	1.12	0.13
		1	0.37	0.46	0.21	5.29	1.84	0.76	0.08
		1	0.29	0.59	0.06	7.47	2.57	0.85	0.16
