# Supplementary material for: Histone demethylase KDM2A recruits HCFC1 and E2F1 to orchestrate male germ cell meiotic entry and progression
Source: EMBO J. 2024 Aug 19;43(19):4197–227. doi: 10.1038/s44318-024-00203-4 (PMC11448500; doi:10.1038/s44318-024-00203-4)
Supplement: Supplementary file 14 — EV and Appendix Figure Source Data [file 44318_2024_203_MOESM14_ESM.zip]

Archive with 738 entries (661 files):
- Source Data for Expanded View and Appendix/
- __MACOSX/._Source Data for Expanded View and Appendix
- Source Data for Expanded View and Appendix/Appendix Figure S1/
- __MACOSX/Source Data for Expanded View and Appendix/._Appendix Figure S1
- Source Data for Expanded View and Appendix/.DS_Store
- __MACOSX/Source Data for Expanded View and Appendix/._.DS_Store
- Source Data for Expanded View and Appendix/Figure EV4/
- __MACOSX/Source Data for Expanded View and Appendix/._Figure EV4
- Source Data for Expanded View and Appendix/Figure EV3/
- __MACOSX/Source Data for Expanded View and Appendix/._Figure EV3
- Source Data for Expanded View and Appendix/Figure EV2/
- __MACOSX/Source Data for Expanded View and Appendix/._Figure EV2
- Source Data for Expanded View and Appendix/Figure EV5/
- __MACOSX/Source Data for Expanded View and Appendix/._Figure EV5
- Source Data for Expanded View and Appendix/Appendix Figure S4/
- __MACOSX/Source Data for Expanded View and Appendix/._Appendix Figure S4
- Source Data for Expanded View and Appendix/Appendix Figure S3/
- __MACOSX/Source Data for Expanded View and Appendix/._Appendix Figure S3
- Source Data for Expanded View and Appendix/Appendix Figure S2/
- __MACOSX/Source Data for Expanded View and Appendix/._Appendix Figure S2
- Source Data for Expanded View and Appendix/Figure EV1/
- __MACOSX/Source Data for Expanded View and Appendix/._Figure EV1
- Source Data for Expanded View and Appendix/Appendix Figure S1/.DS_Store
- __MACOSX/Source Data for Expanded View and Appendix/Appendix Figure S1/._.DS_Store
- Source Data for Expanded View and Appendix/Appendix Figure S1/S1A/
- __MACOSX/Source Data for Expanded View and Appendix/Appendix Figure S1/._S1A
- Source Data for Expanded View and Appendix/Appendix Figure S1/S1D/
- __MACOSX/Source Data for Expanded View and Appendix/Appendix Figure S1/._S1D
- Source Data for Expanded View and Appendix/Appendix Figure S1/S1C/
- __MACOSX/Source Data for Expanded View and Appendix/Appendix Figure S1/._S1C
- Source Data for Expanded View and Appendix/Appendix Figure S1/S1B/
- __MACOSX/Source Data for Expanded View and Appendix/Appendix Figure S1/._S1B
- Source Data for Expanded View and Appendix/Figure EV4/EV4G/
- __MACOSX/Source Data for Expanded View and Appendix/Figure EV4/._EV4G
- Source Data for Expanded View and Appendix/Figure EV4/EV4H/
- __MACOSX/Source Data for Expanded View and Appendix/Figure EV4/._EV4H
- Source Data for Expanded View and Appendix/Figure EV4/EV4F/
- __MACOSX/Source Data for Expanded View and Appendix/Figure EV4/._EV4F
- Source Data for Expanded View and Appendix/Figure EV4/EV4A/
- __MACOSX/Source Data for Expanded View and Appendix/Figure EV4/._EV4A
- Source Data for Expanded View and Appendix/Figure EV4/EV4D/
- __MACOSX/Source Data for Expanded View and Appendix/Figure EV4/._EV4D
- Source Data for Expanded View and Appendix/Figure EV4/EV4C/
- __MACOSX/Source Data for Expanded View and Appendix/Figure EV4/._EV4C
- Source Data for Expanded View and Appendix/Figure EV4/EV4B/
- __MACOSX/Source Data for Expanded View and Appendix/Figure EV4/._EV4B
- Source Data for Expanded View and Appendix/Figure EV4/EV4E/
- __MACOSX/Source Data for Expanded View and Appendix/Figure EV4/._EV4E
- Source Data for Expanded View and Appendix/Figure EV3/EV3I/
- __MACOSX/Source Data for Expanded View and Appendix/Figure EV3/._EV3I
- Source Data for Expanded View and Appendix/Figure EV3/EV3G/
- __MACOSX/Source Data for Expanded View and Appendix/Figure EV3/._EV3G
- Source Data for Expanded View and Appendix/Figure EV3/EV3F/
- __MACOSX/Source Data for Expanded View and Appendix/Figure EV3/._EV3F
- Source Data for Expanded View and Appendix/Figure EV3/EV3H/
- __MACOSX/Source Data for Expanded View and Appendix/Figure EV3/._EV3H
- Source Data for Expanded View and Appendix/Figure EV3/EV3D/
- __MACOSX/Source Data for Expanded View and Appendix/Figure EV3/._EV3D
- Source Data for Expanded View and Appendix/Figure EV3/EV3C/
- __MACOSX/Source Data for Expanded View and Appendix/Figure EV3/._EV3C
- Source Data for Expanded View and Appendix/Figure EV3/EV3B/
- __MACOSX/Source Data for Expanded View and Appendix/Figure EV3/._EV3B
- Source Data for Expanded View and Appendix/Figure EV3/EV3E/
- __MACOSX/Source Data for Expanded View and Appendix/Figure EV3/._EV3E
- Source Data for Expanded View and Appendix/Figure EV2/EV2B/
- __MACOSX/Source Data for Expanded View and Appendix/Figure EV2/._EV2B
- Source Data for Expanded View and Appendix/Figure EV2/EV2E/
- __MACOSX/Source Data for Expanded View and Appendix/Figure EV2/._EV2E
- Source Data for Expanded View and Appendix/Figure EV2/EV2D/
- __MACOSX/Source Data for Expanded View and Appendix/Figure EV2/._EV2D
- Source Data for Expanded View and Appendix/Figure EV2/EV2F/
- __MACOSX/Source Data for Expanded View and Appendix/Figure EV2/._EV2F
- Source Data for Expanded View and Appendix/Figure EV2/EV2H/
- __MACOSX/Source Data for Expanded View and Appendix/Figure EV2/._EV2H
- Source Data for Expanded View and Appendix/Figure EV2/EV2I/
- __MACOSX/Source Data for Expanded View and Appendix/Figure EV2/._EV2I
- Source Data for Expanded View and Appendix/Figure EV2/EV2G/
- __MACOSX/Source Data for Expanded View and Appendix/Figure EV2/._EV2G
- Source Data for Expanded View and Appendix/Figure EV5/EV5B/
- __MACOSX/Source Data for Expanded View and Appendix/Figure EV5/._EV5B
- Source Data for Expanded View and Appendix/Figure EV5/EV5D/
- __MACOSX/Source Data for Expanded View and Appendix/Figure EV5/._EV5D
- Source Data for Expanded View and Appendix/Figure EV5/EV5C/
- __MACOSX/Source Data for Expanded View and Appendix/Figure EV5/._EV5C
- Source Data for Expanded View and Appendix/Figure EV5/EV5F/
- __MACOSX/Source Data for Expanded View and Appendix/Figure EV5/._EV5F
- Source Data for Expanded View and Appendix/Figure EV5/EV5A/
- __MACOSX/Source Data for Expanded View and Appendix/Figure EV5/._EV5A
- Source Data for Expanded View and Appendix/Appendix Figure S4/S4Q/
- __MACOSX/Source Data for Expanded View and Appendix/Appendix Figure S4/._S4Q
- Source Data for Expanded View and Appendix/Appendix Figure S4/S4C/
- __MACOSX/Source Data for Expanded View and Appendix/Appendix Figure S4/._S4C
- Source Data for Expanded View and Appendix/Appendix Figure S4/S4D/
- __MACOSX/Source Data for Expanded View and Appendix/Appendix Figure S4/._S4D
- Source Data for Expanded View and Appendix/Appendix Figure S4/S4M/
- __MACOSX/Source Data for Expanded View and Appendix/Appendix Figure S4/._S4M
- Source Data for Expanded View and Appendix/Appendix Figure S4/S4J/
- __MACOSX/Source Data for Expanded View and Appendix/Appendix Figure S4/._S4J
- Source Data for Expanded View and Appendix/Appendix Figure S4/S4P/
- __MACOSX/Source Data for Expanded View and Appendix/Appendix Figure S4/._S4P
- Source Data for Expanded View and Appendix/Appendix Figure S4/S4K/
- __MACOSX/Source Data for Expanded View and Appendix/Appendix Figure S4/._S4K
- Source Data for Expanded View and Appendix/Appendix Figure S4/S4L/
- __MACOSX/Source Data for Expanded View and Appendix/Appendix Figure S4/._S4L
- Source Data for Expanded View and Appendix/Appendix Figure S4/S4E/
- __MACOSX/Source Data for Expanded View and Appendix/Appendix Figure S4/._S4E
- Source Data for Expanded View and Appendix/Appendix Figure S4/S4B/
- __MACOSX/Source Data for Expanded View and Appendix/Appendix Figure S4/._S4B
- Source Data for Expanded View and Appendix/Appendix Figure S4/S4G/
- __MACOSX/Source Data for Expanded View and Appendix/Appendix Figure S4/._S4G
- Source Data for Expanded View and Appendix/Appendix Figure S4/S4I/
- __MACOSX/Source Data for Expanded View and Appendix/Appendix Figure S4/._S4I
- Source Data for Expanded View and Appendix/Appendix Figure S4/S4N/
- __MACOSX/Source Data for Expanded View and Appendix/Appendix Figure S4/._S4N
- Source Data for Expanded View and Appendix/Appendix Figure S4/S4O/
- __MACOSX/Source Data for Expanded View and Appendix/Appendix Figure S4/._S4O
- Source Data for Expanded View and Appendix/Appendix Figure S4/S4H/
- __MACOSX/Source Data for Expanded View and Appendix/Appendix Figure S4/._S4H
- Source Data for Expanded View and Appendix/Appendix Figure S4/S4A/
- __MACOSX/Source Data for Expanded View and Appendix/Appendix Figure S4/._S4A
- Source Data for Expanded View and Appendix/Appendix Figure S4/S4F/
- __MACOSX/Source Data for Expanded View and Appendix/Appendix Figure S4/._S4F
- Source Data for Expanded View and Appendix/Appendix Figure S3/S3B/
- __MACOSX/Source Data for Expanded View and Appendix/Appendix Figure S3/._S3B
- Source Data for Expanded View and Appendix/Appendix Figure S2/S2A/
- __MACOSX/Source Data for Expanded View and Appendix/Appendix Figure S2/._S2A
- Source Data for Expanded View and Appendix/Appendix Figure S2/S2E/
- __MACOSX/Source Data for Expanded View and Appendix/Appendix Figure S2/._S2E
- Source Data for Expanded View and Appendix/Appendix Figure S2/S2B/
- __MACOSX/Source Data for Expanded View and Appendix/Appendix Figure S2/._S2B
- Source Data for Expanded View and Appendix/Appendix Figure S2/S2C/
- __MACOSX/Source Data for Expanded View and Appendix/Appendix Figure S2/._S2C
- Source Data for Expanded View and Appendix/Appendix Figure S2/S2D/
- __MACOSX/Source Data for Expanded View and Appendix/Appendix Figure S2/._S2D
- Source Data for Expanded View and Appendix/Figure EV1/EV1J/
- __MACOSX/Source Data for Expanded View and Appendix/Figure EV1/._EV1J
- Source Data for Expanded View and Appendix/Figure EV1/EV1C/
- __MACOSX/Source Data for Expanded View and Appendix/Figure EV1/._EV1C
- Source Data for Expanded View and Appendix/Figure EV1/EV1D/
- __MACOSX/Source Data for Expanded View and Appendix/Figure EV1/._EV1D
- Source Data for Expanded View and Appendix/Figure EV1/EV1E/
- __MACOSX/Source Data for Expanded View and Appendix/Figure EV1/._EV1E
- Source Data for Expanded View and Appendix/Figure EV1/EV1B/
- __MACOSX/Source Data for Expanded View and Appendix/Figure EV1/._EV1B
- Source Data for Expanded View and Appendix/Figure EV1/EV1K/
- __MACOSX/Source Data for Expanded View and Appendix/Figure EV1/._EV1K
- Source Data for Expanded View and Appendix/Figure EV1/EV1L/
- __MACOSX/Source Data for Expanded View and Appendix/Figure EV1/._EV1L
- Source Data for Expanded View and Appendix/Figure EV1/EV1I/
- __MACOSX/Source Data for Expanded View and Appendix/Figure EV1/._EV1I
- Source Data for Expanded View and Appendix/Figure EV1/EV1G/
- __MACOSX/Source Data for Expanded View and Appendix/Figure EV1/._EV1G
- Source Data for Expanded View and Appendix/Figure EV1/EV1A/
- __MACOSX/Source Data for Expanded View and Appendix/Figure EV1/._EV1A
- Source Data for Expanded View and Appendix/Figure EV1/EV1F/
- __MACOSX/Source Data for Expanded View and Appendix/Figure EV1/._EV1F
- Source Data for Expanded View and Appendix/Figure EV1/EV1H/
- __MACOSX/Source Data for Expanded View and Appendix/Figure EV1/._EV1H
- Source Data for Expanded View and Appendix/Appendix Figure S1/S1A/Appendix Figure S1A.xls
- __MACOSX/Source Data for Expanded View and Appendix/Appendix Figure S1/S1A/._Appendix Figure S1A.xls
- Source Data for Expanded View and Appendix/Appendix Figure S1/S1D/Appendix Figure S1D.xls
- __MACOSX/Source Data for Expanded View and Appendix/Appendix Figure S1/S1D/._Appendix Figure S1D.xls
- Source Data for Expanded View and Appendix/Appendix Figure S1/S1C/WB-GAPDH.jpg
- __MACOSX/Source Data for Expanded View and Appendix/Appendix Figure S1/S1C/._WB-GAPDH.jpg
- Source Data for Expanded View and Appendix/Appendix Figure S1/S1C/WB-SYCE1.jpg
- __MACOSX/Source Data for Expanded View and Appendix/Appendix Figure S1/S1C/._WB-SYCE1.jpg
- Source Data for Expanded View and Appendix/Appendix Figure S1/S1C/WB-SYCP1.jpg
- __MACOSX/Source Data for Expanded View and Appendix/Appendix Figure S1/S1C/._WB-SYCP1.jpg
- Source Data for Expanded View and Appendix/Appendix Figure S1/S1C/WB-SYCP3.jpg
- __MACOSX/Source Data for Expanded View and Appendix/Appendix Figure S1/S1C/._WB-SYCP3.jpg
- Source Data for Expanded View and Appendix/Appendix Figure S1/S1C/WB-Stra8.jpg
- __MACOSX/Source Data for Expanded View and Appendix/Appendix Figure S1/S1C/._WB-Stra8.jpg
- Source Data for Expanded View and Appendix/Appendix Figure S1/S1C/WB-DMC1.jpg
- __MACOSX/Source Data for Expanded View and Appendix/Appendix Figure S1/S1C/._WB-DMC1.jpg
- Source Data for Expanded View and Appendix/Appendix Figure S1/S1C/WB-Rec8.jpg
- __MACOSX/Source Data for Expanded View and Appendix/Appendix Figure S1/S1C/._WB-Rec8.jpg
- Source Data for Expanded View and Appendix/Appendix Figure S1/S1B/Appendix Figure S1B.xls
- __MACOSX/Source Data for Expanded View and Appendix/Appendix Figure S1/S1B/._Appendix Figure S1B.xls
- Source Data for Expanded View and Appendix/Figure EV4/EV4G/Low magnification of P14 control - DAPI.jpg
- __MACOSX/Source Data for Expanded View and Appendix/Figure EV4/EV4G/._Low magnification of P14 control - DAPI.jpg
- Source Data for Expanded View and Appendix/Figure EV4/EV4G/Low magnification of P14 cKO - Tunnel signal.jpg
- __MACOSX/Source Data for Expanded View and Appendix/Figure EV4/EV4G/._Low magnification of P14 cKO - Tunnel signal.jpg
- Source Data for Expanded View and Appendix/Figure EV4/EV4G/High magnification of P10 control - DAPI.jpg
- __MACOSX/Source Data for Expanded View and Appendix/Figure EV4/EV4G/._High magnification of P10 control - DAPI.jpg
- Source Data for Expanded View and Appendix/Figure EV4/EV4G/Low magnification of P14 control - Tunnel signal.jpg
- __MACOSX/Source Data for Expanded View and Appendix/Figure EV4/EV4G/._Low magnification of P14 control - Tunnel signal.jpg
- Source Data for Expanded View and Appendix/Figure EV4/EV4G/High magnification of P14 control - Tunnel signal.jpg
- __MACOSX/Source Data for Expanded View and Appendix/Figure EV4/EV4G/._High magnification of P14 control - Tunnel signal.jpg
- Source Data for Expanded View and Appendix/Figure EV4/EV4G/Low magnification of P14 cKO - DAPI.jpg
- __MACOSX/Source Data for Expanded View and Appendix/Figure EV4/EV4G/._Low magnification of P14 cKO - DAPI.jpg
- Source Data for Expanded View and Appendix/Figure EV4/EV4G/Low magnification of P10 control - Tunnel signal.jpg
- __MACOSX/Source Data for Expanded View and Appendix/Figure EV4/EV4G/._Low magnification of P10 control - Tunnel signal.jpg
- Source Data for Expanded View and Appendix/Figure EV4/EV4G/High magnification of P12 Kdm2a cKO - DAPI.jpg
- __MACOSX/Source Data for Expanded View and Appendix/Figure EV4/EV4G/._High magnification of P12 Kdm2a cKO - DAPI.jpg
- Source Data for Expanded View and Appendix/Figure EV4/EV4G/Low magnification of P10 Kdm2a cKO - Tunnel signal.jpg
- __MACOSX/Source Data for Expanded View and Appendix/Figure EV4/EV4G/._Low magnification of P10 Kdm2a cKO - Tunnel signal.jpg
- Source Data for Expanded View and Appendix/Figure EV4/EV4G/Low magnification of P10 Kdm2a cKO - DAPI.jpg
- __MACOSX/Source Data for Expanded View and Appendix/Figure EV4/EV4G/._Low magnification of P10 Kdm2a cKO - DAPI.jpg
- Source Data for Expanded View and Appendix/Figure EV4/EV4G/Low magnification of P12 control - DAPI.jpg
- __MACOSX/Source Data for Expanded View and Appendix/Figure EV4/EV4G/._Low magnification of P12 control - DAPI.jpg
- Source Data for Expanded View and Appendix/Figure EV4/EV4G/High magnification of P12 Kdm2a cKO - Tunnel signal.jpg
- __MACOSX/Source Data for Expanded View and Appendix/Figure EV4/EV4G/._High magnification of P12 Kdm2a cKO - Tunnel signal.jpg
- Source Data for Expanded View and Appendix/Figure EV4/EV4G/High magnification of P10 control - Tunnel signal.jpg
- __MACOSX/Source Data for Expanded View and Appendix/Figure EV4/EV4G/._High magnification of P10 control - Tunnel signal.jpg
- Source Data for Expanded View and Appendix/Figure EV4/EV4G/Low magnification of P10 control - DAPI.jpg
- __MACOSX/Source Data for Expanded View and Appendix/Figure EV4/EV4G/._Low magnification of P10 control - DAPI.jpg
- Source Data for Expanded View and Appendix/Figure EV4/EV4G/High magnification of P14 cKO - DAPI.jpg
- __MACOSX/Source Data for Expanded View and Appendix/Figure EV4/EV4G/._High magnification of P14 cKO - DAPI.jpg
- Source Data for Expanded View and Appendix/Figure EV4/EV4G/High magnification of P14 control - DAPI.jpg
- __MACOSX/Source Data for Expanded View and Appendix/Figure EV4/EV4G/._High magnification of P14 control - DAPI.jpg
- Source Data for Expanded View and Appendix/Figure EV4/EV4G/Low magnification of P12 Kdm2a cKO - DAPI.jpg
- __MACOSX/Source Data for Expanded View and Appendix/Figure EV4/EV4G/._Low magnification of P12 Kdm2a cKO - DAPI.jpg
- Source Data for Expanded View and Appendix/Figure EV4/EV4G/High magnification of P10 Kdm2a cKO - Tunnel signal.jpg
- __MACOSX/Source Data for Expanded View and Appendix/Figure EV4/EV4G/._High magnification of P10 Kdm2a cKO - Tunnel signal.jpg
- Source Data for Expanded View and Appendix/Figure EV4/EV4G/High magnification of P14 cKO - Tunnel signal.jpg
- __MACOSX/Source Data for Expanded View and Appendix/Figure EV4/EV4G/._High magnification of P14 cKO - Tunnel signal.jpg
- Source Data for Expanded View and Appendix/Figure EV4/EV4G/High magnification of P10 Kdm2a cKO - DAPI.jpg
- __MACOSX/Source Data for Expanded View and Appendix/Figure EV4/EV4G/._High magnification of P10 Kdm2a cKO - DAPI.jpg
- Source Data for Expanded View and Appendix/Figure EV4/EV4G/Low magnification of P12 control - Tunnel signal.jpg
- __MACOSX/Source Data for Expanded View and Appendix/Figure EV4/EV4G/._Low magnification of P12 control - Tunnel signal.jpg
- Source Data for Expanded View and Appendix/Figure EV4/EV4G/Low magnification of P12 Kdm2a cKO - Tunnel signal.jpg
- __MACOSX/Source Data for Expanded View and Appendix/Figure EV4/EV4G/._Low magnification of P12 Kdm2a cKO - Tunnel signal.jpg
- Source Data for Expanded View and Appendix/Figure EV4/EV4H/EV4H.xls
- __MACOSX/Source Data for Expanded View and Appendix/Figure EV4/EV4H/._EV4H.xls
- Source Data for Expanded View and Appendix/Figure EV4/EV4F/Figure 3I.xls
- __MACOSX/Source Data for Expanded View and Appendix/Figure EV4/EV4F/._Figure 3I.xls
- Source Data for Expanded View and Appendix/Figure EV4/EV4A/Ctrl-DAPI.jpg
- __MACOSX/Source Data for Expanded View and Appendix/Figure EV4/EV4A/._Ctrl-DAPI.jpg
- Source Data for Expanded View and Appendix/Figure EV4/EV4A/cKO-╬│H2AX.jpg
- __MACOSX/Source Data for Expanded View and Appendix/Figure EV4/EV4A/._cKO-╬│H2AX.jpg
- Source Data for Expanded View and Appendix/Figure EV4/EV4A/Ctrl-╬│H2AX.jpg
- __MACOSX/Source Data for Expanded View and Appendix/Figure EV4/EV4A/._Ctrl-╬│H2AX.jpg
- Source Data for Expanded View and Appendix/Figure EV4/EV4A/cKO-DAPI.jpg
- __MACOSX/Source Data for Expanded View and Appendix/Figure EV4/EV4A/._cKO-DAPI.jpg
- Source Data for Expanded View and Appendix/Figure EV4/EV4A/cKO-SYCP3.jpg
- __MACOSX/Source Data for Expanded View and Appendix/Figure EV4/EV4A/._cKO-SYCP3.jpg
- Source Data for Expanded View and Appendix/Figure EV4/EV4A/Ctrl-SYCP3.jpg
- __MACOSX/Source Data for Expanded View and Appendix/Figure EV4/EV4A/._Ctrl-SYCP3.jpg
- Source Data for Expanded View and Appendix/Figure EV4/EV4D/EV4D.xls
- __MACOSX/Source Data for Expanded View and Appendix/Figure EV4/EV4D/._EV4D.xls
- Source Data for Expanded View and Appendix/Figure EV4/EV4C/EV4C.xls
- __MACOSX/Source Data for Expanded View and Appendix/Figure EV4/EV4C/._EV4C.xls
- Source Data for Expanded View and Appendix/Figure EV4/EV4B/EV4B.xls
- __MACOSX/Source Data for Expanded View and Appendix/Figure EV4/EV4B/._EV4B.xls
- Source Data for Expanded View and Appendix/Figure EV4/EV4E/Ctrl-Zyg-SYCP3.jpg
- __MACOSX/Source Data for Expanded View and Appendix/Figure EV4/EV4E/._Ctrl-Zyg-SYCP3.jpg
- Source Data for Expanded View and Appendix/Figure EV4/EV4E/Ctrl-Pac-SYCP3.jpg
- __MACOSX/Source Data for Expanded View and Appendix/Figure EV4/EV4E/._Ctrl-Pac-SYCP3.jpg
- Source Data for Expanded View and Appendix/Figure EV4/EV4E/cKO-Zyg-i-DMC1.jpg
- __MACOSX/Source Data for Expanded View and Appendix/Figure EV4/EV4E/._cKO-Zyg-i-DMC1.jpg
- Source Data for Expanded View and Appendix/Figure EV4/EV4E/cKO-Zyg-ii-DMC1.jpg
- __MACOSX/Source Data for Expanded View and Appendix/Figure EV4/EV4E/._cKO-Zyg-ii-DMC1.jpg
- Source Data for Expanded View and Appendix/Figure EV4/EV4E/cKO-Zyg-i-SYCP3.jpg
- __MACOSX/Source Data for Expanded View and Appendix/Figure EV4/EV4E/._cKO-Zyg-i-SYCP3.jpg
- Source Data for Expanded View and Appendix/Figure EV4/EV4E/Ctrl-Pac-DMC1.jpg
- __MACOSX/Source Data for Expanded View and Appendix/Figure EV4/EV4E/._Ctrl-Pac-DMC1.jpg
- Source Data for Expanded View and Appendix/Figure EV4/EV4E/cKO-Zyg-ii-SYCP3.jpg
- __MACOSX/Source Data for Expanded View and Appendix/Figure EV4/EV4E/._cKO-Zyg-ii-SYCP3.jpg
- Source Data for Expanded View and Appendix/Figure EV4/EV4E/cKO-Lep-sycp3.jpg
- __MACOSX/Source Data for Expanded View and Appendix/Figure EV4/EV4E/._cKO-Lep-sycp3.jpg
- Source Data for Expanded View and Appendix/Figure EV4/EV4E/cKO-Lep-DMC1.jpg
- __MACOSX/Source Data for Expanded View and Appendix/Figure EV4/EV4E/._cKO-Lep-DMC1.jpg
- Source Data for Expanded View and Appendix/Figure EV4/EV4E/Ctrl-Zyg-DMC1.jpg
- __MACOSX/Source Data for Expanded View and Appendix/Figure EV4/EV4E/._Ctrl-Zyg-DMC1.jpg
- Source Data for Expanded View and Appendix/Figure EV4/EV4E/Ctrl-Lep-DMC1.jpg
- __MACOSX/Source Data for Expanded View and Appendix/Figure EV4/EV4E/._Ctrl-Lep-DMC1.jpg
- Source Data for Expanded View and Appendix/Figure EV4/EV4E/Ctrl-Lep-SYCP3.jpg
- __MACOSX/Source Data for Expanded View and Appendix/Figure EV4/EV4E/._Ctrl-Lep-SYCP3.jpg
- Source Data for Expanded View and Appendix/Figure EV3/EV3I/EV3I.xls
- __MACOSX/Source Data for Expanded View and Appendix/Figure EV3/EV3I/._EV3I.xls
- Source Data for Expanded View and Appendix/Figure EV3/EV3G/EV3G.xls
- __MACOSX/Source Data for Expanded View and Appendix/Figure EV3/EV3G/._EV3G.xls
- Source Data for Expanded View and Appendix/Figure EV3/EV3F/EV3F.xls
- __MACOSX/Source Data for Expanded View and Appendix/Figure EV3/EV3F/._EV3F.xls
- Source Data for Expanded View and Appendix/Figure EV3/EV3H/Ctrl-DAPI.jpg
- __MACOSX/Source Data for Expanded View and Appendix/Figure EV3/EV3H/._Ctrl-DAPI.jpg
- Source Data for Expanded View and Appendix/Figure EV3/EV3H/cKO-WT1.jpg
- __MACOSX/Source Data for Expanded View and Appendix/Figure EV3/EV3H/._cKO-WT1.jpg
- Source Data for Expanded View and Appendix/Figure EV3/EV3H/cKO-cKIT.jpg
- __MACOSX/Source Data for Expanded View and Appendix/Figure EV3/EV3H/._cKO-cKIT.jpg
- Source Data for Expanded View and Appendix/Figure EV3/EV3H/Ctrl-WT1.jpg
- __MACOSX/Source Data for Expanded View and Appendix/Figure EV3/EV3H/._Ctrl-WT1.jpg
- Source Data for Expanded View and Appendix/Figure EV3/EV3H/Ctrl-cKIT.jpg
- __MACOSX/Source Data for Expanded View and Appendix/Figure EV3/EV3H/._Ctrl-cKIT.jpg
- Source Data for Expanded View and Appendix/Figure EV3/EV3H/cKO-DAPI.jpg
- __MACOSX/Source Data for Expanded View and Appendix/Figure EV3/EV3H/._cKO-DAPI.jpg
- Source Data for Expanded View and Appendix/Figure EV3/EV3D/cKO.jpg
- __MACOSX/Source Data for Expanded View and Appendix/Figure EV3/EV3D/._cKO.jpg
- Source Data for Expanded View and Appendix/Figure EV3/EV3D/Ctrl.jpg
- __MACOSX/Source Data for Expanded View and Appendix/Figure EV3/EV3D/._Ctrl.jpg
- Source Data for Expanded View and Appendix/Figure EV3/EV3C/EV3C-testis.jpg
- __MACOSX/Source Data for Expanded View and Appendix/Figure EV3/EV3C/._EV3C-testis.jpg
- Source Data for Expanded View and Appendix/Figure EV3/EV3B/Ctrl-DAPI.jpg
- __MACOSX/Source Data for Expanded View and Appendix/Figure EV3/EV3B/._Ctrl-DAPI.jpg
- Source Data for Expanded View and Appendix/Figure EV3/EV3B/cKO-KDM2A.jpg
- __MACOSX/Source Data for Expanded View and Appendix/Figure EV3/EV3B/._cKO-KDM2A.jpg
- Source Data for Expanded View and Appendix/Figure EV3/EV3B/Ctrl-KDM2A.jpg
- __MACOSX/Source Data for Expanded View and Appendix/Figure EV3/EV3B/._Ctrl-KDM2A.jpg
- Source Data for Expanded View and Appendix/Figure EV3/EV3B/cKO-cKIT.jpg
- __MACOSX/Source Data for Expanded View and Appendix/Figure EV3/EV3B/._cKO-cKIT.jpg
[truncated: 438 more entries]
