# Supplementary material for: Histone demethylase KDM2A recruits HCFC1 and E2F1 to orchestrate male germ cell meiotic entry and progression
Source: EMBO J. 2024 Aug 19;43(19):4197–227. doi: 10.1038/s44318-024-00203-4 (PMC11448500; doi:10.1038/s44318-024-00203-4)
Supplement: Supplementary file 14 — EV and Appendix Figure Source Data [file 44318_2024_203_MOESM14_ESM.zip › Source Data for Expanded View and Appendix/Appendix Figure S1/S1A/Appendix Figure S1A.xls]

## Sheet: Sheet1
			Control			Kdm2a-cKO
		Pou5f1	1	1	1	2.04	4.25	3.14
		Gfrα1	1	1	1	1.56	2.57	2.42
		Etv5	1	1	1	3.15	2.48	1.94
		Lin28a	1	1	1	2.58	4.65	3.81
		Eomes	1	1	1	3.24	5.47	5.22
		Ngn3	1	1	1	1.25	2.54	3.23
		Sohlh1	1	1	1	3.25	2.67	3.42
		Thy1	1	1	1	1.31	1.94	2.54
		Zbtb16	1	1	1	4.25	3.27	2.91
		Sall4	1	1	1	2.16	3.47	3.83
