# Supplementary material for: Histone demethylase KDM2A recruits HCFC1 and E2F1 to orchestrate male germ cell meiotic entry and progression
Source: EMBO J. 2024 Aug 19;43(19):4197–227. doi: 10.1038/s44318-024-00203-4 (PMC11448500; doi:10.1038/s44318-024-00203-4)
Supplement: Supplementary file 14 — EV and Appendix Figure Source Data [file 44318_2024_203_MOESM14_ESM.zip › Source Data for Expanded View and Appendix/Appendix Figure S1/S1D/Appendix Figure S1D.xls]

## Sheet: Sheet1
			Control			Kdm2a-cKO
		SYCP1	1	1	1	0.56	0.47	0.61
		DMC1	1	1	1	0.72	0.64	0.58
		STRA8	1	1	1	0.24	0.33	0.37
		REC8	1	1	1	0.68	0.75	0.81
		SYCE1	1	1	1	0.42	0.37	0.32
