# Supplementary material for: Histone demethylase KDM2A recruits HCFC1 and E2F1 to orchestrate male germ cell meiotic entry and progression
Source: EMBO J. 2024 Aug 19;43(19):4197–227. doi: 10.1038/s44318-024-00203-4 (PMC11448500; doi:10.1038/s44318-024-00203-4)
Supplement: Supplementary file 14 — EV and Appendix Figure Source Data [file 44318_2024_203_MOESM14_ESM.zip › Source Data for Expanded View and Appendix/Appendix Figure S1/S1B/Appendix Figure S1B.xls]

## Sheet: Sheet1
			Control			Kdm2a-cKO
		Stra8	1	1	1	0.25	0.41	0.33
		Meiosin	1	1	1	0.21	0.16	0.34
		Meioc	1	1	1	0.34	0.54	0.45
		Ythdc2	1	1	1	0.11	0.23	0.32
		Spo11	1	1	1	0.53	0.41	0.38
		Hormad1	1	1	1	0.29	0.15	0.18
		Dmc1	1	1	1	0.35	0.15	0.2
		Mus81	1	1	1	0.44	0.51	0.29
		Sycp1	1	1	1	0.08	0.22	0.14
		Syce1	1	1	1	0.37	0.43	0.49
		Rec8	1	1	1	0.4	0.59	0.56
