# Supplementary material for: Histone demethylase KDM2A recruits HCFC1 and E2F1 to orchestrate male germ cell meiotic entry and progression
Source: EMBO J. 2024 Aug 19;43(19):4197–227. doi: 10.1038/s44318-024-00203-4 (PMC11448500; doi:10.1038/s44318-024-00203-4)
Supplement: Supplementary file 14 — EV and Appendix Figure Source Data [file 44318_2024_203_MOESM14_ESM.zip › Source Data for Expanded View and Appendix/Figure EV4/EV4H/EV4H.xls]

## Sheet: Sheet1
		Number of apoptotic cells per tubule
				Control			Kdm2a-cKO
			P10	0.35	0.48	0.52	3.14	3.67	2.85
			P12	0.93	0.76	0.85	4.73	5.59	5.22
			P14	0.32	0.37	0.47	3.53	4.15	4.48
