# Supplementary material for: Histone demethylase KDM2A recruits HCFC1 and E2F1 to orchestrate male germ cell meiotic entry and progression
Source: EMBO J. 2024 Aug 19;43(19):4197–227. doi: 10.1038/s44318-024-00203-4 (PMC11448500; doi:10.1038/s44318-024-00203-4)
Supplement: Supplementary file 14 — EV and Appendix Figure Source Data [file 44318_2024_203_MOESM14_ESM.zip › Source Data for Expanded View and Appendix/Figure EV4/EV4F/Figure 3I.xls]

## Sheet: Sheet1
	DMC1 foci in Lep and Zyg
			Ctrl
			Leptotene	119	157	132	217	197	156	184	143	207	167	182	173	131	140	168	209	234	176	138	182	161	184	207	112	92	125	139	167	224	106
			Zygotene	195	253	274	248	164	181	129	164	157	184	176	194	217	112	187	127	176	191	167	137	142	120	197	84	97	154	175	186	234
			cKO
			Leptotene	52	41	37	67	107	121	86	94	81	113	46	51	67	95	106	42	67	81	92	67	43	81	101	85	43	65	94	82	77
			Zygotene	83	0	164	37	109	127	83	0	0	103	0	93	72	92	76	98	47	132	156	52	0	0	0	62	79	69	72	0	0	65
