# Supplementary material for: Histone demethylase KDM2A recruits HCFC1 and E2F1 to orchestrate male germ cell meiotic entry and progression
Source: EMBO J. 2024 Aug 19;43(19):4197–227. doi: 10.1038/s44318-024-00203-4 (PMC11448500; doi:10.1038/s44318-024-00203-4)
Supplement: Supplementary file 14 — EV and Appendix Figure Source Data [file 44318_2024_203_MOESM14_ESM.zip › Source Data for Expanded View and Appendix/Figure EV4/EV4D/EV4D.xls]

## Sheet: Sheet1
			Percentage of spermatocyte type
			Lep			Zyg			Zyg-like-i			Zyg-like-ii			Pac
		Control	16.5	21.6	19.4	18.4	23.5	19.9	0	0	0	0	0	0	65.1	54.9	60.7
		cKO	35.4	38.2	43.5	0	0	0	22.3	25.7	19.6	42.3	36.1	36.9	0	0	0
