# Supplementary material for: Histone demethylase KDM2A recruits HCFC1 and E2F1 to orchestrate male germ cell meiotic entry and progression
Source: EMBO J. 2024 Aug 19;43(19):4197–227. doi: 10.1038/s44318-024-00203-4 (PMC11448500; doi:10.1038/s44318-024-00203-4)
Supplement: Supplementary file 14 — EV and Appendix Figure Source Data [file 44318_2024_203_MOESM14_ESM.zip › Source Data for Expanded View and Appendix/Figure EV4/EV4C/EV4C.xls]

## Sheet: Sheet1
	Percentage of SYCP3+ γH2AX+ tubules
			Ctrl	cKO
			95.6	30.4
			88.5	27.1
			91.2	35.9
