# Supplementary material for: Histone demethylase KDM2A recruits HCFC1 and E2F1 to orchestrate male germ cell meiotic entry and progression
Source: EMBO J. 2024 Aug 19;43(19):4197–227. doi: 10.1038/s44318-024-00203-4 (PMC11448500; doi:10.1038/s44318-024-00203-4)
Supplement: Supplementary file 14 — EV and Appendix Figure Source Data [file 44318_2024_203_MOESM14_ESM.zip › Source Data for Expanded View and Appendix/Figure EV4/EV4B/EV4B.xls]

## Sheet: Sheet1
	Number of SYCP3+ γH2AX+ cells per tubule
			Ctrl	cKO
			27.5	8.2
			23.4	6.8
			19.1	4.9
