# Supplementary material for: Histone demethylase KDM2A recruits HCFC1 and E2F1 to orchestrate male germ cell meiotic entry and progression
Source: EMBO J. 2024 Aug 19;43(19):4197–227. doi: 10.1038/s44318-024-00203-4 (PMC11448500; doi:10.1038/s44318-024-00203-4)
Supplement: Supplementary file 14 — EV and Appendix Figure Source Data [file 44318_2024_203_MOESM14_ESM.zip › Source Data for Expanded View and Appendix/Figure EV3/EV3F/EV3F.xls]

## Sheet: Sheet1
			Number of WT1+ cells per tubule
				Ctrl	13.57	18.31	15.73
				cKO	14.97	19.53	16.38
