# Supplementary material for: Histone demethylase KDM2A recruits HCFC1 and E2F1 to orchestrate male germ cell meiotic entry and progression
Source: EMBO J. 2024 Aug 19;43(19):4197–227. doi: 10.1038/s44318-024-00203-4 (PMC11448500; doi:10.1038/s44318-024-00203-4)
Supplement: Supplementary file 14 — EV and Appendix Figure Source Data [file 44318_2024_203_MOESM14_ESM.zip › Source Data for Expanded View and Appendix/Figure EV2/EV2E/EV2E.xls]

## Sheet: Sheet1
			Number of Stra8+ c-KIT+ cells per tubule
			Ctrl	8.52	7.65	6.81
			cKO	7.46	9.33	7.14
			Number of Stra8- c-KIT+ cells per tubule
			Ctrl	11.28	8.72	10.14
			cKO	10.63	8.26	9.87
			Number of Stra8+ c-KIT- cells per tubule
			Ctrl	14.9	17.3	18.2
			cKO	4.2	5.8	5.3
