# Supplementary material for: Histone demethylase KDM2A recruits HCFC1 and E2F1 to orchestrate male germ cell meiotic entry and progression
Source: EMBO J. 2024 Aug 19;43(19):4197–227. doi: 10.1038/s44318-024-00203-4 (PMC11448500; doi:10.1038/s44318-024-00203-4)
Supplement: Supplementary file 14 — EV and Appendix Figure Source Data [file 44318_2024_203_MOESM14_ESM.zip › Source Data for Expanded View and Appendix/Figure EV5/EV5C/EV5C.xls]

## Sheet: Sheet1
				cKIT+ STRA8+			cKIT+ STRA8-
			Control	54.9	66.5	58.2	45.1	33.5	41.8
			cKO	61.9	68.5	52.6	38.1	31.5	47.4
