# Supplementary material for: Histone demethylase KDM2A recruits HCFC1 and E2F1 to orchestrate male germ cell meiotic entry and progression
Source: EMBO J. 2024 Aug 19;43(19):4197–227. doi: 10.1038/s44318-024-00203-4 (PMC11448500; doi:10.1038/s44318-024-00203-4)
Supplement: Supplementary file 14 — EV and Appendix Figure Source Data [file 44318_2024_203_MOESM14_ESM.zip › Source Data for Expanded View and Appendix/Appendix Figure S4/S4C/Appendix Figure S4C.xls]

## Sheet: Sheet1
			Control			Kdm2a-cKO
		Sall4	1	1	1	0.36	0.49	0.42
		Trim71	1	1	1	0.54	0.33	0.47
		Etv5	1	1	1	1.29	0.93	1.12
		Sox3	1	1	1	0.27	0.34	0.38
		Eomes	1	1	1	0.38	0.35	0.21
		Lin28a	1	1	1	0.75	0.91	1.24
		Sohlh1	1	1	1	0.45	0.67	0.62
		Zbtb16	1	1	1	0.64	0.59	0.47
		Pou5f1	1	1	1	0.27	0.22	0.37
		Thy1	1	1	1	0.53	0.68	0.74
