# Supplementary material for: Histone demethylase KDM2A recruits HCFC1 and E2F1 to orchestrate male germ cell meiotic entry and progression
Source: EMBO J. 2024 Aug 19;43(19):4197–227. doi: 10.1038/s44318-024-00203-4 (PMC11448500; doi:10.1038/s44318-024-00203-4)
Supplement: Supplementary file 14 — EV and Appendix Figure Source Data [file 44318_2024_203_MOESM14_ESM.zip › Source Data for Expanded View and Appendix/Appendix Figure S4/S4M/Appendix Figure S4M.xls]

## Sheet: Sheet1
		pGL-p-Eomes
		Flag	MYC	F-KDM2A	MYC-HCFC1	MYC-E2F1	K+E	H+E	K+H+E
		1	0.89	0.64	0.84	0.44	0.31	0.63	0.36
		1	0.85	0.77	0.97	0.56	0.48	0.57	0.47
		1	1.24	0.58	1.33	0.61	0.38	0.52	0.32
