# Supplementary material for: Histone demethylase KDM2A recruits HCFC1 and E2F1 to orchestrate male germ cell meiotic entry and progression
Source: EMBO J. 2024 Aug 19;43(19):4197–227. doi: 10.1038/s44318-024-00203-4 (PMC11448500; doi:10.1038/s44318-024-00203-4)
Supplement: Supplementary file 14 — EV and Appendix Figure Source Data [file 44318_2024_203_MOESM14_ESM.zip › Source Data for Expanded View and Appendix/Appendix Figure S4/S4B/Appendix Figure S4B.xls]

## Sheet: Sheet1
			Control			Kdm2a-cKO
		Sall4	1	1	1	0.57	0.79	0.66
		Trim71	1	1	1	0.75	0.64	0.7
		Etv5	1	1	1	0.83	1.24	0.94
		Sox3	1	1	1	0.67	0.48	0.54
		Eomes	1	1	1	0.39	0.51	0.47
		Lin28a	1	1	1	1.26	1.31	0.95
		Sohlh1	1	1	1	0.47	0.67	0.72
		Zbtb16	1	1	1	1.08	0.83	0.97
		Pou5f1	1	1	1	0.67	0.49	0.53
		Thy1	1	1	1	1.14	0.85	0.96
