# Supplementary material for: Histone demethylase KDM2A recruits HCFC1 and E2F1 to orchestrate male germ cell meiotic entry and progression
Source: EMBO J. 2024 Aug 19;43(19):4197–227. doi: 10.1038/s44318-024-00203-4 (PMC11448500; doi:10.1038/s44318-024-00203-4)
Supplement: Supplementary file 14 — EV and Appendix Figure Source Data [file 44318_2024_203_MOESM14_ESM.zip › Source Data for Expanded View and Appendix/Appendix Figure S4/S4N/Appendix Figure S4N.xls]

## Sheet: Sheet1
	pGL-p-Sox3
	si-ctrl	si-KDM2A	si-HCFC1	si-E2F1	si-ctrl + E2F1	si-KDM2A + E2F1	si-HCFC1 + E2F1	si-KDM2A + si-HCFC1 + E2F1
	1	1.98	0.98	1.45	0.64	1.34	0.77	1.09
	1	1.67	0.89	1.93	0.48	1.31	0.65	1.26
	1	2.35	0.86	1.71	0.52	1.67	0.52	1.15
