# Supplementary material for: Histone demethylase KDM2A recruits HCFC1 and E2F1 to orchestrate male germ cell meiotic entry and progression
Source: EMBO J. 2024 Aug 19;43(19):4197–227. doi: 10.1038/s44318-024-00203-4 (PMC11448500; doi:10.1038/s44318-024-00203-4)
Supplement: Supplementary file 14 — EV and Appendix Figure Source Data [file 44318_2024_203_MOESM14_ESM.zip › Source Data for Expanded View and Appendix/Appendix Figure S4/S4O/Appendix Figure S4O.xls]

## Sheet: Sheet1
	pGL-p-Trim71
	si-ctrl	si-KDM2A	si-HCFC1	si-E2F1	si-ctrl + E2F1	si-KDM2A + E2F1	si-HCFC1 + E2F1	si-KDM2A + si-HCFC1 + E2F1
	1	1.29	1.26	3.33	0.64	2.22	0.83	2.39
	1	1.34	1.08	2.54	0.79	1.68	0.74	1.84
	1	1.52	1.02	3.02	0.85	2.67	1.25	1.63
